# Supplementary material for: Integration of sRNA, degradome, transcriptome analysis and functional investigation reveals gma-miR398c negatively regulates drought tolerance via GmCSDs and GmCCS in transgenic Arabidopsis and soybean
Source: BMC Plant Biol. 2020 May 5;20:190. doi: 10.1186/s12870-020-02370-y (PMC7201782; doi:10.1186/s12870-020-02370-y)
Supplement: Supplementary file 10 — Additional file 10: Table S1. Summary of sRNA, degradome and mRNA sequencing for individual libraries. [file 12870_2020_2370_MOESM10_ESM.xlsx]

## Sheet: Sheet1
Table S1. Summary of sRNA, degradome and mRNA sequencing for individual libraries.
mRNA-seq
#Samples	BMK-ID	Raw reads(PE)	Clean reads(PE)	Clean bases	GC Content	Q30	Mapped Reads	Uniq Mapped Reads	Multiple Map Reads
leaf-KA	T01	36298227	35842758	10602488836	0.4622	0.9369	60,300,523 (84.12%)	59,018,202 (82.33%)	1,282,321 (1.79%)
leaf-PA-6	T02	32970718	32477967	9568242966	0.4542	0.9398	55,297,020 (85.13%)	54,129,001 (83.33%)	1,168,019 (1.80%)
leaf-PA-12	T03	23014342	22666369	6669988176	0.464	0.9394	37,768,146 (83.31%)	36,690,213 (80.94%)	1,077,933 (2.38%)
leaf-KB	T04	25895786	25327815	7386170858	0.4898	0.941	41,117,244 (81.17%)	38,487,850 (75.98%)	2,629,394 (5.19%)
leaf-PB-6	T05	31765925	31186317	9160959058	0.4784	0.9375	50,933,100 (81.66%)	49,125,809 (78.76%)	1,807,291 (2.90%)
leaf-PB-12	T06	32339035	31463449	9308131734	0.4569	0.9317	52,760,433 (83.84%)	51,434,778 (81.74%)	1,325,655 (2.11%)
leaf-KC	T07	23965752	23601074	6945485374	0.4599	0.9404	39,479,354 (83.64%)	38,610,031 (81.80%)	869,323 (1.84%)
leaf-PC-6	T08	33094744	31516877	9303500448	0.4577	0.9236	50,881,641 (80.72%)	49,152,429 (77.98%)	1,729,212 (2.74%)
leaf-PC-12	T09	29815766	28624727	8438414280	0.4583	0.9318	46,083,101 (80.50%)	44,353,794 (77.47%)	1,729,307 (3.02%)
root-KA	T10	24182013	23389061	6912712288	0.4537	0.9332	38,299,523 (81.87%)	36,682,141 (78.42%)	1,617,382 (3.46%)
root-PA-6	T11	29323329	28089290	8283607824	0.4552	0.9229	43,905,830 (78.15%)	42,044,107 (74.84%)	1,861,723 (3.31%)
root-PA-12	T12	30316868	29062026	8578210736	0.4579	0.9278	46,359,786 (79.76%)	43,765,957 (75.30%)	2,593,829 (4.46%)
root-KB	T13	25988883	25112065	7421984164	0.4569	0.9338	40,993,802 (81.62%)	38,119,603 (75.90%)	2,874,199 (5.72%)
root-PB-6	T14	25486586	24710421	7309925134	0.4544	0.9272	39,539,298 (80.01%)	37,864,575 (76.62%)	1,674,723 (3.39%)
root-PB-12	T15	22523519	21617472	6395509740	0.4574	0.9322	35,785,184 (82.77%)	33,672,378 (77.88%)	2,112,806 (4.89%)
root-KC	T16	39965015	37904755	11197948976	0.4612	0.9281	60,902,807 (80.34%)	55,641,526 (73.40%)	5,261,281 (6.94%)
root-PC-6	T17	34245835	32263905	9526245002	0.459	0.9289	52,352,231 (81.13%)	47,822,574 (74.11%)	4,529,657 (7.02%)
root-PC-12	T18	29563173	28541421	8429072136	0.4561	0.9279	45,337,389 (79.42%)	42,916,998 (75.18%)	2,420,391 (4.24%)
miRNA-seq
#Samples	BMK-ID	Raw_reads(SE)	Clean_reads(SE)	Q30(%)	rRNA	scRNA	snRNA	snoRNA	tRNA	Repbase	Unannotated(Filtered Reads)	Mapped_Reads
leaf-KB	S01	50010977	37818582	85.53	11667737	0	1	9510	1573084	209419	24358831	8396260
leaf-PB-6h	S02	52712521	40116579	85.37	16481079	0	2	11007	1042649	219556	22362286	8543856
leaf-PB-12h	S03	40467038	32263171	85.36	11769643	0	1	8180	929632	159825	19395890	6378741
root-KB	S04	55493008	32589007	85.26	16277420	0	4	37248	1054579	167388	15052368	6376425
root-PB-6h	S05	40309016	31366302	92.94	19378692	0	0	29627	1187626	131051	10639306	4774457
root-PB-12h	S06	49775694	36266588	85.66	20509413	0	1	38541	1475477	124795	14118361	4691984
degradome-seq
Samples	BMK ID	Raw Reads(SE)	Clean Reads(SE)	Q30(%)	Uniq Tags
Leaves	D01	42371707	42224374	96.98	8921446
Roots	D02	35261260	35138610	97.33	10371970
Map to reference genome
Samples	BMK ID	Total Tags	Mapped	Mapped Ratio
Leaves	D01	8921446	5606692	0.6285
Roots	D02	10371970	6131590	0.5912
Map to Rfam database
Samples	BMK ID	Total Tags	rRNA	tRNA	snoRNA	snRNA	Other
Leaves	D01	8921446	7952	40	95	0	687
Roots	D02	10371970	10253	125	94	0	817
