# Supplementary material for: Integration of sRNA, degradome, transcriptome analysis and functional investigation reveals gma-miR398c negatively regulates drought tolerance via GmCSDs and GmCCS in transgenic Arabidopsis and soybean
Source: BMC Plant Biol. 2020 May 5;20:190. doi: 10.1186/s12870-020-02370-y (PMC7201782; doi:10.1186/s12870-020-02370-y)
Supplement: Supplementary file 11 — Additional file 11: Table S2. Known and novel miRNA identified in each soybean sRNA-seq libraries. [file 12870_2020_2370_MOESM11_ESM.xlsx]

## Sheet: Known miRNAs
Table S2. Known and novel miRNA identified in each soybean sRNA-seq libraries.
miR_Family	miRNA name	miRNA sequence	Pre-miRNA sequence	SS	hairpinLen	MFE
miR1507	gma-miR1507a	TCTCATTCCATACATCGTCTGA	CAGUGUUUGGCAGAGGUGUAUGGAGUGAGAGAAGGGAAAGGGUAUUUUCCGAUUCUGUCGUUACUCUCUUCCCUCUCUCAUUCCAUACAUCGUCUGACGAACGUAUC	...((((((.((((((((((((((((((((((.(((((((((((.....((((...)))).)))))).))))))))))))))))))))))).)))).))))))....	100	-53.7
	gma-miR1507b	TCTCATTCCATACATCGTCTG	GUUUGACAGAGAUGUAUGGAGUGAGAGAAGGGAAAUGAUAUUUUCCGAUCCCAUCGUUACUCUCUUCCCUCUCUCAUUCCAUACAUCGUCUGACGAAC	(((((.((((((((((((((((((((((.(((((..((.......((((...))))....))..))))))))))))))))))))))).)))).)))))	98	-47.9
	gma-miR1507c-3p	CCTCATTCCAAACATCATCT	UGCUAGAGGUGUUUGGGAUGAGAGAAUAGAAUUUUUUCAAAUGCUUGAAAGUGAUCUCUUCCCUCAUUCCAAACAUCAUCUAACACACAU	((.(((((((((((((((((((.(((.(((...(((((((....)))))))...))).))).))))))))))))))).)))).)).....	85	-34.9
	gma-miR1507c-5p	GAGGTGTTTGGGATGAGAGAA	UGCUAGAGGUGUUUGGGAUGAGAGAAUAGAAUUUUUUCAAAUGCUUGAAAGUGAUCUCUUCCCUCAUUCCAAACAUCAUCUAACACACAU	((.(((((((((((((((((((.(((.(((...(((((((....)))))))...))).))).))))))))))))))).)))).)).....	85	-34.9
miR1508	gma-miR1508a	TCTAGAAAGGGAAATAGCAGTTG	AAUUGCUAUCCAACUGCUAUUCCCAUUUCUAAACCUUGUUACACGAGCAUCUUGAUCAAUGGUCUAGAAAGGGAAAUAGCAGUUGAGUGGUGCUU	....(((((.((((((((((((((.((((((.((((((.....((((...))))..))).))).))))))))).))))))))))).)))))....	87	-35.6
	gma-miR1508b	TAGAAAGGGGAATAGCAGTTG	AAUUGCUAUUCAACUGCUAUUCCCAUUUCUAAACCUUGUUACACGAGCAUCUUGAUCAAUGGUCUAGAAAGGGGAAUAGCAGUUGAGUGGUGCUU	....((((((((((((((((((((.((((((.((((((.....((((...))))..))).))).)))))).))))))))))))))))))))....	87	-44.1
	gma-miR1508c	TAGAAAGGGAAATAGCAGTTG	CUACUCAACUGCUAUUUUCCUUUUUGAACCUUGUUACCUUGAGCAUCUUGAUCAAUUGUUUAGAAAGGGAAAUAGCAGUUGAGUAGUGCU	(((((((((((((((((((((((((((((.(((...................)))..)))))))))))))))))))))))))))))....	86	-40.9
miR1509	gma-miR1509a	TTAATCAAGGAAATCACGGTCG	CUGCAUCUUCUUAAUCAAGGAAAUCACGGUCGCGUGUGUGCCGGAAAGAAAGUGGCCUGUGAUCUCCGGUUUCUCUUUCUCGACCGUGUUUCCUUGGUUAACGAUAUGUGC	..((((..(((((((((((((((.((((((((.(.....((((((.....((....))......))))))........).))))))))))))))))))))).))...))))	109	-41.6
	gma-miR1509b	TTAATCAAGGAAATCACGGTT	CUGCAUCUUUUUAAUCAAGGAAAUCACGGUUGAGUGUGAAGGAGAGAAAGUGGCUUCAGAUUUCCGGGUUUUCCUUCUCCACUGUGUUUCCUUGGUUAAAGAUAUGUGC	..((((.((((((((((((((((.((((((.((....(((((((((....(((..........)))..))))))))))).)))))))))))))))))))))).))))..	105	-39.7
miR1510	gma-miR1510a-3p	TTGTTGTTTTACCTATTCCACCC	UUAUGGAACUGGAGGGAUAGGUAAAACAAUGACUGCUGUAUAAGUAAUUGUUAUAGUUAGUUGUUGUUUUACCUAUUCCACCCAUUCCAUGUA	.(((((((..((.((((((((((((((((((((((((((((((....))).))))).)))))))))))))))))))))).))..)))))))..	90	-43.5
	gma-miR1510a-5p	AGGGATAGGTAAAACAATGACTGC	UUAUGGAACUGGAGGGAUAGGUAAAACAAUGACUGCUGUAUAAGUAAUUGUUAUAGUUAGUUGUUGUUUUACCUAUUCCACCCAUUCCAUGUA	.(((((((..((.((((((((((((((((((((((((((((((....))).))))).)))))))))))))))))))))).))..)))))))..	90	-43.5
	gma-miR1510b-3p	TGTTGTTTTACCTATTCCACC	UUUAUGGAAGUGGAGGGAUAGGUAAAACAACUACUUCUGUAAAAGUAAUUGUUAUAGUUAGUUGUUGUUUUACCUAUUCCACCAAUUCCAUCUA	...((((((.(((.(((((((((((((((((.(((.((((((.........))))))..))).))))))))))))))))).))).))))))...	88	-40.9
	gma-miR1510b-5p	AGGGATAGGTAAAACAACTACT	UUUAUGGAAGUGGAGGGAUAGGUAAAACAACUACUUCUGUAAAAGUAAUUGUUAUAGUUAGUUGUUGUUUUACCUAUUCCACCAAUUCCAUCUA	...((((((.(((.(((((((((((((((((.(((.((((((.........))))))..))).))))))))))))))))).))).))))))...	88	-40.9
miR1511	gma-miR1511	AACCAGGCTCTGATACCATG	UCAGCCGUGGUAUCAGGUCCUGCUUCAUCAAGUGGUCUUGUGUUCAAAUCCAGCCUCAAGCACAUGGUUAACCAGGCUCUGAUACCAUGGUGAAUAUAA	(((.(((((((((((((.((((.((.((((.(((..((((.(((.......)))..))))))).)))).)).)))).))))))))))))))))......	93	-36.8
miR1512	gma-miR1512a-3p	GCTTTAAGAATTTCAGTTATG	UCUUGAUUCCUAACUGAAAAUUCUUAAAGUAUUCCCAUCAUCGAAAUGAAAUGAAGAUUGGGAAUGCUUUAAGAAUUUCAGUUAUGCAUCAAUCA	..(((((.(.(((((((((.(((((((((((((((((((.(((........))).)).)))))))))))))))))))))))))).).)))))...	90	-38.4
	gma-miR1512a-5p	TAACTGAAAATTCTTAAAGTAT	UCUUGAUUCCUAACUGAAAAUUCUUAAAGUAUUCCCAUCAUCGAAAUGAAAUGAAGAUUGGGAAUGCUUUAAGAAUUUCAGUUAUGCAUCAAUCA	..(((((.(.(((((((((.(((((((((((((((((((.(((........))).)).)))))))))))))))))))))))))).).)))))...	90	-38.4
	gma-miR1512b	TAACTGGAAATTCTTAAAGCAT	UUGAUACCUAACUGGAAAUUCUUAAAGCAUUCCCAUCAUCAAAAUGAUGUGAAAAUUAGGAAUGCUUUAAGAAUUUCAGUUAUGCAUCA	.((((.(.((((((.((((((((((((((((((((((((....)))))).........)))))))))))))))))))))))).).))))	88	-36.1
	gma-miR1512c	TAACTGAACATTCTTAGAGCAT	UCUUGAUACCUAACUGAACAUUCUUAGAGCAUCACCAUUGUAGUUCAACAUCAUAAUGAUGUGAAAAAUGGGAAUGCUUUAAGAAUUUCAGUUAUGCAUCAAUC	..(((((.(.((((((((.(((((((((((((..(((((....((((.(((((...))))))))).)))))..))))))))))))))))))))).).)))))..	100	-40
miR1513	gma-miR1513a-5p	TGAGAGAAAGCCATGACTTAC	GGAUCAGAUAUGAGAGAAAGCCAUGACUUACACACACAUUGAAAUCUUAGUUUUAAAUGUGUAUAAGUCAUGGUUUUCUCUCAUAUCUAAUCC	((((.(((((((((((((((((((((((((.(((((..(((((((....))))))).))))).))))))))))))))))))))))))).))))	93	-52.8
	gma-miR1513b	TGAGAGAAAGCCATGACTTAC	UGCGUUUGUAAAUCAUGACUUUCUCUUGUAUCUCAUCUGAGUAUAUGAGAGAAAGCCAUGACUUACACAC	...((.(((((.(((((.((((((((((((((((....))).))))))))))))).))))).))))).))	67	-28.8
miR1514	gma-miR1514a-3p	ATGCCTATTTTAAAATGAAAA	CUUUGCUAUUUUCAUUUUUAAAAUAGGCAUUGGGGUCCCUUCUUGUUCCUCCUUUUCCUUUCCUAUCCCAAUGCCUAUUUUAAAAUGAAAACAACGAUA	........((((((((((.(((((((((((((((((............................)))))))))))))))))))))))))))........	83	-30
	gma-miR1514a-5p	TTCATTTTTAAAATAGGCATT	CUUUGCUAUUUUCAUUUUUAAAAUAGGCAUUGGGGUCCCUUCUUGUUCCUCCUUUUCCUUUCCUAUCCCAAUGCCUAUUUUAAAAUGAAAACAACGAUA	........((((((((((.(((((((((((((((((............................)))))))))))))))))))))))))))........	83	-30
	gma-miR1514b-3p	ATGCCTATTTTAAAATGAAAA	CUUUGCUAUUUUCAUUUUUAAAAUAGACAUUGGGCUUCUUCUUGUUCCUCUUUUUUCCUUCCAAUUCCGAUUUGGUCCUAAUGCCUAUUUUAAAAUGAAAACAAUGAUA	........((((((((((.(((((((.(((((((((...((...........................))...)).))))))).)))))))))))))))))........	93	-21
	gma-miR1514b-5p	TTCATTTTTAAAATAGACATT	CUUUGCUAUUUUCAUUUUUAAAAUAGACAUUGGGCUUCUUCUUGUUCCUCUUUUUUCCUUCCAAUUCCGAUUUGGUCCUAAUGCCUAUUUUAAAAUGAAAACAAUGAUA	........((((((((((.(((((((.(((((((((...((...........................))...)).))))))).)))))))))))))))))........	93	-21
miR1515	gma-miR1515a	TCATTTTGCGTGCAATGATCTG	UAAAUGUUCAUCAUUUUGCGUGCAAUGAUCUGAACCAUUUUGAUUCCCUGCACCGUUAUUUCGUUGUGGCAUAAUCAAAUUAAGCCAUUGAUUUUAUGUUUGUGGAAAACGUUUCUGAUCACUCACGCAAAAUGAUGUCAAUUUU	.((((...((((((((((((((.(.(((((.(((.(.((((......(((((.(((.(..(((..(((((.((((...)))).))))))))..).)))..))))))))).).))).))))).)))))))))))))))...)))).	143	-38.3
	gma-miR1515b	TCATTTTGCGTGCAATGATCTG	UGUUCAUCAUUUUGCGUGCAAUGAUCUGAACCAUUUUCAUUCCCUGUACCGUUGUUUCGUUCUGGCAUAACCAAAUUAGGUCAUUGUUUUUUGGUUUGUGGAAAAUGUUUCUGAUCAUUCACGCAAAAUGAUGUCAAUUUU	((..((((((((((((((.(((((((.(((.(((((((...........................((((((((((..(.(....).)..))))).)))))))))))).))).))))))))))))))))))))).)).....	136	-42.7
miR1516	gma-miR1516c	AATGTCTGGGCTTAGCGAGGCGGT	UGAUCAUGGCAAUGUCUGGGCUUAGCGAGGCGGUCACGAGCUUAGCGUGCUUUUGGGUUUCUUCAUGGUCCUUCUUCGUGCUAAGCUUGAGCUUGCCUGCUAAGCGAGGAGGUGCGUUGAGCC	...(((..(((.(.(((..(((((((.((((((.(.(((((((((((((.....(((..((.....)).)))....))))))))))))).).)))))))))))))..))).))))..)))...	117	-48.8
miR1517	gma-miR1517	AGTCTTGGTCAATGTCGTTCGAAA	GCUAGGUAUUUUUGACCGACAUUAGACAUGACUAUUUUUAGUCGACAUUGACUAAGUUUUUACAGUCGACAUCCACUAGAGUUUUUUCGAUCGACAUCGGUCAAAGCAAUUUUUUAGCCAACAUCAAUCAAGGCUAUUUUAUAGCCGAUGUUGGGUAGGGUUUUUUAUUCGACAUCAGUCAGGGCUAUUUUUUAGCCAACUUCGACUAGAGAUUUUUCAGCCAACAUUGACUAAUGAUGUUUUUCAGUCGACAUCGGGUAGGUUCUAUUGGUCGGCAUCGACCAAGCUAUUUUUUAGUCGAUACUAGAUAGAUUUUUUUGUCAACGCCUGCUAGGAUUUUUUAGGUUGACGUUGGCUAAAAAUAGUCUUGGUCAAUGUCGUUCGAAAAAACCCUAGU	((((((...((((((((((.....((..(((....(((((((.((..((((((..((....))))))))..)).))))))).....))).))....))))))))))......))))))(((((((......((((((...)))))))))))))(.(((((((((((...((((((...((((((((((((((.(((((((.((((((.((((..(((.(((...(.(((((....((.((((.(((((....(((((.((((.....(((((((....))))))).......)))).)))))))).)).)))).))...))))).)...))).)))..)))).)))))).)))))))))))))))))))))...))))))....))))))))))).)	397	-124.4
miR1519	gma-miR1519	TAAGTGTTGCAAAATAGTCATT	UAUCUUUACAUAAGUGUUGCAAAAUAGUCAUUCCGUUAAAUUUUAAAGUAACACCGUUAGUGAGAUCAAUUUUAGUGCCACGUGAACUAUCCAAUAUAGCACUAAAGGAUGACGUGACAUGACAUGUGGACGUGUCUCCUAAAAGAUGUCACGUCAUUUUGAAAGUCCACGAGACAUUUCACAACCUUUGCAAUGCAUGGACACUUUAAGCACGAUUUCUGACAUCUUUUAAGUUAGAGACUAUUUUGCAAUACUUAUGCAAAAGAU	.((((((.(((((((((((((((((((((..(((((...(((.(((((.......(((.(((((((...(((((((((....((.......)).....)))))))))(((((((((((((((((((....)))))).........)))))))))))))......(((.....)))))))))))))))))).)))..)))))................((((((.........)))))))))))))))))))))))))))..))))))	266	-74.1
miR1520	gma-miR1520c	TTCAATAAGAACGTGACACGTGA	AUGAUGACUGUCACGUGUCAUAUUCUGAUUGAUCAAUAAAAAUAAUAAUACAUUUUAUUUUUUAUGGAGUUGACAUCCAAUCAGAACAUGACACAUGACAAACAUCAUUCAAUAAGAACGUGACACGUGACAGUUAACAU	(((.(((((((((((((((((.((((.(((((.....((((((((.........))))))))..((((.......)))).(((.....)))...((((......))))))))).)))).))))))))))))))))).)))	140	-39.7
	gma-miR1520d	ATCAGAACATGACACGTGACAA	AUGAUGACUAUCACAUGUCAUGUUCUGAUUGGAUGUUAACUCUAUGAAAAAACAAAUACAUUGUUGUUUUCAUUGAUCAAUCAGAACAUGACACGUGACAAUUAUCAUCCA	(((((((...((((.(((((((((((((((((........((.((((((((((((.....))))).))))))).))))))))))))))))))).))))...)))))))...	108	-41.9
	gma-miR1520e	CAATAAGAACGTGACATATGACAG	UAACUGUCACGUAUCACGUUCUGAUUGGAUGAUGACUGUCACAUGUCAUAUUCUAAUUGGUCAAUGAAAACAGCAAUGCAUUUCAUCUUUCAUGGAGUUGACAUCCAAUCAGAACAUGACACGUGACAGUCGUCAUCCAAUAAGAACGUGACAUAUGACAGUCA	..(((((((.((.(((((((((.(((((((((((((((((((.((((((.((((.(((((...(((..(((..((.((.(........).))))..)))..)))))))).)))).)))))).))))))))))))))))))).))))))))).)).)))))))..	160	-76.4
	gma-miR1520f-3p	CAATCAGAACATGACACATGACAA	UUCUUACUAAAUGACGAUUGUCACGUGUCAUGUUCUGAUUACAUGAAAGAUGAAAUGCAUUGUUAUUUUCAUUGACCAAUCAGAACAUGACACAUGACAAUCA	...............((((((((.(((((((((((((((....((...(((((((...........)))))))...))))))))))))))))).)))))))).	87	-38.5
	gma-miR1520f-5p	ATTGTCACGTGTCATGTTCTGATT	UUCUUACUAAAUGACGAUUGUCACGUGUCAUGUUCUGAUUACAUGAAAGAUGAAAUGCAUUGUUAUUUUCAUUGACCAAUCAGAACAUGACACAUGACAAUCA	...............((((((((.(((((((((((((((....((...(((((((...........)))))))...))))))))))))))))).)))))))).	87	-38.5
	gma-miR1520g	CAATCAGAACATGACACGTGACAA	AUGAUGACUGUCACGUGUCAUGUUCUAAUUGAAUCUUGAAUCCAUGGAAGAUAAAAUACAUUAUUGUUAUCAUUGAUCAAUCAGAACAUGACACGUGACAAUCAUCAU	(((((((.((((((((((((((((((.(((((........((.((((..(((((......)))))....)))).))))))).)))))))))))))))))).)))))))	108	-44.7
	gma-miR1520j	AAGAACGTGACACATGACAATCAA	GAAUGUUGACUGUCACAUGUCACGUUCUUAUUGAAUGAUGAUUGUCACGUACCAUGUUAUGAUUGGAUAUCAACUCCAUGAAAGAUGAAAUGCAUUAUUAUUUUCACUAACCAAUCAUAACAUAACACGUGAUCGUCAUCAUCCAAUAAGAACGUGACACAUGACAAUCAACAUUC	(((((((((.(((((..((((((((((((((((.((((((((.(((((((...(((((((((((((............((((((((((......)))))..)))))....)))))))))))))...))))))).)))))))).))))))))))))))))..))))).)))))))))	176	-80.8
	gma-miR1520k	AATCAGAACATGACACATGACAGT	UUCUUAUUGGAUGAUGAUUGUCACGUGUCAUGUUCUGAUUAGUCAAUGAAAACAGCAAUGUAUUUCAUCUUUCAUGGUGUUGACAUCCAAUCAGAACAUGACACAUGACAGUCAUCAACCAAUAAGAA	((((((((((.((((((((((((.((((((((((((((((.(((((((((((((....))).))))))............))))....)))))))))))))))).)))))))))))).))))))))))	128	-61.8
	gma-miR1520l	AATCAGAACATGACACGTGATAGT	GAUGAUGAUUGUCACGUGUCAUAUUCUGAUUGGUCAAUGAAAACAACAAUGCAUUUCAUCUUAUAUGGAGUUGACAUUCAAUCAGAACAUGACACGUGAUAGUCAUCAUU	((((((((((((((((((((((.(((((((((((((((..........(((.....)))..........))))))...))))))))).))))))))))))))))))))))	110	-49.8
	gma-miR1520m	AATCAGAACATGACATGTGACAAT	UUCUUAUUGGAUGAUGACUGUUACGUGCCAUGUUCUGAUUGGAUGUCAACUCCAUAAAAGAUGAAAUGAAUUGUUGUUUUCAUUUAUCAAUCAGAACAUGACAUGUGACAAUUAUCAUUCAAUAAGAA	(((((((((((((((((.(((((((((.(((((((((((((((((..(((..((.................))..)))..))))...))))))))))))).))))))))).)))))))))))))))))	128	-54.5
	gma-miR1520n	TCAATCAGAACATGACACGTGACA	AUUGUCAUGUAUUAUGUUUUGAUUGAAUGUCAAUUCCAUUAAAAAUAAAAUGUAUUGUUAUUUUCAUUAAUCAAUCAGAACAUGACACGUGACAGU	((((((((((.((((((((((((((((((.((((..((((........)))).)))).))).........))))))))))))))).))))))))))	96	-30.7
	gma-miR1520o	TCATCGTCCAATCAGAATGTGACA	UUACAAAAGAAUAUUGAUUGUCAUGUGUCACAUUCUGAUUGGAUGAUAACUGUCAUGUGUUAGGUUUUGAUUUAAUAUUGACUCUAUGGACGAUGAAAAUGUAUUGUUGUUGUCAACGUUCAAUUAGAACGUGACAUGUGAUUGUCAUCGUCCAAUCAGAAUGUGACAUGUGACAGUCAACAUUCUUUUGUAA	((((((((((((.((((((((((((((((((((((((((((((((((.((.(((((((((((.(((((((((.(((.(((((......(((((((......)))))))...))))).))).))))))))).))))))))))).)).)))))))))))))))))))))))))))))))))).))))))))))))	193	-103.1
	gma-miR1520p	ATGTTGTTATTGGATGATGACGGT	ACAUGUCAUGUUGUUAUUGGAUGAUGACGGUAACAUUUUAUAGUAUGAUUGAAUGUCAACUUCAUGAAAGAUAAUUUUUUUCAUUGACCAAUCAAAACAUAACAUGUGACAGUCAUCAUCCAAUAACAACGUGACAUGU	((((((((((((((((((((((((((((.((.((((.((((.((.((((((...((((.....((((((((.....))))))))))))))))))..)))))).)))).)).))))))))))))))))))))))))))))	139	-64.6
	gma-miR1520q	ATTGACCAATCAGAACATGACACA	UGGUGUCACGUGUCAUGAUCUGAUUAAUUAAUAAAAAUAACAUGACAUGUCAACUCCAUAAAAGAUGAAAUGUAUUGUUGUUUUUAUUGACCAAUCAGAACAUGACACAUGACAAU	...(((((.((((((((.(((((((..(((((((((((((((..((((.(((.((.......)).))).))))..)))))))))))))))..))))))).)))))))).)))))..	111	-47.8
	gma-miR1520r	TGTCACATCCTGGTTGGACATGAA	ACAUUGACUGUCACGUGUCACAUCCUGGUUGGACAUGAAAAGAUGCGUCCAAGAAUCCAUUAUAACAUUUUUCUAUUCAUUGUCCGAUCAGAACAUGACAUGUGACCGUCAAUGU	((((((((.(((((((((((....(((((((((((((((.(((............................))).)))).)))))))))))....))))))))))).))))))))	115	-48.2
miR1523	gma-miR1523a	ATGGGATAAATGTGAGCTCA	AGGACCCAUUAUGGGAUAAAUGUGAGCUCAGGAGCGAUGAAUAAAUCCUUUCAUCACUCCUCAUUACUCCCGAGCUCACAUUUAUUUCAAAAUGA	......((((.(((((((((((((((((((((((.((((((........)))))).)))))..........)))))))))))))))))).)))).	88	-41.2
miR1531	gma-miR1531-3p	TCGTCCATATGGGAAGACTTGTC	AAGUCUUCCCAUAUGGACGAAGAGAUAGGUAAAUGUUGAAGUAGGCCUGUGGGUUUCUUGGCUUCAACCUUUACCAAUCCCUUCGUCCAUAUGGGAAGACUUGUCUCUCGACUUC	((((((((((((((((((((((.(((.((((((.(((((((((((((....)))))....)))))))).)))))).))).))))))))))))))))))))))(((....)))...	112	-63.1
	gma-miR1531-5p	ATATGGACGAAGAGATAGGTAAAT	AAGUCUUCCCAUAUGGACGAAGAGAUAGGUAAAUGUUGAAGUAGGCCUGUGGGUUUCUUGGCUUCAACCUUUACCAAUCCCUUCGUCCAUAUGGGAAGACUUGUCUCUCGACUUC	((((((((((((((((((((((.(((.((((((.(((((((((((((....)))))....)))))))).)))))).))).))))))))))))))))))))))(((....)))...	112	-63.1
miR1535	gma-miR1535a	CTTGTTTGTGGTGATGTCT	UAAGAGGCCUAGACAUCACCACAAACAAGUCACCAAAGAAGGAAGAGUGUCACAGAAUCCGGGUGAUCUUGUUUGUGGUGAUGUCUAGACCUUCCU	...((((.((((((((((((((((((((((((((......(((....((...))...))).))))).))))))))))))))))))))).))))...	90	-47.1
	gma-miR1535b	CTTGTTTGTGGTGATGTCTAG	UCUUUGGUGACUUGUUUGUGGUGAUGUCUAGGCCUCUUAGCCUUGAGAGAAAGGAAAGGAACUUGGGAACUUAUCCACAGCAAAUUAUGU	......((((.(((((.((((.....((((((..((((..((((......))))..)))).)))))).......))))))))).))))..	82	-21.2
miR156	gma-miR156a	TGACAGAAGAGAGTGAGCAC	CACACCAGAUUGAGAGAGGCUGACAGAAGAGAGUGAGCACAUGCUAGUGGUAUUUGUAUGAGGGCAUACAAUUGCGGGUGCGUGCUCACUUCUCUAUCUGUCAGCUUCCCAUUCUUUUUUAC	......(((.((.(.(((((((((((((((((((((((((..((.(.(.(((.(((((((....))))))).))).).))))))))))).))))).))))))))))))))).))).......	109	-57.4
	gma-miR156aa	ATTGGAGTGAAGGGAGCT	UAAACUCAAGUUGGAGCUCUCUGCACUCCAGUGUUGAAGGAGGUGAUGGUAAACCCUAGCUGCUAAUUCAUGGUUACCUUUGGCUUCCCAUAAGGAAGCAUGUGAAAGUCAUGGGUUUACAUGAAUAUGGAGACGGGGUUGCCUUGAUCUUUUGGUAUUGGAGUGAAGGGAGCUCCGAAUUAGGCCU	..........((((((((((((.((((((((((....(((((((.(.(((((.((((..((.(..(((((((...((((.((((((..((((.(....).)))).)))))).))))...)))))))..).))..))))))))).).)))))))..)))))))))).)))))))))))).........	168	-79.7
	gma-miR156b	TGACAGAAGAGAGAGAGCACA	UGAUGUGAGAUAUCUCAUGUUGACAGAAGAGAGAGAGCACAACCCGGGAAUGGCUAAAGGAGUCUUUGCCUUUGUUGGGAGUGUGCCCUCUCUUCCUCUGUCAUCAUCACAUUCACAUGC	..(((((((.......(((.(((((((.(((((((.(((((.(((((.((.(((.((((....))))))).)).)))))..))))).)))))))..))))))).)))....)))))))..	116	-49.2
	gma-miR156c	TTGACAGAAGATAGAGAGCAC	ACUUGACCACUAGGCUUAUCUCUUUCCGUUUCUGAGCAUGCAUACUCAUUCACAGCAUCAAAAUGCACAGAUCCUGAUGGAGAUUGCACAGGGCAGGUGAUGCUAGAUUGCACCAUACUCAACUCUGGACUUUGUGAUUGAAGUGUUGACAGAAGAUAGAGAGCACAACCUGAGUCAAAGGAUCC	..(((((...((((....(((((.((...(((((..((.((((..(((.((((((..((....((((....(((....)))...))))(((((.(((((.(((......))).))).))...)))))))..)))))).))).)))))).))))))).)))))......)))).))))).......	176	-40.7
	gma-miR156d	TTGACAGAAGATAGAGAGCAC	CUACUUGGUAAUUAAGGUUGUUGACAGAAGAUAGAGAGCACAGAUGAUGAUAUGCAUAUUAUAUAAUAUAUAGCAGGGAACUCAUGAUGAAUUGUGCAUCUUACUCCUUUGUGCUCUCUAUACUUCUGUCAUCACCUUCAGCCUCCAUUUC	.....(((.....(((((.(.(((((((((((((((((((((((.(((((.(((((((..................................))))))).))).)).)))))))))))))).))))))))).))))))......)))....	142	-51.07
	gma-miR156e	TTGACAGAAGATAGAGAGCAC	AGGAGGUGUUGGUGAUGCUGUUGACAGAAGAUAGAGAGCACUGAUGAUGAAAUGCAUGAAAGGGAAUGGCAUCUCACUCCUUUGUGCUCUCUAGUCUUCUGUCAUCAUCCUUCUCCCUCCCCUC	.(((((....((.((((....((((((((((((((((((((.((.(((((.((((((........)).)))).))).)).)).))))))))).))))))))))).))))))....)))))....	119	-50.8
	gma-miR156f	TTGACAGAAGAGAGAGAGCACA	AUAUCUCAUGUUGACAGAAGAGAGAGAGCACAACCCGGGAAUGGUUAAAGGAGUCUUUGCCUUUGUUGGGAGUGUGCUCUCUCUUCCUCUGUCAUCAUCACAUUCA	.......(((.(((((((.(((((((((((((.(((((.((.(((.((((....))))))).)).)))))..)))))))))))))..))))))).)))........	91	-47.3
	gma-miR156g	ACAGAAGATAGAGAGCACAG	UGAACAAUAUCUUGAACAGUUUGUUGACAGAAGAUAGAGAGCACAGGUGAUCAUACCCAAAAAAGCUUUUGUGUGUGAGCAGUUUUGUGCUCUCUAUCUUCUGUCAAUGUACUUCUCA	............(((..(((.((((((((((((((((((((((((((((.((((((.(((((....))))).)))))).))..)))))))))))))))))))))))))).)))..)))	106	-54.5
	gma-miR156h	TGACAGAAGAGAGTGAGCAC	CUUAGAAAUUGACAGAAGAGAGUGAGCACACAGAAGCACUUGGUAUAGUUAUAUACUGUUGCUUUUGCGUGCUCACUUCUCUUUCUGUCA	.........((((((((((((((((((((.((((((((..(((((((....))))))).)))))))).)))))))).)))).))))))))	81	-46.9
	gma-miR156i	TTGACAGAAGATAGAGAGCAC	UUAAGGUUGUUGACAGAAGAUAGAGAGCACAGAUGAUGAUAUGCAUAUUAUAUAAAAAGCAGCUAGGGAACUCAUGAAUUGUGCAUCUCACUCCUUUGUGCUCUCUAUACUUCUGUCAUCACCCUUCAGC	..((((.((.(((((((((((((((((((((((.(((((.(((((((................................))))))).))).)).)))))))))))))).))))))))).)).))))....	124	-51.64
	gma-miR156j	TTGACAGAAGATAGAGAGCAC	GGUGAUGCUGUUGACAGAAGAUAGAGAGCACAGAUGAUGAAAUGCAAGAAAGGAAAUGGCAUCUUACUCUUUUGUGCUCUCUAGUCUUCUUGUCAUCAUCAUU	(((((((....(((((((((((((((((((((((.(((((.((((.............)))).))).)).)))))))))))).)))))).))))).)))))))	103	-41.4
	gma-miR156k	TTGACAGAAGAGAGTGAGCAC	GAAAUUGACAGAAGAGAGUGAGCACACAGAGGCACUUGGUAUAGUAUAUAUACUAUUGCUUUUGCGUGCUCACUUCUCUUUCUGUCAACUUC	(((.(((((((((((((((((((((.((((((((..(((((((.....))))))).)))))))).)))))))).)))).))))))))).)))	92	-50.6
	gma-miR156l	TTGACAGAAGATAGAGAGCAC	GGUAAGGUUGUUGACAGAAGAUAGAGAGCACAGAUGAUGAUAUGCACAUAUACAUGGAACAGGAAUUUAAGCAAUUGCAUCUCACUCCUUUGUGCUCUCUAAGCUUCUGUCAUCCACCUCC	((..((((.(.(((((((((.(((((((((((((.(((((.(((((.............................))))).))).)).)))))))))))))..))))))))).).))))))	121	-45.4
	gma-miR156m	TTGACAGAAGATAGAGAGCAC	AGGGUUGUUGACAGAAGAUAGAGAGCACAGAUAGUGAUAUGCAUAAAAAUAUGGAACGGGAAAGCAAUUGCAUCUCACUCCUUUGUGCUCUCUAGGCUUCUGUCAUCCACACCUU	(((((((.(((((((((.(((((((((((((.(((((.(((((.........................))))).)))))..)))))))))))))..)))))))))..)).)))))	115	-48.8
	gma-miR156n	TTGACAGAAGAGAGTGAGCAC	AAAUUGACAGAAGAGAGUGAGCACAAAGAGGCACUUGAUAUAAUUCUAUAUCACUGCUUUUGUGUGCUCACCACUCUUUCUGUCGGUUU	(((((((((((((((.(((((((((.(((((((..(((((((....))))))).))))))).)))))))))..))).))))))))))))	89	-44.5
	gma-miR156o	TTGACAGAAGAGAGTGAGCAC	AAAUUGACAGAAGAGAGUGAGCACAAAGAGGCACUUGAUAUAAAUCUAUAUCACUGCUUUUGUGUGCUCACUACUCUUUCUGUCGGUUUU	(((((((((((((((((((((((((.(((((((..(((((((....))))))).))))))).)))))))))).))).)))))))))))).	89	-47.5
	gma-miR156p	TTGACAGAAGAAAGGGAGCAC	CUUUGGGAGAUUGACAGAAGAAAGGGAGCACAUGCUGCAAUUAUAUCAACACAUACCUUUGCCGUGCGUGCUCUCUUUUCUUCCUGUCAAUCUCGAAUCA	......(((((((((((((((((((((((((.(((.((((...(((......)))...)))).))).)))))).)))))))).)))))))))))......	88	-41.9
	gma-miR156q	TGACAGAAGAGAGTGAGCACT	UUUGUGGAGGUGACAGAAGAGAGUGAGCACUUGGCUCUUUCCUAGCAUGGAUCUAAGUUCACGCCAAAAGCCGUGUGCUCUCUCUCUAUCUGUCACCACCUCCUU	...(.((.(((((((((((((((.((((((.(((((.(((....((.(((((....))))).)).)))))))).)))))).)))))).))))))))).)).)...	99	-48.4
	gma-miR156r	CTGACAGAAGATAGAGAGCAT	UUGUUAAUUGCUUUUUUCUCUUCUAGUUAUAUGGGGUUCGUGAUCAUAAUAUGAUGACAAUCCUAAUGCAUAAUAUUCUUUCGUAUUUUAUGCAGAGAGAGUGAAGGAUCAAGCACAUGCAUAAGAUAGAGCCUGCUGACAGAAGAUAGAGAGCAUAGCUGAACAU	..((((..((((((((..((((((.((((....((((((...(((.((.((((.((...(((((.........(((((((((((((...)))).))))))))).)))))....))))))..)).))).))))))..)))))))))).)))))))))))).......	157	-39.1
	gma-miR156s	TGACAGAAGAGAGTGAGCACT	CUUCAGGUUUGUUAAUUUGUGGAGGUGACAGAAGAGAGUGAGCACUUGGCUCUUUCCUAGCAUGGAUCUUUCGUGCUAAAAGCUGUGUGCUCAUUCUCUAUCUGUCACCACCUCCUUUUACUCCCUCUCCUCUU	....(((.............(((((((((((((((((((((((((..((((......(((((((((...)))))))))..))))..))))))))))))).))))))...)))))).............)))...	127	-54.7
	gma-miR156t	TTGACAGAAGAAAGGGAGCAC	CUUUUAGAGAUUGACAGAAGAAAGGGAGCACAUACUGCAAUUAUAUGAACACAUACCUUUGCCGUGCGUGCUCUCUUUUCUUGCUGUCAAUCUCGUAUUA	......(((((((((((((((((((((((((.(((.((((...((((....))))...)))).))).)))))).)))))))).)))))))))))......	88	-45.8
	gma-miR156u	TGACAGAAGAGAGTGAGCAC	GAGAGAGGCUGACAGAAGAGAGUGAGCACAUACUAGUGGAGAUUGUAUGAGGGCAUACAAUUGCGGGUGCGUGCUCACUUCUCUAUCUGUCAGCUUCCCA	....(((((((((((((((((((((((((.((((.((...(((((((((....))))))))))).)))).)))))))).))))).))))))))))))...	93	-54.5
	gma-miR156v	TGACAGAAGAGAGTGAGCAC	UAAGGGAGGUGACAGAAGAGAGUGAGCACACAUAAUACUUUCUUGUAAGAUAAAGAUUCAUGCUUGAAGUUAUGUGUGCUCACUCUCUAUCUGUCACCCCACCA	....((.(((((((((((((((((((((((((((((...(((..(((.((.......)).)))..))))))))))))))))))))))).)))))))))))....	96	-56.8
	gma-miR156w	TGACAGAAGAGAGTGAGCAC	CUAAGGGAGAUGACAGAAGAGAGUGAGCACACAUGGUAUUUUCUUGCACGAUGACGAUUCAUGCUUGAAGCUAUGUGUGCUUACUCUCUAUCUGUCAUCCCAUCAC	.....((.(((((((((((((((((((((((((((((...(((..(((.((.......)).)))..))))))))))))))))))))))).))))))))))).....	96	-56.6
	gma-miR156x	TGACAGAAGAGAGTGAGCAC	GGGUAAGAGAGGUGACAGAAGAGAGUGAGCACACAUGGUAUUUUCUUGGAUGAUAUAAGAUUUCAUGCUUGAAACUAUGCGUGCUCAUUCUCUAUCUGUCACCCAUCAUCAU	......((..((((((((((((((((((((((.((((((...(((..(.((((.........)))).)..))))))))).))))))))))))).)))))))))..)).....	101	-53.1
	gma-miR156y	TGACAGAAGAGAGTGAGCAC	UAAGGGAGGUGACAGAAGAGAGUGAGCACACAUAGUACUUUCUUGAAUGAUAUAAGGUUUCAUGCUUGAAGUUAUGCGUGCUUACUCUCUAUCUGUCACCCAUCAC	...((..((((((((((((((((((((((.(((((...((((..(.((((.........)))).)..))))))))).))))))))))))).)))))))))..))..	101	-46.2
	gma-miR156z	ATTGGAGTGAAGGGAGCT	UAAACCCAAGUUGGAGCUCUCAGCACUCCAGUGUUGAAGGAAGUGAUGGUAAACCCUAGCUGCUAAUUCAUGGUUACCUUUGGUUUCACAUAAGGAAGCAUGUGAAGUCAUGGGUCUGCAUGAACUUGGAGAUGGGGUUGCCUUGAUCUUUUAGUAUUGGAGUGAAGGGAGCUCCUAAUUAGGCCUU	.....((.(((((((((((((..((((((((((((((((((......(((((.(((((.((.((((((((((...((((.(((((((((((........))))))))))).))))...)))))).)))))).))))))))))....))))))))))))))))))..))))))))).)))).))....	178	-81.2
miR159	gma-miR159a-3p	TTTGGATTGAAGGGAGCTCTA	AAUUAAAGGGGAUUAUGAAGUGGAGCUCCUUGAAGUCCAAUUGAGGAUCUUACUGGGUGAAUUGAGCUGCUUAGCUAUGGAUCCCACAGUUCUACCCAUCAAUAAGUGCUUUUGUGGUAGUCUUGUGGCUUCCAUAUUUGGGGAGCUUCAUUUGCCUUUAUAGUAUUAACCUUCUUUGGAUUGAAGGGAGCUCUACACCCUUCUCUUCUUUUCU	....((((((((.......((((((((((((..(((((((..((((....((((((((((((.(((((.(((((.((((((..((((((..(((((((..............)).)))))..))))))..)))))).))))).))))).))))))))....))))....))))..)))))))..)))))))))))).......))))))))...	207	-88.3
	gma-miR159a-5p	GAGCTCCTTGAAGTCCAATTG	AAUUAAAGGGGAUUAUGAAGUGGAGCUCCUUGAAGUCCAAUUGAGGAUCUUACUGGGUGAAUUGAGCUGCUUAGCUAUGGAUCCCACAGUUCUACCCAUCAAUAAGUGCUUUUGUGGUAGUCUUGUGGCUUCCAUAUUUGGGGAGCUUCAUUUGCCUUUAUAGUAUUAACCUUCUUUGGAUUGAAGGGAGCUCUACACCCUUCUCUUCUUUUCU	....((((((((.......((((((((((((..(((((((..((((....((((((((((((.(((((.(((((.((((((..((((((..(((((((..............)).)))))..))))))..)))))).))))).))))).))))))))....))))....))))..)))))))..)))))))))))).......))))))))...	207	-88.3
	gma-miR159b-3p	ATTGGAGTGAAGGGAGCTCCA	AAACCCAACUUGGAGUUCCCUGCACUCCAAGUCUGAAAGGAUAUGAUGGUAAACCUCUACUGCUAGUUCAUGGAUACCUCUGACUUCUUAACAACAUGCGUUCGAAGUCAAGGGUUUGCAUGCCCUGGGAGAUGAGUUUACCUUGAUCUUUUGGUAUUGGAGUGAAGGGAGCUCCAGAGGGUAUUC	..((((...((((((((((((.((((((((..((.(((((((.....(((((((.((..((.((((..((((.(.((((.(((((((..(((.......))).))))))).)))).).))))..)))).))..)))))))))...)))))))))..)))))))).)))))))))))).))))....	180	-84.9
	gma-miR159b-5p	GAGTTCCCTGCACTCCAAGTC	AAACCCAACUUGGAGUUCCCUGCACUCCAAGUCUGAAAGGAUAUGAUGGUAAACCUCUACUGCUAGUUCAUGGAUACCUCUGACUUCUUAACAACAUGCGUUCGAAGUCAAGGGUUUGCAUGCCCUGGGAGAUGAGUUUACCUUGAUCUUUUGGUAUUGGAGUGAAGGGAGCUCCAGAGGGUAUUC	..((((...((((((((((((.((((((((..((.(((((((.....(((((((.((..((.((((..((((.(.((((.(((((((..(((.......))).))))))).)))).).))))..)))).))..)))))))))...)))))))))..)))))))).)))))))))))).))))....	180	-84.9
	gma-miR159c	ATTGGAGTGAAGGGAGCTCCG	ACCCAAGUUGGAGCUCUCUACACUCCAAGUCUGAAGGAAGUGACGGUAGACCCUUGCUGCUAAUUCAUGGUUACCUUUGGAUUCAGAUAAGGAAGCAUGUGAAAGUCAUGGGUCUGCAUGAAUUUGAAGACGGGGCUACCUUGAUCUUUUAGUAUUGGAGUGAAGGGAGCUCCGAAUUAGGCCUU	.((.((.((((((((((((.((((((((..((((((((..(.(.(((((.((((..((...((((((((...((((.(((.((((.((........)).))))..))).))))...))))))))...))..))))))))).).)))))))))..)))))))).)))))))))))).)).))....	180	-78.3
	gma-miR159d	AGCTGCTTAGCTATGGATCCC	GGGUGAAUUGAGCUGCUUAGCUAUGGAUCCCACAGUUCUACCCAUCAAUAAGUGCUUUUGUGGUAGUCUUGUGGCUUCCAUAUCUGGGGAGCUUCAUUUGCCU	((((((((.(((((.(((((.((((((..((((((..(((((((..............)).)))))..))))))..)))))).))))).))))).))))))))	103	-46.4
	gma-miR159e-3p	TTTGGATTGAAGGGAGCTCTA	CAAAGGGGGUUAUGGAGUGGAGCUCCUUGAAGUCCAAUUGAGGAUCUUACUGGGUGGAUUGAGCUGCUUAGCUAUGGAUCCCACAGUUCUACCCAUCAUUAAGUGCUUUUGUGGUAGUCUUGUGGCUUCCAUAUCUGGGGAGCUUCAUUUGCCUUUAUAGUAUUAUCCUUCUUUGGAUUGAAGGGAGCUCUACACCCUUCUCCCCUUUUGU	(((((((((....((.((((((((((((..(((((((..((((((..((((((((((((.(((((.(((((.((((((..((((((..(((((((..............)).)))))..))))))..)))))).))))).))))).))))))))....))))..))))))..)))))))..)))))))))))).)).....))))))))).	210	-104.8
	gma-miR159e-5p	GAGCTCCTTGAAGTCCAATT	CAAAGGGGGUUAUGGAGUGGAGCUCCUUGAAGUCCAAUUGAGGAUCUUACUGGGUGGAUUGAGCUGCUUAGCUAUGGAUCCCACAGUUCUACCCAUCAUUAAGUGCUUUUGUGGUAGUCUUGUGGCUUCCAUAUCUGGGGAGCUUCAUUUGCCUUUAUAGUAUUAUCCUUCUUUGGAUUGAAGGGAGCUCUACACCCUUCUCCCCUUUUGU	(((((((((....((.((((((((((((..(((((((..((((((..((((((((((((.(((((.(((((.((((((..((((((..(((((((..............)).)))))..))))))..)))))).))))).))))).))))))))....))))..))))))..)))))))..)))))))))))).)).....))))))))).	210	-104.8
	gma-miR159f-3p	ATTGGAGTGAAGGGAGCTCCA	ACCCAAGUUGGAGUUCCCUGCACUCCAAGUCUGAAAGGAUAUGAUGGUAAACCUCUGCUGCUAGUUCAUGGAUACCUCUGGCCUCGUAACAACAUGCGUUCGAAGUCAAGGGUUUGCAUGACCUGGGAGAUGAGUUUACCUUGACCUUUUGGUAUUGGAGUGAAGGGAGCUCCAGAGGGU	((((...((((((((((((.((((((((..((((((((...(((.(((((((.((..((.((((.(((((.(.((((.((((.(((.(((.......)))))).)))).)))).).))))).)))).))..)))))))))))).))))))))..)))))))).)))))))))))).))))	180	-88.4
	gma-miR159f-5p	GAGTTCCCTGCACTCCAAGTC	ACCCAAGUUGGAGUUCCCUGCACUCCAAGUCUGAAAGGAUAUGAUGGUAAACCUCUGCUGCUAGUUCAUGGAUACCUCUGGCCUCGUAACAACAUGCGUUCGAAGUCAAGGGUUUGCAUGACCUGGGAGAUGAGUUUACCUUGACCUUUUGGUAUUGGAGUGAAGGGAGCUCCAGAGGGU	((((...((((((((((((.((((((((..((((((((...(((.(((((((.((..((.((((.(((((.(.((((.((((.(((.(((.......)))))).)))).)))).).))))).)))).))..)))))))))))).))))))))..)))))))).)))))))))))).))))	180	-88.4
miR160	gma-miR160a-3p	GCGTATGAGGAGCCAAGCATA	CAUGCAUACAUAUGUGUAUGUGCCUGGCUCCCUGUAUGCCAUUUGUAGAGCUCAUCGAAGCAUCAAUGACCUUUGUGGAUGGCGUAUGAGGAGCCAAGCAUAUUUCAUAUACAUACAUG	((((.((...((((((.((((((.(((((((.((((((((((((((((((.((((.((....)).)))).)))))))))))))))))).))))))).))))))..)))))).)).))))	119	-50
	gma-miR160a-5p	TGCCTGGCTCCCTGTATGCCA	CAUGCAUACAUAUGUGUAUGUGCCUGGCUCCCUGUAUGCCAUUUGUAGAGCUCAUCGAAGCAUCAAUGACCUUUGUGGAUGGCGUAUGAGGAGCCAAGCAUAUUUCAUAUACAUACAUG	((((.((...((((((.((((((.(((((((.((((((((((((((((((.((((.((....)).)))).)))))))))))))))))).))))))).))))))..)))))).)).))))	119	-50
	gma-miR160b	TGCCTGGCTCCCTGTATGCC	AUGUGUAUGUGCCUGGCUCCCUGUAUGCCAUUUGCAUAGUUCAUUGAGCAUCAAUGAUCUUUGUGAAUGGCGUAUGAGGAGCCAAGCAUA	.......(((((.(((((((.(((((((((((((((.((.(((((((...))))))).)).))))))))))))))).))))))).)))))	83	-48.1
	gma-miR160c	TGCCTGGCTCCCTGTATGCC	UGCCUGGCUCCCUGUAUGCCAUUUGCAGAGCCCAUCAGGACAGUGAUGGCCUUAACGAAUGGCGUGCGAGGAGCCAUGCAUGUUGUGCGUU	(((.(((((((.(((((((((((((..(((.((((((......)))))).)))..))))))))))))).))))))).)))...........	80	-48.5
	gma-miR160d	TGCCTGGCTCCCTGTATGCC	UGCCUGGCUCCCUGUAUGCCAUUUGUAGACCCCAUUACAAAGGUGAUGGCCUUAGCAAAUGGCGUAUGAGGAGUCAUGCAUGCUGUGUUUU	(((.(((((((.((((((((((((((.((..(((((((....)))))))..)).)))))))))))))).))))))).)))...........	80	-42.5
	gma-miR160e	TGCCTGGCTCCCTGTATGCC	UACUUGGCGUGCCUGGCUCCCUGUAUGCCAUUUGCAGAGCCCAUCAGGACAGUGAUGGCCUUAACGAAUGGCGUGCGAGGAGCCAUGCAU	........((((.(((((((.(((((((((((((..(((.((((((......)))))).)))..))))))))))))).))))))).))))	82	-49.9
	gma-miR160f	TGCCTGGCTCCCTGTATGCCA	UACAUUGUGUGCCUGGCUCCCUGUAUGCCAUUUGUAGACCCCAUCACAAUGGUGAUGGCCUUAUCAAAUGGCGUAUGAGGAGUCAUGCAUGCUGUGU	.((((.((((((.(((((((.(((((((((((((..((..(((((((....)))))))..))..))))))))))))).))))))).)))))).))))	96	-50.9
miR162	gma-miR162a	TCGATAAACCTCTGCATCCA	GUGAAGUCACUGGAUGCAGCGGUUCAUCGAUCUCUUCCUGAAUCGUUGUUUAACAUCAGAACCAUGAAUCGAUCGAUAAACCUCUGCAUCCAGCGCUCACUC	((((.(.(.((((((((((.((((.(((((((..(((.((..((..(((...)))...))..)).)))..))))))).)))).)))))))))).))))))..	100	-41.4
	gma-miR162b	TCGATAAACCTCTGCATCCAG	UGAGGUGAAGUCACUGGAGGCAGCGGUUCAUCGAUCUCUUCCUGAAUUUGGUUGUGGAAGAACACAAAGCAAGAAUCGGUCGAUAAACCUCUGCAUCCAGCGCUCACUUU	.(((((((.(.(.(((((.((((.((((.(((((((..(((.((..(((((((.......))).)))).)).)))..))))))).)))).)))).))))).)))))))))	109	-42.9
	gma-miR162c	TCGATAAACCTCTGCATCCAG	GAGAUGAGGUGAAGUCACUGGAGGCAGCGGUUCAUCGAUCUCUUCCUGAAUUUGGUUGUGGAAGAACACAAAGCAAGAAUCGGUCGAUAAACCUCUGCAUCCAGCGCUCACUUUGCCUC	.....(((((((((((.(((((.((((.((((.(((((((..(((.((..(((((((.......))).)))).)).)))..))))))).)))).)))).))))).)...))))))))))	114	-47.6
miR164	gma-miR164a	TGGAGAAGCAGGGCACGTGCA	AGCUCCUUGUUGGAGAAGCAGGGCACGUGCAAGUCUCUUGGAUCUCAAAUGCCACUGAACCCUUUGCACGUGCUCCCCUUCUCCAACACGGGUUU	(((.((.(((((((((((..(((((((((((((..((.(((..........)))..))....)))))))))))))..))))))))))).))))).	94	-44.5
	gma-miR164b	TGGAGAAGCAGGGCACGTGC	GCUCCUUGUUGGAGAAGCAGGGCACGUGCAACUCUCUAGGCUCUCUUAAGCGCCAUUGAACCCUUUGCACGUGCUCCCCUUCUCCAACAC	......(((((((((((..((((((((((((...((..(((.((....)).)))...)).....))))))))))))..))))))))))).	83	-42
	gma-miR164c	TGGAGAAGCAGGGCACGTGC	CUGAGCAAGAUGGAGAAGCAGGGCACGUGCAAUUCUAACUCAUGAAACCAUAGAAUCAUAGAAAAUCACUUGUUUUUUUCUUCUUCUUUU	......((((.(((((((.((((((.(((...(((((..(((((....))).))....)))))...))).))))))))))))).))))..	82	-18.9
	gma-miR164d	TGGAGAAGCAGGGCACGTGC	GUUAACUCCUGUUGGAGAAGCAGGGCACGUGCAACUCACUUCUAGUUAAUCUGAUUUUGCACGUGCUCCCCUUCUCCAACACGAUUUUCC	......((.(((((((((((..((((((((((((.(((.............)))..))))))))))))..))))))))))).))......	78	-38.8
	gma-miR164e	TGGAGAAGCAGGGCACGTGCA	GCUACUUGUUGGAGAAGCAGGGCACGUGCAACUCUCUCGGCUCUCUUUAAGCGCCAUUGAACCCUUUGCACGUGCUCCCCUUCUCCAACACGGCU	(((...(((((((((((..((((((((((((.....(((((.((.....)).)))...)).....))))))))))))..))))))))))).))).	94	-44.3
	gma-miR164f	TGGAGAAGCAGGGCACGTGCA	AGGUCUUGCUGGAGAAGCAGGGCACGUGCAACUUCCCUCUCACUCAGAGACUCUAUGCUUGUUCAAGCUGAUUUUGCACGUGCUCUCCUUUUCCAGCUUGAUU	.((((..((((((((((.(((((((((((((..((..((((.....))))......((((....)))).))..))))))))))))).))))))))))..))))	102	-45.3
	gma-miR164g	TGGAGAAGCAGGGCACGTGCA	GCUCCUUGUUGGAGAAGCAGGGCACGUGCAAGUCUCUUGGCUCUCAAAUGCCACUGAACCCUUUGCACGUGCUCCCCUUCUCCAACACGGGU	((.((.(((((((((((..(((((((((((((..((.((((........))))..))....)))))))))))))..))))))))))).))))	92	-49.1
	gma-miR164h	TGGAGAAGCAGGGCACGTGCA	UUGUGCAAGAUGGAGAAGCAGGGCACGUGCAAUACUACCUCAUGAACACACGGCGUGUGAGCUCGGAGAUCAAUCACAUUCUUUUCUGCUUCAUUUGACCAACCCAGAGAGAUCCUAUGAGUUAGUCCUUCAUGUGCCCCCCUUCCCCAUCAUGACAA	((((.((.(((((.((((..(((((((((....((((.((((((.......((((.(((((..((((((.............)))))).))))).)).))...............)))))).))))....)))))))))..)))).))))).))))))	158	-47.8
	gma-miR164i	TGGAGAAGCAGGGCACGTGCA	UUGUGCAAGAUGGAGAAGCAGGGCACGUGCAAUACUAACUCAUGAACACUACACGGGGCGUGAACUCGGAGAAUCAUAUUCUCUUCUGCUUCAUUUCACCAACAAGAGAGAUCCUAUUAGUUAGUUCUUCAUGUGCCCCUCUUCCCCAUCAUGACAA	((((.((.(((((.((((..(((((((((....(((((((.((((.(.((....((((.((((((..(((((((...)))))))...).))))).)).))......)).).))..)).)))))))....)))))))))..)))).))))).))))))	157	-49.1
	gma-miR164j	TGGAGAAGCAGGGCACGTGCA	AGGUCUUGCUGGAGAAGCAGGGCACGUGCAACAUUCCUGAUGCUUGCUCCAGCUUAUUUUGCACGUGCUCUCCUUUUCCAGCUUGAUU	.((((..((((((((((.(((((((((((((.((..(((..(....)..)))...)).))))))))))))).))))))))))..))))	87	-43.3
	gma-miR164k	TGGAGAAGCAGGGCACGTGCA	AGGUCCUGUUGGAGAAGCAGGGCACGUGCAACUCAGUUCUAGUUCUAGCUCUAUUAUAGCUGCUCUAGUUUAUCUGAUUUUGCACGUGCUCCCCUUCUCCAACACGAUU	.((((.(((((((((((..((((((((((((.((((..((((..(.((((.......)))))..)))).....))))..))))))))))))..))))))))))).))))	108	-51.8
miR166	gma-miR166a-3p	TCGGACCAGGCTTCATTCCCC	ACGGAAGCUUUGUCUUUUGAGGGGAAUGUUGUCUGGCUCGAGGACCCUUCUUCAUCUUGAUCUUGUGUAGACUACUAUGCUUGUGGUCAAGGAAUACAUAGUGUUGUCGGACCAGGCUUCAUUCCCCCCAAUUAUAUGCUUCCAAA	..((((((..(((...(((.((((((((..((((((.((((.(((.((......((((((((..((((((....))))))....)))))))).......)).))).)))).))))))..)))))))).)))..))).))))))...	141	-58.8
	gma-miR166a-5p	GGAATGTTGTCTGGCTCGAGG	ACGGAAGCUUUGUCUUUUGAGGGGAAUGUUGUCUGGCUCGAGGACCCUUCUUCAUCUUGAUCUUGUGUAGACUACUAUGCUUGUGGUCAAGGAAUACAUAGUGUUGUCGGACCAGGCUUCAUUCCCCCCAAUUAUAUGCUUCCAAA	..((((((..(((...(((.((((((((..((((((.((((.(((.((......((((((((..((((((....))))))....)))))))).......)).))).)))).))))))..)))))))).)))..))).))))))...	141	-58.8
	gma-miR166b	TCGGACCAGGCTTCATTCCCC	GCUUGCAAAGGUGAGGUUGAGAGGAAUGUUGUCUGGCUCGAGGUCAUGGAGGAGGAGGAGGAGUAGAGUACUGAGAUCAGUGAAAGUUUCCAAUGGAAAUUUACCCUCUUACACAAAAAAAUGAUUCUCGGACCAGGCUUCAUUCCCCCCACCCAACUUUUGCUUUU	....((((((((..(((.(.(.((((((..((((((.((((((((((.......(((((((.((((..(((((....)))))...((((((...)))))))))))))))).)........)))).)))))).))))))..)))))).)).)))..))))))))....	159	-57.6
	gma-miR166c-3p	TCGGACCAGGCTTCATTCCCC	GCUUUGUGUUUUGAGGGGAAUGUUGUCUGGCUCGAGGACCCUUCUUCUUCUUGAUCUUGUGUAGACUGCUAUACCUGUGGUCAAGGAAUGCUUAGUGUUUUCGGACCAGGCUUCAUUCCCCCCAAUUAUA	....((((..(((.((((((((..((((((.((((((((.((.....(((((((((..((((((....))))))....)))))))))......)).)))))))).))))))..)))))))).))).))))	126	-52.6
	gma-miR166c-5p	GGAATGTTGTCTGGCTCGAGG	GCUUUGUGUUUUGAGGGGAAUGUUGUCUGGCUCGAGGACCCUUCUUCUUCUUGAUCUUGUGUAGACUGCUAUACCUGUGGUCAAGGAAUGCUUAGUGUUUUCGGACCAGGCUUCAUUCCCCCCAAUUAUA	....((((..(((.((((((((..((((((.((((((((.((.....(((((((((..((((((....))))))....)))))))))......)).)))))))).))))))..)))))))).))).))))	126	-52.6
	gma-miR166d	TCGGACCAGGCTTCATTCCCC	AGGAGUUGAGGGGAAUGGUGUCUGGUUCGAGACCAUUCUUCUGAAGCAAAGAUCAUCAUCAUCACCCUUGAGAAUGAUCUCGGACCAGGCUUCAUUCCCCCUAGCUCAAA	..((((((.(((((((((.(((((((((((((.(((((((...(((....(((.......)))...)))))))))).))))))))))))).))))))))).))))))...	105	-52.4
	gma-miR166e	TCGGACCAGGCTTCATTCCCC	AGGUGUUGAGGGGAAUGUUGGCUGGCUCGAGGCUUUUCAAAGAGGAGGUUCUCACUGGCAAGAACUAUAAGGCUUCGGACCAGGCUUCAUUCCCCUCAAAAAUUGUGUUU	.....((((((((((((..(.((((.((((((((((..........((((((........))))))..)))))))))).)))).)..))))))))))))...........	94	-46.5
	gma-miR166f	TCGGACCAGGCTTCATTCCCC	AUGAAGGAGUUGAGGGGAAUGGUGUCUGGUUCGAGACCAUUCUUCUGAAGCAAAGAUCAUCAUCACCCUUGAGAAUGAUCUCGGACCAGGCUUCAUUCCCCCUAGCUCAA	......((((((.(((((((((.(((((((((((((.(((((((...(((....(((....)))...)))))))))).))))))))))))).))))))))).))))))..	102	-52.8
	gma-miR166g	TCGGACCAGGCTTCATTCCCC	AAAAGUUGAGGGGAAUGUCGUUUGGUUCGAGAUCAUUCAUGCAAGUAGUCUCAGACAUAACUCUUCUGAGUGAUUUCGGACCAGGCUUCAUUCCCCUCAGCUACCAAGCA	...((((((((((((((..((((((((((((((((((((....(((.(((...)))...)))....))))))))))))))))))))..))))))))))))))........	99	-56.9
	gma-miR166h-3p	TCTCGGACCAGGCTTCATTCC	UGGGGAUGAUGGGAAUGUUGUUUGGCUCGAGGUAACUGCAUGGUCUUAAUUUUGUUCAUCUUUUGAAGCUUUAAUUUAUUUAUGGGUUUCAAUCUUUUUUGAUCCCUUGAAACAGAAAAAGCUUUAAAGGUUGGAUUUUGAGGCUAUCCCUUUAUGUGAUCUCGGACCAGGCUUCAUUCCCGUCAACCUU	.((((.(((((((((((..((((((.(((((((.((...((((((((((....(((((.(((((((((((((......((((.(((..((((......)))).))).))))......))))))))))))).))))).))))))))))........)).))))))).))))))..))))))))))).))))	189	-73.7
	gma-miR166h-5p	GGAATGTTGTTTGGCTCGAGG	UGGGGAUGAUGGGAAUGUUGUUUGGCUCGAGGUAACUGCAUGGUCUUAAUUUUGUUCAUCUUUUGAAGCUUUAAUUUAUUUAUGGGUUUCAAUCUUUUUUGAUCCCUUGAAACAGAAAAAGCUUUAAAGGUUGGAUUUUGAGGCUAUCCCUUUAUGUGAUCUCGGACCAGGCUUCAUUCCCGUCAACCUU	.((((.(((((((((((..((((((.(((((((.((...((((((((((....(((((.(((((((((((((......((((.(((..((((......)))).))).))))......))))))))))))).))))).))))))))))........)).))))))).))))))..))))))))))).))))	189	-73.7
	gma-miR166i-3p	TCGGACCAGGCTTCATTCCCC	GUUGAGGGGAAUGUCGUCUGGUUCGAGACCAUUCAUGCAAGUAGUCUCAGACAUGACUCUUCUGAGUGAUUUCGGACCAGGCUUCAUUCCCCUCAGC	(((((((((((((..(((((((((((((.((((((.(.(((.((((........)))))))))))))).)))))))))))))..)))))))))))))	97	-58.1
	gma-miR166i-5p	GGAATGTCGTCTGGTTCGAG	GUUGAGGGGAAUGUCGUCUGGUUCGAGACCAUUCAUGCAAGUAGUCUCAGACAUGACUCUUCUGAGUGAUUUCGGACCAGGCUUCAUUCCCCUCAGC	(((((((((((((..(((((((((((((.((((((.(.(((.((((........)))))))))))))).)))))))))))))..)))))))))))))	97	-58.1
	gma-miR166j-3p	TCGGACCAGGCTTCATTCCCG	GGUUGAUGGGAAUGUUGUUUGGCUCGAGGUAACUAUGCAUGGUCUUAAUUUUGUUCAUCUUUGAAGCUUUAAUUUAUGGGUUUCGAUCUCUUUGAUCCCUUGAAACAAAGAAAGCUUUAAAGGUUGGAUUUUGAGGCUUUCUCGGACCAGGCUUCAUUCCCGUAAACC	((((.(((((((((..((((((.((((((...........((((((((....((((((((((((((((((..((((.(((..((((.....)))).))).))))......))))))))))))).))))).)))))))).)))))).))))))..))))))))).))))	168	-61.8
	gma-miR166j-5p	GGAATGTTGTTTGGCTCGAGG	GGUUGAUGGGAAUGUUGUUUGGCUCGAGGUAACUAUGCAUGGUCUUAAUUUUGUUCAUCUUUGAAGCUUUAAUUUAUGGGUUUCGAUCUCUUUGAUCCCUUGAAACAAAGAAAGCUUUAAAGGUUGGAUUUUGAGGCUUUCUCGGACCAGGCUUCAUUCCCGUAAACC	((((.(((((((((..((((((.((((((...........((((((((....((((((((((((((((((..((((.(((..((((.....)))).))).))))......))))))))))))).))))).)))))))).)))))).))))))..))))))))).))))	168	-61.8
	gma-miR166k	TCTCGGACCAGGCTTCATTCC	GGGGGUGUUUGGAAUGAGGUUUGAUCCAAGAUCAUCACAUCAUAUAUAUAUCUUCUUCUUCAAUUUCCCUUUCCUUCUUGAUUUACUUACCUUCAUACAUAUAUUAUUAUUUUCAUCACUUCAUGCAUGGGAUGAGACUGAUCUCGGACCAGGCUUCAUUCCUCACACCUAA	..((((((..(((((((((((((.(((.((((((............................................(((...........)))...............(((((((.((........))))))))).)))))).))).)))))))))))))..))))))..	168	-42.1
	gma-miR166l	GGAATGTTGTCTGGCTCGAGG	UUUCCUUGCAAAGGUGAGGUUGAGAGGAAUGUUGUCUGGCUCGAGGUCAUGGAGGAGGAGAGUACUCAGAUGAGUGAAAGUUUCCAAUGGAAAUUUACCCUCUUAACACCAAAAAAAAAAAAAAAAUUGAUUCUGGGACCAGGCUUCAUUUCCCCCAUCCAACUUUUGUUUUUUAUUCC	.......((((((((..((.((.(.((((((..((((((((((.((((((((((((((....(((((....))))).((((((((...))))))))..))))))....)))................))))).)))).))))))..)))))).).)).)).))))))))..........	162	-47.4
	gma-miR166m	CGGACCAGGCTTCATTCCCC	UUUCGUUGCAAAGGUGAGGUUGAGAGGAAUGUUGUCUGGCUCGAGGUCAUGGAGGAGGAGGAGAGUAUUGAGAUGAGUGAAAGUUUCCAAUGGAAAUUUACCCUCUUAACACAAAAAAAAAAAUUGAUUCGCGGACCAGGCUUCAUUCCCCACACCCAACUUUUUUUUUUAUUCCU	.........((((((..(((((.(.((((((..((((((((((((.(((...............((.((((((.(.((((..((((((...))))))))))).)))))).))............))))))).)).))))))..))))))))).)))..))))))............	155	-42.8
	gma-miR166n	TCGGACCAGGCTTCATTCCCC	AGGUUGAGAGGAAUGUUGUCUGGCUCGAGGUCAUGGAGGAAGAGGAGAGUACUGAGAUCAGUGAAAGUUUCCAAUGGAAAUUUACCCUCUUAACACACACACAGAAAAAAUGAUUCUCGGACCAGGCUUCAUUCCCCCCACCC	.((.((.(.((((((..((((((.((((((((((.....((((((....(((((....))))).((((((((...))))))))..))))))..................)))).)))))).))))))..)))))).).)).))	142	-42.9
	gma-miR166o	TCGGACCAGGCTTCATTCCCC	AUGUUGAGAGGAAUGUUGUCUGGCUCGAGGUCAUGAUAUGGAGAUAUAUAUGAAAGUGUUUCAGUUAAAUUCCAGGGUAUAUAAAUUAAUGGAAAUUAAUUUAUACCCUAAAUGAUUCUCGGACCAGGCUUCAUUCCCCCCAGCC	..((((.(.((((((..((((((.((((((((((.....((((...((..(((((...)))))..))..))))((((((((..(((((((....)))))))))))))))..)))).)))))).))))))..)))))).).)))).	142	-47.3
	gma-miR166p	TCGGACCAGGCTTCATTCCC	AAAAGUUGAGGGGAAUGUCAUCUGGUUCGAGAUCAUUCAUUUAUUCAAUUAGUCUCAAACACGAAAAUGCGGACCCAGUUCUUUUGUGUGAUUUCGGACCAGGCUUCAUUCCCCUGAGCUAU	...((((.(((((((((...((((((((((((((........................((((((((..((.......))..))))))))))))))))))))))...))))))))).))))..	117	-46.9
	gma-miR166q	TCGGACCAGGCTTCATTCCC	UGUUAGGUUGAGAGGAAUGUUGUCUGGCUCGAGGUCAUGAAGAUAUACAUAUGAAAGUGUUAACUUUUCAGUUAAUUUCUAGGAUAAAUUAAUGGAAAUUAAUUUAUACCCUAAAUGAUUCUCGGACCAGGCUUCAUUCCCCCCAGCCAACA	((((.(((((.(.((((((..((((((.((((((((((..((.((((.....((((((....)))))).((((((((((((..(.....)..))))))))))))))))..))..)))).)))))).))))))..)))))).).)))))))))	152	-49.4
	gma-miR166r	TCGGACCAGGCTTCATTCCC	CACGUCUUGAGGGGAAUGCAGUGUGGUCCAAGGAGAUGAUAUAUCACUUCACCAUACUCAUAUCUUCACAAACUCAUCAGAUUCAGAUGUAAUAAUAAUUUGUAAUAUAUGCAUAUUAUGUCUCCUCGGACCAGGCUUCAUUCCCUUCAAUUACA	......((((((((((((.(((.((((((.((((((((((((................(((((.((.(((((..((((.......)))).........))))))).))))).)))))..))))))).)))))).))).)))))))))))).....	144	-48.4
	gma-miR166s	TCGGACCAGGCTTCATTCCC	AAUGAGGGUGUGGGGAAUGUCGCCUUGGCUCGAGAGAUCUAUAUGAUAUGAUGUGUCCAUGCAUUCACUAAUCAUCAGUUUGUGAGUGUUUUCUCGGACCAGGCUUCAUUCCCCUCACUCCCUC	...(((((.((((((((((..((((.((.((((((((.......................((((((((.(((.....))).)))))))))))))))).))))))..))))))))..)).)))))	121	-50.1
	gma-miR166t	TCGGACCAGGCTTCATTCCC	AGGGUGUGGGGAAUGUCGCCUUGGCUCGAGAGAGAUAUAUGCAUGAUGUGUCCAUGCAUUCACCAAUGAAUCAAAUGAUAUUAUAUCAGUUUGAAUUGUGAAUGUUUUCUCGGACCAGGCUUCAUUCCCCUCACUC	.(((((.((((((((..((((.((.(((((((((((((((.....)))))))...((((((((.(((...((((((((((...))))).)))))))))))))))))))))))).))))))..)))))))).)))))	135	-56.4
	gma-miR166u	TCTCGGACCAGGCTTCATTC	GAGGUUGAGAGGAAUGUUGUCUGGCUCGAGGUCAUGGAGGAGGAGGAGAGUACUGAGAUGAGUGAAAGUUUCCAAUGGAAAUUUACCCUCUUAACACAAAAAAAAAUUGAUUCUCGGACCAGGCUUCAUUCCCCACACCCA	..(((((.(.((((((..((((((.(((((((((((....((((((...............((((..((((((...))))))))))))))))....)).........))).)))))).))))))..))))))))).)))..	137	-40.8
miR167	gma-miR167a	TGAAGCTGCCAGCATGATCTA	GAAGUUCGCAAAGGAAAAAGUGAAGCUGCCAGCAUGAUCUACCUUUGGUUAGAGAGCUCAAGAGUGCUAACCCUGACUAGGUCAUGCUGUGACAGCCUCACUCCUUCCUAUUUGGGGAC	...((((.((((((((..(((((.(((((((((((((((((.....((((((...(((....))).)))))).....)))))))))))).).)))).)))))..)))))..))).))))	116	-51.6
	gma-miR167b	TGAAGCTGCCAGCATGATCTA	AAGGGUCACAAAGGAAAAAGUGAAGCUGCCAGCAUGAUCUAGCUUUGGUUAGUGGGAGCGAGAGAGUGCUAACCCUCACUAGGUCAUGCUGUGCUAGCCUCACUCCUUCCUAUUUGGAGAC	....(((.((((((((..(((((.((((((((((((((((((....(((((((....((......)))))))))....))))))))))))).)).))).)))))..)))))..)))..)))	117	-52.3
	gma-miR167c	TGAAGCTGCCAGCATGATCTG	UUUGAGAGGUUGAAGCUGCCAGCAUGAUCUGGUAAAUCACAUACUUUUUUUUUUCUCACCUCUCAUGCCUAAUUUUUAAGCACCAGUCAUUAGAGAAAAUAAUGGUGAAAAAUCCAUCUAUUCAAUUUUUUUUUUCAAAUUCAAGGUUUCCAGUAUGUAUCACUAAUGGUGAAAAAAGUGAUGGAAUUUUGUAGAACAUGGGUUAAAUUUACUUUUUUUUUUUUUGAGUUUUCAUUUUCUUCAAGUUUCUGAGCCAAGAAAUAAAAGAGACUUAUAAAUUGGAAUUAAUACUUAAAGGAAACCCACCAGAAGGGCAAUUUGGUUAUCAUAAGAUGUGGUUUCCAUCAGGUCAUCUUGCAGCUUCAAUCACUCAAU	.(((((.((((((((((((.((.(((((((((((((((((((.(((....(((((((....((..(((.(((...))).)))..))......)))))))....((((((.((((((((((.....................(((((((.(((.(((...(((((...))))).....))).))))))))))))))...))))))...))))))....(((((((((((((((((.(((....((((((((...............))))))))..))).))))).....))))))))))))...((((((.......))))))......))))))))))))..)))))))))))).)))))))))))).))))).	373	-90.6
	gma-miR167d	TGAAGCTGCCAGCATGATCTA	AAGGGUCACAAGGGAAAAAGUGAAGCUGCCAGCAUGAUCUAGCUUUGGUUAGUGGGAGCCAGAGAGUGCUAACCCUCACUAGGUCAUGCUGUGCUAGCCUCACUCCUUCCUAUUUGGAGAC	....(((.((((((((..(((((.((((((((((((((((((....((((((((............))))))))....))))))))))))).)).))).)))))..)))))..)))..)))	117	-51.6
	gma-miR167e	TGAAGCTGCCAGCATGATCTT	UCAUGCACCACUACCAGUUGAAGCUGCCAGCAUGAUCUUAACUUCCCUCACUUGCCGUGGAAAGAUCAGAUCAUGUGGCAGUUUCACCUAGUAGUUGCUGGCCGCAUGA	((((((.(((((((.((.(((((((((((.((((((((...(((...((((.....)))).)))...))))))))))))))))))).)).)))))....))..))))))	109	-46.9
	gma-miR167f	TGAAGCTGCCAGCATGATCTT	UCAUGCACCACUACCAGUUGAAGCUGCCAGCAUGAUCUUAACUUCCCUCACUUGCUGUGGAAAGAUCAGAUCAUGUGGCAGUUUCACCUAGUAGUUGUUGGCCGCAUGA	((((((.(((((((.((.(((((((((((.((((((((...(((.((.((.....)).)).)))...))))))))))))))))))).)).)))))....))..))))))	109	-47.9
	gma-miR167g	TGAAGCTGCCAGCATGATCTGA	CAGCAGUUGAAGCUGCCAGCAUGAUCUGAGUUUACCUUCUAUUGGUAAGAACAGAUCAUGUGGCUGCUUCACCUGUUG	((((((.((((((.((((.(((((((((..((((((.......))))))..))))))))))))).)))))).))))))	78	-43.7
	gma-miR167j	TGAAGCTGCCAGCATGATCTG	CAGCAGUUGAAGCUGCCAGCAUGAUCUGAGUUUACCUUCUAUUGGUAAGAACAGAUCAUGUGGCUGCUUCACCUGUUG	((((((.((((((.((((.(((((((((..((((((.......))))))..))))))))))))).)))))).))))))	78	-43.7
	gma-miR167k	TGAAGCTGCCAGCCTGATCTTA	CUGGUUGAAGCUGCCAGCCUGAUCUUAACUUUUCUCUUUUAUUAGGAAAAGAUCAGAUCAUGUGGUAGCCUUCACCUAGU	((((.(((((((((((.(.((((((...((((((.((......))))))))...)))))).))))))).))))).)))).	79	-31
miR168	gma-miR168a	TCGCTTGGTGCAGGTCGGGAA	CACUGUGCGGUCUCUAAUUCGCUUGGUGCAGGUCGGGAACCGGUUUUCGCGCGGAAUGGAGGAGCGGUCGCCGGCGCCGAAUUGGAUCCCGCCUUGCAUCAACUGAAUCGGAGGCCGCGGUGAAC	((((..(((((((((.(((((.((((((((((.(((((.(((((((..((((((..((......))....)).)))).))))))).))))).)))))))))).))))).)))))))))))))...	122	-63.7
	gma-miR168b	TCGCTTGGTGCAGGTCGGG	CGGUCUCUAAUUCGCUUGGUGCAGGUCGGGAACCGGUUUUCGCGCGGAAUGGAGGAACGGUCGCCGGCGGCGAAUUGGAUCCCGCCUUGCAUCAACUGAAUCGGAGGCCG	((((((((.(((((.((((((((((.(((((.(((((((((((.(((..((......))....))))))).))))))).))))).)))))))))).))))).))))))))	110	-58.6
miR169	gma-miR169a	CAGCCAAGGATGACTTGCCGG	AAGAGGAAGAGAGAGUGAUGCAGCCAAGGAUGACUUGCCGGCGUUAUUAUUUGCUCAUGUUCAUGCUCACCGGUUUCCUUGCCGGCAAGUUGUGUUUGGCUAUGUUUUGCUCUCUUCUUCU	.((((((((((((...((((.(((((((.((((((((((((((.........(((..((........))..))).....)))))))))))))).))))))).))))...))))))))))))	120	-55.1
	gma-miR169b	CAGCCAAGGATGACTTGCCGA	UAUGAUGCUGCAGCCAAGGAUGACUUGCCGAUAAAUUCUUUCUCUAAUUUGACUUUCAAUUCAUGUUUGUCAAUUGAUAGUGCAUUAGUUCUAAUAUAUGCAUUUGAUUAUAUAGAACACUAUUGUGAAAGUGUCUUUAGGGAUAGGGUAAAUUCGGCAAGUCAUCUUUGGCUACAUGUCUAU	...((((.((.((((((((((((((((((((...(((((.(((((((....(((((((.....(((((..........(((((((............)))))))..........)))))......)))))))....))))))).)))))....)))))))))))))))))))).))))))...	177	-67.1
	gma-miR169c	AAGCCAAGGATGACTTGCCGA	AAGUGGGAUGAAGCCAAGGAUGACUUGCCGACAUUAAUUUGCCAUUAAGCUAACGAGUUAGGUAGAAUCAUUUGUUAGAUUUUCCCGGCAGGUCAUCCUCUGGCUAUAUUUGGCU	.(((.(((((.(((((((((((((((((((...................(((((((((..(((...)))))))))))).......)))))))))))))).))))).))))).)))	114	-43.5
	gma-miR169d	TGAGCCAAGGATGACTTGCCGGT	AGAUUAGUGGAUGUGAGCCAAGGAUGACUUGCCGGUUGUAUAAUAGCACCCGGUUUAAGUCCUUCUUGGUUCUUAUUUACUAUUCUUA	(((.(((((((((.((((((((((.((((((((((.(((......))).)))))..))))).)))))))))).))))))))).)))..	86	-41.5
	gma-miR169e	AGCCAAGGATGACTTGCCGG	GUCUUGCAUGAAGAGGUAGAGAGAGUGCUUUUGAGCCAAGGAUGACUUGCCGGCGUAAUUACGGGUAUUGCCAGCGAGACAUCCUUGUUCACUUAUGCUCUCUUUUCACUCAUAUAAGAC	((((((.((((.(.((.(((((((((.....(((((.(((((((.(((((.((((.............)))).))))).)))))))))))).....))))))))))).))))).))))))	120	-47.3
	gma-miR169f	CAGCCAAGGATGACTTGCCGG	GAACUUGCACGAAGAGGCAGAGAGUGUAGUGCAGCCAAGGAUGACUUGCCGGCAUUAGCCAAGUGAAUGAGCAUCAUAUAUAUAUAUAUAUAUAUAUAUAUAUAUAUGACUCAUGUUCUUGUCGGCAAGUUGGCCUUGGCUAUAUUGGACUCUCUUCUUUUCAUGUAAGU	..(((((((.(((((((.(((((((.(((((.((((((((..((((((((((((..(((.......(((((..((((((((((((((((....))))))))))))))))))))))))..))))))))))))..)))))))).))))).)))))))))))))).)))))))	168	-87.5
	gma-miR169g	CAGCCAAGGATGACTTGCCGG	AAGUAGAGUGCAGCCAAGGAUGACUUGCCGGAGCAAUAAGAAUAAACAAUAAAAUGUAUCUAUUUAUAACAUUCUUCUUCUUCUUCUUCUUCUUUCACGCCGGCAAGUUGUUCUUGGCUACAUUUUGUUU	((((((((((.((((((((((((((((((((((.((.(((((..........(((((...........)))))..........))))).))))......)))))))))))))))))))).))))))))))	130	-40.9
	gma-miR169i-3p	CCGGTGCCATCCCGTCTCATA	AUUUGAGCCGGGAUGGCUUGCCGGCAUAUGCAUAAAAAGCAAAGAUCCCCUGUGUGGCUUGCCGGUGCCAUCCCGUCUCAUAUUUGCUCCCUUUACACACUCAUGUGAGACUUUGAAAAGAGCUUCAUUUACGGUAUCCAUUGUGCCUUCU	...((((.(((((((((..(((((((..((((((................))))))...)))))))))))))))).)))).....((((..((((....(((....)))....))))..)))).........(((((.....)))))....	144	-47.4
	gma-miR169i-5p	TGAGCCGGGATGGCTTGCCGGCA	AUUUGAGCCGGGAUGGCUUGCCGGCAUAUGCAUAAAAAGCAAAGAUCCCCUGUGUGGCUUGCCGGUGCCAUCCCGUCUCAUAUUUGCUCCCUUUACACACUCAUGUGAGACUUUGAAAAGAGCUUCAUUUACGGUAUCCAUUGUGCCUUCU	...((((.(((((((((..(((((((..((((((................))))))...)))))))))))))))).)))).....((((..((((....(((....)))....))))..)))).........(((((.....)))))....	144	-47.4
	gma-miR169j-3p	TTTCGACGAGTTGTTCTTGGC	GUAGCCAAGAAUGACUUGCCGGAAUGCAUGCAUUUAUUAGGUACCAAGGUGUAUUGUAUGAUUUCGACGAGUUGUUCUUGGCUAC	((((((((((((((((((.((((((.((((((........((((......)))))))))))))))).))))))))))))))))))	85	-38.8
	gma-miR169j-5p	TAGCCAAGAATGACTTGCCGG	GUAGCCAAGAAUGACUUGCCGGAAUGCAUGCAUUUAUUAGGUACCAAGGUGUAUUGUAUGAUUUCGACGAGUUGUUCUUGGCUAC	((((((((((((((((((.((((((.((((((........((((......)))))))))))))))).))))))))))))))))))	85	-38.8
	gma-miR169k	CAGCCAAGAATGACTTGCCGG	GAGUGAUUUGCAGCCAAGAAUGACUUGCCGGAAUGCUUGCAUUAGGCAUAAUAUAUAGUUGUAUACUUUAUAAUCCGGCAAGUUGUUUUUGGCUACACUUUUUUC	(((.((..((.((((((((((((((((((((((((((((...)))))))..((((.(((.....))).)))).))))))))))))))))))))).))..)).)))	105	-39.2
	gma-miR169l-3p	CGGGCAAGTTGTTTTTGGCTAC	GAGUGAUUUGCAGCCAAGAAUGACUUGCCGGAAUGCAUAUAUAUGCAUUAGGUACCAACAUAUAUAGUUGUAUUGUAUAAUUUCGGGCAAGUUGUUUUUGGCUACAUUUAUCUC	(((..(..((.((((((((((((((((((.(((...(((((.((((((((.(((......))).))).))))))))))...))).)))))))))))))))))).))..)..)))	114	-41.1
	gma-miR169l-5p	CAGCCAAGAATGACTTGCCGG	GAGUGAUUUGCAGCCAAGAAUGACUUGCCGGAAUGCAUAUAUAUGCAUUAGGUACCAACAUAUAUAGUUGUAUUGUAUAAUUUCGGGCAAGUUGUUUUUGGCUACAUUUAUCUC	(((..(..((.((((((((((((((((((.(((...(((((.((((((((.(((......))).))).))))))))))...))).)))))))))))))))))).))..)..)))	114	-41.1
	gma-miR169m	CAGCCAAGGATGACTTGCCGG	GAAAGUAGAGUGCAGCCAAGGAUGACUUGCCGGAGCAAUAAGCAAUAAUAUCUAUCUAUUUUAUCUUUCUUUUCUUCUUAUUCUUUCACGCCGGCAAGUUGUUCUUGGCUACAUUUUGUUUUC	((((((((((((.((((((((((((((((((((......(((.(((((.............................)))))))).....)))))))))))))))))))).))))))))))))	123	-44.1
	gma-miR169n-3p	TGCCGGCAAGTTTCTCTTGGC	GGAGUGCAGCCAAGGGUGAUUUGCCGGCACAGGCACUAAUUAGUUCAAUAUUGAAUAGUUAGUUCUGUUUGAUUGAUUUACUUCUGUGCCGGCAAGUUUCUCUUGGCUACAUUUC	((((((.(((((((((.((((((((((((((((....((((((((.((((..((((.....)))))))).))))))))....)))))))))))))))).))))))))).))))))	115	-56.7
	gma-miR169n-5p	CAGCCAAGGGTGATTTGCCGG	GGAGUGCAGCCAAGGGUGAUUUGCCGGCACAGGCACUAAUUAGUUCAAUAUUGAAUAGUUAGUUCUGUUUGAUUGAUUUACUUCUGUGCCGGCAAGUUUCUCUUGGCUACAUUUC	((((((.(((((((((.((((((((((((((((....((((((((.((((..((((.....)))))))).))))))))....)))))))))))))))).))))))))).))))))	115	-56.7
	gma-miR169o	TGAGCCAGGATGGCTTGCCGGC	AGAGUAGAUUUGAGCCAGGAUGGCUUGCCGGCAUAUGCUUAAAAGCAAAGAUCCCCUAUGAGGGUGUUGCUGGUGGCCAUCCAUGCUCAUAUUUGUUCC	.((((((((.(((((..((((((((.((((((((((.((((.................)))).))).)))))))))))))))..))))).)))))))).	97	-40.3
	gma-miR169p	TGAGCCAAGGATGACTTGCCG	GAGUACGAUUUGAGCCAAGGAUGACUUGCCGACAUGUGGAAAAGCUUAAUCCCUUUUCAAGGUGUUGUCGGCGAGGAAUCUGGGCUCAUUUGUGCUCC	((((((((..((((((..((((..((((((((((....((((((........)))))).......))))))))))..)))).)))))).)))))))).	97	-47.1
	gma-miR169r	TGAGCCAGGATGGCTTGCCGGC	AGAGUAGAUUUGAGCCAGGAUGGCUUGCCGGCAUAUGCUUAAAAGCAAAAAGAUCCCCUGCGUGGGUAUUAUGCUGGUGGCCAUCCAGGCUCAUAUUUGUUCC	.((((((((.((((((.((((((((.(((((((((((((((...(((...........))).)))))).))))))))))))))))).)))))).)))))))).	101	-48.2
	gma-miR169s	AAGCCAAGGATGACTTGCCGG	GGAUGGAAUGAAGCCAAGGAUGACUUGCCGGAGUCAUAUUCCAUGUGAUGAUGAGGCUAAAUGCUUUGAUCGUGAAAAUUGAGUUAACCCGGCAAGUAAUCUUUGGCUGCAUUUUGCUCU	((((((((((.((((((((((.(((((((((.((...((((.((.(.((((((((((.....))))).))))).)..)).))))..))))))))))).)))))))))).))))))).)))	120	-49.5
	gma-miR169u	CAGCCAAGGATGACTTGCCGT	UCUUGUAGUGCAGCCAAGGAUGACUUGCCGUUAAACUUGUUUUGGCAUUAUUAUUAUGAUGAAGACCUACUUCUCAUGCCAUCAUGUUCCUAUAUAUGCUAACUAGUUAACCGGCAAGUCAACUCUGGCUACACAAUGGCC	.......(((.(((((.((.((((((((((...((((.((..(((((((((...(((((((..................))))))).....))).)))))))).))))...)))))))))).)).))))).))).......	127	-43.3
miR171	gma-miR171a	TGAGCCGTGCCAATATCACGA	GUUCAACGGGAUAUUGGUCCGGUUCAAUAAGAAAGCAAUGCUCAAAAUGUUUUUGGGUCCUGUUUUUUCAUUGAGCCGUGCCAAUAUCACGAACCACUGCUC	((((.....(((((((((.(((((((((.((((((((..((((((((...))))))))..)))))))).))))))))).)))))))))..))))........	94	-40.6
	gma-miR171b-3p	CGAGCCGAATCAATATCACTC	UAGACACGGCGUGAUAUUGGUACGGCUCAUCUUAAUUCAACCAUUAUAUCAACAAUUGAGACGAGCCGAAUCAAUAUCACUCUUGUUUGCUU	((((((.((.(((((((((((.((((((.((((((((................)))))))).)))))).))))))))))).))))))))...	89	-35.7
	gma-miR171b-5p	ACGGCGTGATATTGGTACGGCTC	UAGACACGGCGUGAUAUUGGUACGGCUCAUCUUAAUUCAACCAUUAUAUCAACAAUUGAGACGAGCCGAAUCAAUAUCACUCUUGUUUGCUU	((((((.((.(((((((((((.((((((.((((((((................)))))))).)))))).))))))))))).))))))))...	89	-35.7
	gma-miR171c-3p	TTGAGCCGTGCCAATATCACA	UUAAGAACUUGAGAUAUUGGUGCGGUUCAAUCAGAAGGCAGUGUUUUAUGAUCCAAAAGCUCUGUGUUAUUUGAUUGAGCCGUGCCAAUAUCACAUGUUAUUGA	((((.(((.((.((((((((((((((((((((((((.((((.(((((........))))).)))).)..))))))))))))))))))))))).)).))).))))	104	-46.5
	gma-miR171c-5p	AGATATTGGTGCGGTTCAATC	UUAAGAACUUGAGAUAUUGGUGCGGUUCAAUCAGAAGGCAGUGUUUUAUGAUCCAAAAGCUCUGUGUUAUUUGAUUGAGCCGUGCCAAUAUCACAUGUUAUUGA	((((.(((.((.((((((((((((((((((((((((.((((.(((((........))))).)))).)..))))))))))))))))))))))).)).))).))))	104	-46.5
	gma-miR171e	TGATTGAGCCGTGCCAATATC	ACAUGGGGAUGUUGGACGGUUCAAUCAAAUCAAAUCUCCUAAUGGCUGGGUCCUUUGGUAUGAUUGAGCCGUGCCAAUAUCAAAUCCUGC	.((.(((((((((((((((((((((((.((((((...((((.....))))...)))))).)))))))))))).))))))))...))))).	88	-38.3
	gma-miR171f	TGATTGAGCCGTGCCAATATC	GAGAUAUUGGUACGGUUCAAUCAGAAGGCAGUGCUUUAUGAUUUCAAAGCUCUCUUAUUUGAUUGAGCCGUGCCAAUAUCACAUGCAAAC	..((((((((((((((((((((((((((.((.(((((........))))).))))).)))))))))))))))))))))))..........	78	-42.3
	gma-miR171g	TGATTGAGCCGTGCCAATATC	UGAUGUUGGCUUGGCUCAAUCAAAUUAAAAUUUUUAAAGAUUUUGUUAACUUUUUUGAUCUGAUUGAGCCGUGCCAAUAUCAUAUUCAUC	((((((((((.(((((((((((.(((((((...((((........))))...))))))).))))))))))).))))))))))........	82	-36.6
	gma-miR171i-3p	TTGAGCCGTGCCAATATCACG	UUAAAGGCAAGCUUGGUGGAAAUGAGAGGUAGAGGGGACCGGUUCAACGGGAUAUUGGUCCGGUUCAAUAAGAAAGCAAUGCUCAAAAUGUUAUUGGGUCCUGUUUUUUCAUUGAGCCGUGCCAAUAUCACGAAACACUUCUCUUCAUACC	...........................(((((((((((...(((...((.(((((((((.(((((((((.((((((((..((((((.......))))))..)))))))).))))))))).))))))))).)).)))...))))))).))))	124	-52.9
	gma-miR171j-3p	TGATTGAGCCGTGCCAATATC	AUGAAGUAGUUAUUGUGAUAUUGGCCUGGUUCACUCAGACAUGUAUACCACGGCACGGUUGUGUCCUUGCUAGAAAGAUUUAAAACAAAAUACAUGUUGUGAUUGUGGUUUUGGGUUUGAUUGAGCCGUGCCAAUAUCUCAGUGCUAUUUCAU	((((((((((.((((.(((((((((.(((((((.((((((......((((((((((((.(((((..(((.((((....))))...))).)))))..))))).))))))).....)))))).))))))).))))))))).))))))))))))))	153	-60.7
	gma-miR171j-5p	TATTGGCCTGGTTCACTCAGA	AUGAAGUAGUUAUUGUGAUAUUGGCCUGGUUCACUCAGACAUGUAUACCACGGCACGGUUGUGUCCUUGCUAGAAAGAUUUAAAACAAAAUACAUGUUGUGAUUGUGGUUUUGGGUUUGAUUGAGCCGUGCCAAUAUCUCAGUGCUAUUUCAU	((((((((((.((((.(((((((((.(((((((.((((((......((((((((((((.(((((..(((.((((....))))...))).)))))..))))).))))))).....)))))).))))))).))))))))).))))))))))))))	153	-60.7
	gma-miR171k-3p	TTGAGCCGCGCCAATATCACT	GAGAAAGCGAUGUUGGUGAGGUUCAAUCCGAAGACGGAUUUACAUGUAGAAGCAGUAAAAUACGAUCUCAGAUUGAGCCGCGCCAAUAUCACUUUAUC	((.((((.((((((((((.(((((((((.((.((((..(((((.(((....))))))))...)).)))).))))))))).)))))))))).)))).))	98	-40.7
	gma-miR171k-5p	CGATGTTGGTGAGGTTCAATC	GAGAAAGCGAUGUUGGUGAGGUUCAAUCCGAAGACGGAUUUACAUGUAGAAGCAGUAAAAUACGAUCUCAGAUUGAGCCGCGCCAAUAUCACUUUAUC	((.((((.((((((((((.(((((((((.((.((((..(((((.(((....))))))))...)).)))).))))))))).)))))))))).)))).))	98	-40.7
	gma-miR171l	CGATGTTGGTGAGGTTCAATC	GAGAAAGCGAUGUUGGUGAGGUUCAAUCCGAAGACGGAUUUACAUGUAGAAGCAGUAAAAUACGAUCUCAGAUUGAGCCGCGCCAAUAUCACUUUAUC	((.((((.((((((((((.(((((((((.((.((((..(((((.(((....))))))))...)).)))).))))))))).)))))))))).)))).))	98	-40.7
	gma-miR171m	TTGAGCCGCGTCAATATCTCA	GAAGUGUUGUAUGAAGCACAAAUCAAGGUAUUGGCGUGCCUCAAUUUGAAGACAUGGUUAAGAUGAAAACCAGCCAUGUAAUUUUAAUUGAGCCGCGUCAAUAUCUCAUCUUGCACUUCUUUCCAUCUUCAUC	(((((((...((((............((((((((((((.(((((((.(((.((((((((............))))))))..))).))))))).))))))))))))))))...)))))))..............	119	-42.2
	gma-miR171n	TTGAGCCGCGTCAATATCTTA	AUACGAAUUAGCACAUGACAAAUUAAGGUAUUGGCGUGCCUCAAUUUGAAUACAUGGCUAUUAUGACAAAUCCAGCCUUGUAGUUUGAUUGAGCCGCGUCAAUAUCUUAUUUUGCUCUUCUUUUCCAUCUCCUA	................((((((.(((((((((((((((.(((((((....((((.((((..............)))).))))....))))))).))))))))))))))).)))).)).................	101	-40.7
	gma-miR171o-3p	TTGAGCCGTGCCAATATCACA	UAAGGGCUUGAGAUAUUGGUACGGUUCAAUCAGAAGACAGUGCUUUAUGAUUCUAAAGCUCUCUUAUUUGAUUGAGCCGUGCCAAUAUCACAUGCAAACUUU	.(((.((.((.(((((((((((((((((((((((.((.((.((((((......)))))).)).)).))))))))))))))))))))))).)).))...))).	100	-46.8
	gma-miR171o-5p	AGATATTGGTACGGTTCAATC	UAAGGGCUUGAGAUAUUGGUACGGUUCAAUCAGAAGACAGUGCUUUAUGAUUCUAAAGCUCUCUUAUUUGAUUGAGCCGUGCCAAUAUCACAUGCAAACUUU	.(((.((.((.(((((((((((((((((((((((.((.((.((((((......)))))).)).)).))))))))))))))))))))))).)).))...))).	100	-46.8
	gma-miR171p	TTGAGCCGCGTCAATATCTTA	GAAGUGCUAUAUUAUACUAAUUAGCACAUGACAAAUUAAGGUAUUGCCGUGCCUCAAUCUGAAUACAUGACUAUUAUAACAAAAUCAGCCAUGUACUUUGAUUGAGCCGCGUCAAUAUCUUAUUUUGCACUU	...((((((............)))))).((.((((.((((((((((.((((.(((((((.((.((((((.(((((.......))).)).)))))).)).))))))).)))).)))))))))).))))))...	126	-41.1
	gma-miR171q	TTGAGCCGTGCCAATATCACA	UGAGAACUUGAGAUAUUGGUGCGGUUCAAUCAGAAGGCAGUGUUUUAUGAUCCAAAAACUCUGUGUUAUUUGAUUGAGCCGUGCCAAUAUCACAUGUAAUUCAUCUCGG	(((((((.((.((((((((((((((((((((((((.((((.(((((........))))).)))).)..))))))))))))))))))))))).)).))......))))).	108	-47.2
	gma-miR171r	CGAGCCGAATCAATACCACTC	GAAGUGGACUGGCGUGGUAUUGCUUCUGCUCAUCUUUGCAUAUGAAUUUCAUCACAUCCCUUUAAAUAAGACGAGCCGAAUCAAUACCACUCCAGUACACUU	.(((((.(((((.(((((((((.(((.((((.((((...............................)))).)))).))).))))))))).))))).)))))	101	-37.37
	gma-miR171s	CGAGCCGAATCAATACCACTC	GAAGUGGACUGGCGUGGUAUUGCUUCUGUUCAUCUUUGCAUAUGAAUUUAAUCACAUCCUCUUAAAUAAGACGAGCCGAAUCAAUACCACUCUAGUACACUU	.(((((.(((((.(((((((((.(((.((((.((((...............................)))).)))).))).))))))))).))))).)))))	101	-32.67
	gma-miR171t	TTGAGCCGCGTCAATATCTCA	GAAGUGCUGUAUGAAGCACAAAUCAAGGUAUUGGCGCGCCUCAAUUUGAAGUCAUGGUUAACAUGAAACAAGCCAUGUAGUUUUAAUUGAGCCGCGUCAAUAUCUCAUCUUGCACUU	.((((((...((((............((((((((((((.(((((((.(((.((((((((...........))))))).).))).))))))).))))))))))))))))...))))))	116	-42.8
	gma-miR171u	TGATTGAGCCGTGCCAATATC	UGUGGGGAUGUUGGAACAGUUCAAUCAAAUCAAAUUUCCUAAUGAUUGGGUGAUGGUUGGAUUCUUUGAUAUGAUUGAGCCGUGCCAAUAUCAAUUCCUACU	.(((((((((((((.((.(((((((((.((((((..(((.(((.(((....))).))))))...)))))).))))))))).)).))))))))....))))).	100	-37.7
miR172	gma-miR172a	AGAATCTTGATGATGCTGCAT	UUAACAGUCGUUAUUUGCGGAUGUAGCAUCAUCAAGAUUCACAUGCAAGCGCAGGUGGUGGGUGGGACUUGAUGCAAUCUAAGUGCUGUGCCAGCCAAGCCAUAGGUCUUUUGGAACUGAGAAUCUUGAUGAUGCUGCAUCAGCCAUAAACGACUUCAC	.....(((((((....((.(((((((((((((((((((((.(((.((((.((..(((((((.(((.((.....(((.......))).)).))).))..)))))..))..)))).)..)).))))))))))))))))))))).))....)))))))....	150	-64.3
	gma-miR172b-3p	AGAATCTTGATGATGCTGCAT	UUGACAGUCGUUGUUUGCGGAUGUAGCAUCAUCAAGAUUCACAUGCAAAUGAAGGUGGGUGGGACUAUGAUGCAAUCCAAGUGCUCUGCCAAUCCAUCGGUCUUUUUGAUGUGAGAAUCUUGAUGAUGCUGCAUCAGCCAUAAACGGCUUUAA	((((.(((((((..(.((.(((((((((((((((((((((((((.((((.((.(((((((.((.....((.(((.......)))))..)).)))))))..))..))))))))))..))))))))))))))))))).)).)..)))))))))))	153	-65.1
	gma-miR172b-5p	GTAGCATCATCAAGATTCAC	UUGACAGUCGUUGUUUGCGGAUGUAGCAUCAUCAAGAUUCACAUGCAAAUGAAGGUGGGUGGGACUAUGAUGCAAUCCAAGUGCUCUGCCAAUCCAUCGGUCUUUUUGAUGUGAGAAUCUUGAUGAUGCUGCAUCAGCCAUAAACGGCUUUAA	((((.(((((((..(.((.(((((((((((((((((((((((((.((((.((.(((((((.((.....((.(((.......)))))..)).)))))))..))..))))))))))..))))))))))))))))))).)).)..)))))))))))	153	-65.1
	gma-miR172c	GGAATCTTGATGATGCTGCAG	AAAUCAGUCACUGUUUGCCGGUGGAGCAUCAUCAAGAUUCACAAGCUUUAGGGGCAUUAAUUUGUUUGAGGUGGUUCCUUAUUGCUCCAAAACCAAUUAGCCCUUUUGCUAUGGGAAUCUUGAUGAUGCUGCAGCAGCAAUAAAUGACUAAUA	.....(((((.(..((((.(.((.((((((((((((((((.(((((...((((((..(((((.((((..((.(((........))))).)))).)))))))))))..))).)).)))))))))))))))).)).).))))..).)))))....	144	-62.2
	gma-miR172d	GGAATCTTGATGATGCTGCAGCAG	AAAACAGUCGCUGAUUGCAGAUGGAGCAUCAUCAAGAUUCACAAGCUUCAGGGGUUUUUUGUUUGGGGUGGUCCCUUAUUGCUCCCAAAUGAAUUAAGCCCUUUGAUAUGGGAAUCUUGAUGAUGCUGCAGCAGCAAUAAACGACUAACA	.....(((((...(((((...((.((((((((((((((((.((....(((((((((((((((((((((((((.....))))).))))))))))..)))))).))))..)).)))))))))))))))).))...)))))...)))))....	141	-64.1
	gma-miR172e	GGAATCTTGATGATGCTGCAGCAG	AAAACAGUCACUGUUUGCCGGUGGAGCAUCAUCAAGAUUCACAAGCUUUAGGGGGCAUUAAUUUGUUUGAGGUGGUCCCUUAUUGAUCCAAACCAAUUAGCCCUUUUGCUAUGGGAAUCUUGAUGAUGCUGCAGCAGCAAUAAAUGACUAAUA	.....(((((.(..((((.(.((.((((((((((((((((.(((((...(((((((..(((((.(((((.(((.(........).)))))))).)))))))))))).))).)).)))))))))))))))).)).).))))..).)))))....	144	-64
	gma-miR172f	AGAATCTTGATGATGCTGCA	GCGGAUGUAGCAUCAUCAAGAUUCACAUGCAAACGCAGGUGGUGGGUGGGACUGUGAUGCAAUCUAAGUGCUACUGUGCCAACCAAAGCCAUAGGUCUUUUGGAAGUGAGAAUCUUGAUGAUGCUGCAUCAGC	((.(((((((((((((((((((((((.(.((((.((..(((((.(((((.((.(((..(((.......)))))).)).)).)))...)))))..))..)))).).))))..))))))))))))))))))).))	133	-58.1
	gma-miR172g	GCAGCACCATCAAGATTCAC	GCAGGUGCAGCACCAUCAAGAUUCACAUGCAAUUUACACCCUAUAAGAGAUUUUUGACAAAAUUUCUUUCCUAGGAGAGUUUUGACUUGAGAAUCUUGAUGAUGCUGCAUCAGC	((.(((((((((.(((((((((((.((.((((...((.(((((.((((((((((....))))))))))...)))).).)).))).).)).))))))))))).))))))))).))	114	-45.6
	gma-miR172h-3p	AGAATCTTGATGATGCTGCAT	GCAGGUGCAGCAGCAUCAAGAUUCACACACAGAUUUACCUCCUUGGGGGCGUGUGUUUCGGUGCUGAGAAUCUUGAUGAUGCUGCAUCAGC	((.(((((((((.(((((((((((.(((((.((..(((((((...)))).)))....)).))).)).))))))))))).))))))))).))	91	-43.5
	gma-miR172h-5p	GCAGCAGCATCAAGATTCACA	GCAGGUGCAGCAGCAUCAAGAUUCACACACAGAUUUACCUCCUUGGGGGCGUGUGUUUCGGUGCUGAGAAUCUUGAUGAUGCUGCAUCAGC	((.(((((((((.(((((((((((.(((((.((..(((((((...)))).)))....)).))).)).))))))))))).))))))))).))	91	-43.5
	gma-miR172i-3p	GGAATCTTGATGATGCTGCAT	GCAGGUGCAGCAGCAUCAAGAUUCACACCGCCUAAUUUGCUAGGACUUCAGGACUGCACACGCUUAAUUAUACAUACAUAUAUACAUAUAUGUUAGCUCUUUGUGGAGUGCGGAAUAAAGUUCUAUUUUAGAUGUGGGAAUCUUGAUGAUGCUGCAUCAGC	((.(((((((((.(((((((((((.(((...((((.....((((((((.....((((((.(((............(((((((....))))))).........)))..))))))....))))))))..))))..))).))))))))))).))))))))).))	161	-58.7
	gma-miR172i-5p	GCAGCAGCATCAAGATTCACA	GCAGGUGCAGCAGCAUCAAGAUUCACACCGCCUAAUUUGCUAGGACUUCAGGACUGCACACGCUUAAUUAUACAUACAUAUAUACAUAUAUGUUAGCUCUUUGUGGAGUGCGGAAUAAAGUUCUAUUUUAGAUGUGGGAAUCUUGAUGAUGCUGCAUCAGC	((.(((((((((.(((((((((((.(((...((((.....((((((((.....((((((.(((............(((((((....))))))).........)))..))))))....))))))))..))))..))).))))))))))).))))))))).))	161	-58.7
	gma-miR172j	GCAGCAGCATCAAGATTCACA	GCAGGUGCAGCAGCAUCAAGAUUCACACACAGAUUCCACCUCCUUGGGGGAGUGUUUAGGUGCUGAGAAUCUUGAUGAUGCUGCAUCAGC	((.(((((((((.(((((((((((.((((((.(((((.(((....)))))))).)....))).)).))))))))))).))))))))).))	90	-44.4
	gma-miR172k	TGAATCTTGATGATGCTGCAT	UUGUUUGCGGAUGUAGCACCAUCAAGAUUCACAUGCAAAUGAAGGUGGGUGGGACUAUGAUGCAAUCUAAGUGCUCUGCCAAUCCAUUGGUAUUUUUUGGUGGUGAAUCUUGAUGAUGCUGCAUCAGCCAUAAA	......((.(((((((((.(((((((((((((...((((....(((((((.((.....((.(((.......)))))..)).))))))).......))))...))))))))))))).))))))))).))......	122	-50
	gma-miR172l	GGAATCTTGATGATGCTGCAT	CAGUCUGCAGGUGCAGCGGCAUCAAGAUUCACACUGCCUAAUCAGCUAGGACUUCAUGACUGUACACGCUUAUACAUACAUAUAUAUACAUGUACGUUGGCUCUUUGUGGACGAGUGUGGAAUGAAUAAAGUUCUAUUUUAGAUGUGGGAAUCUUGAUGAUGCUGCAUCAGCAAAUAC	.....(((.(((((((((.(((((((((((.(((...((((.....((((((((.((.......((((((......(((((........)))))((((.((.....)).))))))))))......)).))))))))..))))..))).))))))))))).))))))))).))).....	168	-56.8
miR2109	gma-miR2109-3p	GGAGGCGTAGATACTCACACC	GGUGCGAGUGUCUUCGCCUCUGAGAGAGAUACUAUGAGAUCUCAAGCCUCGGAGGCGUAGAUACUCACACC	((((.((((((((.((((((((((.(((((........)))))....)))))))))).)))))))).))))	71	-41.2
	gma-miR2109-5p	TGCGAGTGTCTTCGCCTCTG	GGUGCGAGUGUCUUCGCCUCUGAGAGAGAUACUAUGAGAUCUCAAGCCUCGGAGGCGUAGAUACUCACACC	((((.((((((((.((((((((((.(((((........)))))....)))))))))).)))))))).))))	71	-41.2
miR2111	gma-miR2111a	GTCCTTGGGATGCAGATTACG	AUUGCUGGGUCCGGAUUAGGUAAUCUGCAUCCUGAGGUUUAGGACAAUAUCCUUUGUUUUGUUUCUAGUCCUUGGGAUGCAGAUUACGUCUUCCUUGCCAGCACUGUA	..((((((....(((..(.((((((((((((((((((.(((((((((...........))).)))))).)))))))))))))))))).)..)))...)))))).....	101	-50.7
	gma-miR2111b	TAATCTGCATCCTGAGGTTTA	UAGGAUCAGGUAAUCUGCAUCCUGAGGUUUAGAAACAAUAUGUUUAUCGGGUCUAAUCCUUGGGAUGUAGAUUACCACGUCCUU	.(((((..(((((((((((((((((((.(((((..(.(((....))).)..))))).)))))))))))))))))))..))))).	82	-44
	gma-miR2111c	TAATCTGCATCCTGAGGTTTA	UGUAUUGUAACUAGUGCUUGGGAUGCAGAUUACCUCUUCCUUAUCACCAACCCAAACCAGUUUAAUCAACUUGAUAACUUCCAUUGGUUCCACCACACUUUGAAUUAGAACAUUGUGUUAUGAAGGGGUAAUCUGCAUCCUGAGGUUUAGAGCAAUACU	.(((((((..((((..(((((((((((((((((((((((.........((((......((((..((((...))))))))......)))).....((((..((........))..))))...)))))))))))))))))))))))..)))).))))))).	157	-52
	gma-miR2111d	GTCCTTGGGATGCAGATTACG	GAAUGAUUGCUGGGUCCGGAUUAGGUAAUCUGCAUCCUGAGGUUUAGGACAAUAUCCUUUGUUUUGUUUCUAGUCCUUGGGAUGCAGAUUACGUCUUCCUUGCCAGCACUGUACAACA	.......((((((....(((..(.((((((((((((((((((.(((((((((...........))).)))))).)))))))))))))))))).)..)))...))))))..........	101	-50.7
	gma-miR2111e	TAATCTGCATCCTGAGGTTTA	UAGGAUCAGGUAAUCUGCAUCCUGAGGUUUAGAAACAAUAUGUUUAUAUAUCGGGGGUAAUCCUUGGGAUGUAGAUUACCACUUCCUU	.((((...(((((((((((((((((((.(((....(.(((((....))))).)....))).)))))))))))))))))))...)))).	86	-37.6
	gma-miR2111f	TAATCTGCATCCTGAGGTTTA	UGGGAAAAGCUAAUCUGCAUCCUGAGGUUUAGAGCAAUGUUUUUGUUGCAUCUAGUCCUUGGGAUGCAGAUUAUCUCUUCCUU	.(((((.((.(((((((((((((((((.(((((((((((....)))))).))))).))))))))))))))))).)).))))).	81	-44
miR2118	gma-miR2118a-3p	TTGCCGATTCCACCCATTCCT	AAGGGAAAGGGAGAAGAGCUUGAGGAAGUGAUGGGAGAUGGGAGGGUCGGUAAAGAAUAUAUCUGAGACUCGACUCAAUCUCGAUCUCUCUCAGUGUUGUGUUGUUUUGUUUAUCCUUUUGCCGAUUCCACCCAUUCCUAUGAUUUCCUUCGGUUCCUCUCUUUCCACUC	.((((((((((((..(((((.((((((((.(((((((.((((.((((((((((((((((((.((((((.((((.......))))....))))))...)))))).............))))))))).))).))))))))))).)))))))).))))))))))))))).)).	168	-70.5
	gma-miR2118a-5p	GGAGATGGGAGGGTCGGTAAAG	AAGGGAAAGGGAGAAGAGCUUGAGGAAGUGAUGGGAGAUGGGAGGGUCGGUAAAGAAUAUAUCUGAGACUCGACUCAAUCUCGAUCUCUCUCAGUGUUGUGUUGUUUUGUUUAUCCUUUUGCCGAUUCCACCCAUUCCUAUGAUUUCCUUCGGUUCCUCUCUUUCCACUC	.((((((((((((..(((((.((((((((.(((((((.((((.((((((((((((((((((.((((((.((((.......))))....))))))...)))))).............))))))))).))).))))))))))).)))))))).))))))))))))))).)).	168	-70.5
	gma-miR2118b-3p	TTGCCGATTCCACCCATTCCT	UGAGGAAGUGAUGGGAGAUGGGAGGGUCGGUAAAGGAUAACAGCGUCUCUAUGAUUAAUUGUUGUGUUGUUUAUUCUUUUGCCGAUUCCACCCAUUCCUAUGAUUUUCUU	.((((((((.(((((((.((((.((((((((((((((.(((((((.(..((........))..))))))))...))))))))))).))).))))))))))).))))))))	109	-46
	gma-miR2118b-5p	GGAGATGGGAGGGTCGGTAAAG	UGAGGAAGUGAUGGGAGAUGGGAGGGUCGGUAAAGGAUAACAGCGUCUCUAUGAUUAAUUGUUGUGUUGUUUAUUCUUUUGCCGAUUCCACCCAUUCCUAUGAUUUUCUU	.((((((((.(((((((.((((.((((((((((((((.(((((((.(..((........))..))))))))...))))))))))).))).))))))))))).))))))))	109	-46
miR2119	gma-miR2119	TCAAAGGGAGTTGTAGGGGAA	AUACUUCAUUUUUUAUACUUUAAUUUCCUCUAUACCUCACUUUUAUUGGAGAAAAAAGAGAAUAGAAAAUAGUGGAUUUCUCUUCUUUUUUUCAAUCAAAGGGAGUUGUAGGGGAAAGUUUAGAAAAUGGCGUGU	((((.((((((((((.((((.....(((((((((.(((.(((((((((((((((((((((((...............))))))).))))))))))).)))))))).))))))))))))).)))))))))).))))	135	-46
miR2606	gma-miR2606a	AAAAGCACTTAAGGAACGGTA	AAAGCUUAUAUACAGUUCCUUAGGUUCUUUUGGUGCUCUUCUUCAUCAAUUAGAAUCGAAGUUUCACCUUGAUAAUCUCUUAAUAAAGGUUUGCAUUAAAGAUCAACAUAAAUUACCGAGUUGAAAUUCCAAUUUUGAUUGAAGAAUAGCACCAAAAGCACUUAAGGAACGGUAUCUAAGUUUC	.(((((((.((((.(((((((((((.(((((((((((.(((((((...((((((((.(.(((((((.((((.((((...(((.....(((((.......)))))....))))))).)))).))))))).).))))))))))))))).))))))))))).))))))))))).)))).))))))).	182	-65
	gma-miR2606b	AAAAGCACTTAAGGAACGGTA	AAAGCUUAUAUACAGUUCCUUAGGUUCUUUGGUGCUCUUCUUCAUCAAUUAGAAUCGAAGUUUCACCUCAAUAAUCUCUUAAUAAAGGUUUGCAUUAAAGAUCAACAUAAAUUACCGAGUUGAAAUUCCAAUUUUGAUUGAAGAAUAGCACCAAAAGCACUUAAGGAACGGUAUCUAAGUUUC	.(((((((.((((.(((((((((((.((((((((((.(((((((...((((((((.(.(((((((.(((..((((...(((.....(((((.......)))))....)))))))..))).))))))).).))))))))))))))).)))))).)))).))))))))))).)))).))))))).	181	-59.1
miR319	gma-miR319a	TTGGACTGAAGGGAGCTCCC	CGUUGAAGACCCUAAGGUAAGAGAGCUUUCUUCAGUCCACUCAUGGGUGACAGUAAGAUUCAAUUAGCUGCCGACUCAUUCAUCCAAAUGUUGAGUGUAAGCGAAUAAAUAUACUCAGCAGAUGAGUGAAUGAUGCGGGAGACAAAUUGAAUCUUAAGUUUCCUGUACUUGGACUGAAGGGAGCUCCCUUUUCCUUUUGUCUCUUAC	......((((...((((.(((.(((((((((((((((((...(((((.(((..((((((((((((.(((.(((..((((((((.((..(((((((((((..........)))))))))))..)).))))))))..))).)).).)))))))))))).))).)))))...))))))))))))))))).)))..))))..)))).....	196	-91.7
	gma-miR319b	TTGGACTGAAGGGAGCTCCC	UAAGUCCUAAGCGACGGUAAGAGAGCUUUCUUCAGUCCACUUAUGGGUGACAAUAAGAUUUCAAUUAGCUGCCGACUCAUUCAUCCAAAUGCUGAGUGAAAGCGAAGAAAGAUACUCAGCAAAUGAGUGAAUGAUGCGGGAGACAAAUUGAUUCUUAAGUUUCCUGUACUUGGACUGAAGGGAGCUCCCUUUUUCUUUUGAAUCUUCU	.(((...((((.((....(((.(((((((((((((((((..((((((.(((..(((((..((((((.(((.(((..((((((((.((..(((((((((..............)))))))))..)).))))))))..))).)).).)))))).))))).))).))))))..))))))))))))))))).)))..)).))))...)))..	205	-79.5
	gma-miR319c	TTGGACTGAAAGGAGCTCCT	UUGGGAGGGAAAGAGAGUGAAGGAGCUUCCCUCAGCCCAUUCAUGGAGAUAACGAAAGAUUGGGUUGCUGAAUUAACUGCUAGCUCACACAUUCAUUCAUACAAUAGUAUUCAAUUAGGGUAAUAUUGUGUGAAUGAAGCGGGAGUAUAUAGUAUCUAUAUUGCAACCCUCUUUCUCUGUGCUUGGACUGAAAGGAGCUCCUUCUUUUUCUGCUCCCUCCA	...(((((((.((((((.(((((((((((..((((.(((..((((((((......((((..(((((((.....((..(((((((((.(...(((((((((((((((.(((((.....))))).)))))))))))))))...)))))...)))))..))....)))))))))))))))))))..))).))))..))))))))))).))))))..))))))).	217	-99.8
	gma-miR319d	TGGACTGAAGGGGAGCTCCTTC	AGAGUGAAGGAGCUUCCUUUAGCCCACACAUGGUUAGGGGAUUAAAGGGUUGCUGAAGUAUCUGCUGACUCAUUCAUACACAUAGAAUAGUGAUUCAAAUUGCUAAGGUAAUUGUGUGAAUGAAGCAGGGGACAUUUUGCAUCCUUCUUUCUAUGUGCUUGGACUGAAGGGGAGCUCCUUCUUUCUGUUG	((((.(((((((((((((((((.((((((((((..(((.......(((((.((.(((((.(((.(((..(((((((((((..((...(((((((....)))))))...))..)))))))))))..))).))).)))))))))))))))..)))))))..))).))))).)))))))))))).))))....	186	-77.8
	gma-miR319e	TTGGACTGAAGGGAGCTCCC	AUAGUUGAAGAGAGCUUCCUUCAGUCCACUCAUGGAUGGGUAAGGGGUUAGAAUUAGCUGCUGACUCAUUCAUUCAAACACAAUAGAUCUGGCAUCAUGAUAUGCUAUUGUGAAUGUGUGAAUGAUGCGGGAGGUAAAUUUCUUCCUUUUCCUGUCUGUGCUUGGACUGAAGGGAGCUCCCUCUAACUGU	(((((((.((.(((((((((((((((((..((((((((((.((((((..(((((((.((.(((..((((((((.((..(((((((((((((....)).)))...))))))))..)).))))))))..))).)).)))..)))).))))))))))))))))..))))))))))))))))).)).)))))))	190	-90.7
	gma-miR319f	TTGGACTGAAGGGGCCTCTT	AAUUAAGGUGGUCUGCUUCUGAUCCAACGAUGCGGGAGCUGCAUUUAGUCGUGACUGUCACGUCUUGGACUGAAGGGGCCUCUUCAUUUCCCAUA	(((.((((.(((((.((((.(.(((((.((((.((.((.(((........))).)).)).)))))))))).))))))))))))).))).......	88	-26.8
	gma-miR319g	TTGGACTGAAGGGAGCTCCTTC	GGGAAAGAGAGUGAAGGAGUUUCCCUCAGCCCAUUCAUGGAUAUAAUGAAAGAUUGGGUUGCUGAAUUAACUGAUUCAUUCAUACAAUAGUAUUCAAUUAGGGUAAUAUUGUGUGAAUGAAGAGAGUAUAGUAUCUAUAUUGGAACCCCCUCUUUCUCUGUGCUUGGACUGAAGGGAGCUCCUUCUUUUUCUGUUCCC	(((((((((((.((((((((((((.((((.(((..((((((......((((((..(((((.(((((((((((..(((((((((((((((.(((((.....))))).)))))))))))))))...))).)))).......)))))))))..))))))))))))..))).)))).)))))))))))).)))))).)))))	198	-83.2
	gma-miR319h	TTGGACTGAAGGGAGCTCCCT	AGUUGAAGAGAGCUUCCUUCAGUCCACUCAUGGAUGGGAAAGGGGUUUGAAUUAGCUGCUGACUCAUUCAUUCAAACACAAUAGAUUCGGCUUCAUGAUAUGUUAUUGUGAAUGUGUGAAUGAUGCGGGAGGUAAAUUUCUUCCUUUUCUUGUCCUUGCUUGGACUGAAGGGAGCUCCCUCUAACU	(((((.((.(((((((((((((((((..((.((((((((((((((...((.(((.((.(((..((((((((.((..((((((((..(((......)))....))))))))..)).))))))))..))).)).))).))...)))))))))))))).))..))))))))))))))))).)).)))))	186	-86.9
	gma-miR319i	TTGGACTGAAGGGGAGCTCCTTC	AAGAGAGUGAAGGAGCUUCCUUCAGCCCACGCAUGGGUUCGGGGGAUUGAAGGGUUGCUGAAGCAUCUGCUGACUCAUUCAUACACACAGAAUAGUGAUUCAAAUUGCUAAGGUAAUUGUGUGAAUGAAGCAGGAGAUAUUUUGCAUCCCUCUUUCUUUGUGCUUGGACUGAAGGGGAGCUCCUUCUUUCUGUU	((.((((.(((((((((((((((((.(((.((((.......(((((..((.(((.(((.((((.((((.(((..(((((((((((.......(((((((....))))))).......)))))))))))..))).)))).))))))).)))))..))))))))).))).))))).)))))))))))).)))).))	194	-83.2
	gma-miR319j	TTGGACTGAAGGGAGCTCCCT	AGGUAAGAGAGCUCUCUUCAGCCCACUCAUAGGUGAUAAUAGGAUUUAAUUAGCUGCCGACUCAUUCAUACACAUGCUGAGUGAAUUAAUGAAUAAUACUCAGUAAAUGAGUGAAUGAUACGGGAGACAAAUUGAAUCUUAUGUUUUCUGUACUUGGACUGAAGGGAGCUCCCUUUUCU	(((.(((.(((((((((((((.(((...(((((.((((.((((((((((((.(((.(((..((((((((.((..(((((((((.(((....)))..)))))))))..)).))))))))..))).)).).)))))))))))))))).)))))...))).))))))))))))).))).)))	179	-75
	gma-miR319k	TTGGACTGAAGGGAGCTCCCT	AGUUUAAGAGAGCUUCCUUCAGUCCACUCAUGGAUGGGUAGAGGGUUUGAAUUAGCUGCUGACUCAUUCAUUCAAACACAAUAGAAUUAGUAUCAUGGUAUGCUAUUGUGAAUGUGUGAAUGAUGCAGGAGGUAAAGUUCAUCCUUUUCUUGUCUUUGCUUGGACUGAAGGGAGCUCCCUUUUACU	(((..(((.(((((((((((((((((..((.(((((((.((((((..(((((((.((.(((..((((((((.((..((((((((.((((......))))...))))))))..)).))))))))..))).)).))..))))).))))))))))))).))..))))))))))))))))).)))..)))	186	-83.9
	gma-miR319l	TTGGACTGAAGGGAGCTCCTTC	UGAAAGGUGCAGAAAUAGGAGUUCCCUUGCAGCCCAAAACACCCUGCAUGAACUACUUCAUGUUGUUUUGGACUGAAGGGAGCUCCUUCUUCUUCACUUUCA	((((((.((.((((..((((((((((((.(((.((((((((....(((((((....))))))))))))))).)))))))))))))))..)))).))))))))	102	-51.6
	gma-miR319m	TTGGACTGAAGGGAGCTCCCT	AUAGUUUAAGAGAGCUUCCUUCAGUCCACUCAUGGAUGGAUAGAGGGUUUGAAUUAGCUGCUGACUCAUUCAUUCAAACACAAUAGAACGGGUGUCAUGGUAUGCUAUUGUGAAUGCCUGAAUGAUGCAGGAGGUAAAGUUCAUCCUUUUCUUGUCUGUGCUUGGACUGAAGGGAGCUCCCUUUUACUGU	(((((..(((.(((((((((((((((((..(((((((((..((((((..(((((((.((.(((..(((((((..((..((((((((.((.(......).))...))))))))..))..)))))))..))).)).))..)))))))))))..)))))))))..))))))))))))))))).)))..)))))	190	-83.5
	gma-miR319n	TTTGGACCGAAGGGAGCCCCT	UGUGAAAGCUGCAGAAAUAGGAGUUCCCUUGCAGCCCAAAACACCCUGCAUGAACUUCAUGUUGUUUUGGACCGAAGGGAGCCCCUUCUUCUUCAC	.((((.......((((..(((.((((((((.(.(.((((((((....((((((...)))))))))))))).).))))))))).)))..))))))))	95	-34.6
	gma-miR319o	TGGACTGAAGGGGAGCTCCTTC	GAGAGUGAAGGAGCUUCCUUCAGCCCAUGCAUGGAUUCAAGGGAUUAAAGGGUUGCUGGAGUAUCUGCUGACUCAUUCAUACACACACAGUACGUAGUGCUUUCAAAUUGCUAGUGUAAUUGUGUGAAUGAAGCAGGUGAUAUUUUGCACCCCUCUUUUCUCUGUGCUUGGACUGAAGGGGAGCUCCUUCUUUCU	.((((.(((((((((((((((((.(((.(((((((...(((((......((((.((.((((((((..(((..(((((((((((...(((.((.(((((........))))))).)))...)))))))))))..)))..)))))))))))))))))))...))))))).))).))))).)))))))))))).))))	194	-88.1
	gma-miR319p	TTTTGGACTGAAGGGAGCTCC	GAAAUGGGAGUUCCUUGCAGCCCAAAGCUUCAAGGAUGAAAUUCUUCCUGCGGUUUUGGACUGAAGGGAGCUCCUACUU	....((((((((((((.(((.((((((((.((.(((.((...)).))))).)))))))).))).))))))))))))...	72	-37.4
	gma-miR319q	TGGACTGAAGGGAGCTCCTTC	GAGAGUGAAGGAGUUUCCCUCAGCCCAUUCAUGGAUAUAAUGAAAGAUUGGGUUGCUGAAUUAACUGAUUCAUUCAUACAAUAGUAUUCAAUUAGGGUAAUAUUGUGUGAAUGAAGAGAGUAUAGUAUCUAUAUUGGAACCCCCUCUUUCUCUGUGCUUGGACUGAAGGGAGCUCCUUCUUUUU	(((((.((((((((((((.((((.(((..((((((......((((((..(((((.(((((((((((..(((((((((((((((.(((((.....))))).)))))))))))))))...))).)))).......)))))))))..))))))))))))..))).)))).)))))))))))))))))	184	-71.9
miR390	gma-miR390a-3p	CGCTATCCATCCTGAGTTTC	AGAAUCUGUAAAGCUCAGGAGGGAUAGCGCCAUGGAUGAUCUUCUCUUCACUCUUGAUCUUCUCUUGCGCUAUCCAUCCUGAGUUUCAUGGCUUCUAUCUUCACA	((((.((((.((((((((((.(((((((((...(((.((((..............)))).)))...))))))))).)))))))))).)))).)))).........	96	-43.7
	gma-miR390a-5p	AAGCTCAGGAGGGATAGCGCC	AGAAUCUGUAAAGCUCAGGAGGGAUAGCGCCAUGGAUGAUCUUCUCUUCACUCUUGAUCUUCUCUUGCGCUAUCCAUCCUGAGUUUCAUGGCUUCUAUCUUCACA	((((.((((.((((((((((.(((((((((...(((.((((..............)))).)))...))))))))).)))))))))).)))).)))).........	96	-43.7
	gma-miR390b-5p	AAGCTCAGGAGGGATAGCACC	AGAAUCUGUAAAGCUCAGGAGGGAUAGCACCGUGAUACUGAUGAUUAUAUGUUCAUAGUUGUAUACGUACUUGGCGCUAUCUAUCUUGAGCUUCAUGGCUUCU	((((.((((.((((((((((.(((((((.(((.(.(((..((((((((......))))))))....)))).))).))))))).)))))))))).)))).))))	103	-38.1
	gma-miR390c	CGCTATCCATCCTGAGTTTC	UGUAAAGCUCAGGAGGGAUAGCGCCAUGGAUGAUCUCUUCUCCACUCUUGAUCUUCUCUUGCGCUAUCCAUCCUGAGUUUCAUGGCUUCU	....((((((((((.(((((((((...(((.((((..............)))).)))...))))))))).))))))))))..........	76	-38.2
	gma-miR390d	AAGCTCAGGAGGGATAGCACC	GAGAAUCUGUAAAGCUCAGGAGGGAUAGCACCAUGAUACUGAUGAUGUUCAUAGCAGUACAAACUUGGCGCUAUCUAUCUUGAGCUUCAUGGCUUCU	.((((.((((.((((((((((.(((((((.(((((.(((((((((...))))..)))))))....))).))))))).)))))))))).)))).))))	96	-39.4
	gma-miR390e	AGCTCAGGAGGGATAGCGCC	GAAGAAUUUGUAAAGCUCAGGAGGGAUAGCGCCAUGGAAGGUCUUUCUACUAAUUUGCUCUAUCAUGGGUGCUUUGGUUUCGAUCGAUCUUCUCUAGCGCUACCCAUCCUGAGUUUCAUGGUUUCUU	.(((((.((((.(((((((((((((.((((((...((((((((..((.(((((..(((((......)))))..)))))...))..))))))))...))))))))).)))))))))).)))).)))))	126	-53.8
	gma-miR390f	AAGCTCAGGAGGGATAGCGCC	AGAAUCUGUAAAGCUCAGGAGGGAUAGCGCCACAACACUCAUGAUUUUAUAUCAUAAUAUAUUUGGCGCUAUCUAUCCUGAGUUUCACGGGUUCUUCUUACGG	(((((((((.((((((((((.(((((((((((........(((((.....)))))........))))))))))).)))))))))).)))))))))........	95	-49.2
	gma-miR390g	AAGCTCAGGAGGGATAGCGCC	AUCUGUAAAGCUCAGGAGGGAUAGCGCCACGACACUCAUGAUUUUCACAUCAUAGUGUAUUUGGCGCUAUCUAUCCUGAGUUUCACGGGUUUUUCUUACUGU	((((((.((((((((((.(((((((((((..(((((.(((((......))))))))))...))))))))))).)))))))))).))))))............	90	-50.3
miR393	gma-miR393a	TCCAAAGGGATCGCATTGATC	GGAGGAGGCAUCCAAAGGGAUCGCAUUGAUCCCAAAUCCAAGCUUCAAUAUUCUUCUCUCUUUCCCACUCAAAAUAUUAAUUUUAUUUGGGAUCAUGCUAUCCCUUUGGAUUUCUCCUUU	((((((((.((((((((((((.((((.((((((((((..(((.((.((((((....................)))))))).))))))))))))))))).)))))))))))).))))))))	120	-47.4
	gma-miR393c-3p	ATCATGCTATCCCTTTGGATT	GGAGGAGGCAUCCAAAGGGAUCGCAUUGAUCCCAAAUUUCAGAUUUAUAAAUUUUUCUCUUUCCCUCCCCUUCUCAAUAUUUGGGAUCAUGCUAUCCCUUUGGAUUCCUCCUU	.(((((((.((((((((((((.((((.((((((((((...(((............................)))....)))))))))))))).)))))))))))).)))))))	112	-51.5
	gma-miR393c-5p	TCCAAAGGGATCGCATTGATCC	GGAGGAGGCAUCCAAAGGGAUCGCAUUGAUCCCAAAUUUCAGAUUUAUAAAUUUUUCUCUUUCCCUCCCCUUCUCAAUAUUUGGGAUCAUGCUAUCCCUUUGGAUUCCUCCUU	.(((((((.((((((((((((.((((.((((((((((...(((............................)))....)))))))))))))).)))))))))))).)))))))	112	-51.5
	gma-miR393d	TCCAAAGGGATCGCATTGATCC	CUAGAGGAGGCAUCCAAAGGGAUCGCAUUGAUCCCAAAUCCAAGCUUCAAUGUUCUUCUAUCUUUCUCACUCAAAAUAUUAAUUUUAUUUGGGAUCAUGCUAUCCCUUUGGAUUUCUCCUUUA	.(((((((((.((((((((((((.((((.((((((((((..(((.((.((((((....................)))))))).))))))))))))))))).)))))))))))).)))))))))	122	-48.8
	gma-miR393e	TCCAAAGGGATCGCATTGATCC	GGAGGAGGCAUCCAAAGGGAUCGCAUUGAUCCCAAAUUUCAGAUUUAUAAAUUUGUCUUUCUCUUCCCUUGUCAAUAUUUGGGAUCAUUUCUCUUCCCUUCUCAAUAUUUGGGAUCAUGCUAUCCCUUUGGAUUCCUCCUU	.(((((((.((((((((((((.((((.((((((((((..((((((....)))))).........((((............))))......................)))))))))))))).)))))))))))).)))))))	140	-54.3
	gma-miR393f	TCCAAAGGGATCGCATTGATCC	GGAGGAGGCAUCCAAAGGGAUCGCAUUGAUCCCAAAUCCAAGCUUUAAUAUUUUUCUCUCUUCUCACUCAAUAAUAUUAAUUUAUUUGGGAUCAUGCUAUCCCUUUGGAUUUCUCCUU	.(((((((.((((((((((((.((((.((((((((((.......((((((((....................))))))))...)))))))))))))).)))))))))))).)))))))	117	-49.9
	gma-miR393g	TCCAAAGGGATCGCATTGATCC	AGAGGAGGCAUCCAAAGGGAUCGCAUUGAUCCCAAAUCCAAGCUUCAAUGUUCUUCUCUCUUUCUCACUCAAAAUGUUAAUUUUAUUUGGGAUCAUGCUAUCCCUUUGGAUGUCUCCUU	.((((((((((((((((((((.((((.((((((((((..((....((...........................))....))..)))))))))))))).))))))))))))))))))))	118	-52.8
	gma-miR393h	TTCCAAAGGGATCGCATTGATC	UGUGGGUGGAGAGUUCCAAAGGGAUCGCAUUGAUCUAAUUCUUGUAGAUGUUUACACUUGCAAGCUUUGCAUGCAAUUCCUGGAUUCAGAUGUGAUUCAGUGGUUCACUUAUUGGAUCAUGCGAUCCCUUAGGAACUUUCCAUCAAC	.((.(((((((((((((.((((((((((((.((((((((...(((((....))))).(((((.((...)).))))).((((((((.((....)))))))).)).......)))))))))))))))))))).))))))))))))).))	146	-61.1
	gma-miR393i	TTCCAAAGGGATCGCATTGATC	GUUGGUGGAUAGUUCCAAAGGGAUCGCAUUGAUCUAAUUCUUUAUCUUCCUGCAUGUAUUUACUUGCAGCUCUGGUUUUGGACCUUUUUACCGGUUCACUGACUUGGAUCAUGCGAUCCCUUAGGAAUUUUCCAUCGC	..(((((((.((((((.((((((((((((.((((((.............(((((.((....)).)))))....((((.((((((........))))))..)))))))))))))))))))))).)))))).))))))).	135	-56.4
	gma-miR393j	TTCCAAAGGGATCGCATTGATC	UGUGGGUGGAGAGUUCCAAAGGGAUCGCAUUGAUCUAAUUCUUGUAGAUGCCUGAACUUGCAAUCUUGAAUCUUGCAUGCAAUUCCUGGAUUUAGGUUUGCUUUAAGGGGUUCAGUUAUUGGAUCAUGCGAUCCCUUAGGAACUUUCCAUCAAU	....(((((((((((((.((((((((((((.((((((((..(((..(((.(((......((((.(((((((((..............))))))))).))))....))).))))))..)))))))))))))))))))).)))))))))))))...	147	-71.1
	gma-miR393k	TTCCAAAGGGATCGCATTGATC	UGUUGGUGGAGAGUUCCAAAGGGAUCGCAUUGAUCUAAUUCUUGAUCUUCCUGCAUGCAUUUGCUUGCAGUUCUGCUUUUGAGCCAUAUUUUACCGGUUCACUGACUUGGAUCAUGCGAUCCCUUAGGAAUUCUCCAUCGCC	...((((((((((((((.((((((((((((.(((((((.((.........(((((.((....)).))))).........((((((..........))))))..)).))))))))))))))))))).))))))))))))))..	137	-63.7
miR394	gma-miR394a-3p	AGCTCTGTTGGCTACACTTT	AUCAUGAGGGUUUAGCAAAGUGUUGCUAACAGAGUUUAUUGGCAUUCUGUCCACCUCCACUUCCUACUCUCUCUCUCUCUCUCUCUACCCAUGAAUAUGGAGGUGGGCAUACUGUCAACUGAGCUCUGUUGGCUACACUUUGUAAAGCCUUCAUGAU	(((((((((((((.(((((((((.((((((((((((((((((((...((((((((((((.(((.............................)))..))))))))))))...)))))).)))))))))))))).))))))))).)))))))))))))	157	-79
	gma-miR394a-5p	TTGGCATTCTGTCCACCTCC	AUCAUGAGGGUUUAGCAAAGUGUUGCUAACAGAGUUUAUUGGCAUUCUGUCCACCUCCACUUCCUACUCUCUCUCUCUCUCUCUCUACCCAUGAAUAUGGAGGUGGGCAUACUGUCAACUGAGCUCUGUUGGCUACACUUUGUAAAGCCUUCAUGAU	(((((((((((((.(((((((((.((((((((((((((((((((...((((((((((((.(((.............................)))..))))))))))))...)))))).)))))))))))))).))))))))).)))))))))))))	157	-79
	gma-miR394b-3p	AGGTGGGCATACTGTCAACT	UAACAGAGUUUAUUGGCAUUCUGUCCACCUCCACUUCCUACUCUCUCUCUGAGCCACAUGUUCGUGAAGUUGGAGGUGGGCAUACUGUCAACUGAGUUCUGUUG	((((((((((((((((((...((((((((((((((((............(((((.....))))).)))).))))))))))))...)))))).))))))))))))	104	-41.6
	gma-miR394b-5p	TTGGCATTCTGTCCACCTCC	UAACAGAGUUUAUUGGCAUUCUGUCCACCUCCACUUCCUACUCUCUCUCUGAGCCACAUGUUCGUGAAGUUGGAGGUGGGCAUACUGUCAACUGAGUUCUGUUG	((((((((((((((((((...((((((((((((((((............(((((.....))))).)))).))))))))))))...)))))).))))))))))))	104	-41.6
	gma-miR394c-5p	TTGGCATTCTGTCCACCTCC	CAGAGUUUCUUGGCAUUCUGUCCACCUCCACUUCCACUUUCAGUUCCAUGGAUCUCUCUCUCUUUUUGGCCCUAUCUACGUACUCGGAGGUGGACAUACUGCCAAUAGAG	......(((((((((...(((((((((((............((..(((.(((........)))...)))..))............)))))))))))...)))))..))))	104	-31.6
	gma-miR394d	TTGGCATTCTGTCCACCTCC	CAUAGACAUUUUGGCAUUCUGUCCACCUCCAUUGGUGAUGAUGGCCAUUUGGAGGUGGCCAGUAUGCCAAACGGGCUCUGUGU	(((((((..((((((((.(((.(((((((((.((((.......))))..))))))))).))).))))))))...).)))))).	82	-41.7
	gma-miR394e	TTGGCATTCTGTCCACCTCC	CAUAGCCAUUUUGGCAUUCUGUCCACCUCCAUUAAUAUUAAAUGGGUUGUUUUAGAAUCACCCCCAAAAUGGUGGCAGUUGGAGGUGGCCAGUAGGCCAAACGGGCUCUGU	((.((((..((((((...(((.(((((((((....(((((..((((.((.........))..))))...))))).....))))))))).)))...))))))..)))).)).	110	-42.2
	gma-miR394f	TTGGCATTCTGTCCACCTCC	CGUAGCCAUUUUGGCAUUCUGUCCACCUCCACUAAUAUUAAAUGGUGACAGUUGGAGGUGGCCAGUAGGCCAAACGGGCUCUGU	...((((..((((((...(((.(((((((((((..((((....))))..)).))))))))).)))...))))))..))))....	77	-36.1
	gma-miR394g	TTGGCATTCTGTCCACCTCC	ACAGAGUUUCUUGGCAUUCUGUCCACCUCCACUUCUUGGCCCUAUCUACGUACUCGGAGGUGGAUAUACUGCCAAUAGAG	.......(((((((((...(((((((((((....(.(((......))).).....)))))))))))...)))))..))))	73	-26.4
miR395	gma-miR395a	CTGAAGTGTTTGGGGGAACTC	UCAGGUUUUCCCUAGAGUUCCCCUGAACGCUUCAUUAAAGGGCUUUAUUAUCAUAUAGUCCCAAGUUAGUCCAUACUGAAGUGUUUGGGGGAACUCCCGGUGAUACUUGA	((((((..((((..((((((((((((((((((((.((..(((((.......................))))).)).))))))))))))))))))))..)).)).))))))	110	-46.7
	gma-miR395b	CTGAAGTGTTTGGGGGAACTC	UCCCUAGAGUUUCCCUGAACACUUCAUUAAAGGGCUUUAUUGAAAUAUAAUCCAAAGUUAGUCUAUACUGAAGUGUUUGGGGGAACUCCUGGUGA	((((..((((((((((((((((((((.((..(((((...(((..........)))....))))).)).))))))))))))))))))))..)).))	95	-37.8
	gma-miR395c	CTGAAGTGTTTGGGGGAACTC	CCUAGAGUUCCCCUUAAUGCUUCAUUGAGGAUUCUGUUUAGGUCCAAUUUAACUAGUCCCUACUGAAGUGUUUGGGGGAACUCCGGG	(((.((((((((((.(((((((((.((.(((((..(((.((......)).))).))))).)).))))))))).)))))))))).)))	87	-37.3
	gma-miR395d	TGAAGTGTTTGGGGGAACTTT	GCUGUCUCUUGGAGUUCCUCUGAGCACUUCACGUACGUGUGUGGCUAGUUCUAUUCUGUAUUACCCUUAGAUAGAAUAGUCUUAAUUAAGUGAAGUGUUUGGGGGAACUUUCGGGAACAAC	..(((.((((((((((((((((((((((((((..........(((((.((((((.(((.........))))))))))))))........))))))))))))))))))).))))))))))..	117	-47.1
	gma-miR395e	TGAAGTGTTTGGGGGAACTTT	GCUGUCUCUUGGAGUUCCUCUGAGCACUUCACGAAUGACCUAGUUCUAUUUGGUAUUACCCUUUAGAUAGAAUAGUCUUAUAUAAGUGAAGUGUUUGGGGGAACUUUUGGGUACAAC	..((((((..((((((((((((((((((((((....(((...(((((((((((.........))))))))))).)))........)))))))))))))))))))))).))).)))..	113	-45.6
	gma-miR395f	TGAAGTGTTTGGGGGAACTTT	GCUGUCUCUUGGAGUUCCUCUGAGCACUUCACGCGUGGGGCUAGUUCUAUUCAAUAUUACCAUUUAGAUAGAAUAGUCCUCAUCACUGAAAUGAAGUGUUUGGGGGAACUUUUGGGUACAAC	..((((((..(((((((((((((((((((((((.(((((((((.(((((((.((.........)).))))))))))))).)))...))...))))))))))))))))))))).))).)))..	118	-46
	gma-miR395g	TGAAGTGTTTGGGGGAACTTT	GGUUGUCUCUUGGAGUUCCUCUGAACACUUCACACGUGGGACUAGAGUAGUGGUAUUGUAUCCUUUAGAUCAUAGAAUAGUCCUCAUCAUCACCAAGUGAAGUGUUUGGGGGAACUUUUAGGUACAAC	.(((((.(((.((((((((((((((((((((((..(((((((((.....(((((.(((.......))))))))....)))))).......)))...)))))))))))))))))))))).))).)))))	127	-49.2
	gma-miR395i	ATGAAGTGTTTGGGGGAACTC	CUGUUGGCUGUCUCCUGCAGUUCCUCUGAACGCUUCAUGUGAGGGGCUAGCAAGUGUAUACGUUAUAAUUUAGCCUUCUUCAAUGAAGUGUUUGGGGGAACUCUUGGGCUCAACCA	....(((.((..(((...((((((((((((((((((((.(((((((((((....((((.....))))..))))))..)))))))))))))))))))))))))...)))..)).)))	112	-47.9
	gma-miR395j	ATGAAGTGTTTGGGGGAACTC	UCUGUUGGCUGUCCCUUGGAGUUCCUCUGAACGCUUCAUGUUAGUGAGGGGGGUAGCCAAUGUAAACUGGUACCCAUUAUAAGCCUUAUUCAAUGAAGUGUUUGGGGGAACUCUUGGGUUCAAACU	......(..((..(((.((((((((((((((((((((((...(((((((.(((((.(((........))))))))........)))))))..)))))))))))))))))))))).)))..))..).	119	-53.4
	gma-miR395k	ATGAAGTGTTTGGGGGAACTC	UUGUUGGCUGACUCUUGGAGUUCCUCUGAACGCUUCAUAUGAGAGGCUACCUAGUAAAAAAAUCUUUCAUUAGUAAAGAUAGUCCUUCUUCAAUGAAGUGUUUGGGGGAACUCCGGGAUUCAACUA	....(((.(((.((((((((((((((((((((((((((..(((((((((((((((.(((.....))).)))))....).))).)).))))..)))))))))))))))))))))))))).))).)))	122	-51.8
	gma-miR395l	ATGAAGTGTTTGGGGGAACTC	UUUUCUGUUGGCUGUCCUUUGGAGUUCCUCUGAACGCUUCAUGUUAGUGAGGGGGGUAGCCAGUGUAAACUGGACUGGUACCCAUUAUUAUAAGCCUUCUUAUGAAGUGUUUGGGGGAACUCUUGGGUUCAACU	......(((((...(((...(((((((((((((((((((((((.....((((((((((.(((((.((...)).))))))))))...........))))).))))))))))))))))))))))).))).))))).	127	-55.8
	gma-miR395m	ATGAAGTGTTTGGGGGAACTC	CUUUCUGUUGGUUGUCUCUUGGAGUUCCUCUGAACGCUUCAUGUGAUUGGCUAGUUAUAGGCCUUUGAUGAAGUGUUUGGGGGAACUCUUAGGUUCAACU	.........(((((..(((.((((((((((((((((((((((......((((.......))))....)))))))))))))))))))))).)))..)))))	91	-45.3
miR396	gma-miR396a-3p	TTCAATAAAGCTGTGGGAAG	UCAUGGCUCUCUUUGUAUUCUUCCACAGCUUUCUUGAACUGCAUCCAAAGAGUUCCUUUGCAUGCAUGCCAUGGCACUCUUACUCCCAAAUCUUGUUUUGCGGUUCAAUAAAGCUGUGGGAAGAUACAGAUAGGGUCAAC	...(((((((.((((((((.((((((((((((.((((((((((..((((((((.((...(((....)))...)).)))))............)))...)))))))))).)))))))))))).)))))))).)))))))..	135	-58.3
	gma-miR396a-5p	TTCCACAGCTTTCTTGAACTG	UCAUGGCUCUCUUUGUAUUCUUCCACAGCUUUCUUGAACUGCAUCCAAAGAGUUCCUUUGCAUGCAUGCCAUGGCACUCUUACUCCCAAAUCUUGUUUUGCGGUUCAAUAAAGCUGUGGGAAGAUACAGAUAGGGUCAAC	...(((((((.((((((((.((((((((((((.((((((((((..((((((((.((...(((....)))...)).)))))............)))...)))))))))).)))))))))))).)))))))).)))))))..	135	-58.3
	gma-miR396b-3p	GCTCAAGAAAGCTGTGGGAGA	CUCAAGUCCUGGUCAUGCUUUUCCACAGCUUUCUUGAACUUCUUAUGCAUCUUAUAUCUCUCCACCUCCAGGAUUUUAAGCCCUAGAAGCUCAAGAAAGCUGUGGGAGAAUAUGGCAAUUCAGGCU	....((.((((((((((.(((((((((((((((((((.(((((...((.......(((.((........))))).....))...))))).))))))))))))))))))).))))))....))))))	122	-48.4
	gma-miR396b-5p	TTCCACAGCTTTCTTGAACTT	CUCAAGUCCUGGUCAUGCUUUUCCACAGCUUUCUUGAACUUCUUAUGCAUCUUAUAUCUCUCCACCUCCAGGAUUUUAAGCCCUAGAAGCUCAAGAAAGCUGUGGGAGAAUAUGGCAAUUCAGGCU	....((.((((((((((.(((((((((((((((((((.(((((...((.......(((.((........))))).....))...))))).))))))))))))))))))).))))))....))))))	122	-48.4
	gma-miR396c	TTCCACAGCTTTCTTGAACTT	CAACAAGUCCUGUUAUGCUUUUCCACAGCUUUCUUGAACUUCUUAUGCCUAGUGCAAUUAUUGAUGUGGCAUAGAAGUUUAAGAAAAAUGUGGAAAAACAUGUCAAAUCUAGGACUU	....((((((((.((((.(((((((((..((((((((((((((.(((((..((.(((...)))))..)))))))))))))))))))..))))))))).)))).......))))))))	113	-47.9
	gma-miR396d	AAGAAAGCTGTGGGAGAATATGGC	GGUCAUGCUUUUCCACAGCUUUCUUGAACUUCUUAUGCAUCUUAUAUCUCUCCACUUCCAGCAUUUUAAGCCCUAGAAGCUCAAGAAAGCUGUGGGAGAAUAUGGCAA	.((((((.(((((((((((((((((((.(((((...((...............................))...))))).))))))))))))))))))).))))))..	105	-41.37
	gma-miR396e	TTCCACAGCTTTCTTGAACTGT	GUGAUCUUCCACAGCUUUCUUGAACUGUGUUGUGAGGCUUCUCUCCAAUGAAGGUUUAUACCCUAUGCAAAAGAAAUUCUAUGAGCACAAUUCAAGAUAGCUGUGGAAAAUCAC	(((((.((((((((((.(((((((.(((((((((((.((((........)))).))))))........................))))).))))))).)))))))))).)))))	114	-44.7
	gma-miR396f	AGCTTTCTTGAACTTCTTATGCCTA	UAGCUUCUUCAGCAUUUCAACUUCCAUGCUUGCUUGAACAAGUCCUGUUAUGCUUUUCCACAGCUUUCUUGAACUUCUUAUGCCUAAUGCAGCUAUUGAUGUGGCAUUGAAGUUUAAGAAAAAUGUGGAAAAACAUGUCAAAUCUAGGACU	.......(((((((................))).))))..(((((((.((((.(((((((((..(((((((((((((..(((((..((.((.....))))..))))).)))))))))))))..))))))))).)))).......)))))))	144	-47.4
	gma-miR396h	TCCACAGCTTTCTTGAACTG	GAAUGGUCUUUUUCGUGAUCUUCCACAGCUUUCUUGAACUGUGUUGUGUGAGGUUUCUCCAAGUGAAGGUUUAAGAUCCCUUAUGCAACAUAAAUUCUUUGAGCACAAUUCAAGAUAGCUGUGGAAAAUCACUGAGAUGAUCUCGUUC	((((((((.((((.(((((.((((((((((.(((((((.((((((((((((((..(((((.......))....)))..)))))))))...............))))).))))))).)))))))))).))))).)))).))))..))))	148	-56.1
	gma-miR396i-3p	GTTCAATAAAGCTGTGGGAAG	UGGCCCUCUUUGUAUUCUUCCACAGCUUUCUUGAACUGCAUCCAUAGAGUUCCUUUGCAUGCAUGCCAAGGCACUCUUGCUCCCACACCUUGUUUUGCGGUUCAAUAAAGCUGUGGGAAGAUACAGAUAGGGUCA	(((((((.((((((((.((((((((((((.((((((((((.....(((((.((((.(((....))).)))).)))))..................)))))))))).)))))))))))).)))))))).)))))))	135	-64
	gma-miR396i-5p	TTCCACAGCTTTCTTGAACTG	UGGCCCUCUUUGUAUUCUUCCACAGCUUUCUUGAACUGCAUCCAUAGAGUUCCUUUGCAUGCAUGCCAAGGCACUCUUGCUCCCACACCUUGUUUUGCGGUUCAAUAAAGCUGUGGGAAGAUACAGAUAGGGUCA	(((((((.((((((((.((((((((((((.((((((((((.....(((((.((((.(((....))).)))).)))))..................)))))))))).)))))))))))).)))))))).)))))))	135	-64
	gma-miR396j	ATTCAAGATAGCTGTGGAAAA	GGUUUUCGUGAUCUUCCACAGUUUUCUUGAACUGCAUGUGUGUUGUGAGGCUUCUCCAGUGAAGGUUUAUCUCCUAUGCAAGUGCAGAUAUUCUAUGAGCACAAUUCAAGAUAGCUGUGGAAAAUCACUGAGAU	.(((((.(((((.((((((((((.(((((((((((((.(((((.(((((.((((......)))).))))).....))))).)))))).................))))))).)))))))))).))))).)))))	133	-47.2
	gma-miR396k-3p	GCTCAAGAAAGCTGTGGGAGA	UUCCUCUCAAGUCCUGGUCAUGCUUUUCCACAGCUUUCUUGAACUUCUUAUGCAUCUUAUAUCUCUCCACUUCCAGCAUUUUAAGCCCUAGAAGCUCAAGAAAGCUGUGGGAGAAUAUGGCAAUUCAGGCUUUUAAUUG	........(((.((((((((((.(((((((((((((((((((.(((((...((...............................))...))))).))))))))))))))))))).))))))....))))))).......	124	-47.37
	gma-miR396k-5p	TTCCACAGCTTTCTTGAACTT	UUCCUCUCAAGUCCUGGUCAUGCUUUUCCACAGCUUUCUUGAACUUCUUAUGCAUCUUAUAUCUCUCCACUUCCAGCAUUUUAAGCCCUAGAAGCUCAAGAAAGCUGUGGGAGAAUAUGGCAAUUCAGGCUUUUAAUUG	........(((.((((((((((.(((((((((((((((((((.(((((...((...............................))...))))).))))))))))))))))))).))))))....))))))).......	124	-47.37
miR397	gma-miR397a	TCATTGAGTGCAGCGTTGATG	AGAGAAACAUCAUUGAGUGCAGCGUUGAUGAAGUUUCACUCUCAUCUCAGGUAGAUGCUUAAUUUAUAGUGUUAUUGUCAUCGACACUGCACUCAAUCAUGUUUUUCU	((((((((((.(((((((((((.(((((((((((..((((..(((((.....)))))..........))))..))).)))))))).))))))))))).))))))))))	108	-45.8
	gma-miR397b-3p	TATTGACGCTGCACTCAATCA	GGAGAAACAUCAUUGAGUGCAGCGUUGAUGAAGUCCUAAAUAGUAAAUAGCAACUACCCCUCGUGUUUCUCAGGUAGAUGCUUAAAUGGUUUUAUUGACGCUGCACUCAAUCAUGUUUUUUU	((((((((((.((((((((((((((((((((((.((............((((.(((((..............))))).)))).....)))))))))))))))))))))))).))))))))))	122	-50
	gma-miR397b-5p	TCATTGAGTGCAGCGTTGATG	GGAGAAACAUCAUUGAGUGCAGCGUUGAUGAAGUCCUAAAUAGUAAAUAGCAACUACCCCUCGUGUUUCUCAGGUAGAUGCUUAAAUGGUUUUAUUGACGCUGCACUCAAUCAUGUUUUUUU	((((((((((.((((((((((((((((((((((.((............((((.(((((..............))))).)))).....)))))))))))))))))))))))).))))))))))	122	-50
miR398	gma-miR398a	TGTGTTCTCAGGTCACCCCTT	CUCGGAGGAGUGAAUCUGAGAACACAAGGCUGGUUUGCACUGCUAUAUCAUCUAUUGGUAUAAGGUGAAUUUACUUUGUGUUCUCAGGUCACCCCUUUGAGCCAACCUGUUGACAU	((((((((.((((.(((((((((((((((..(((((((.((..(((((((.....))))))))))))))))..))))))))))))))))))).))))))))...............	101	-49.2
	gma-miR398b	TGTGTTCTCAGGTCACCCCTT	AGUCCAAAUGGUUUAUCUCAGAGGAGUGGAUCUGAGAACACAAGGCUGGUUUGCACUGCUAUAUUAUGAUCGAUUGGUAUAAGGUGAAUUUACUUUGUGUUCUCAGGUCACCCCUUUGAGCCAACCUGUUGACAU	.(((.((..((((...((((((((.(((.((((((((((((((((..(((((((.((..(((((((........))))))))))))))))..))))))))))))))))))).))))))))..))))..)))))..	132	-54.4
	gma-miR398c	TGTGTTCTCAGGTCGCCCCTG	UUCUACAGGGUCGUCCUGAGAUCACAUGAAGUAGAAUAUAAGCAGCCAUAUUUGCUUCUUGUCUCGUGUUCUCAGCUCAUGUGUUCUCAGGUCGCCCCUGCUGGACUAUU	.(((((((((.((.(((((((.(((((((.(((((((((((((((......))))))........)))))))..))))))))).))))))).)).))))).)))).....	104	-46.7
	gma-miR398d	TGTGTTCTCAGGTCGCCCCTG	AUUCUACAGGGUCGUCCUGAGACCACAUGAAACAGAUUCAAAAUACAAGCAUAUUUGCUUGUGACCUUUUGUGACUCAGUUCAUGUGUUCUCAGGUCGCCCCUGCUGAA	.(((..(((((.((.(((((((.((((((((.......(((((((((((((....))))))))...)))))........)))))))).))))))).)).)))))..)))	108	-49.1
miR399	gma-miR399a	TGCCAAAGGAGAGTTGCCCTG	AAAACAGCUAUAGGGCUUCUCUUUAUUGGCAGGAAAUUAUCAUGACCACUUCAUCAGAUAUCUUGCCAAAGGAGAGUUGCCCUGUUGCUACUUU	.....(((.(((((((..((((((.(((((((((...((((.(((........)))))))))))))))).))))))..))))))).))).....	84	-40.3
	gma-miR399b	TGCCAAAGGAGAGTTGCCCTG	CAAAUCAGCAAUAGGGCACCUCUCUCCUGGCAGGUAUUUUUGGAGCUACCAAAAAUCAAUGUCAAUAACUUGCCAAAGGAGAGUUGCCCUGUGGCUGGUUU	.((((((((.((((((((.((((((..((((((((((((((((.....))))))))...........))))))))..)))))).)))))))).))))))))	100	-49.8
	gma-miR399c	TGCCAAAGGAGAGTTGCCCTG	AAACCAGCUAUAGGGCUUCUCUUUAUUGGCAGGAAAUUAUCAUGACCACUUCAUCAGAUAUCUUGCCAAAGGAGAGUUGCCCUGUUGCUGCUUU	(((.((((.(((((((..((((((.(((((((((...((((.(((........)))))))))))))))).))))))..))))))).)))).)))	94	-43
	gma-miR399d	TGCCAAAGGAGATTTGCCCAG	UGGGUGCAUUACAGGGCAAGUUCUCUUUGGCAGGUACCAACAAGCUAUGCAAUACUAUAUGUGUGUGCAAUCUGCCAAAGGAGAUUUGCCCAGCAAUUCUCCU	.(((.(.(((.(.(((((((((.((((((((((((............((((((((.....)))).)))))))))))))))).))))))))).).))).).)))	102	-39
	gma-miR399e	TGCCAAAGGAGATTTGCCCAG	GUGUGGAUCUUCCCAGUUGCAGCUGCAUUACAGGGCAAGUUCUCCAUUGGCAGGUAGCCACUAUGAUAUGCAUCUCAUAAAUAUUUGCAACUUUCUUAAUGUGCAAUCUGCCAAAGGAGAUUUGCCCAGCGAUUCUCCU	..(((((.((((((.(((((....)))..)).))).)))...)))))((((((((.((((.((.((..((((.............))))....)).)).)).)).)))))))).((((((.((((...)))).))))))	137	-42.3
	gma-miR399f	TGCCAAAGGAGATTTGCCCAG	UGGGUGCAUUACAGGGCAAGUUCUCUUUGGCAGGUAUCAAGAAGCUAUUAAUGCUAUACAAGUGUACGUGUGCAACCUGCCAAAGGAGAUUUGCCCAGCAAUUCUCCU	.(((.(.(((.(.(((((((((.((((((((((((................(((.((((........))))))))))))))))))).))))))))).).))).).)))	107	-40
	gma-miR399g	TGCCAAAGGAGATTTGCCCAG	GUGUGGAUCUUCCCAGUUGCAGCUGUAUUACAGGGCAAGUUCUCCAUUGGCAGGUAGCCACUAUGAUAUGCAUCUCAUGUUUGCAACUUUCUUAGUAUGCAAUCUGCCAAAGGAGAUUUGCCCAGCGAUUCUCCU	...(((......)))(((((............((((((((.((((.(((((((((.((.((((.((..((((.........))))....)).))))..)).))))))))).)))))))))))).)))))......	126	-44
	gma-miR399h	TGCCAAAGGAGAGTTGCCCTG	CAAAUCAGCAAUAGGGCACCUCUCUCCUGGCAGGAGAAAAAGAUCAGCAUUUUUGGAGUUACCAAAAGUCAGUGUCAAUAACUUGCCAAAGGAGAGUUGCCCUGUGGCUGGUUU	.((((((((.((((((((.((((((..(((((((.......(((....((((((((.....))))))))....))).....)))))))..)))))).)))))))).))))))))	113	-49.8
	gma-miR399i	TGCCAAAGGAGAATTGCCCTG	GAAUAACAGUGCAAUUCUCCUUUGGCAGGUGUUGCAUGUGUUCUCGCAUGAGAAUGACCUUUCUGCCAAAGGAGAAUUGCCCUGCCAUU	......(((.(((((((((((((((((((.((((((((((....))))))....))))...))))))))))))))))))).))).....	78	-41.9
miR403	gma-miR403a	TTAGATTCACGCACAAACTTG	AAAUUGCAGGUUCGUGCGUGAAUCUAACGAAAGUUUCUCGUUCUCUCCAUUCCACUUCUGCGUUAGAUUCACGCACAAACUUGUCAUUU	((((.(((((((.((((((((((((((((.((((...................))))...)))))))))))))))).))))))).))))	89	-34.9
	gma-miR403b	TTAGATTCACGCACAAACTTG	GAGACAGAGGCAAAUCGCAGGUUCGUGCGUGAAUCUAAUCAAAGUUUCUCAUUAACUUCUGCGUUAGAUUCACGCACAAACUUGUCAUUUCCCUUUUCUU	((((.(((((.((((.(((((((.((((((((((((((((((((((.......))))).)).))))))))))))))).))))))).)))).)))))))))	100	-43.5
miR408	gma-miR408a-3p	ATGCACTGCCTCTTCCCTGGC	GAGACAGGACAAAGCAGGGGAACAGGCAGAGCAUGGAUGGAGCUAUCAACACAAUAUUGUCAAGAAACUGAGAGUGAGAGGAGAAAUAUGUUGUGGUUCUGCUCAUGCACUGCCUCUUCCCUGGCUCUGUCUC	(((((((.....(((.((((((.((((((.((((((.((((((((.(((((.....((.((.....(((...))).....)).))...))))))))))))).)))))).)))))).)))))).))))))))))	133	-55.8
	gma-miR408a-5p	CAGGGGAACAGGCAGAGCATG	GAGACAGGACAAAGCAGGGGAACAGGCAGAGCAUGGAUGGAGCUAUCAACACAAUAUUGUCAAGAAACUGAGAGUGAGAGGAGAAAUAUGUUGUGGUUCUGCUCAUGCACUGCCUCUUCCCUGGCUCUGUCUC	(((((((.....(((.((((((.((((((.((((((.((((((((.(((((.....((.((.....(((...))).....)).))...))))))))))))).)))))).)))))).)))))).))))))))))	133	-55.8
	gma-miR408b-3p	ATGCACTGCCTCTTCCCTGGC	GACAAAGGCUGGGAACAGGCAGGGCACGAAUGGAGCUAUCAACAGAAAAUGGUAAAGUGAGAAUGAAAGGAGAGAGAGAGAGAGAGAUCUGUUGUGGCUACGCUCAUGCACUGCCUCUUCCCUGGCUCUGUC	((((.((.(.(((((.((((((.(((.((.((.(((((.(((((((.........................................)))))))))))).)).)).))).)))))).))))).).)).))))	132	-45.37
	gma-miR408b-5p	CTGGGAACAGGCAGGGCACG	GACAAAGGCUGGGAACAGGCAGGGCACGAAUGGAGCUAUCAACAGAAAAUGGUAAAGUGAGAAUGAAAGGAGAGAGAGAGAGAGAGAUCUGUUGUGGCUACGCUCAUGCACUGCCUCUUCCCUGGCUCUGUC	((((.((.(.(((((.((((((.(((.((.((.(((((.(((((((.........................................)))))))))))).)).)).))).)))))).))))).).)).))))	132	-45.37
	gma-miR408c-3p	ATGCACTGCCTCTTCCCTGGC	GACAAAGCAGGGGAACAGGCAGAGCAUGGAUGGAGCUAUCAACACAAUAUUGUCAAGAAAGUGAGAAAGUGAGAGGAGAAAUCUGUUGUGGUUCUGCUCAUGCACUGCCUCUUCCCUGGCUUUGUC	((((((((.((((((.((((((.((((((.((((((((.(((((.....((.((..................)).))......))))))))))))).)))))).)))))).)))))).))))))))	126	-54.6
	gma-miR408c-5p	CAGGGGAACAGGCAGAGCATG	GACAAAGCAGGGGAACAGGCAGAGCAUGGAUGGAGCUAUCAACACAAUAUUGUCAAGAAAGUGAGAAAGUGAGAGGAGAAAUCUGUUGUGGUUCUGCUCAUGCACUGCCUCUUCCCUGGCUUUGUC	((((((((.((((((.((((((.((((((.((((((((.(((((.....((.((..................)).))......))))))))))))).)))))).)))))).)))))).))))))))	126	-54.6
	gma-miR408d	TGCACTGCCTCTTCCCTGGC	AAGGCUGGGAACAGGCAGAGCACGAAUGGAGCUAUCAACAGAAAAUGGAGAAGUGAGAAAUGAGAGGAGAGAAAGAGAGAGAUCUGUUAGGGCUACGCUCAUGCACUGCCUCUUCCCUGGCUCUGUCUCU	..(((((((((.((((((.(((.((.((.((((...((((((........................................))))))..)))).)).)).))).)))))).))))).))))........	120	-35.89
miR4340	gma-miR4340	TGCAGAGATAGGGACGCGCTTA	ACAAGCGUGUUCUGUCUUGGCAGCUGAAGUUCCGAAUUGCUGCAGAGAUAGGGACGCGCUUACUA	..((((((((((((((((.(((((..............))))).)))))).))))))))))....	59	-28.7
miR4341	gma-miR4341	TGTGTTGAAAGTTTAACATGACGG	ACCCUCAUGUGAAACUUUCAACAUAUUUCUCUAUUUAGGUGUAACCACACCUUCCCUCACACUCAAUAGAUUCUUAUAUAGAUAAAGAGAUGUGUUGAAAGUUUAACAUGACGGGU	((((((((((.(((((((((((((((((((.(((((((((((....))))))...........................))))).))))))))))))))))))).)))))).))))	116	-44.1
miR4342	gma-miR4342	AATCGACTTAGAATGTAGGATGGT	UCUUUUCACCACUUACAUUCUAAGACGAGUUUGUUGAAUCGACUUAGAAUGUAGGAUGGUGGCAUUU	.....(((((((((((((((((((.(((..........))).))))))))))))).)))))).....	57	-26.9
miR4344	gma-miR4344	AAGTAGACATTCTAAGACGTTGCT	UUAAGACAGUGCUUACCUCAACAACGUCUUUGAAAGUAGACAUUCUAAGACGUUGCUGAUAUAAGCACCGUCUUAAAAUGCGUACUUUCAAAGACGUUGCUGAUGUAAGCACCGUUUUU	..(((((.((((((((.(((.(((((((((((((((((..((((.(((((((.((((......)))).))))))).))))..))))))))))))))))).))).)))))))).))))).	116	-64.2
miR4345	gma-miR4345	TAAGACGGAACTTACAAAGATT	GGAAGCUAAGACGGAACUUACAAAGAUUGUUCAGGUAGACAUUUGAGAAUAAAUGUCUGUCUUGAACAAUCUUUUUAAGUUUCGUCUUAACUUU	.((((.((((((((((((((.((((((((((((((((((((((((....)))))))))).)))))))))))))).)))))))))))))).))))	93	-49.5
miR4346	gma-miR4346	GAAAGACCAAACGAGAAGCTGCAT	UGGGAAUGGAGAAAGACCAAACGAGAAGCUGCAUAACAGCGUAUUGAUUUACAUAAGUAAUGCUGAAUCAAGGCGCUGUUACGCAGCUUCUCGUUUGUUCUUUCUCCAUUCCCAUGGU	((((((((((((((((.(((((((((((((((.(((((((((.(((((((((((.....))).)))))))).))))))))).))))))))))))))).))))))))))))))))....	114	-79.3
miR4347	gma-miR4347	AAGCTTCTTACGGATCAAGTTGAT	UUGGUUCACAAGCUUCUUACGGAUCAAGUUGAUCCGUAAGCUUCUUUUGCCGAUCAACUUGAUUCGUAAGAAGCUUGCGGAUCAAUUUGAUCCGUGAGAAGCUAGCAGAUCAACUUGAUUCAUAAGAAGCUUGCGAAUCAA	(((((((.(((((((((((.((((((((((((((.((.((((((((..((.((((((.((((((((((((...)))))))))))).)))))).)))))))))).)).)))))))))))))).))))))))))).)))))))	141	-81
miR4348	gma-miR4348a	AAACTTGTAAGATGGTGACATT	AUGUGUUAAACUUGUAAGAUGGUGACAUUAUGAUGGUUAUGAAUGUAAAAAUGACCUUCUAUAUUGGAUCAAGUUACAACCAAUGUAAAAAGUGAUUUACAUCCAUAACUAUCACAAUGUCAUCAUCUUGCAAGUUUGAUACAUA	(((((((((((((((((((((((((((((.(((((((((((.((((((..((.((.((.((((((((............)))))))).)).)).)))))))).))))))))))).))))))))))))))))))))))))))))).	144	-68.8
	gma-miR4348b	TCTTTTGAATTTGACTATTAG	UAGAAAGUAAUAGUCAAACUCAAAAGAUAUUGAAAGAUUAUAUGCUAGACUUGUAGGAUGGUGAUAUUGUAGUGGUUAUAGAUAUAAAAGUGACUUUCUACAUGUUUAAAGCUAUAACCAAUGUAAAAAGUAACCUACAUUCACAAUCACCAUAAUGUGUGGUCAUUUUACAAGUUUGACACAUAAUCUUUUAUUAUCUUUUGAAUUUGACUAUUAGUUUCUA	((((((.(((((((((((.((((((((((.(((((((((((.((.(((((((((((((((((((...((((((((((((((...((((.(((........))).))))...)))))))))..............))))).))))....((((((...))))))))))))))))))))).)).))))))))))).)))))))))).))))))))))).))))))	223	-79.9
miR4349	gma-miR4349	TATTGGCTAGAGATAAGACAAAGA	CCAAGUCCCAUAUUGGCUAGAGAUAAGACAAAGAUAGAAUAUAUAAGUGGGGCGCAAUCCUCACCCGAGCUAGGUUUUGGGGUUGAGUUAUAGGGUGAGGGUUGCGCCUCACUUAUAUACUCUUUCUUGGCCUUAUCUUUAGCCAAUGUGGGACUUGG	(((((((((((((((((((((((((((.(.((((.(((.(((((((((((((((((((((((((((....(((.((........)).)))..))))))))))))))))))))))))))).))).)))).).)))))))))))))))))))))))))))	158	-105.4
miR4351	gma-miR4351	ATTGGGATTCAGTTGGAGTTGG	UUGGGAUUUGGGACUAACUGAAUUGGGAUUCAGUUGGAGUUGGUUACAGAAGUUCAACUGAAUUGGGAUUCAGUUGAACCUUUUUCAGUUGUAAUUCUCUGUUCUGAGUUCUUCUUCUGUAACCAACUCUAACUGAAUACCAAUUCAAUUAGUCCCAAAUCCCAA	(((((((((((((((((.((((((((..((((((((((((((((((((((((...((((((((.((((((((((((((.....)))))))).))))))..))))..))))...))))))))))))))))))))))))..)))))))).)))))))))))))))))	165	-94.8
miR4352	gma-miR4352a	ATTTCTAGGACATACTACGACGGT	AGAACCGUCGUAGUAUAUCUUAAAAACUAAGGCGGUCGUAUGAAUAGCCAUCAUAGAAUUUCAACAGCAAAAAUGCUAUUCUAAGACGGUUAUUCGAAUAACCGUCUUAAUUUCUAGGACAUACUACGACGGUUCU	((((((((((((((((.(((((.(((.(((((((((.((.(((((((((.((.((((((......((((....)))))))))).)).))))))))).)).))))))))).))).))))).))))))))))))))))	136	-64.5
	gma-miR4352b	TAAAATGTAGACATTCTAAGACGG	GAUUUUUUCAGAAACCGUCUUAGAAUGUUUACAAUCUAAGACGAUUCUUCAAAGAACUGUCUAAGAGUGUUUGUUUUUUUAAAAAAUUAAAAUAAAUUUAGAAUUCUAAGAUGAUUUUUCCAAAAAUCGUUUUAAAAUGUAGACAUUCUAAGACGGUUUUUCAAAAAAUC	((((((((.((((((((((((((((((((((((...((((((((((.((..(((((.(((((.((((((((((((((...........))))))))).....))))).))))).)))))..)).))))))))))...)))))))))))))))))))))))).))))))))	170	-60.9
miR4353	gma-miR4353	CAAGTCGTAGCCGGTGTTATTACT	CAAGUCGUAGCCGGUGUUAUUACUUCUGAGUCAGAAGUCCUAACACCUGUUUCGACUUA	.((((((.(((.(((((((..(((((((...)))))))..))))))).))).)))))).	57	-27
miR4355	gma-miR4355	CACTGTTGTGCTGGGTGTACCA	CUGGUACACCCAGCAUAACAUGUGUAAUUCCAAUUUUGACCUUCCAUAAAGCUGAUACAAAUUGAUAAUCCGUAAGCUCAAUACGGAUUGGCCAAUCCAUUAUCAGCUUUACAGAAAGGCAAAAGUGGAAUUGCACUGUUGUGCUGGGUGUACCAGCAAU	((((((((((((((((((((.(((((((((((.(((((.(((((..(((((((((((...((((.(((((((((.......)))))))))..))))....)))))))))))..).))))))))).)))))))))))))))))))))))))))))))....	156	-88.5
miR4356	gma-miR4356	CAGGACTGTCTTAGAAAGCCAGGC	CACCGUCUUAGAAAACCUCAACUUUCAAAGACAGUGCUGACGUCAGGACUGUCUUAGAAAGCCAGGCUUCAAAGAUGGUG	(((((((((.(((..(((...(((((.((((((((.(((....))).)))))))).)))))..))).))).)))))))))	80	-37.6
miR4357	gma-miR4357	CAGTCGTGTGATTGTACGGTTCAT	AAUUAACUGUACAAAACACAUGACUCCUCAAUUAUUCUCAAAAUAAUUUUAAGUCAUCGCACCUCAAAGUGAUUGAACUCGUCGGGUUUCCACGGUGGAUCCCAUCACAAUACUCGUCGCACACUAAUUCGUCGUCCUUAAAGGGUUUUACAGUCGUGUGAUUGUACGGUUCAUAG	....((((((((((..(((((((((..............(((((..(((((((....((.((.....((((..((....((.(((((......(((((...))))).....))))).)))))))).....))))..))))))).)))))..))))))))).)))))))))).....	167	-38.3
miR4358	gma-miR4358	CAGTGCATGACTATATCGCCAG	UUUUGUCACUUAUGCUAAUGAUAUAGCCAUGCCCUGGAUUUCGCCAAUUUGACUGGCGAUUUAGGUUGCGUCAGAAAGUAAUUACAUUGCUAGUCAAAUUGGCGAAAUCGCCAGUCAAACUAGCAAAAUUCAGUGCAUGACUAUAUCGCCAGCAUGAGUGGCGAAA	((((((((((((((((..((((((((.(((((.(((((((((((((((((((((((((((...((((((........))))))..)))))))))))))))))))))))).....................))).))))).))))))))..))))))))))))))))	166	-80
miR4359	gma-miR4359b	AACGCGTGATATGTTAACATCGGT	AUGUUAACGCGUGAUAUGUUAACAUCGGUUUUCCAAAAAAUCGAUGUUAACGUGUAUGCAUUAACAU	(((((((.((((.(((((((((((((((((((....))))))))))))))))))))))).)))))))	67	-31.4
miR4360	gma-miR4360	CAGTTGACGTACGTACGGATTGAC	AAAAACAGUUGACGUACGUACGGAUUGACAAUCCGUAUGGCCAUAAGGAUUGUCAAUCCGUACGUACGUCAACUUUUUUU	(((((.((((((((((((((((((((((((((((.(((....))).)))))))))))))))))))))))))))).)))))	80	-51.8
miR4361	gma-miR4361	CCGGAAGAGACTTACGGATCAACT	CAAGUUGAUCCGGAAGUCUCUUACGGAUCAAGUUGAUCCGGAAGAGACUUACGGAUCAACUUA	.(((((((((((..(((((((..(((((((...)))))))..)))))))..))))))))))).	61	-41
miR4362	gma-miR4362	CCTTAGGACAGACGTCATGTAG	AACUUUUAUAAACCAGUGUUUUUAGUCCCUUAGGACAGACGUCAUGUAGGAAACAUUGUCAACAGUGUUUGUCCCUGAACAUUUUGGUUCAUGAAUGUUUAAAGCAAGGGUUUUUAGGCCCUCAAGACAGACAUGAUUAACAUUGUUUCCUACUUGGCAUUUGUCCUGAGGAACUAAAAGCAUUGAUUUUUAAAAGUU	((((((((.(((.(((((((((((((.((((((((((((.((((.((((((((((.(((.((..(((((((((..(((((((((........))))))))).....((((((....))))))...)))))))))..)).))).)))))))))).)))).)))))))))))).))))))))))))).))).))))))))	198	-87.5
miR4364	gma-miR4364a	CGCGAGATCGCACGGAAGAAGGTT	AACUGCGGAAGAACCUUCUUCCGUGCCAUCUUGCGGAAGAACUUCUUCCCCAGGAAGCCACGGAAGAUGGUUCUUCCGCGAGAUCGCACGGAAGAAGGUUCUUCCGCUGUU	(((.((((((((((((((((((((((.((((((((((((((((((((((...((...))..)))))).)))))))))))))))).)))))))))))))))))))))).)))	111	-82.1
	gma-miR4364b	TAACAACAGCGGAAGAACCTTCTT	UGAAAAUAACAACAGCGGAAGAACCUUCUUCCGUGCGAUCUCACAGAAGAAUCUUGUUCUGUGCGAAUCCACGGAAGAAGGUUCUUCCGCUAUUGUUAUUUUC	.(((((((((((.((((((((((((((((((((((.((((.(((((((........))))))).).))))))))))))))))))))))))).)))))))))))	102	-66.9
miR4366	gma-miR4366	CTACTTAGTAGAGATTTGTTGG	AAGAGAUGUGAAAACACCUUAGAAGUUGAGCUAGAUAGAAAAAGAAAGGCUCUUGAAACAAGAUCCAAAUUCCUCAAAGCAUGCAAACCAACCAACAAAUCUCUACUUAGUAGGGAGUCCCCUUUCAAAAAAUUGGAGAAGGUAAAUCCCUACUUAGUAGAGAUUUGUUGGUUGGUUUGCAUGCUUUGGGGAAUUUGGAUCUUGUUUCAACAGCCUUUCCUUUUAUAUCUAACUCAACUUCUAAGGUGUUUUCACAUCUCUU	((((((((((((((((((((((((((((((.((((((.((((.((((((((.(((((((((((((((((((((((((((((((((((((((((((((((((((((((.((((((((....((((((((....)))))..)))....)))))))).))))))))))))))))))))))))))))))))))))))))))))))))))))))).)))))))).)))).)))))).))))))))))))))))))))))))))))))	262	-187.9
miR4367	gma-miR4367	CTGAACCCTAGCGAAGTAAATC	CAAUUUCCAUCAAAACAAUACUCCCCUAAAACCUAGAACAAAAUAUGAUAUAAUUGAUUUACUUCACUAGGGUUCAGGACAAUAUUCAAUCAUGCUUGGCUCACUGCAGGACAAUGCUAGUCAUUCUCUCACAUGAUUGAAUAUUAUCCUGAACCCUAGCGAAGUAAAUCAAUUGUAUCAUAUCUUGUUCUAGGUUUUAGGAAAGCAUUGUCUUGAUGGAAAUUG	(((((((((((((.(((((.((..(((((((((((((((((.(((((((((((((((((((((((.(((((((((((((.((((((((((((((..(((((....(((......))).)))))........)))))))))))))).))))))))))))).))))))))))))))))))))))).)))))))))))))))))..)).))))).)))))))))))))	225	-128
miR4368	gma-miR4368b	AAGGACGGTACTTACGTAAGCAAC	CAAGGACGGUACUUACGUAAGCAACGUCUUUGAAAGUUCACAAACAAAGACGGUGCAAGCAACGUCCACAAACAAAGACGGUGCAAGCAACGUCGUAUUUGUUUGUGAACUUUCAAAGACGCUGCUUAUGUAAGCACCGUCUUUU	.(((((((((.((((((((((((.((((((((((((((((((((((((((((.(((..(((.((((..........)))).)))..))).))))...)))))))))))))))))))))))).)))))))))))).))))))))).	143	-83.6
miR4369	gma-miR4369	GGATCAAGCTGATCCGGAAGTGGA	UUUUCCUCUUUCGGAUCAACUUGAUCCGGAAGAGACUUACGGAUCAACUUACGGAUCAAGCUGAUCCGGAAGUGGAAAA	((((((.(((((((((((.(((((((((..((.((........))..))..))))))))).))))))))))).))))))	79	-39.9
miR4370	gma-miR4370	AGTAGACTCGTCCGATTTTGCGTA	CGGAGUAGACUCGUCCGAUUUUGCGUAGACUUGGACAAGUUUGGGUAGACUCGCGAGUCUGCUCCG	(((((((((((((..(((.(((((.(((((((....))))))).))))).))))))))))))))))	66	-37
miR4371	gma-miR4371a	AAGTGATGACATGACAAGCGAAGT	GUUAAGUGAUGACAUGACAAGCGAAGUAUCACGUUAUCACCCUCUUGUCAUAUUAUCACCUUUAAUGACAUACGUGUCAAUGAUUGAACGUGAUGAUGUGAUAUUCUGUUUGUCAUGUUAUCACCUAA	.(((.((((((((((((((((((.((((((((((((((((..((..(((((..............(((((....)))))))))).))..)))))))))))))))).)))))))))))))))))).)))	127	-54.4
	gma-miR4371b	AAGTGATGACGTGGTAGACGGAGT	UUGUUAGUUGCCUUUCGUUAAGUGAUGACGUGGUAGACGGAGUGCCGUGUCAUUAUGCCUUGUCACAGACACCUCAUUGCUACAUCAUCACCGCUAAUGAUAUGGCACUGACGUGUUAGUGAUUGGUGUGAUGACGUGACACUCUAUCUGCCACAUCAUCACCUAACGGAAGACAACUAACGA	((((((((((.(((((((((.(((((((.((((((((.((((((.((((((((((((((..(((((.(((((.(((.(((((.(((((........))))).))))).))).))))).))))).)))))))))))))).)))))).)))))))).))))))).))))))))).))))))))))	183	-99.5
	gma-miR4371c	GACGTGACAGACGGAATATCACAT	CUGUUAAGUAAUGACGUGACAGACGGAAUAUCACAUCAUCACGUUUUGUCAUGGACACCCAAUUGUCAUAUCACCACCUUCAAUGACGUGUCCGUGAUUGAACAUGAUGACAUGACAUUUUGUUUGUUACGUCAUCAUUUAACGGAA	(((((((((.(((((((((((((((((((.(((..((((((.((((.(((((((((((...((((...............))))...))))))))))).)))).))))))..))).))))))))))))))))))).)))))))))..	145	-66.9
miR4373	gma-miR4373	AAGTTGACGTACGTACGGATTGAC	AAAAAAGUUGACGUACGUACGGAUUGACAAUUCGUAUGGUUCAUAAGGAUCAGUAAUCCGUAUGGCCAUACAGAUUGUCAAUCCGUACGUGUGUCAUCUUUUUU	(((((((.((((((((((((((((((((((((.(((((((.((((.((((.....)))).))))))))))).)))))))))))))))))))))))).)))))))	104	-59.1
miR4374	gma-miR4374a	TAAGACGGTCGTGATGTCAGCA	UCAAAGACGUUGUUGACAUCACGAACGUCUUAGAAAGUCAGGCUUCUAAGACAGUGCUGACGUCGACAACGUCUUAGAAAGCCAACCUUCAAAGACAGCCGUGACGUCAACACCGUCUUUGAAGCCUGGUUUUCUAAGACGGUCGUGAUGUCAGCACCGUCUUUGAA	(((((((((.((((((((((((((.(((((((((((((((((((((.(((((.(((.((((((((.....(((((.(((........))).))))).....)))))))).))).))))).))))))))))))))))))))).)))))))))))))).))))))))).	166	-100.2
	gma-miR4374b	TACTTTCAAAGACGTTGTTGAG	GGUGCUUACCUCAGCAACGUCUUUAAAAGUAGGCAUUCUAAGACGUUGCUGAAGUAAGCACCGUCUUUGAAUGCCUACUUUCAAAGACGUUGUUGAGGUAAGCACC	((((((((((((((((((((((((.(((((((((((((.((((((.((((......)))).)))))).))))))))))))).))))))))))))))))))))))))	106	-78.7
miR4375	gma-miR4375	TACCACTAGTGGTCGCGCCTGGCA	UACCACUAGUGGUCGCGCCUGGCAGGCCAACACUACUAGUCACGCCUGGCAGGGCACCACUAGUGGUU	.((((((((((((.((.((((.(((((....(((...)))...))))).)))))))))))))))))).	66	-41.5
miR4376	gma-miR4376-5p	TACGCAGGAGAGATGACGCTGT	AAGGUUUGCUACGCAGGAGAGAUGACGCUGUCCCUUGCACCCAUCCUAGCUUCCCUUGAGUAGGUAAGAGCAAGGCCAGCCAGCAUCAUAUCUCCUGCAUAGUAAACCUU	(((((((((((.((((((((.((((.((((.(((((((......((((.(((.....))))))).....))))))...).)))).)))).)))))))).)))))))))))	110	-51.7
	gma-miR4376a-3p	AGCATCATATCTCCTGCATAG	AAGGUUUGCUACGCAGGAGAGAUGACGCUGUCCCUUGCACCCAUCCUAGCUUCCCUUGAGUAGGUAAGAGCAAGGCCAGCCAGCAUCAUAUCUCCUGCAUAGUAAACCUU	(((((((((((.((((((((.((((.((((.(((((((......((((.(((.....))))))).....))))))...).)))).)))).)))))))).)))))))))))	110	-51.7
miR4377	gma-miR4377	TACGTCATCGCTGAATGGAAGACG	UUUAUCUUCUGUUAAGUGAUGACAUGGCAGACGAACCACGUUAUUAUGUUUAAUCACUGACACAUCAGUAUCACGUCAUUGAGGGUAAUGAUAUGAUAAUGAAGUGUCCAUAACACGAUGUGAUGAUGUGACAUUAUAUAUGCUACGUCAUCGCUGAAUGGAAGACGA	....(((((((((.(((((((((.(((((.......((((((((((((((........(((((.(((.(((((.(((((((....))))))).))))).))).)))))........))))))))))))))..........))))).))))))))).)))))))))...	161	-60.3
miR4378	gma-miR4378a	ATAGGACTGTCTTAGAATGGTGTA	UCAUAGGACUGUCUUAGAAUGGUGUACAUUCUAAAACAGUCUCCAACACAAACUCGUCUUAGAAUGUCAUACAUUUUAAGACGGGCUUAUGUCAUACACUCUAAGAUGGAUUUAUCCUGGGGAUUGUCUUAGAAUGUACAACAUUAUAAGACGGUCUGCGUGA	((((.(((((((((((.((((.((((((((((((.(((((((((((((.((.(((((((((((((((...))))))))))))))).)).))).........................)))))))))).)))))))))))).)))).)))))))))))..))))	163	-69.7
	gma-miR4378b	TAGAACTGTCTTAGAATGTGCTAC	UUAGAACUGUCUUAGAAUGUGCUACAUUCCAAGAUGAUGGUCUUCUUUCGAAAAUCACCUUAGAAUGCGACACAUUCUAAGACGGUUCUAA	(((((((((((((((((((((...(((((.(((.((((..((.......))..)))).))).)))))...)))))))))))))))))))))	91	-41.9
miR4379	gma-miR4379	TAGAGTGTATACTGTGAGAGGCCT	UUAGAGUGUAUACUGUGAGAGGCCUAACUCAACCCCAAAAGCUAACUCAAGGGAUGAGGGUUGCCCCUUAUUUAUAUAUUCUAA	((((((((((((..(((((.(((....((((.(((....((....))...))).))))....))).))))).))))))))))))	84	-28.4
miR4380	gma-miR4380a	CGGATTGTTGATCCGTATGTGCAT	GUAUGCACAUACGAAUUAGCAAUCUGUAUAGGUCAUGCGGAUUGUCAAUCUGUAUGAGCAAUCCGUAUGGGUCAUACGGAUUGCUGAUCUGUAUGAUCCAUACGGAUUGGCAAUCCAUAUGGUCGUACGGAUUGUUGAUCCGUAUGUGCAUAC	(((((((((((((.(((((((((((((((.(((((((.(((((((((((((((((((((((((((((((...)))))))))))))((((.....)))))))))))))))))))))).)))))))))))))))))))))).)))))))))))))	153	-91.4
	gma-miR4380b	TATGGTCATACGGATTGTTGAT	GCGUACGGAUCAACAAUCCGUAUGAACCAUAUGGAUUGGCAAUCCGUAUGGUCAUACGGAUUGUUGAUCCGUACGU	(((((((((((((((((((((((((.(((((((((((...))))))))))))))))))))))))))))))))))))	76	-59
miR4381	gma-miR4381	TATGTGACGGTAAACGGTGACAAG	CUUGUCAACGUUGACAGUCACAUGUCGCACUUUUAUUGAACAUUAUAUGUCACGAUUUUAUUAGAGGUUGACAUUAAUUAAGUGUACAAAAUCAACGUCCAAUAAAUGCACGAUAUGUGACGGUAAACGGUGACAAGU	(((((((.((((.((.(((((((((((..(.(((((((.((((((.((((((..(((((....)))))))))))))))..................)).))))))).)..))))))))))).)).)))).))))))).	137	-40.8
miR4382	gma-miR4382	TATGTTAACTGATTTCATGGAT	GUACAUAAAUUCAGAUCCAUGAAAUCAGUUAACAUAUGCCCUUACAGACAAUAUUCCUACUUCCCCAUCUGGCUCUGAUACCAGAGAUCAAACUUAAAGUCAUAUGGGGAAGUAGGAAUAGUGUCCGUAAGGAUAUAUGUUAACUGAUUUCAUGGAUCUGAAACUAUGUAC	(((((((..(((((((((((((((((((((((((((((.((((((.((((.(((((((((((((((((.((((((((....)))).............)))).))))))))))))))))).)))).)))))).)))))))))))))))))))))))))))))..)))))))	171	-102.6
miR4383	gma-miR4383	TATTGGATCTCAGTTGAACCGGTC	GGACCGGUUCAACUGAGAUCCGGUACCUAACCGAUCGAUUUUAAUCGAAUCAUCUCAGAUCAAUUGUGUGACCGAUCUAAUAUAAAACUGAUCCAAUUAGGUUAUUGGAUCUCAGUUGAACCGGUCU	((((((((((((((((((((((((((((((..(((((.(((((((((..((((..(((.....))).)))).))))......))))).)))))...))))).)))))))))))))))))))))))))	127	-58.5
miR4384	gma-miR4384	AATCAGACACTGCATTCAAAGACG	GAAUCAGACACUGCAUUCAAAGACGGUUAUUAUGUAAUAACCAUCUUUGAAUGCAGUGUCUGAUUC	(((((((((((((((((((((((.(((((((....))))))).)))))))))))))))))))))))	66	-45.6
miR4385	gma-miR4385	AATCGATGTAGAAAAGTGATTGGT	UUGUAAAUAUAAUCGAUGUAGAAAAGUGAUUGGUGACAUUGAUUAUAACCAGAAUCAAUGUAGAAAAUUAUUUUUCUACAUCAAUUUUAAUUAUAA	((((((.((.(((.(((((((((((((((((....(((((((((........)))))))))....))))))))))))))))).))).)).))))))	96	-32.2
miR4387	gma-miR4387a	AACAAGACGTGATGACGTGACACT	ACGAAGUGUCAUGUCAUCACACCUUGUCACGGACACCUCAUUGUCACGCCAUCACCUUCGAUGACAUGGCAAUGACGUGUUAGUAACAAGACGUGAUGACGUGACACUUCGU	((((((((((((((((((((..(((((.((.(((((.(((((((((.(.((((......)))).).))))))))).))))).)).)))))..))))))))))))))))))))	112	-65
	gma-miR4387c	AGCGTGATGACGTGACACTCCGTC	CAUUAAAUGAUGAUGUGACAGUUGGAGUGUCACGUCAUCACGCCUUGUGGUGGACAUAUCAUCACCUUUAAUGACGUGUUAGUGAUUAAGCGUGAUGACGUGACACUCCGUCUAUCACGUCAUCACUUAAUG	((((((.(((((((((((.((.(((((((((((((((((((((...((....(((((.((((........)))).)))))....))...))))))))))))))))))))).)).))))))))))).))))))	132	-70.6
	gma-miR4387d	ATGTCACTGATTAGGCATGATGAT	GAGUGUCACGUUAUCAUGUCUUGUCAUUGACAUCUCAUUGUCAUGUCAUCACCUUCAAUAACGUGACAUUGAUAUGUCACUGAUUAGGCAUGAUGAUGUGACACUC	(((((((((((((((((((((.((((.((((((.(((.((((((((.((........)).)))))))).))).)))))).)))).)))))))))))))))))))))	106	-58.8
	gma-miR4387e	TGTTAGTGATAAGGCGTGATG	ACAAAUGGAGUGUUAUAUUAUCACGCCUAAUCACUGACGCAUCAUUGUCACAUCAUUGAAGGUGAAGGCGUGACAAUGAGGUGUUAGUGAUAAGGCGUGAUGAUGUGAUUUGUUAUAUCAUC	....((((...(((((((((((((((((.(((((((((((.((((((((((.((.((......)).)).)))))))))).))))))))))).)))))))))))))))))...))))......	112	-57.3
miR4388	gma-miR4388	AATCTTAGGGACCAAATTGACAGC	GACACUGUCAAUUUGGUCUUUAAGAUUUAAAAAAUGUCAAAAUGAUCCUCGACUUUACAUUCCGUUUGUCACGGUGUUAGGAGACUACUAACGGCAGGGACUAACGUGCCAAGGAUCAUUUUGAUAUUUUUUAAAUCUUAGGGACCAAAUUGACAGCGCC	..(.(((((((((((((((((((((((((((((((((((((((((((((............((((.....)))).(((((.......)))))((((.(......).)))).))))))))))))))))))))))))))))))))))))))))))))).)..	156	-75.3
miR4389	gma-miR4389	TCGGTCGGACCGATCCAATCGGAA	CGGUCGGUCGGACCGAUCCAAUCGGAAUCUAGUGGCCUAACCAGAUCGGUUUUACUAUUGGAUUGAUCAUGCAAUUAACCUUGAAUGACCUGAUCAAACUCGGCCGAUUAUGUAUCGAAUUCCAGUUGGACCGGUCCGACUCGGCCG	(((((((((((((((.((((((.((((((((((((((......((((((((.........(((((......)))))..........)))).))))......)))).))))......).))))).)))))).))))))))).))))))	147	-58.9
miR4390	gma-miR4390	TCGTACTCGTCGGGTATCGGGTAT	CGUACCCGAUACUCGAUGGGUUUGAGUUUAUUGUCUCAUCCUCGUACUCGUCGGGUAUCGGGUAUC	.((((((((((((((((((((.((((..............)))).)))))))))))))))))))).	64	-35.8
miR4391	gma-miR4391	TCTCGGCAAAGAACTAAGAAGAAG	GGACCAAGCUGUUCUUCUUAGUUCUUUGCCGAGAGCUUAUGAAAAUUUUGUAGACAUCACAACAUCAAUAUUUUUCAUAAGCUCUCGGCAAAGAACUAAGAAGAAGAACAAUUUGGUUC	((((((((.((((((((((((((((((((((((((((((((((((..(((...............)))...)))))))))))))))))))))))))))...))))))))).))))))))	119	-64.2
miR4393	gma-miR4393b	TTGAAAAGGGACAGCAGAGAAGCC	UUGACUUCUCUGCUAUCCCUUUUCAAGUUGUCCCCAUGCUUUCCCUUCAAAACGACAUCGUUUUGAAGGGAAAGCACAGGGAAAGCUUGAAAAGGGACAGCAGAGAAGCCAA	(((.((((((((((.((((((((((((((.((((..((((((((((((((((((....))))))))))))))))))..)))).)))))))))))))).)))))))))).)))	112	-78.6
miR4394	gma-miR4394	AATGGACTAAAGAGAAAGGGGCCG	UUGCCUCCUUUCUCUUUGGUCCAUUUUAGUGUGAAAAAACAAGGAGUCUCCCAUAUACACACUGAAAUGGACUAAAGAGAAAGGGGCCGG	..(((.(((((((((((((((((((((((((((.........(((...)))......))))))))))))))))))))))))))))))...	85	-48.3
miR4395	gma-miR4395	TGGATAGGAGTATGGGCTTGAG	GAUGAGGCUCUGGAUAGGAGUAUGGGCUUGAGUAAGCUGCUGCCUCAGUCCAAACUUUGGGCUUAGGCAGCAGCUUUCUCGGACCCAUACUCCUAUCCAGAACCUCAUC	(((((((.((((((((((((((((((.(((((.((((((((((((.(((((((...))))))).)))))))))))).))))).)))))))))))))))))).)))))))	109	-85.7
miR4396	gma-miR4396	TGTAGTTTCTAAGACGATGCTGAC	AAAUAUGUAGUUUCUAAGACGAUGCUGACGUUAGCCCUGUCUUAGAAAUUACAUAUUU	(((((((((((((((((((((..((((....))))..)))))))))))))))))))))	58	-28
miR4397	gma-miR4397-3p	TGTCAAAGATGTGGCGAATACT	UUUUCUAGUGGUCGCCGCAUCGUUGACGCUGACUGUACGUACUUCAUCUCCUUCAGAAUUCGGAAGGAUGCCAUAAACAAGCCACAUUAUGGUAUAGAAAUUUUUGGGAGUAAGGGUACGUCCCGUCAGUGUCAAAGAUGUGGCGAAUACUAGAAAA	((((((((((.((((((((((.(((((((((((.(.((((((((...(((((..((((((.......(((((((((..........)))))))))...)))))).)))))...)))))))).).))))))))))).)))))))))).))))))))))	157	-73.9
	gma-miR4397-5p	CATCGTTGACGCTGACTGTACG	UUUUCUAGUGGUCGCCGCAUCGUUGACGCUGACUGUACGUACUUCAUCUCCUUCAGAAUUCGGAAGGAUGCCAUAAACAAGCCACAUUAUGGUAUAGAAAUUUUUGGGAGUAAGGGUACGUCCCGUCAGUGUCAAAGAUGUGGCGAAUACUAGAAAA	((((((((((.((((((((((.(((((((((((.(.((((((((...(((((..((((((.......(((((((((..........)))))))))...)))))).)))))...)))))))).).))))))))))).)))))))))).))))))))))	157	-73.9
miR4398	gma-miR4398	TGTCAGCGGAGTGAGAAGACGAAA	GACUAAAUUUUGUAUUUUCAUCUUUCAGUGACGCAUUUGUCAGCGGAGUGAGAAGACGAAAAGUC	((((...((((((.(((((((..(((..((((......))))..)))))))))).))))))))))	65	-17.2
miR4399	gma-miR4399	TTAACGAAAAAGGACTAACGAC	CAAUUUAUUAUGUGUCGUUAGUCUCUUUCUGUUAAGUAAUGACGUGGGAGACAGAGUGUCAAAUUAUCAUUGACACAUUAUCUCCUUCAAUGACGUGGUACUUCGUCUGCCAUGUCAUCACUUAACGAAAAAGGACUAACGACAGGUAGUA	.....((((((.((((((((((((.(((.((((((((.(((((((((.((((.((((((((.....(((((((.............)))))))..)))))))).)))).))))))))).)))))))).))).)))))))))))).))))))	146	-67.2
miR4400	gma-miR4400	TTCGGAAAAATTCTGGAAGACGTC	CGGAAGACUCUUCUUUCGGAAAAAUUCUGGAAGACGUCACUCCGAAAAACUCCUAGAAGAACCUUCUUCCGGAAGAAGAAGGUGGGCCUCCCGAAGAACUCCAGAAUACGUUCUGCAAGGACGUGUCCCGGAAUUUUUUCGAAAGAAGGGUCUUCUG	((((((((((((((((((((((((((((((.(.(((((.((...................(((((((((.....)))))))))(((...)))..(((((..........)))))...))))))).).))))))))))))))))))))))))))))))	157	-67.2
miR4401	gma-miR4401a	ACAACGTCTTTGAAAGTAGGCATT	CGUCUUUGAAUGCCUACUUUCAAAGACAUUGUUGAGGUAAGCACCGUCUUUGAAAGUACGCAUUCUAAGAUGGUGCUUACCUCAACAACGUCUUUGAAAGUAGGCAUUCUAAGACG	((((((.((((((((((((((((((((.((((((((((((((((((((((.(((........))).)))))))))))))))))))))).)))))))))))))))))))).))))))	116	-81.9
miR4402	gma-miR4402	ACATATTATGGGTCTCAGACGGAC	ACGUUUGAGGCCCAUAAUAUGUUAAAAUGCUCAAAAUUAAAUGAGGAAUCCCCUAACAAAUAUCCAAAGGGGAUUUAGUCAACUCAUUUUUCCAAAAAUAGGAUUUAAGAUUUUUGCCAGGGGAUUCCUCAUUUAAUUUCGAACAUUUUGACAUAUUAUGGGUCUCAGACGGACAU	.((((((((((((((((((((((((((((.((.(((((((((((((((((((((..((((.(((...((..(((...)))..))......(((.......))).....))).))))..))))))))))))))))))))).)).)))))))))))))))))))))))))))).....	170	-81
miR4403	gma-miR4403	ACGGACACCGAACACGACACGGAC	GACACGGACACCGAACACGACACGGACACGGACACGUGAAUACCUGUCAAACACAUCAAAUUCAACCCGGACACGGGCGUCGAUGUUGUGUCGGUGUCGGUGUC	(((((.((((((((.(((((((..(((...((((.((....)).)))).................((((....)))).)))..))))))))))))))).)))))	104	-43.1
miR4404	gma-miR4404	ATTCGTGGAAGACTGGCGGATCAA	AAUUCGUGGAAGACUGGCGGAUCAACUUAAUCCGCACUUGAUUCGCGAGUCUUUCACGGAUC	.((((((((((((((.(((((((((............))))))))).)))))))))))))).	60	-32.6
miR4405	gma-miR4405	ATTCTAAGACGGTTATCTGGGACC	CAUUCUAAGACGGUUAUCUGGGACCGUCUUAGAAUGUGGCGCGGUGGCAAACUUGUAAUUAAGAUACUCGAAAUUUCUUUUUACAACACACAUUUUAAGACGGUUGUCAAUAACCGUCUUAGAAUA	.((((((((((((((((..(.(((((((((((((((((..............((((((..((((...........)))).))))))..))))))))))))))))).)..)))))))))))))))).	124	-51.6
miR4407	gma-miR4407	CAGAGGAAGCAGCACTTGTACC	AAGUUGUCUGGGUUGAGGUAAAGUGUUGCUUCGUCUAAGUAAUUAAUGUUGCCUUCAUUCAAUUCAAUUUGAGUUACGCUACGUGCAUUACACUCAGAGGAAGCAGCACUUGUACCUCAACUAAUUAACUU	((((((....((((((((((((((((((((((.(((..(((((..((((.((....((((((......))))))...)).))))..)))))....))).)))))))))))).))))))))))...))))))	131	-53.1
miR4409	gma-miR4409	TAACAAGTGGGTTTGTTGACTG	UCCAUUAGAAUAACAAGUGGGUUUGUUGACUGAAAUAGUUGAAAAACCUAAUGUUAUUACU	......(((((((((..(((((((.(((((((...))))))).))))))).))))))).))	55	-15.2
miR4410	gma-miR4410	TATGTTGATCCGTATGAGTCGTAC	ACGGAUUAUGUUGAUCCGUAUGAGUCGUACGAAUUAACUUGAUCCGUACGACUCAUAUGAAUCAAUUUGAU	....((((.((((((.(((((((((((((((.((((...)))).))))))))))))))).)))))).))))	67	-31.2
miR4411	gma-miR4411	TTATTGTAACTAATTTGTCGGT	ACGACGAUUAAUUAGUUGUAGUAAUCAUGAAUUAUUGUAACUAAUUUGUCGGUACC	.((((((...(((((((((((((((.....))))))))))))))))))))).....	50	-14.5
miR4412	gma-miR4412-3p	AGTGGCGTAGATCCCCACAAC	AACUGUUGCGGGUAUCUUUGCCUCUGAAGGAAAGUUGUGCCUAUUAUUAUGGCUUAUUGCUUUAGUGGCGUAGAUCCCCACAACAGUU	((((((((.(((.((((.((((.((((((.(((((((((........)))))))..)).)))))).)))).)))).))).))))))))	88	-37.8
	gma-miR4412-5p	TGTTGCGGGTATCTTTGCCTC	AACUGUUGCGGGUAUCUUUGCCUCUGAAGGAAAGUUGUGCCUAUUAUUAUGGCUUAUUGCUUUAGUGGCGUAGAUCCCCACAACAGUU	((((((((.(((.((((.((((.((((((.(((((((((........)))))))..)).)))))).)))).)))).))).))))))))	88	-37.8
miR4413	gma-miR4413a	AAGAGAATTGTAAGTCACTG	UCAUCAAUAAGAGAAUUGUAAGUCACUGUAUUAAUUAGGAACUGUUGAUUAGAUGCAUGAUACAGUGACUUACAAUUCUCUUAUUAA	.....((((((((((((((((((((((((((((....(.(.(((.....))).).).))))))))))))))))))))))))))))..	80	-38.3
	gma-miR4413b	TAAGAGAATTGTAAGTCACT	CAUCAAUAAGAGAAUUGUAAGUCACUUGAUUAGGAAAUUUUACGGAGACUUACAAUUCCGUAUUGAUG	((((((((.(.((((((((((((.(((((..........))).)).))))))))))))).))))))))	68	-22.8
miR4414	gma-miR4414-3p	TCCAACGATGCGGGAGCTGC	ACUGAAACUCAGCUGCUGACUCGUUGGCUCGAGAGUUCACCAUUAAGAUAGAUUGAUGUUCGGCACUCACGCCAUGUAAUUAAGGUGGUGUGCUUCUGAUCCAACGAUGCGGGAGCUGCAUUCAGUCG	((((((...(((((.(((..(((((((.(((.((((.(((((((........(((((....(((......))).....)))))))))))).)))).))).)))))))..))).)))))..))))))..	126	-48.9
	gma-miR4414-5p	AGCTGCTGACTCGTTGGCTC	ACUGAAACUCAGCUGCUGACUCGUUGGCUCGAGAGUUCACCAUUAAGAUAGAUUGAUGUUCGGCACUCACGCCAUGUAAUUAAGGUGGUGUGCUUCUGAUCCAACGAUGCGGGAGCUGCAUUCAGUCG	((((((...(((((.(((..(((((((.(((.((((.(((((((........(((((....(((......))).....)))))))))))).)))).))).)))))))..))).)))))..))))))..	126	-48.9
miR4415	gma-miR4415a-3p	TTGATTCTCATCACAACATGG	UGGCUGCAGCAAGUUGUGAUGAGAAUCAAUGGCAAGCAGUGACACCAAGAAAAAAAAAUCCCAUUAUAAACAUUUUUUCCCCUCAAUCUUCUUCUCAUAGUAUAUCAUUAGGCUAACUGGUGUUGAAGGAUAUAAAUCCACAACUGCCAUUGAUUCUCAUCACAACAUGGUCCAGU	..((((.(.((.((((((((((((((((((((((.(..(((.......(((((((.................))))))).........((((((...........((((((.....))))))..))))))........)))..))))))))))))))))))))))).)).).))))	174	-50.7
	gma-miR4415a-5p	AAGTTGTGATGAGAATCAATG	UGGCUGCAGCAAGUUGUGAUGAGAAUCAAUGGCAAGCAGUGACACCAAGAAAAAAAAAUCCCAUUAUAAACAUUUUUUCCCCUCAAUCUUCUUCUCAUAGUAUAUCAUUAGGCUAACUGGUGUUGAAGGAUAUAAAUCCACAACUGCCAUUGAUUCUCAUCACAACAUGGUCCAGU	..((((.(.((.((((((((((((((((((((((.(..(((.......(((((((.................))))))).........((((((...........((((((.....))))))..))))))........)))..))))))))))))))))))))))).)).).))))	174	-50.7
	gma-miR4415b-3p	TTGATTCTCATCACAACATGG	GGCUGCAUCAAGUUGUGAUGGGAAUCAAUGGCAGCAAUCACGCCAAGAAAAUGAAAUCCCAUUAUCUUCUCACAGUAUAUCAUUAAUUAGGCUAACUGGUGUUGACGGAUAUAAAUCCAUUACUGCCAUUGAUUCUCAUCACAACAUGGUCCAGUC	(((((.((((.(((((((((((((((((((((((.(((......((((.((((......)))).))))...........(((...(((((.....)))))..))).((((....))))))).))))))))))))))))))))))).)))).)))))	156	-56.1
	gma-miR4415b-5p	AAGTTGTGATGGGAATCAATGGCA	GGCUGCAUCAAGUUGUGAUGGGAAUCAAUGGCAGCAAUCACGCCAAGAAAAUGAAAUCCCAUUAUCUUCUCACAGUAUAUCAUUAAUUAGGCUAACUGGUGUUGACGGAUAUAAAUCCAUUACUGCCAUUGAUUCUCAUCACAACAUGGUCCAGUC	(((((.((((.(((((((((((((((((((((((.(((......((((.((((......)))).))))...........(((...(((((.....)))))..))).((((....))))))).))))))))))))))))))))))).)))).)))))	156	-56.1
miR4416	gma-miR4416a	ACGGGTCGCTCTCACCTAGG	CUUUGAUCUGGGUGAGAGAAACGCGUAUCGAUGGAUUGGGUUCAGUUCUGGUCUCACACGGUUUGUUCUAACAAUUUGUACUGACUGUGUUUUGAUCGAUACGGGUCGCUCUCACCUAGGCCAGAGUUGC	(((((.((((((((((((..((.(((((((((((((((((......)))))))).((((((((.((.(.........).)).))))))))....))))))))).))..)))))))))))).)))))....	126	-53.9
	gma-miR4416b	TGGGTGAGAGAAACGCGTATC	AUCUUUGAUCUGGGUGAGAGAAACGCGUAUCGAUGAGAUUCAGGGCUUACUAGUUCACACAGUUGCAUCCACACACCAAUUGUUUUAACAAUUUGGAGUGAGUGUGUUUUGAUCGAUACGGGUCCUCUCACCUAGACUAGAGUU	..(((((.((((((((((((..((.(((((((((.(((....(((((....)))))(((((.((((.((((......((((((....)))))))))))))).)))))))).))))))))).)).)))))))))))).)))))..	140	-56.2
	gma-miR4416c	CTGGGTGAGAGAAACACGTAT	UCAUUUUUCUGUGGUCACUUCUGCUCUGGGUGAGAGAAACACGUAUUGAAGAAGGUUCAUGGCUUAGACAAUAAGUUGCUACUUUGCUGAACUCACCAUUUUAUGUGAAGAAGUGGCUAUGCUAAUUGUUUGAUUCUGUACACGUACGAUACGGGUCGCUCUCACCUGGAGUAGGGCUGCCCAAAGCUUUGAUAAA	(((.....((.(((.((.((((((((((((((((((..((.(((((((......((.((.((.(((((((((.(((.((((((((.......((((........)))).))))))))...))).))))))))).)))).)).....))))))).))..)))))))))))))))))).)).))).))...)))....	192	-66.5
miR482	gma-miR482a-3p	TCTTCCCAATTCCGCCCATTCCTA	UCAGAAUUUGUGGGAAUGGGCUGAUUGGGAAGCAAUGUGUGCUGGUGCAAUGCAUUUAAUUUCUUCCCAAUUCCGCCCAUUCCUAUGAUUUCUGA	((((((.((((((((((((((.((((((((((.(((..((((.........))))...))).))))))))))..)))))))))))))).))))))	95	-48.7
	gma-miR482a-5p	AGAATTTGTGGGAATGGGCTGA	UCAGAAUUUGUGGGAAUGGGCUGAUUGGGAAGCAAUGUGUGCUGGUGCAAUGCAUUUAAUUUCUUCCCAAUUCCGCCCAUUCCUAUGAUUUCUGA	((((((.((((((((((((((.((((((((((.(((..((((.........))))...))).))))))))))..)))))))))))))).))))))	95	-48.7
	gma-miR482b-3p	TCTTCCCTACACCTCCCATACC	GGUAUGGGGGGAUUGGGAAGGAAUAUCCAUAAGCAAAAUAUGCUAUUUCUUCCCUACACCUCCCAUACC	(((((((((((...(((((((((((..((((.......)))).)))))))))))....)))))))))))	69	-35.3
	gma-miR482b-5p	TATGGGGGGATTGGGAAGGAAT	GGUAUGGGGGGAUUGGGAAGGAAUAUCCAUAAGCAAAAUAUGCUAUUUCUUCCCUACACCUCCCAUACC	(((((((((((...(((((((((((..((((.......)))).)))))))))))....)))))))))))	69	-35.3
	gma-miR482c-3p	TTCCCAATTCCGCCCATTCCT	AGAAUUUGUGGGAAUGGGCUGAUUGGGAAGUAAUGAGAUUGAGCAAUACAUUUAAUUUCUUCCCAAUUCCGCCCAUUCCUAUGAUUUCUG	((((.((((((((((((((.(((((((((.....(((((((((.......))))))))))))))))))..)))))))))))))).)))).	89	-40.1
	gma-miR482c-5p	ATTTGTGGGAATGGGCTGATTGG	AGAAUUUGUGGGAAUGGGCUGAUUGGGAAGUAAUGAGAUUGAGCAAUACAUUUAAUUUCUUCCCAAUUCCGCCCAUUCCUAUGAUUUCUG	((((.((((((((((((((.(((((((((.....(((((((((.......))))))))))))))))))..)))))))))))))).)))).	89	-40.1
	gma-miR482d-3p	TCTTCCCTACACCTCCCATACC	GGGGGAAGACAUGGGUAUGGGGGGAUUGGGAAGGAAUAUCCAUAAGCAAAAUAUGUUAUUUCUUCCCUACACCUCCCAUACCACUGUUUUUCCUC	(((((((((((..(((((((((((...(((((((((((..((((.......)))).)))))))))))....)))))))))))..)))))))))))	95	-51.5
	gma-miR482d-5p	TATGGGGGGATTGGGAAGGAAT	GGGGGAAGACAUGGGUAUGGGGGGAUUGGGAAGGAAUAUCCAUAAGCAAAAUAUGUUAUUUCUUCCCUACACCUCCCAUACCACUGUUUUUCCUC	(((((((((((..(((((((((((...(((((((((((..((((.......)))).)))))))))))....)))))))))))..)))))))))))	95	-51.5
	gma-miR482e	TATGGGGGGATTGGGAAGGAA	AGACAAAAUUGGGGGAAGGCAUGGGUAUGGGGGGAUUGGGAAGGAAUAUCCAUAAGCAAAAUAUGCUAUUUCUUCCCUACACCUCCCAUACCACUGUUUUUCCUCUCUUUCUCCCCC	.....(((..(((((((((((..(((((((((((...(((((((((((..((((.......)))).)))))))))))....)))))))))))..)))))))))))..))).......	105	-50.5
miR4992	gma-miR4992	ATTCTAAGATGGTTTTTGTTAG	AGAUGAUCUCGACCCAAUAACCGUGUUAGAAUGUACGAUAUUUUAAGAUGGUCUCAGCGACCGUCUUAAAAUAAUGUACAUUCUAAGAUGGUUUUUGUUAGAAUCGUCUU	(((((((.((....(((.((((((.((((((((((((.(((((((((((((((.....))))))))))))))).)))))))))))).)))))).)))...))))))))).	109	-53.7
miR4994	gma-miR4994-3p	TGATATCCTTGAGCTAATACA	GGUUAGCUCAAGGAUCUCACAUGAUCCAGGUGGAAUUGAUCAGGUGGAAUCCUUGGAUCAUGUGAUAUCCUUGAGCUAAUACACUAUCAUG	.((((((((((((((.(((((((((((((..(((.((.((...)).)).)))))))))))))))).))))))))))))))...........	79	-45
	gma-miR4994-5p	GGTTAGCTCAAGGATCTCAC	GGUUAGCUCAAGGAUCUCACAUGAUCCAGGUGGAAUUGAUCAGGUGGAAUCCUUGGAUCAUGUGAUAUCCUUGAGCUAAUACACUAUCAUG	.((((((((((((((.(((((((((((((..(((.((.((...)).)).)))))))))))))))).))))))))))))))...........	79	-45
miR4996	gma-miR4996	TAGAAGCTCCCCATGTTCTC	UUUCUCCUAACUUUGAGAGCAUGGGUAACUUCUAUUUUUUUGGCGCUGUCCCCUUCUCCAUCAUCUUUACUUCAACCUUUAAACUUCCUUUUUCAACUAUUAAAAUUCCUGACUAUGUUGAGGAAAUUAAGAAAAUGGGUUUGUUGCCGAUGCCAGCAGAAUAGAAGCUCCCCAUGUUCUCACCGUUAGC	......(((((..((((((((((((...((((((((((.(((((((.((......(.((((..((((..(((((((........................................))))))).....))))..)))))......)).).)))))).))))))))))...))))))))))))..))))).	183	-54.29
miR4997	gma-miR4997	GATCGTCAAGCGCGAAGATGAGG	AAGCGGGGAGACAUCGCGGCAGAAGAAAUCCUGAUCGUCAAGCGCGAAGAUGAGGUCGACCAUGUGACACAUUCUCACGUCAUCACAGACAUCAUAAUGAAUGAUUUUCAUGUUUAUAUUUAAAUUAGUUGUUAUAUAUUUGUCAUUUGAACUUGACACUUAAUUUGUUCAAAUUUCCACAUACAUACAACAAAUUUAAACAGAGACAUGAAAAUCAUUCAUUAUGAUAUCCGUGAUGACGUGAGGAUAUGUCACAUGGUCGAUCCCAUCUUCGCGCCUGACGAUCAGAAUUUAUUCUGCUGCGAUGUCUCCCCGCUUCUACUUGCUCAA	((((((((((((((((((((((((.((((.((((((((((.(((((((((((.((((((((((((((((.((((((((((((((((.((.(((((((((((((((((((((((((...((((((((.(((((.((.(((.((..((((((((..............))))))))...)).))).))))))).))))))))...))))))))))))))))))))))))).)).)))))))))))))))).)))))))))))))))).))))))))))).)))))))))).)))).))))))))))))))))))))))))............	318	-201.6
miR4998	gma-miR4998	AGTTTCGTGACTACAACTTCTG	ACUUUGGGAGAAGGGCGCGGUCUAGGUCGAGAGUUUCGUGACUACAACUUCUGAAACGCGUCUUAUUUAUGUGAAGAUGACGUGCUUCAGAAGCUGUAGUCACGAAACCCUCGACCUUGACGGCGUCCUU	..........((((((((.(((.((((((((.((((((((((((((.((((((((.((((((...(((....)))...)))))).)))))))).)))))))))))))).)))))))).))).))))))))	120	-79.6
miR5032	gma-miR5032	AGAGCCACTTTTGGGTTCCCTAT	GACACCAAAGAUAGGGAUAUUAAACGAAUGGAAUUAGUAUAUGGAUGUAAUAUAAUGAAAUAGAGCCACUUUUGGGUUCCCUAUGAAAUGAGGCAUAGAAAGGAGCCACUGUGAAGAAGUUUUACGAGUUACGAAGGAAACUUCGAGUUCA	.((((((....(((...((((.....))))...))).....))).)))............((((((..((((..(((((((((((........)))))...)))))).....))))..)))))).(((((.(((((....)))))))))).	149	-25
miR5033	gma-miR5033	GGCTGTACAAAAGGAAACTAC	GUGUUUUUUUUCAAGCAGCCAUGUGUGUUAGAUGAUGUUUGGAAAUGAGAAGAAAACCGUGGCUGUACAAAAGGAAACUACUUUCGCAAAACAAACAUUGCCGUCCAACUGUAAGAUGAGAAAAAAAUCAAAUGAUGGGGAUGUGUCUAAG	(((((((((((...(((((((((.((......(.((........)).).......)))))))))))...))))))))).)).............(((((.(((((...........(((........)))...))))).))))).......	144	-30
miR5034	gma-miR5034	GGTACCCTTTCAGATAGTCTCA	CGACACUGUAGAAACAGUAAAAAUUGAGUCUAUUUAAAGGAGUCCUCGUUCCCUUUGUGAGGUACCCUUUCAGAUAGUCUCAAAACCAGGUUUUAGAGAGAGAAGCUCUGCCUAGGAAAAACUCUUUGUAAGCUUCUAUGCCCAUAUCAAU	....(((((....))))).....(((((.(((((((((((.(((((((.........))))).))))))).)))))).))))).....(((.........(((((((.(((..((((.....)))).))))))))))..))).........	138	-36.4
miR5035	gma-miR5035-3p	TGTTTAGAAGCTCATAGAATAGAT	AUCAGCUUAGGCUUGUCUACUGAAAAUCAUAUAAACAUAUGUACCUACCUAUCCUAUGAGCUUCUAAACAUUUUUUCCCUUAUGCCAAAGAAAACAUCUUUGGCAUGAGGGAAAAAAUGUUUAGAAGCUCAUAGAAUAGAUAGGUACAUAU	.((((..(((......))))))).............(((((((((((.((((.((((((((((((((((((((((((((((((((((((((.....)))))))))))))))))))))))))))))))))))))).)))).)))))))))))	150	-83.2
	gma-miR5035-5p	CTTCTAAACATTTTTTCCCTTA	AUCAGCUUAGGCUUGUCUACUGAAAAUCAUAUAAACAUAUGUACCUACCUAUCCUAUGAGCUUCUAAACAUUUUUUCCCUUAUGCCAAAGAAAACAUCUUUGGCAUGAGGGAAAAAAUGUUUAGAAGCUCAUAGAAUAGAUAGGUACAUAU	.((((..(((......))))))).............(((((((((((.((((.((((((((((((((((((((((((((((((((((((((.....)))))))))))))))))))))))))))))))))))))).)))).)))))))))))	150	-83.2
miR5036	gma-miR5036	AGAGGCCCTTGGGGAGGAGTAA	AGGGGUUGAUUGUUCACUCUCCCUCAAGGGCUUCUCGCUUUAACAUCCAAGAACAAGACUAGAGGCCCUUGGGGAGGAGUAAAUAAGCUGUUCCUUAUAUAUAUAUAUAUAUAUAACACAAAGAAGUUCAUCUUGUUUCUCACCUUCAUAA	(((((..(.(((((.(((((.((((((((((((((.((((...(......)...))).).)))))))))))))).))))).))))).)..)))))((((((((....))))))))....(((.(((.....))).))).............	138	-41.5
miR5037	gma-miR5037a	GCCTCAAAGGCTTCCACTACTG	AAUAAACAAGUUUCUUAUAGGUCUAUGCAUGAAGUUGUACAUAGAGCAUGCUUUUUAGUGGCCUCAAAGGCUUCCACUACUGCAUGUUUCUGUCGGUUUAAUAUAUCCUGAAACAAGUAGUAGUGGAUGCCUGGAGGUCCAUUAAAGGCAA	...................(.((((((((......))..)))))).).(((((((.(((((((((..((((.(((((((((((.((((((....(((.......)))..)))))).))))))))))).)))).)))).)))))))))))).	131	-57.1
	gma-miR5037b	AACCCTCAAAGGCTTCCTAG	CAGUAACCCUCAAAGGCUUCCUAGACUCCAUGUUACGGUCAAAUCAAUUAAUCGUUGAUUAGGAAUAAUUAAGAGUUUCGGAAGUAACUUUGGGGGUUAACUG	(((((((((((((((((((((.((((((...((((...((.(((((((.....)))))))..)).))))...)))))).))))))..))))))))))).))))	103	-40
	gma-miR5037c	AGTGGAACTTTGAGGCCTGC	CUUUAGCAACCCUCAAAGGCUUCCACUACUCCAUAUUUCAGUCUAGUGAAUGUCCACAAACAUGGAGGAGUAGUGGAACUUUGAGGCCUGCUGAAG	((((((((..((((((((..((((((((((((....((((.....(((......))).....))))))))))))))))))))))))..))))))))	96	-45
	gma-miR5037d	CGGGAGCCTATGAAGGTTAAC	UAGUCUUUUGGUGACCCUCAAAGGCUUCCACUACUUCAUUUUACGAUCGAUUCAAUAUCGAGAAACAUGAAGGUGCGGGAGCCUAUGAAGGUUAACUAAAGGAACU	.(((((((((((((((.(((.((((((((.(..((((((.......(((((.....))))).....))))))..).)))))))).))).)))).)))))))).)))	105	-42.3
miR5038	gma-miR5038a	TGAGAATTTGGCCTCTGTCCA	UGGGCAUCCAUUUUUCCCAAAUUUCAGAACUGUUUUAGGUUGAACUUCUCUAAAUUUUCUUGAGAAUUUGGCCUCUGUCCAUGUCUAAUUAUUAAUUCCAAUAAUUGAGAUGGAUAGAGCCCAAAUUCUCAAGAGAAUUUGUAGAAGCAAA	((((.(........)))))...((((..(((......)))))))(((((.(((((((((((((((((((((.((((((((((.((.(((((((......))))))))).)))))))))).))))))))))))))))))))).)))))....	147	-59.2
	gma-miR5038b	TGAGAATTTGGCCTCTGTCCA	CUUGAGAAUUUGGCCUCUGUCCAUGUCUAAUUAUUAAUUCCAAUAAUUCAGAUGGACAGAGCCCAAAUUCUCAAG	(((((((((((((.(((((((((..((((((((((......))))))).)))))))))))).)))))))))))))	75	-38.7
miR5041	gma-miR5041-3p	GTTGAGCAAGTTGAAGATGAA	AGAAACUUAAAGUUGUUGGUGCUAGCACCAAUCAAGUGUCCUUUCCGCGUUCUCGAAAACUUUCAUCUUCAACUUGCUCAACGGUACACUCAAGUAUAAUCAUAUCGUUGAGCAAGUUGAAGAUGAAUGUUGUCGGGAACCGAAUGUCCAU	.((((.....(.(((((((((....)))))).))).)....))))((.((((((((.(((.(((((((((((((((((((((((((................))))))))))))))))))))))))).))).)))))))))).........	141	-62.6
	gma-miR5041-5p	TTTCATCTTCAACTTGCTCAA	AGAAACUUAAAGUUGUUGGUGCUAGCACCAAUCAAGUGUCCUUUCCGCGUUCUCGAAAACUUUCAUCUUCAACUUGCUCAACGGUACACUCAAGUAUAAUCAUAUCGUUGAGCAAGUUGAAGAUGAAUGUUGUCGGGAACCGAAUGUCCAU	.((((.....(.(((((((((....)))))).))).)....))))((.((((((((.(((.(((((((((((((((((((((((((................))))))))))))))))))))))))).))).)))))))))).........	141	-62.6
miR5042	gma-miR5042-3p	TGGGGCTTGATCCAAGATAGG	AAAGAUGCAAAAUUUUCAAGUGUUCAAGUGUUGACAACUAUUUUUAGCUUUCAAACCCCCUAUCUUGGAUCACAGCCCCAUUGCCUAUCAUGGGGCUUGGAGUGGGGCUUGAUCCAAGAUAGGAAGCUGGAAAGCUUGAAAGUAUGAACUG	.....................(((((............((((((((((((((......((((((((((((((.(((((((((((((......))))....)))))))))))))))))))))))......)))))).)))))))))))))..	128	-58.1
	gma-miR5042-5p	TATCTTGGATCACAGCCCCATT	AAAGAUGCAAAAUUUUCAAGUGUUCAAGUGUUGACAACUAUUUUUAGCUUUCAAACCCCCUAUCUUGGAUCACAGCCCCAUUGCCUAUCAUGGGGCUUGGAGUGGGGCUUGAUCCAAGAUAGGAAGCUGGAAAGCUUGAAAGUAUGAACUG	.....................(((((............((((((((((((((......((((((((((((((.(((((((((((((......))))....)))))))))))))))))))))))......)))))).)))))))))))))..	128	-58.1
miR5043	gma-miR5043	TGTCCCCTTCTCTGCACCACC	CGACGACGACCGCCGCGUUCAUGUCCAUUUCCCACAACCUUAAAACCGGCGGCAUCUUGGUGUCCCCUUCUCUGCACCACCCUUCCUCAAGAUGGUGCAUAGAAGGGGACACCAUGAUGCCGAGAAGGGUAAAUAAUGUCCCACAACCUUA	.((((.((.....)))))).........................(((..(((((((.((((((((((((((.(((((((..(((....))).))))))).)))))))))))))).))))))).....))).....................	129	-59.5
miR5044	gma-miR5044	GTAGTGGATGCCTAGAGGTCCA	UAGUGGCCUCAAAGGCUUCCACUACUGCAUGUUUCUGUGGUUUAAUAUCCUGAAACAAGUGGUAGUGGAUGCCUAGAGGUCCAUUAAAAGCAAUGCUCAUGUUUUUAUCCUCUGAAAUUUCUACAAUAUAUUUUGUAGCCAAAUACUGUGA	..((((((((..((((.(((((((((((.((((((.(.(((.....)))).)))))).))))))))))).)))).)))).))))((((((((.......)))))))).............((((((......)))))).............	136	-50.5
miR5225	gma-miR5225	CCTGTCGTAGGAGAGATGACGC	UUUAGGGACUCCUGUCGUAGGAGAGAUGACGCCUUCUGUUAGGUAAUUAAUAUGUUGCAAAGCCAACUUGAAUUAGCAGUAGCUGUCAUCUUUCCUCGGCUGAAGCCCCUUCA	...((((.((.(.((((.(((((((((((((.((.((((((((((((......)))))..............))))))).)).))))))))))))))))).).)).))))...	107	-41
miR530	gma-miR530a	TGCATTTGCACCTGCACTTT	UUGCCUUUAUCUGCAUUUGCACCUGCACUUUAAUUACUUGGUUUCUCUGUGACAUAAAUAAAUAUAAAUAUGUCAGGUAAGAGAAAUAUAUUAUAUAUAAUAUGGGAAUAGAGGUACCGAGAACGAGGUGCAGGUGCAUCUGCAGGUGAA	.....((((((((((..((((((((((((((..((.((((((.(((((((..((((..((.((((((((((.((........)).)))).)))))).)).))))...))))))).)))))))).))))))))))))))..))))))))))	145	-59.8
	gma-miR530b	TGCATTTGCACCTGCACTTTA	CUUGUAUAUCUGCAUUUGCACCUGCACUUUAAUUUGCUUGGUUUCUCUGUAACAUAAACAAGAGAAAGUGAGGAUGAGAAGAAAUAUUUUAUGUAGGAGUAAAGUGACCAAGAACAAAGGUAAGGUGCAGGUGCCUCUGCAGAUGAAUGCC	...(((((((((((...((((((((((((((.(((((((((((.((((.(.(((((((.............................))))))).).))...)).)))))))..))))..))))))))))))))...)))))))..)))).	147	-49.2
	gma-miR530c	TGCATTTGCACCTGCACTTTA	UUCGUUCCAAUAUGCUGCCUUUGCCUGCAUUUGCACCUGCACUUUACUUGGUUUUCUCUGUUCAACUACUAAGACGUACUACCACAAAAGCAUGUCAAUGGAGAAGGAAUAAAAAGAUUACGUAGUAUGUGUGUGAAUUAAUGGACGAGAAACCAAGCACGAGGUGCAGGUGCAUCUGCAGGUGAAUGACAUCUUGGCUUAUAUAUA	......((((.(((...(.((((((((((..((((((((((((((.((((((((.(((.(((((....(..(.(((((((((........(((....))).....................))))))))).)..)......))))))))))))))))...))))))))))))))..)))))))))).).))).))))..........	191	-70.9
	gma-miR530d	TGCATTTGCACCTGCACTTTA	UUCGUUCCAAUAUGCUGCCUUUGCCUGCAUUUGCACCUGCACUUUACUUGGUUUUCUCUGUUCAACAACUUAGACGUACGUCUUAGUUGCCACAAAAGCAUGUCAAUGAAGAAGGAAAGAGAUUACAUAAUAUGUGUGGGAAUUAAUGGACGAGAAACCAAGCACGAGGUGCAGGUGCAUCUGCAGGUGAAUGACAUCUUGGCUAAAUAUAU	......((((.(((...(.((((((((((..((((((((((((((.((((((((.(((.(((((.(((((.((((....)))).)))))(((((.....((((.(((..............)))))))......))))).......))))))))))))))))...))))))))))))))..)))))))))).).))).))))..........	196	-73.7
	gma-miR530e	TGCATTTGCACCTGCACTTTA	UUGAUGCCGAUAUGUUGCCUUUAUCUGCAUUUGCACCUGCACUUUAAGUACUCAGUUUCUCUGUGACAUAUAAAUAAUAUAACUAUGUCAGUUGAGGACUGAAGAGAUCAAUAUAUUAUUAUAUAAUAUGGGAAUAGAGGGACCGAGAACGAGGUGCAGGUGCAUCUGCAGGUGAAUGCCAUAUUGGAUUAUUGGCC	.((((.((((((((..((.((((((((((..((((((((((((((..((.(((.((((((((((..(((((.(((((((((......((((((...)))))).........))))))))).....)))))...)))))))))).))).))))))))))))))))..)))))))))).))))))))))))))......	190	-78.7
miR5370	gma-miR5370	CTAAAGATTGTCCAAAAGGAA	GUUUGCACUAAAGAUUGUCCAAAAGGAAUAUUGUUUUAUGCAGAAGACAAAUUACAUCGGAUAAGAAAAAUCACACCACAUAAUUGCUGCAUUGCUUUAGAUCUCUAUUUCUGCAUAAAACAAUAUUCCUUUUGGACAAUCUUUAGUGCAAAC	((((((((((((((((((((((((((((((((((((((((((((((............((((..(((.(((((((.........)).)).)))..)))..))))...))))))))))))))))))))))))))))))))))))))))))))))	153	-69.8
miR5371	gma-miR5371-3p	TCTCAGTGACTAATTTCTAGA	GGGAGGCCCCUAGUCCUCGAAUUCUAGGAAUUAGUCACUCAGAUCCUAACCUCUUUGGUUCUUUCAUUGAGAUCCAUGGUUGAGUCUACUCGUUCCAAGCCUAAUAUGGACUGCAUCGAAGAGGCCAUCGCGAAACUUACCUCCAAUCAACUCAACCUCAUCGCUGCAAAGAUGUUAGGAUCUCAGUGACUAAUUUCUAGAAUUUGAGGACUAGGGACCUCCC	((((((.((((((((((((((((((((((((((((((((.((((((((((.((((((.........(((((.....(((.(((((....((((.....((((...(((.....))).....))))....)))).)))))...))).....)))))...........)))))).)))))))))).)))))))))))))))))))))))))))))))).))))))	223	-107
	gma-miR5371-5p	TAGGAATTAGTCACTCAGATC	GGGAGGCCCCUAGUCCUCGAAUUCUAGGAAUUAGUCACUCAGAUCCUAACCUCUUUGGUUCUUUCAUUGAGAUCCAUGGUUGAGUCUACUCGUUCCAAGCCUAAUAUGGACUGCAUCGAAGAGGCCAUCGCGAAACUUACCUCCAAUCAACUCAACCUCAUCGCUGCAAAGAUGUUAGGAUCUCAGUGACUAAUUUCUAGAAUUUGAGGACUAGGGACCUCCC	((((((.((((((((((((((((((((((((((((((((.((((((((((.((((((.........(((((.....(((.(((((....((((.....((((...(((.....))).....))))....)))).)))))...))).....)))))...........)))))).)))))))))).)))))))))))))))))))))))))))))))).))))))	223	-107
miR5372	gma-miR5372	TTGTTCGATAAAACTGTTGTG	UUGCAUGGUUGUUCGAUAAAACUGUUGUGAUAAUGUACAACACAAUUAUCGAUAGCUUAUGCAAA	((((((((((((.((((((...(((((((......)))))))...))))))))))).))))))).	64	-22.6
miR5373	gma-miR5373	TCTCTTGATTCTAGATGATGT	UCAUAGAGUCUAGGCUCACGGGAAAGAAGAUUCUCUUGAUUCUAGAUGAUGUUGA	(((..(.(((((((.(((.(((((......))))).))).)))))))..)..)))	55	-16.5
miR5374	gma-miR5374-3p	TTCAAATGTCAGATTATAAAA	CAUCGAGAUUUUAUAGUCUGACAUCUGGAAUUUAAAUGUCUCAACAAGGGCGUUAGAUCCAACAACGUUCCACAAUGCUAAUGGGAGAAUUCAAAUUUGGGACCUCUCUCUCAUUUCUUCUCCUUUCACGCUUUGAAACAAAUAAAGGACACCCGAGAUCCCCGUAGAAGCUCUUGUUGGAAAAUUUAGAUUUCAAAUGUCAGAUUAUAAAACAUGGGUG	((((.(..((((((((((((((((.((((((((((((.((.((((((((((.(((((((.......((((..(((.((....(((((((...((((..((((....))))..)))).))))))).....)).)))...........))))......))))....)))..))))))))))))..)))))))))))).))))))))))))))))..).))))	220	-67.5
	gma-miR5374-5p	TTATAGTCTGACATCTGGAAT	CAUCGAGAUUUUAUAGUCUGACAUCUGGAAUUUAAAUGUCUCAACAAGGGCGUUAGAUCCAACAACGUUCCACAAUGCUAAUGGGAGAAUUCAAAUUUGGGACCUCUCUCUCAUUUCUUCUCCUUUCACGCUUUGAAACAAAUAAAGGACACCCGAGAUCCCCGUAGAAGCUCUUGUUGGAAAAUUUAGAUUUCAAAUGUCAGAUUAUAAAACAUGGGUG	((((.(..((((((((((((((((.((((((((((((.((.((((((((((.(((((((.......((((..(((.((....(((((((...((((..((((....))))..)))).))))))).....)).)))...........))))......))))....)))..))))))))))))..)))))))))))).))))))))))))))))..).))))	220	-67.5
miR5375	gma-miR5375	ACTATAGAAGTACTTGTGGAGC	GUAUUUAGCAAAUUGAUUACUAUAGAAGUACUUGUGGAGCUCUUGUGCAACUCUCCUUUCCAUCUUGGGGCAGUUUCUCAGAAUCAAUAUUCUUAUGAUGGGAAUCUGAAUUCACAGUUUUUGUAACUGCAAAAACUUGUGAGGUUUGAUAGCUCCACAAGUAAAUCUAUAGUAAUUAAUUUGCUAAAUAC	((((((((((((((((((((((((((..(((((((((((((.(((.((((((((((..........)))).))))..(((((.((.....((....))...)).))))).((((((((((((((....)))))))).)))))))).))).)))))))))))))..))))))))))))))))))))))))))	191	-78.7
miR5376	gma-miR5376	TGAAGATTTGAAGAATTTGGGA	UGAAGAUUUGAAGAAUUUGGGAGAAGGACGCCGUCAAGGUCGAGGGUUUCGUGACUACAGCUUCUGAAGCACGUCAUCUUCACAUAAAUAAGACGCGUUUCAGAAGUUGUAGUCACGAAACUCUCGACCUAGACCGCAGCCCUUCUCCCAAAUUCUUCAAAUCUUCA	(((((((((((((((((((((((((((.(((.(((.((((((((((((((((((((((((((((((((((.((((................)))).)))))))))))))))))))))))))))))))))).))).)).).)))))))))))))))))))))))))))	167	-119.2
miR5377	gma-miR5377	CTGAAGGATCGATGTAGAATGCT	GACCGUCUUAGAAUGCUCAGCAUUCUGCAAAGGUUCUUCAACAACCGUCGUAGAAUGUUGAGUUUUCUACAUCGAUCACAACUGAAGGAUCGAUGUAGAAUGCUGAGCAUUCUAAGACGGUC	(((((((((((((((((((((((((((((..(((((((((.....((..((((((.........))))))..))........)))))))))..)))))))))))))))))))))))))))))	122	-70.5
miR5378	gma-miR5378	CATCTGAAGGATAGAACACATA	CCUAAAAUUAUUUGUAAUAUUUGUGUUCUAUCCUUCAAAUGACUUCCUCAAUAAUAAACUUCGGACUUUGGUAUACAAAGAAAAAACUAUAAACCAAAUUUAUGGUAAAGUCCGAAGUUACCAAAUAAUGUUUACCAUAAAUUUGGUUUAUAGUUUUUUCUUUGUAUACCAAAGUCCGAAAUUUAUUAUUGAGGAAGUCAUCUGAAGGAUAGAACACAUAUAUUACAAAUAAUUUUAGG	((((((((((((((((((((.((((((((((((((((.((((((((((((((((((((.((((((((((((((((((((((((((((((((((((((((((((((((((.....................)))))))))))))))))))))))))))))))))))))))))))))))))).)))))))))))))))))))).)))))))))))))))).))))))))))))))))))))	239	-154.3
miR5380	gma-miR5380a	GAAAATGAATGATGAGGATGGGGA	GUAACUCUUUUAGAGUUACUUCUCAUCCUCACCAUUCAUUUUUUUAAGAUCUAAUGGUUAAAAUUAGUUACUUAUUACAACCAUUAGAUUUUAAGAAAAUGAAUGAUGAGGAUGGGGAGUAACUCUAAAAAAGUUAC	((((((.((((((((((((((((((((((((.(((((((((((((((((((((((((((..(((.........)))..))))))))))))))))))))))))))).)))))))))))))))))))))))).))))))	137	-77.2
	gma-miR5380b	GAAAATGAATGATGAGGATGGGGA	GUAACUCUUUUAGAGUUACUCCUCAUCCUCACCAUUCAUUUUCUUAAGAUGUAAUGGUUAAAAUUAGUUACUUAUUACAACCAUUAGAUUUUAAGAAAAUGAAUGAUGAGGAUGGGGAGUAACUCUAAAAAAGUUAC	((((((.((((((((((((((((((((((((.((((((((((((((((((.((((((((..(((.........)))..)))))))).)))))))))))))))))).)))))))))))))))))))))))).))))))	137	-78.9
	gma-miR5380c	ATGAATGGTGAAGATGAAGAG	GAGUUACUCUUGAUCUUCACUAUUCAUUUUAUUGAAAUCUAAUGAUUAAUCAUUAUAUUUCAAGAAAAUGAAUGGUGAAGAUGAAGAGUUACU	.(((.((((((.((((((((((((((((((.(((((((.((((((....)))))).))))))).)))))))))))))))))).)))))).)))	92	-45.9
miR5559	gma-miR5559	TACTTGGTGAATTGTTGGATC	UAUUUCCUUUUACUUGGUGAAUUGUUGGAUCACUCUGUGUCAACCAACCAUAUUGGAUUUGGAGCUUCAUGCAGAAGACAAAAGAGAUGCAAGCCAGAGGAAAUAUAGAAUGAUCCAACAUUUCACUAUGUAAAAGGAUUGC	....(((((((((.(((((((.((((((((((.(((((((...((.......(((.((((....((((.....)))).......)))).)))......))..))))))).)))))))))).))))))).)))))))))....	134	-50.4
miR5667	gma-miR5667-3p	AAACAGATCTAAATGGATTCC	GUUGGAACAGAGGAAUCCAUUCAGAUCUGUUUCGCAACACCAUAUUGGGUUCGACUGAAACAGAUCUAAAUGGAUUCCUUAGUUCUGA	.(((((((.((((((((((((.((((((((((((((((.(((...)))))).).).))))))))))).)))))))))))).)))))))	87	-42.1
	gma-miR5667-5p	AATCCATTCAGATCTGTTTCG	GUUGGAACAGAGGAAUCCAUUCAGAUCUGUUUCGCAACACCAUAUUGGGUUCGACUGAAACAGAUCUAAAUGGAUUCCUUAGUUCUGA	.(((((((.((((((((((((.((((((((((((((((.(((...)))))).).).))))))))))).)))))))))))).)))))))	87	-42.1
miR5668	gma-miR5668	AGCAATGGAATTATAGACTGC	GGAUGCUUUGGAGAUGUUGUAAUCCCUUUUUGUUGGAAGUUUCUCUCACAUUUUCAAGAAAGCAAGAGGCUUCAAAAUGGUCAGCAAUGGAAUUAUAGACUGCGACAGCAAGU	...(((((((.((...(((((((.((...(((((((((((((((((..(........)..))..)))))))))........)))))).)).))))))).)).))).))))...	107	-22.9
miR5669	gma-miR5669	CAATGTAGTGTGGTAAGTGGTC	UGGUGUCAAUCAAUGUAGUGUGGUAAGUGGUCAGAGUUCAAGUCUAUUGGACACCUAGAUUGGUGAUACUG	.(((((((.(((((.(((.(((...(((((.(.........).)))))...)))))).)))))))))))).	69	-21.9
miR5670	gma-miR5670b	CACATCATACCATATTTGCTTC	UUCAACGAAGCACAUGUGGUGUGAUGUAAGGGAAAUACCAUGACUGAAUUUAGUUGAACCCUAUUAACAAUAUUCACUGUGAUGCUUGACACUGUAGUUCCCGUAAGGAUGUCAAGCAUCACAUGAAUAUUGUUAGAGGGGUUUAACUAAAUUCAGUUCUAGUAUUUCCCUCACAUCAUACCAUAUUUGCUUCAUUGA	.((((.((((((.((((((((((((((.((((((((((...(((((((((((((((((((((.(((((((((((((.((((((((((((((.......(((.....)))))))))))))))))))))))))))))).)))))))))))))))))))))...)))))))))).)))))))))))))).)))))).))))	197	-118.4
miR5671	gma-miR5671a	CATGGAAGTGAATCGGGTGAC	AUUGAUUCAUCAUGGAAGUGAAUCGGGUGACUCUUCCAUGUUGAUCUCUCCUCCACCACCUCCUUAAGGUGAUGGCAAAUUUCUGAGUUUCCCGAAUUUGCUUCCAUGGUGAAUCAAUC	(((((((((((((((((((((((((((.(((((.......(((.........(((.(((((.....))))).))))))......))))).)))).))))))))))))))))))))))).	118	-53.7
	gma-miR5671b	TACCCGAATTTGCTTCCATGAT	UGGUUCGUCAUGGAAGUGAAUCGGGUGACUCUUCCGCGUUGAUCUUAUCGGAAAAAACCCAAGUCUCACGUCUGCCAAAGAUAAAGUAUAUAAGUGAGGAAUAAUCCUAAAAACUAGUUUUUAGAGUUGAAUUAGAUCCAAAUUCAGAUUCUAUAACAUCUCUCCUCCACCACCUCCUUAAGGGUCAUGUCAAAUUUUUGAGUUACCCGAAUUUGCUUCCAUGAUGAAUC	.((((((((((((((((((((((((((((((((..((((.((((((...(((...........((((((((((.....))))...........)))))).................(((..((((((((((((.......)))))).)))))).))).................)))...))))))))))..)).....)))))))))).))))))))))))))))))))	229	-64.2
miR5672	gma-miR5672	CATGGTAGTGGAAGAAATGGA	CAAAAUCCUCUCCAUUUCUUCCAUUACUAUAGUUUUGGGAAAAUAAAUGAAAUGGAGAUAUGUCACACAUAAUAAUGGAGAGUAUCAUUUAUUUCCCGAAAGCAUGGUAGUGGAAGAAAUGGAGAGGAUCUGU	....((((((((((((((((((((((((((..((((((((((.(((((((.((.....(((((...)))))..........)).)))))))))))))))))..))))))))))))))))))))))))))....	125	-60.8
miR5674	gma-miR5674a	TAATTGTGTTGTACATTATCA	CACUUGGGUUGAUGGUUUUCAAUACAAUUUCAUUUAAGAAGUUAGUUGCUUCUUUCAGCUUACCAACAAUGAAGCCACACAAUCAAGAAUUACAAGUGACAACAUUAACAAAAAUCCCUUUGACAACCAUUUUAGGAAAAAAAAACCAUACAAGUUUAUGUUUACAUAAACAGUCAAUAAUUGUGUUGUACAUUAUCACAUUAGAGUC	(((((((((((.((((((.((..............(((((((.....)))))))...............))))))))..)))))........))))))(((((((..............(((((.............................(((((((....))))))).))))).....)))))))...................	189	-27.6
	gma-miR5674b	TAATTGTGTTGTACATTATCA	CACUUGGGUUGAUGAUUUUCAAUACGAUUUCAUUUAAGAAGUUAGUUGCUUCUUUCAGCUUACCAACAAUGAAGCCACACAAUCAAGAAUUACAAGUGGCAACAUUAACAAAAAUCCCUUUGACAACCAUUUUAGGAAAAAAAACCAUACAAGUUUAUGUUUACAUAAAGUCAAUAAUUGUGUUGUACAUUAUCACAUUAGAGUC	.((((.((((((((((...((((((((((......(((((((.....))))))).............((((..(((((.................)))))..))))..........(((..((......))..)))...............(.((((((....)))))).)....))))))))))...))))))).))).)))).	203	-30.9
miR5675	gma-miR5675	TAGAGACGACAACAATGGAAA	CGUGAUUUUUGUCUCCAUUGCUGUUGUCUCUAUCUCAAAUUUCUUUUUUGGUGUCUGAGUUAGGGUUCUUAAAAUUUUUAUUUGCAUUAUAUUUGCGUCUUAUAAUAAUUGAAUAUAGGAUGAAUCUUUGUAUAGCAAAUUACUAUAAGAAGCGGAUUACUAUCAGAUGCAAAUAAAAAGUUCAGGAACCUUAUCUCAGACACCAAAAAUCAAAUCAAGAUAGAGACGACAACAAUGGAAACAAAAAUCAC	.(((((((((((.(((((((.((((((((((((((...((((..(((((((((((((((.((((((((((....((((((((((((((..((((((.(((((((.(((((...((((.((.......)).))))...))))).))))))).))))))........))))))))))))))....)))))))))).)))))))))))))))..))))..)))))))))))))).))))))).)))))))))))	250	-114.3
miR5677	gma-miR5677	TTTGGTCTTTAATCAAGCTGA	CACGACAGCCACUGAACUUGGUCAAAAACCAAAUUCUCAGGAAUAUUAUUCAUGUACAAAGAAGGCCACUGGAAGCACCAGUCAUGAGAGUAGAUUGCAUGGUUUUUAGUCUUCUGAAAAAGAGGGGAAAGAGAGCAAGGACAUUGGAGGAAGUUGUUAAUAGAGAUUUCAUGGUAAAUGAUAUCUUUGAAGAUUUGGUCUUUAAUCAAGCUGAAUGGUUUUGU	.((((.(((((.(.(.((((((.(((.((((((((.(((((.((((((((....(((...((((....(((..((((....((.(.((.((...((((....(((((..((((((.....)))))).)))))..))))..)).)).).))....))))..)))...))))...))))))))))).))))).)))))))).))).)))))).).).)))))))))	223	-47.8
miR5678	gma-miR5678	TTCCATGATAAGATCTTTGAC	GCAGGACACGUUCCAUGAUAAGAUCUUUGACUGCACAUGGUUCUAAAAUUUCGGUUGGUAAUAAGAGUGAUGACAUCGUAAUUCUUUUUUGGAUGAGGUGACUACACAUGAUAAGCAUAUCACCAAUACAGAAUUUCUCUCCAGCACUCACCUCAUCCAAUGAAAAAAUACAAUGUCAUCACUAUUAUUAUCAACAGCAAUUCUAGAAUCAGUCAAAGAUCUUAUCAUGGAACAUGUCCUAC	..((((((.((((((((((((((((((((((((......((((((.((((.(.(((((((((((.(((((((((((.(((.((.(((.(((((((((((((.......(((((....))))).......(((.....))).......))))))))))))).))).)).))).))))))))))).))))))))))).).)))).)))))))))))))))))))))))))))))).))))))..	238	-106.2
miR5679	gma-miR5679	TTGGTGACCCAGAAGAAGTTGA	CGAUGACCCUUCAAUUUUUGAUUUCUGGGUGGAUGACCCAACCUGGGUUGGUGACCCAGAAGAAGUUGAGGAACUCUUU	........((((((((((....((((((((.(.(((((((...))))))).).))))))))))))))))))........	63	-28.8
miR5761	gma-miR5761a	TTTTGTGTCGTGAAGCTTTTG	GAUUGGAAGCAUGAGCUUCAAAACCAAGAGGUUGUUUAGAGAUUGCCUUCACAACAAAUUUUCUAUUGCAUUCUUGAUAUGUAGACCCUCCUCUGAUGCAUUUGUAAUGAUGAUCCAAACUUGGUUGUUGGAACCUCAAAACAUUAUGUUCUAUUUGAGUUUCCCUUUUGUGUCGUGAAGCUUUUGAUAUCCAAGA	..(((((.(((.((((((((..((((((((((((((..(((......)))..)))))....(((((..((....))....))))).....(((.(((((((.(((..(((.(.(((((.(......)))))).).)))..)))..))))...))).)))....))))))).))..)))))))).)).).)))))..	192	-39.6
	gma-miR5761b	TTTTGTGTCGTGAAGCTTTTG	GUUUUUUUUCUUUUGUGUCGUGAAGCUUUUGAUGCCUAAGAACCCUAGAGCACCAAUUAUUAGAUGUAGUAUUAGUGGCCAAGCACAAAAAAAAAAAAAA	.((((((((.((((((((..((..(((.(((((((((((....................)))).....))))))).))))).)))))))).)))))))).	98	-16.8
miR5762	gma-miR5762	TCATAGGAGGAATCAACTGGC	UGUUAGACCAGUCAGCUGAAUCCUCUUAUGAUCAAGAGCUGUAAUGCAUAUCAGUUUUGUUAUCAGUUUGAACCGUAUUUUCUUUGAAUUACCGUAACAGCCCUUCAUCAUAGGAGGAAUCAACUGGCUGGUCUAACA	(((((((((((((((.(((.((((((((((((.(((.((((((((((...((((..(((....))).))))...))))).................))))).))).)))))))))))).))).)))))))))))))))	138	-58.4
miR5763	gma-miR5763a	TGAACTATACAAAGACGGTTA	GGUUAUGGUCUAACCCGUCUUAGUAUAGUUCACUUUCUACGACGGUUAUACAUGUAACCGUAUUAGAAAGUGAACUAUACAAAGACGGUUAUUCCAAAAAC	.....(((..(((((.(((((.(((((((((((((((((..((((((((....))))))))..))))))))))))))))).))))))))))..))).....	91	-50.4
	gma-miR5763b	TGAACTATACAAAGACGGTTA	GGUUAUGGUCUAACCCGUCUUAGUAUAGUUCACUUUCUACGACGGUUAUACAUGUAACCGUAUUAGAAAGUGAACUAUACAAAGACGGUUAUUCCAAAAAC	.....(((..(((((.(((((.(((((((((((((((((..((((((((....))))))))..))))))))))))))))).))))))))))..))).....	91	-50.4
	gma-miR5763c	TGAACTATACAAAGACGGTTA	UAUUAGAAAGUGAACUAUACAAAGACGGUUAUUCCAAAAACCGUUUUAGUAUAAUUUACUUUUUACGA	...(((((((((((.(((((.(((((((((........))))))))).))))).)))))))))))...	62	-23.6
miR5764	gma-miR5764	TCCATTCGCGGACATGATGGAT	UCACAGCACAACCAGUAUUCUUGUCCGCGGAAGGACCACCCCCGACGGCCAAAGAAAGAAGGAAACUCGAUCUCCUCGAGGAGAGAUUGAGGGUUGUUUAAGGCUUUGGUGACUAUCCAUUCGCGGACAUGAUGGAUCUUUGCUUGG	(((.((((...(((....((.((((((((((.(((............(((((((...(((.((..(((((((((((...)).)))))))))..)).)))....))))))).....))).)))))))))).))))).....)))))))	147	-49.7
miR5766	gma-miR5766	TTGAGGCTGAGAAGAGGCAAG	UGUUCCUUUUCUUGCUUCUACUCACCCCCAUGACCAUUAGUUUAUACUUAGUCCAAGUUGUACUUUAUUUUGCUGUGGAAGAAGAAUAAGACCAAGGUUUUAAUUAGAGCCUCGUUUGUGCAAGUGAAAAAUAGGAUCACAUUGACCUAUUCUUUUUUCAAGCUCUUUUAAUUGUCUUGGGAAGAAAAUGAACCCAGAAAUGAAUGGGGUUGAGGCUGAGAAGAGGCAAGAGAAUGGACA	(((((.(((((((((((((.((((.((.((...(((((.((((((......((((((..............(((.(((((((((((((((((..(((((((....))))))).))))((.(((((((.........)))).))))).))))))))))))))))............))))))......)))))).........)))))...)).)).)))).))))))))))))).)))))	240	-65.6
miR5767	gma-miR5767	TGGAGGACCTTTGAAGGTGCA	UGGGUGCUCUUGGAGGACCUUUGAAGGUGCAAUUUGAUACACAAAUCGGACACCAUUAAACUCACCAUUAAGACAGAGACCUUGUAGUGUUGACACAAGGGAACAGAUCCU	.((((.(((...))).))))((((.(((((.(((((.....)))))..).)))).))))....................((((((.((....))))))))...........	99	-21.8
miR5768	gma-miR5768	AAGTGCAATACTGATCTTCGGAAC	CUGGAAAGACUAUUCUGGAUUCAAAUUGUUACUUUUAGAAUAGAUUUUUCGUAAGUGCAAUACUGAUCUUCGGAACCCCCUUUCUA	.(((((((....(((((((.(((.(((((.((((...(((.......)))..)))))))))..)))..)))))))....)))))))	85	-18.9
miR5769	gma-miR5769	TGAGGGAAATGAAGACGACGA	UUUAUCUCCUUCGUCGGCAUCAUUGACUUGACAUAUUUGCAUAUAGAGUAUUGUACAGGAUUAAAAAAAUAAAUUUAAUGGCAUUUUCAACGGCCAAAAGCAUGAUUCAACUUAAGACCAUGAAGGGAAUAUAAUGUGAUGAGGGAAAUGAAGACGACGAAGUAGUCAAA	(((..((.((((((((.(.(((((..(((.(((((((..........(((((.(.((((.((((...(((........((((..........))))........)))....))))..)).))...).))))))))))).).)))..))))).).)))))))).))..)))	170	-29.3
miR5770	gma-miR5770a	TTAGGACTATGGTTTGGACGA	GGAUAUUUCUUUAGGACUAUGGUUUGGACGAGUCACUACUCAGCAGAGAACAUGCUAAUUGAUUUGUGUGCACCGCAAAAGGGGAAUAAGAUUUUCUACCUAUGGCGAGGUAUAUGUCUGUUGAUUUUGGUUAUGUUCUCAUAACUUUUAUUGUUUUCAGCUUUUAGUCCAAAAUCGUGCAGAGCUUGAUAACACAGAAGAGUUCAGUUGCCACUUGUCCAAUCCAUAGUUUUAAAGGAAUGAACCC	((.(((((((((((((((((((.((((((((((..(.(((.....((((((((((((((((((.(((((((..(((...(((((((.......)))).)))...)))..)))))))...))))))..))).)))))))))..(((((((..((((.((((((((..((.(......).))))))).))).))))...))))))).))).)..)))))))))).)))))))))))))))))))..)).	246	-77.9
	gma-miR5770b	TTAGGACTATGGTTTGGACAA	GGAUAUUUCUUUAGGACUAUGGUUUGGACAAGUCACUACUCAGAGCACAAAACAUGCUAAUUAAUUUGUGUGCACUGGAAUGUUCUCUACCUAUCUAUCGUGAGCUAUAUAUCUCUUUGGUUAUGUUCUCAUAACUUCUGUUUUUGCAAGUAAUCUUGACCAGCUUCUAGUCCAAAAUCCUGCAGAGGUUGAUAACACAUUGUAGUGACAGAAGAGUUCAGUUGCCACUUGUCCAAUCCAUAGUUUUAAAGGAAUGAACCC	((.(((((((((((((((((((.((((((((((..(.(((.((((.(((...(((((..((......))..))).))...))).))))...........(((((..(((((.((....)).))))).)))))..((((((((.((((((...........((((((((.((..........))))))))))........)))))).)))))))).....))).)..)))))))))).)))))))))))))))))))..)).	260	-73.8
miR5772	gma-miR5772	AGAATGTGAGTTAGAGTGAGCATC	GUCGCAAGCAAGAAUGUGAGUUAGAGUGAGCAUCCCUAAAAAAAGAAUUUCAAAUUCUAUAUUUUUGAGAGAAUUUGAAAUCCCACUAUUUUAGUCUGUCGCAACCUACCUUACGACG	((((.(((..((..(((((..((((.((((................((((((((((((.((....))..))))))))))))........)))).)))))))))..))..))).)))).	117	-22.7
miR5773	gma-miR5773	TTTTTAAAAGGTTCAGTTAGGT	GAUUUUCUUAUUUUUAAAAGGUUCAGUUAGGUCCUUUAUUUUUUAAAAUGGGUUCAAUUUGGUCCCACUUAAACUCAUUUUUUGAAAAUGUUCGAAGCUGUUGGAAGAAAAUGGGACCAACCCAAUUUAAAAAAUAAAAGACCUAAUUGAACCUUUUAAAAAUAAAGGGACCA	...((((((((((((((((((((((((((((((.(((((((((((((.(((((......(((((((((((.(((.....(((((((....)))))))..)))..)))....))))))))))))).))))))))))))).)))))))))))))))))))))))).))))))...	167	-69.7
miR5774	gma-miR5774a	GCTGGCGTCGACACGTGGCAT	ACGAGUUUGAGCUGGCGUCGACACGUGGCAUGGGACUAGUCAGUUAAACUGGCGAUUUGUAAGUAGCAGGGCUCCUCAGCUUUUUCAGGGUUGCAGCUCAGCUUUUUCAGGGUUGUAGGCACGCGUGAAGGCAGCAGGAGCAGCACUUGA	.((((((((..((.(((((..((((((((.((.((((.((((((...))))))...(((.(((.(((.(((((...(((((((...))))))).))))).))).)))))))))).)).)).))))))..))).)).))..))).))))).	148	-46.5
	gma-miR5774b	GCTGGCGTCGACACGTGGCAT	AAGAGUUUGGGCUGGCGUCGACACGUGGCAUGAGACUAGUCAGUGGCAAUUUGCAGGUAGCAGGGCUUCUCAGCUUUUUCAGGGUAGCAGGGUUACUGCAAAUCGCCAAUUGGACUGGCUAGUCUCAUGUCACGUGUCGACGUCAGCCCAAACUCGU	..(((((((((((((((((((((((((((((((((((((((((((((.((((((((.((((...(((.(((..........))).)))...)))))))))))).)))......))))))))))))))))))))))))))))))))))))))))))..	153	-106.6
miR5778	gma-miR5778	CGACGAACTCTTCGTCGGCATC	GCAUCAACUUCGACGAACUCUUCGUCGGCAUCGACAUCCACGGAGAUGUCUUGCCGGACUUGGAGAUGUUCGGCGAGUUCUCCGUGGAUGUCAGCACCGGCGAGGAAUCGUCGGAGAUGAACU	...(((.(((((((((..((((((((((....((((((((((((((...((((((((((........)))))))))).))))))))))))))....)))))))))).))))))))).)))...	117	-76
miR5780	gma-miR5780a	ATCACTTAGCTGACGGTAGGGAC	UUUUGGUCUGGGUUCCUAUUGUCAAGUUAAGUGAUGACAUGACAUCAUCUGAUGACUGAUAUAUAUUGGAAGAGCCGUUGAGAUGAUGUCACAUCAUCACUUAGCUGACGGUAGGGACCUAGGACAAA	.((((..(((((((((((((((((.((((((((((((..(((((((((((((((.((...............)).)))).)))))))))))..)))))))))))))))))))))))))))))..))))	127	-67.6
	gma-miR5780b	TCTGAGTCCATGATATATTAAA	UUUUUGUUUUGAAUUUUCGUUGUUCUGAGUCCAUGAUAUAUUAAAAGUUUUGUUCCUUGUCCCUGCAGUCAAUUAAGUGAUAACGUGGUACCAUCCUAACAUAUAUUGAAAGAGCCGUUGAGAUAAUGUCACAUCAUCACUUAACUCACAACAGGAACUUGAAACAAAACUUUUAAUAUAUCAGGGAUUCAAAACAACGAAAAAAUUUAUCAAGGA	((((((.......(((((((((((.(((((((.(((((((((((((((((((((.(..((.((((..((...(((((((((...((((((..(((.((((................)))).)))..))))))...)))))))))...))..)))).))..).))))))))))))))))))))).))))))).))))))))))).......))))))	216	-73.9
	gma-miR5780c	TTTAATATATCAGGGACTTGGA	UGUUGUUCUGAGUCUCUAAUAUAUUAAAAGUUUUGUUUUGGGCCCCUACCGCCAAUUAAGUGAUGACAUGACAUCAUUCCAAUGACUGAUAUAUAUUGGAAGAGCUGUUGAGAUGGUGCCACACCAUCACUAAAUGAUGACAAGGAUCCCAAACAAAACUUUUAAUAUAUCAGGGACUUGGAACAAU	.((((((((((((((((.((((((((((((((((((((.(((..(((.......(((.(((((((...((.(((((((.(((((.((...............)).))))).))))))).))...))))))).))).......)))..))))))))))))))))))))))).))))))))))))))))	186	-71.8
	gma-miR5780d	TGTTTTGAGTTTCTGATAAATT	AUUUUUGUUUUGAGUUUCUGAUAAAUUUUUCCAUUAUUCCGAGUUCCUGAUAUAUUAAAAGUUUUGUUUUGGGUCUCUAUCGUCAAUUAAGUGAUGAUGUGAGCUCUUCCAACAUAUAUCAGUCGUUGAGAUGGUACCACAUCAUCACUUAACUGACGACAAAGACUUAAAAUAAAAAUUUUAAUAUAUCAAGAAUUCACAACAACGGAAAAAUUUAUCAGAAACUCAAAACAAAAAUC	((((((((((((((((((((((((((((((((........((((((.(((((((((((((.(((((((((((((((...((((((.(((((((((((((((.(((..((((((...........)))).)).)))..))))))))))))))).))))))...))))))))))))))).))))))))))))).))))))........)))))))))))))))))))))))))))))))).	238	-112.2
miR5781	gma-miR5781	CTGAAACTGAGACTGCATCTGG	CCAACUUCAGGCUCAGGAGGCAGUGUGAGUUCUUGUGAUUGCAUCUGCGACUGAAACUGAGACUGCAUCUGGAUGAAGGAUA	....(((((...(((((..(((((.(.((((.(((.(.((((....)))))))))))).).))))).))))).)))))....	74	-22.3
miR5782	gma-miR5782	TAGCTGGTAGGAGAAGTTCAG	GGUAAAUUGAAUUGAACUUCUCCUAUAAGUUAAAAUCAACUUAUACACAUAAUUUUCGUAGAAACUCUAUCCUAUAGCUUCUUCAAAAGCUGAAGUGUGUAACCUGAUUUUAGCUGGUAGGAGAAGUUCAGUUCAUUUUAC	.(((((.(((((((((((((((((((.(((((((((((..((((((((.........(((((...)))))....((((((......))))))..))))))))..))))))))))).))))))))))))))))))).)))))	140	-56.7
miR5783	gma-miR5783	GACGACGACGGGGAGGACGCGC	GGCCGCGGUGGCGGGUCCCUCCGGGUCGUCUCCGUCUGCGGAGGACGACGGAGACGACGACGGGGAGGACGCGCCGCUGCUGCA	.((.(((((((((.(((((((((.((((((((((((..(....)..))))))))))))..))))).)))).))))))))).)).	82	-63.3
miR5785	gma-miR5785	TAGTGTTGTCCTGTCGAACACGGA	AUUUACUUGUUAGUGUUGUCCUGUCGAACACGGACACCAACAUGUGUCAGACACCAGACACGAACAAAAGAAUGGAGUGUACGUGAUUGAUAGGUUCUCACUUCUGUAGAAUAUCUAUUUUUACUUUCAUGCAACGUGGAUA	.(((((.....((((....((((((((.((((.((((...((((((((........)))))..........)))..)))).)))).))))))))....))))...)))))...............((((((...))))))..	139	-34
miR5786	gma-miR5786	TGTCGCAGGATAGAGGGCACT	GAGAGAGUCUUGUCGCAGGAUAGAGGGCACUGGGUAUGGCAUGAUGAUGCAUGCAAAAAUAUAUUAUGUGUGCUGAAAUCAUAAUUAAGCAUGUAUUUAUAAAUAUAGCUAGUGUCCCUGUCUUGCGACAAGAUUCUCUG	.((((((((((((((((((((((.(((((((((.((((.......(((((((((........((((((.((......))))))))...)))))))))......)))).))))))))))))))))))))))))))))))).	138	-68.6
miR862	gma-miR862a	TGCTGGATGTCTTTGAAGGAAT	AGUCUUCGUGUUCCCUCAAAGGCUUCCAGUAUUCAUUCAUACCUAACUAGUUGCUUGAAUGCUGGAUGUCUUUGAAGGAAUUUGAAAGCU	(((.((((.(((((.((((((((.(((((((((((..((............))..))))))))))).)))))))).))))).)))).)))	90	-39.4
	gma-miR862b	GCTGGATGTCTTTGAAGGA	GUUCCCUCAAAGGCUUCCAGUAUUCCCGUAUUCAUUCAUAUAUACCUAGCUAGAAUUGAUUGAAUGCUGGAUGUCUUUGAAGGAAC	(((((.((((((((.((((((((((....((((...................)))).....)))))))))).)))))))).)))))	86	-32.6
miR9722	gma-miR9722	TAATAGAGGGAAGAAGATGAA	AGAGGGAAGAGAAAAUCUAAUAGAGGGAAGAAGAUGAAGAGAAUAAUGAUUUUUUCUUUAGACAUGCACGCAUGGUAGAAAGCAUGUUUUCUGCAUCUUCCUUCUUCUCUUAUGUUUUCUCUUCUUUCUCGCA	((((((((((((((((.(((.(((((((.(((((((.((((((((.((...((((((.....((((....))))..)))))))))))))))).))))))).))))))).))).))))))))))))))))....	129	-50.7
miR9723	gma-miR9723	CAAAGGAGATTTGGACAACTC	GGAAUUCCCUGGCAAAUUCCCAAAGGAGAUUUGGACAACUCAUUUUUCCAAUAAACGCAUUUAACAUCUAACCACCCAAAUUUUAAUCUUAAAUCCUAUUUUUGAGGUACUUAGAGGCAUUUUUUGAAAAAAUGAGUUGACCAAAUCCCCUUUGGGAAUUUGCCAAGGAAUUCC	((((((((.(((((((((((((((((.(((((((.((((((((((((.(((.(((.((......(.(((((..(((((((....................)))).)))..)))))))).))).))).)))))))))))).))))))).))))))))))))))))).))))))))	174	-77.4
miR9724	gma-miR9724	TAGAGATAGTGTCAAAATAGAA	GUCUUACAUCGGUUAGAGAUAGUGUCAAAAUAGAAUAUAUAAGUGAAAGACAAUCCUCACCUCAAAAGCUAGCUCAUAGGGGGAGGGUUGUCCCCACUUAUAUAUUCUAUCUUGGCACUAUCUCUAACCGAUGUAGAAC	((.(((((((((((((((((((((((((.((((((((((((((((...((((((((((.((((...............))))))))))))))..)))))))))))))))).))))))))))))))))))))))))).))	139	-82
miR9726	gma-miR9726	TATAGGCATTATTTTTTTCTTC	GAUGAUGAAAGAAAAAAUAACUGAUUAGUCUUUCUAUUAUAAAAUAGAGUAUAGGCAUUAUUUUUUUCUUCUAAAA	......(((.((((((((((.((..((....(((((((....)))))))..))..)))))))))))).))).....	65	-10.9
miR9727	gma-miR9727	TGAAGTTACTCTGAGCACTGAG	UGCACAUAUAAAAAAUAUAAAAGGAAUAAAAGAUGUAGAUGAAGUUACUCUGAGCACUGAGAGUCAUAUGUAUAGAAAUCAUUUCCUUGUCAUCUCUAUUUAUAGAGUUGAGUUGGAGAUUUUCAUACAUGUGCCUCUUCGUCGCUCAGAUUAACUUCAUCUUGGUCUCUUCACUCCUUACCAUUUUUUGUGUGUCUGCA	((((((((((((((((....(((((.....((((..(((((((((((.(((((((((.(((((.(((((((((.((((..((((((...(((.(((((....))))).)))...))))))))))))))))))).))))).)).))))))).)))))))))))..))))......)))))...)))))))))))))..)))	200	-81.9
miR9728	gma-miR9728	CGCAGAACTGAAACAAGTTGA	CAACCCGCAGAACUGAAACAAGUUGAGAAAUGCUCAUCUCUUUGUAGUUUUUAUGGGUGGUCGAAGCGAACAUAGGUGGAGACCCAAGUUCGGCUUUUAGUUGCAAGGCCAUGGAGAAGCUCAAAACCCUCAAACUUUGAGGGCAAAAUGGGCAAAGGAUUUCUCAACUUGUUUCAGUUUUGCAUG	......(((((((((((((((((((((((((((((((...((((.(((((((....((((((...((((....((((.(((.......))).))))....))))..))))))..))))))))))).(((((((...)))))))....))))))).....))))))))))))))))))))))))...	177	-72.7
miR9729	gma-miR9729	GTAATGAGTAGAAACATTTAGAAG	UUCAAGUAAUGAGUAGAAACAUUUAGAAGAGUUCGGUUACGCAAUAAUAAUGAUAUCUCUGAAAGUUGAAUUUGUAUUUUGCUUGAAAGUAUUUAAUUUUUGUAAAUGUUUUUACUCAUUAUUAGGUC	.((.(((((((((((((((((((((.((((((((..(((.((((.((((..(((.((..........)))))..)))))))).)))..).....))))))).))))))))))))))))))))).))..	125	-32
miR9730	gma-miR9730	CGATTGCTGTCATAACTGCTGC	AGGCUUGCAGCAGUUAUGACAACAAUUGUGGGGUUUUGUGUUGCAAUCAUGACUAUUUAAGCUUUUGGCUUAGGUUCCAUUUUUGCUCUUGGUUCAAAGGUGGAAAAAUUGGUUUUGCCCAUAAAAAUGUUUAUUUACACCUUGGAACCAGGGGUGAAAUUGACACAUCGGCAAAAAAAUUAAAUUUGCAUGAUUGCAAUGUGAAAUCCCACGAUUGCUGUCAUAACUGCUGCAAGGC	.(.((((((((((((((((((.(((((((((((((((((((((((((((((...((((((..((((.(((...((..((.(((((((((((((((.((((((..((.....(((((.......))))).....))..)))))).))))))))))))))).))..))...))).))))..))))))...))))))))))))))))))))))))))))).)))))))))))))))))).)	237	-115.7
miR9731	gma-miR9731	ATACATATCGTGTTGCCAAGC	UCUGCAUACAUAUCGUGUUGCCAAGCCGUCUCCAUCAAAACAGGGACCAAGCGUGCCUGGAGACAGCAAGGCAGAACGAUAUGUACGCAGAU	(((((.((((((((((.(((((..((.(((((((........((.((.....)).))))))))).))..))))).)))))))))).))))).	91	-45.2
miR9732	gma-miR9732	CAAGGGTATGATGTGCAATCT	UUCUUGAGAUUGCACACAAUAUCUUUGCCUUACUUUACAAUAUCUCUCCUUAAGGGGGUACUGUACGGGUUAAAAAGGCAAGGGUAUGAUGUGCAAUCUUAAGA	.(((((((((((((((..(((((((((((((((((((((.(((((((......))))))).)))).))))....)))))))))))))..)))))))))))))))	103	-50.2
miR9733	gma-miR9733	TAACAGACTTAGATTAACAGA	CAUUUCCAAACUUUUGCUUUUGGUACCUGCUGUUAGUCUUGGUCCGUUAAGUGAUGAUGUGAAGCUAACAAAGUGUCACAUCAUUGGUUAAGUGAUGUUGGGACGUCAUCACUUAACAGACUUAGAUUAACAGAAGGUACCAAAAGCAAAAGUUUAAAAAUG	(((((..(((((((((((((((((((((.((((((((((.((((.(((((((((((((((.................((((((((.....))))))))....))))))))))))))).)))).)))))))))).)))))))))))))))))))))..)))))	162	-82.2
miR9734	gma-miR9734	TCGTGAATGAGATTTGTGTTGCTT	AAGGGUGUGUAGUAGAGAAAUAUCAUAGAAAGUCAACUAUCUCUAUAAAUUAAGCAACACAAAUUUCAUUCACAAUGGGUAUAUUUUUGUUAUUAGGUGACUUAAGUAACAUGCUCAUCGUGAAUGAGAUUUGUGUUGCUUAAUUUAUAAGAAUAGUUAAUUUUCUAUGAAAUUCUUCCACUACACCCCCCU	..(((.(((((((.(((.(((.(((((((((((.((((((((.((((((((((((((((((((((((((((((.((((((((((((..(((((...)))))..)))))...))))))).)))))))))))))))))))))))))))))))).)))))).))))))))))).))).))).))))))))))...	187	-90.5
miR9735	gma-miR9735	TACGGCTTAAGTTCAACTTTGGAG	UUUGGUACGGCUUAAGUUCAACUUUGGAGGAAAAACAUGGAUGUUAUGGUGCUUUAAGCCCUGCAACUUUAGUGCGGCUUAAGCACGACCCUUAAGCAUGCCAGUUUUUGAUUAAGCUGCAUCAAACUUUCAGGCUUAAGCACAGUAGCAUCCAUAUUUUUCCUCCAAAGUUGGGCUUAAGCUGUACCAAAG	(((((((((((((((((((((((((((((((((((.(((((((((((.((((((.(((((.((.((.(((.(((((((((((.((.(((.(........)...)))..)).))))))))))).))).)).))))))))))))).))))))))))).))))))))))))))))))))))))))))))))))).	191	-104.2
miR9737	gma-miR9737	TTGTGGCTGAAATCACTGTTGC	UGACGUUGUGGCUGAAAUCACUGUUGCAGACCCUUUUUUAUAACCUUGAGGGUAUAAGAGUCAUCAUAAUUUUAGAAAAUGGCCUGCUACUAUGAUUUCAGCAGCAAUGUCAA	(((((((((.((((((((((..((.((((.((.(((((((......(((((.(.....).)).)))......))))))).)).)))).))..)))))))))).))))))))).	112	-42.8
miR9738	gma-miR9738	TGAAACATGATGTGGACTCTTC	GCGAUGGAAGAGUUCAUGUCGUGUUUCAGAAUGAUUCAGACAUCUAAGAAGGUCAUUCAGAUGUUGUUGAAGACAUAUACAGUUAGAAAUGACCCUCUCAUUUUGUGCCAUAACCGUCUAUUUCUUCAAUGAUACUGGAAUCAUUCUGAAACAUGAUGUGGACUCUUCCAUGG	.(.((((((((((((((((((((((((((((((((((....................(((.((((((((((((.(((.((.(((((((((((.....)))))))......)))).)).))).))))))))))))))))))))))))))))))))))))))))))))))))).)	172	-73.6
miR9741	gma-miR9741	AATGTGTTGAACTGAGTGAAGACA	UACCUUGAGUGACUUCACCCAUUCAAACACGUUUUUCCAAACUAGUCAAACGUGCAUGGAUGACUGCACUUAGUUGAAAAAUGUGUUGAACUGAGUGAAGACACUCAGUGU	.((.(((((((.((((((.(((((((.((((((((((..((((((......(((((.(.....))))))))))))))))))))))))))).)).)))))).))))))).))	110	-41.6
miR9742	gma-miR9742	TGTGTTGTTTGTTTTGTAGCA	CCUAAUGCUACAAAACAAACAACACAAACACAGUCAAGAAGAUGUAUUAUGUUUUCUUUCUUGACUGUGUUUGUGUUGUUUGUUUUGUAGCAUUAGGA	((((((((((((((((((((((((((((((((((((((((((............)).)))))))))))))))))))))))))))))))))))))))).	97	-65.2
miR9743	gma-miR9743	AGAGAGTGCTTTGAAGAAAATGCC	GGCUUGAGAGAGUGCUUUGAAGAAAAUGCCAUUCUCGUCUCUAAGUAGAGAAUGCGUAAGGUUAAUAGGGGUGACUCGUGUGCAUCCUUUUCUCGCAUACUUGUCCGAAUCUAGGAUAUUAUAGUUAGGGCUCGUGAAUCAGCACAUGAGGGGAUGCACGCGAGAGUCACCCAUCAUCACCUUGCACAUUCUCUACUUGCAAAUGAGACUGACAUUUUCUUCAAAGCACUCUCCCAAGC	.(((((.(((((((((((((((((((((.((.((((((...(((((((((((((.(((((((......(((((((((((((((((((((((...((.(((..((((....(((........)))...))))..))).....))....))))))))))))))..)))))))))......))))))).)))))))))))))...)))))).)).))))))))))))))))))))).)))))	238	-126.1
miR9745	gma-miR9745	AGAATTAAATTTGGACCGTATAAC	GAGUGAGAGAAUUAAAUUUGGACCGUAUAACCAAACAUGGAGGGUUAAGAUUUAACGUUAAAAAGUCACAUGACUUUUUAAGUGGUUACAUGACAUUAAAUCUUGAUCGUUCAUGUUUGGUUAUACGGUCCAGAUUUAAUCUUGUUACUC	((((((.((.(((((((((((((((((((((((((((((((.(((((((((((((.(((((((((((....)))))))............)))).))))))))))))).))))))))))))))))))))))))))))))).)).))))))	150	-78.3
miR9746	gma-miR9746a	AAAGTGTTTGAATCTCAATTAGAT	ACGGUUAUCCAAUUGAGAUUCAAGCACUUUUCUAUGUGGCUUUAAGGUGUGUUUGAAUGGAACACCUUAAAUCCAUGAAGAAAAGUGUUUGAAUCUCAAUUAGAUAACCA	..(((((((.(((((((((((((((((((((((.(((((.((((((((((...........)))))))))).))))).))))))))))))))))))))))).))))))).	107	-60.2
	gma-miR9746b	AAAGTGTTTGAATCTCAATTAGAT	ACGGUUAUCCAAUUGAGAUUCAAGCACUUUUCUAUGUGGCUUUAAGGUGUGUUUGAAUGGAACACCUUAAAUCCAUGAAGAAAAGUGUUUGAAUCUCAAUUAGAUAACCA	..(((((((.(((((((((((((((((((((((.(((((.((((((((((...........)))))))))).))))).))))))))))))))))))))))).))))))).	107	-60.2
	gma-miR9746c	AAAGTGTTTGAATCTCAATTAGAT	ACGGUUAUCCAAUUGAGAUUCAAGCACUUUUCUAUGUGGCUUUAAGGUGUGUUUGAAUGGAACACCUUAAAUCCAUGAAGAAAAGUGUUUGAAUCUCAAUUAGAUAACCA	..(((((((.(((((((((((((((((((((((.(((((.((((((((((...........)))))))))).))))).))))))))))))))))))))))).))))))).	107	-60.2
	gma-miR9746d	AAAGTGTTTGAATCTCAATTAGAT	ACGGUUAUCCAAGUGAGAUUCAAGCACUUUUCUAUGUGGCUUUAAGGUGUGUUUGAAUGGAACACCUUAAAUCCAAGAAGAAAAGUGUUUGAAUCUCAAUUAGAUAACCA	..(((((((.((.((((((((((((((((((((...(((.((((((((((...........)))))))))).)))...)))))))))))))))))))).)).))))))).	107	-54.5
	gma-miR9746e	AAAGTGTTTGAATCTCAATTAGAT	ACGGUUAUCCAAUUGAGAUUCAAGUACUUUUUUAUGUGGCUUUAAGGUGUGUUUGAAUGGAAUACCUUAAAUCCAUGAAGAAAAGUGUUUGAAUCUCAAUUAGAUAACCA	..(((((((.(((((((((((((((((((((((.(((((.((((((((((...........)))))))))).))))).))))))))))))))))))))))).))))))).	107	-50.8
	gma-miR9746f	AAAGTGTTTGAATCTCAATTAGAT	ACGGUUAUCCAAUUGAGAUUCAAGCACUUUUCUAUGUAGUUUUAAGGUGUGUUUGAAUGGAACACCUUAAAUCCAUGAAGAAAAGUGUUUGAAUCUCAAUUAGAUAACCA	..(((((((.(((((((((((((((((((((((.(((.(.((((((((((...........)))))))))).).))).))))))))))))))))))))))).))))))).	107	-54
	gma-miR9746g	AAAGTGTTTGAATCTCAATTAGAT	AUGGUUAUUCAAUUGAGAUUCAAGCACUUUUCUAUGUGGCUUUAAGGUGUGUUUUAUUGCAUGAGCAAGAUGUUGAAUGCAGGGGGUUCAUAAAACAAAUUGUCAAACUUUUGCAUACCUUAAGCUCUCAUCUGAGAAGUUAUUUUUUGACGGAUUUGAAGUAACUUAACUAAAUAUAUCACCUUAAAACAGAGCAGUACUCAUCUAUUGUUAUUACUAUUGCAGUGCAACAAAUUUAAUGUUAGAAGAAUGACAUUAAACUUGUUGUGUAUAGUAUUUGAGUACUCUUCUAUUUUGAAGCAAUAUAUGUGGUUAAGUUGUUUCAAAUCCAACCUAAAAUAGUUUAGCUUAAGACAUGCAAUUGUUUGACAAUUUGUUCUAUUAAUUCAUUGCAUUCAA…	.((((((((.(((((((((((((((((((((((.(((((.((((((((((.....(((((.(((((((((((((((((((((.(((((.(((.(((((((((((((((..((((((..((((((((..........((((((((((..(..(((((((((((((((((((((.((((((..(.((((((.((((.((((((((...........((((((.((...(((((((.((((((((((......)))))))))).)))))))))))))))..)))))))).)))).)))))).)..)))))).)))))))))))))))))))))..)..))))))))))))))))))..))))))..))))))))))))))).))).))))).))))))))))…	472	-204.6
	gma-miR9746h	AAAGTGTTTGAATCTCAATTAGAT	ACAGUUCUCCAAUUGAGAUUCAAGCACUUUUCUAUGUGGCUUUAAGGUGUGUUUUAUUGCAUGAGCAAGAUGUUGAAUGCAGGGAUUCAUAAAACAAAUUGUCAUACUUUUGCAUGCCUUAAGUUCUCAGCUGAGAAGUUAUUUUUGGUCAGAUUUAAAGCAACUUAACUACAUAUGUCACCUUAAAACAGAACAGUACUCAUCUAUUGCUAUUACUAUUGCGGUGCAACAAAUUUAAUGUUAGAAGAAUGACAUUAAACUUGUUGUGUAUAGUAUUUGAGUACUCUUCUAUUUUGAAGCAAUAUAAGUGGUUAAGUUGUUUCGAAUCCAACCAAAAAUAGUUUAGCUUAAGGCAUGCAAUUGUUUGACAAUUUGUUCUAUUAAUUCAUUGCAUUCAAC…	...(((.((.(((((((((((((((((((((((.(((((.((((((((((.....(((((.((.(((((((((((((((((((((((.(((.((((((((((((.((..((((((((((((.......(((((((...(((((((((((..(((((.(((((((((((((((.(((((..(.((((((.((((.((((((((.....((((((.((.........(((((((.((((((((((......)))))))))).)))))))))))))))..)))))))).)))).)))))).)..))))).))))))))))))))).)))))..))))))))))))))))))))))))))))))..)).)))))))))))).))).))))).)))))))))))…	467	-207.2
	gma-miR9746i	AAAGTGTTTGAATTTCAATTAGAT	AUAUCAAGCUGUUUACGGUUAUCCAAUUGAGAUUCAAGCACUUUUCUAUGUGGCUUUAAGGUGUGUUUGAAUGGAACACCUUAAAUCCAUGAAGAAAAGUGUUUGAAUUUCAAUUAGAUAACCAUAGACAACUUGAUAU	((((((((.((((((.(((((((.(((((((((((((((((((((((.(((((.((((((((((...........)))))))))).))))).))))))))))))))))))))))).))))))).)))))).))))))))	139	-73.2
miR9747	gma-miR9747	CATGCGATGATTTAAATACTTT	GCAUUUAAAGUAUUUAAAUCGUUGCAUUAAUAAAAAUGUCCUAAAAUCAAUAAAAAUUGUCUCAUUAAUCAAAAUUCUUGGUCAACUAAAGAAAAAUAAAUAAAUUUAUUGAUUUGAGGACAUUUUCAUUCAUGCGAUGAUUUAAAUACUUUAAAUG	.((((((((((((((((((((((((((.(((.((((((((((.(((((((((((..((((.((.((((((((.....)))))....))).))...)))).....))))))))))).)))))))))).))).))))))))))))))))))))))))))	156	-53.8
miR9749	gma-miR9749	TTAGCTTCTTTCACCTTTCCC	GGGCGUAUUAACUGAGAGUGUGAGAGGUGAAGGAAGCUAAUCUUGACCAUUCAAUCUUAAUAGGGAUUCGGUGUUCGUGAUUAGCUUCUUUCACCUUUCCCACUUUCACCUAAUAGGCUC	((((.(((((..((((((((.(((((((((((((((((((((.(((.((((.((((((....)))))).)))).))).))))))))))))))))))))).))))))))..))))).))))	120	-64.9
miR9750	gma-miR9750	TGTAAGTCCATATGTGCTCTCT	CAUUUCAGAGGCGCGUAUGGACUUACGACCUGAAGAUUAUUUCUUCCUGAUGAAGCUAAAGAUCUGGAUCGAGGAAGCAGAAGGCAUGGUAUAACUGCUCCUCUUCAAGAGCUUCAUCACCAGCAUUAUCUUCAGGUGUAAGUCCAUAUGUGCUCUCUAAAAU	.((((.((((((((((((((((((((.((((((((((.....((...(((((((((......(((.((..(((((.((((...((...))....))))))))).)).))))))))))))..))....)))))))))))))))))))))))))).)))).))))	162	-73.2
miR9751	gma-miR9751	GTAATTTTAAACCTAAACCCTAAA	UCAAGGUAAUUUUAAACCUAAACCCUAAAUUAUUCUCAUUCUGAUUCAUUUCUGCUCAUAACCCUAAUCUAGGGUUUAGGUUUAAAAUUAAUUCAGU	......(((((((((((((((((((((.((((..........((......))............)))).))))))))))))))))))))).......	84	-26.4
miR9753	gma-miR9753	ACAATTTGGGACTTAGGGCTACAA	ACAUUUUGUUUUCCUUCUUGUCGACUUCUUAAAGACUAAAACCCCAAAACCGAAGCUCCAAAAUUAGCCCAUCUAUUGUAACCCUAAGUCCCAAAUCGUGAUAUGUAUUUAUUAAUACUUCUAAUAUAUCACAAUUUGGGACUUAGGGCUACAACAGAAGAGUUGGUUUUGGGGCUUGGGUUUUGUGGGCUUAGGCUUUAAGAAGCCCAAAAGGAGGAAAACAAAAUGU	(((((((((((((((((((...(.((((((((((.((((..((((((((((.((((((((((((((((.(.(((.(((((.(((((((((((((((.(((((((((.................))))))))).))))))))))))))).))))).))).).)))))))))))))))).))))))).))).)))).)))))))))).)...)))))))))))))))))))	229	-122.7
miR9754	gma-miR9754	TGACCACATTAGACTGAAAGTA	UUUCUAUACUUUCGGUCAAACGUGGUCAAGUUCCCUUUACUUUCAUAUUGAUGAAUUGGGUCCCCAAACUUUAAAAUACAUGUGGAUUUAGUCUCCCCGAACUCUAAAAAUACGAUGAAUUCUUAGAAAUGAGGGACUAAAUCCCAUGUUCUUUAAAGUUUGAGGGCCAAAUUCAUUGUAUGAAAGUGUUGGGACCUUGACCACAUUAGACUGAAAGUACAGAGUC	.((((.(((((((((((.((.(((((((((.((((..(((((((((((.((((((((.(((((.(((((((((((..(((((.((((((((((.((.((...(((((.(((.......))).)))))..)).)))))))))))))))))..))))))))))).))))).)))))))))))))))))))..)))).))))))))).)).))))))))))).))))..	223	-109
miR9755	gma-miR9755	TGATCCAGGAACTTTTCATCT	GGUAAAAAUUGAGGUGAAAAAUUCAUGGAUCAGUUUUCAAUGCAACUUCGCAAAUAAAACUGAUCCAGGAACUUUUCAUCUUCAAUUUUAACC	(((.((((((((((((((((.(((.((((((((((((...(((......)))...)))))))))))).))).)))))))).)))))))).)))	93	-40
miR9756	gma-miR9756	TGAGAACTTTATCCAAACAGAG	CUAUGGCCCUGUUUGGGUAAAGUUCUCAAUAAGCACUUAUAGGAAAAGAAAUAACAAGUUAAAAUGAAUUAAGCUUAUCCCACAAGUUAAAUUAGCUUUUGGAAAAAAAUGAAAAAACUUCCAUAAAUUAGCUUAUACAUAAACUAAUUUUAACUUAUGAGGGAAGUUUAAAUCAUUUUCUAUCUAUUUUCUUCUUUUACAAGUGCUCAUUGAGAACUUUAUCCAAACAGAGCAAUA	.(((.((.((((((((((((((((((((((.(((((((.(((((.((((((.........(((((((.((((((((.(((((.((((((((..((((..(((((..............)))))......))))...............)))))))).)).))))))))))).)))))))........)))))).))))).))))))).)))))))))))))))))))))).)).)))	236	-78.6
miR9757	gma-miR9757	CAACCCTCCTCAGTTAGATCTC	CCAAUGCUACCAAACACUGGCUCAACCCUCCUCAGUUAGAUCUCGUCAAACAGCGAGGCGUGAAUUCGCUCCUUGACUUACUUGCCUUGCUAUUUAAGGAGAUCCAAUUGAGGAGGGUUGAGCCAGUUUUUGGUAGCAUUGG	((((((((((((((.((((((((((((((((((((((.((((((.(.(((.((((((((((((..(((.....))).))))..)))))))).))).).)))))).)))))))))))))))))))))).))))))))))))))	142	-92.4
miR9760	gma-miR9760	TGGATGATGTAGTTTTGATTG	CCUCAACAAUCAAAACUACACCAUCCAGAAAAAGCAUGCAAUUAGGGAUAGUCGAUUGUAUGCCCUUGUUAAGCACAUCCAAGAGACCAAGACUAAAUUAAAUAGGUAAGAACUAAAGGUUGGGCCUUGAUGUAGUCCUAUACUUUCAGGAAAUUCCUAAGUCUUGCUUCUUCUGGAUGAUGUAGUUUUGAUUGUUGAG	.(((((((((((((((((((.(((((((((.(((((.....((((((((.(((..(((.(((..(((...)))..))).)))..)))...(((((.((((...((((...((((...))))..)))))))).)))))...............))))))))....))))).))))))))).)))))))))))))))))))	198	-69.9
miR9761	gma-miR9761	TGAAGGTCTAGGATATTTTGT	GAGUUUGAAGGUCUAGGAUAUUUUGUAUCUAGGAUUUUCAAUUGAUUUGGCUUGGGACUUAAUUGAGUUUUUAUUUUGUUUUUGGGUCAGUGUCAUGGACCCGUACAAAGAUAUCCAAAACACAAGCACUAACCACAAAAACAUAAAAUAAAAACUCAAAUUAGUCCCAAGCCAAAUUAAUUGAAAACCCUAGAUACAAAAUGCCUUAGAUAUUCAAACUCA	(((((((((.(((((((.(((((((((((((((.(((((((((((((((((((((((((...(((((((((((((((((((((((((.(((((..((((..............))))........))))).))).))))))))..))))))))))))))...))))))))))))))))))))))))).))))))))))))))).))))))).))))))))).	221	-111.7
miR9762	gma-miR9762	TACAGATCTTTGGAAACAGGC	UUACUUGUGCUUUUAUUUUCUGUUUUCACUAUUUAAUUAUAAAAAUGUCAUAUUGUUUUCAAUUUGUUUUCUGUUUCAAAGAUUUGUACAGGAAACAUUGAAAACAACUUUUUUUUGUUCUCUGUUUCCUUUACAGAUCUUUGGAAACAGGCAACAGAUUGAAAAUAAGGUGUCAAUUUUGUAAUUAAAAAAAGAAAACCGGAAAUAAAUACACAAGUAA	(((((((((..(((((((((.((((((....(((((((((((((.((.(((.((((((((((((((((.(((((((((((((((((((.((((((((..((.(((((.......))))).)))))))))).))))))))))).)))))))).)))))))))))))))).))).)).)))))))))))))....)))))).)))))))))..)))))))))	220	-92.4
miR9763	gma-miR9763	ACCCATCCAACTCTGAAGATA	UCCAAACCCAUCCAACUCUGAAGAUAAUUUGGUUCAUAGUUAUCAAGAGAAACUGAACCAUAUUAUCUUUAGAGUUGGACUGGUUUGGGU	((((((((..((((((((((((((((((.(((((((..(((.((....)))))))))))).))))))))))))))))))..)))))))).	89	-48.2
miR9764	gma-miR9764	TGGATACACTCTTACTTTCTC	UAAAAUGAGAAAGUUAGUGUGUAUCCACUCUUGAUUUGAAUUAUCCAUUUCAAAUCAAGGGUGGAUACACUCUUACUUUCUCUCUUU	.(((..((((((((.((.((((((((((((((((((((((........)))))))))))))))))))))).)).))))))))..)))	86	-47.8
miR9765	gma-miR9765	TAATACAGAATTCGGAGACAAC	UCCAGGUGUUAUUAACUUGUCUUCAAAUUCUGUAUUACCUUGCAGCGGAUUGAGAUGCUGGAUUCGGUAAUACAGAAUUCGGAGACAACUUAAUAACAACUGGA	(((((.(((((((((.((((((((.((((((((((((((.(.(((((........))))).)...)))))))))))))).)))))))).))))))))).)))))	104	-53
miR9766	gma-miR9766	TTTGAAGGGAAGGAATGAAAC	UACAUCUUUGAAGGGAAGGAAUGAAACAAUGGUGAUAAAAAUAGUUUCCCGCAACAAAGAGAACUUGUCCUUUUUUGUUCCUUCUUAUCUAAUCCCUGACAAUGAUAAAAAAAAACAGGAACAAAAACAAGGAUAAAUUCUCUUUGUUGAAAAAGAAACUAUUGUUUCAUUCCUUCCCUUCAAAGAUAC	...(((((((((((((((((((((((((............((((((((...((((((((((((.((((((((((((((((((..(((((..............)))))........))))))))))..)))))))).)))))))))))).....)))))))))))))))))))))))))))))))))..	184	-81.8
miR9767	gma-miR9767	ATGGAATGGTTACTTATGAAAAGA	GUAAUGGAUGGAAUGGUUACUUAUGAAAAGAAGAAAUUAAUAAUAAAUCUCUAGCAUAUCCAACACAAUCAAAGCAUAUCCAAUUUUAGAGAGUUACUUUUGAGGAUAUGCUAGAGUGUCAUUAUUGCUUCCUUCUUUUCUUAAUGUAACUAUUCCAUCCAUUG	.((((((((((((((((((((((.(((((((((.((.(((((((....(((((((((((((.......((((((....(((.......).)).....)))))))))))))))))))....))))))).)).))))))))).))).)))))))))))))))))))	163	-65.4

## Sheet: Novel miRNAs
miRNA name	miRNA sequence	genomeID	strand	start	end	Pre-miRNA sequence	SS	hairpinLen	MFE
gma-miRN1	aaagacggguaucuggauaagacc	Chr10	+	35487139	35487388	cacgugaaaccaccaacaauacaaagacggguaucuggauaagaccgucuuuguauuuuaaauccucaaaucacauggcugccacgugaaaguacuaacaaaaacaaagauggucucaccacaccaccaucuuuguauacucgucggcccacucacguguuuggcauguguuaccauuaacgauacaaagaugguuuuuuccacaaaaccgucuuuguaaguuagccacguaaauacaaauugucacaac	.(((((.(((.........(((((((((((.....((((.(((((((((((((((((..............((((((.(...(((((((..(..((.((....(((((((((((...........)))))))))))......)).))..)..)))))))...).))))))...........))))))))))))))))).)))).....))))))))))).)))...)))))...................	230	-78.7
gma-miRN10	aauuggacauugacgauaacgugu	Chr17	+	39559255	39559504	uuauuuuaguccucacuuuuaaaauuggacauugacgauaacgugucaguauagaucgucacauaucguauuuuuauuggauguugacugucacguguuccauuuuuauuggacguugacguuaaauauguacacgaaauuaacaucuaauaaaagcguuacaugugauggucaauguucaauaaaagugcgaugugugacgaucaacauugacaaguuauaguuaacguucaauuuuaaauuggagacu	.......((((.((...(((((((((((((.(((((.(((((.(((((((...(((((((((((((((((((((((((((((((((((((((((((((..(.(((((((((((.((((((((...........)))...))))).))))))))))).)..)))))))))))))))))))))))))))))))))))))))))))))...))))))).))))).))))).)))))))))))))...))))))	243	-116.4
gma-miRN100	uggauacugauacaucugugaagg	Chr01	-	44883406	44883655	caaaucaacaccuaauaagucacccauaucagguauugcuccgggugcauuccauugcggagcuaauggggcgucaggugucaccauuggggcaucauguugcuguguaggagucauagucggccaugaaaaaugagguuguguuuccgcaacaccaccaaacgaaugugagcuugcagacauaucagugugaugaccuuggaauggauacugauacaucugugaaggauacuccacaaauguugguggc	.....(((.((((.(((.(.....).))).)))).)))(((((((((.....)))).)))))(((((((((((.....)))).)))))))....(((((((((((((.......))))).))).)))))........((((((....)))))).(((((((.((..((((((((((((((..(((((((((.....((.......)))))))))))..))))).)))....)).))))..))))))))).	244	-72
gma-miRN101	ugggcugaaggaagcuccuuc	Chr06	+	11460108	11460357	agacagagauuauuauuaauuaauacaaguggaggcaacagaaagaaggagcuccccuucaguccaagcacagagaaaagaggggugcaaaauaucaccugcuucauucacacaauuacacuagcaauuugaaagcacuacguacuguguguguaugaaugagucagcagauacuccagcaacccuuuaaucccuugaauccaugcaugggcugaaggaagcuccuucacucucuuucucucccaguacu	..........(((((.....))))).....(((((.((.(((..(((((((((..(((((((((((.(((..((...(((((((((((....((((..(((.((((((((.(((..(((((.........................)))))))).)))))))).)))..)))).....)).))))))......)))...))..))).))))))))))).)))))))))..))).)).).)))).......	233	-77.2
gma-miRN102	uguagaucuagaacuuguuuu	Chr06	-	44427749	44427998	ccaguggauuuuuauggagauguagaucuagaacuuguuuuagacaaaucagaucacauguggcuauucuuucuucaucgagaaacguucauugaaaaauuccaucucaagcacaaauaucuuggaagauuucuuuugaaauaugauaguaauuuguucauuacuuuaguauuaauauuuuuuuauggagaaauuuauguaauuuuuucauuacuuuaguauuaauauuuuuuuauguuaaauuaggaug	.((((((((((((((((((((((.(((((.((..(((((...))))).)))))))))).............))))))).))))...)))))))).....(((((..................))))).(((((....))))).......(((((((..(((......((((((((((((.....(((((((((((.....)))))))))))......)))))))))))).....))).))))))).....	244	-45.4
gma-miRN103	uguggauugaagggauuuuugu	scaffold_22	-	913578	913827	agaauuaauaguuaaaagugaguuaaggcuaggauuaagugucaagaagcuuaauuggggguuuaagguuuuguuaaggcacccaaucuaauugggccuuaauccaagugguauuaagaccacuagagugccuaagggugugugccauuuuggagaacaaaggguucaggaaaagcucauucucucucuugcucuuggaggcuagguuguguggauugaagggauuuuugugaugcuuugaaguaauuuc	.((((((...............(((((.((..((((((((........))))))))..)).))))).......(((((((..(((((...))))))))))))((((((((((((....(((..(((.....)))..)))..)))))).))))))...(((((.((.((.(((((.(((.(((..(((..(((.(((((...)))))..))).)))..)))))).))))).)))).)))))...)))))).	248	-63
gma-miRN104	uguuguaagcacaucugaguc	Chr16	-	31602348	31602597	caguggauugauauuucuaauguguuguaagcacaucugagucaauugugaaacuuugcugaaauuucucacaauugacucaguuguacuuacaacacacucuagaaguacuaguccaccaucuaccccucuaauuaggugacugcaguuaauuuuucauaaugacaauuagacaugacgacccaauugaagggaaaaaauguucagggaccuaauugaaauuugguagaaguguggggacccacagaau	..((((((((.((((((((.(((((((((((.(((.(((((((((((((((((.(((....))).)).))))))))))))))).))).)))))))))))...)))))))).))))))))..((((((....(((((((((..(((..............((((....))))(((((.....(((.......))).....))))))))..)))))))))......))))))..(((((....)))))....	244	-92.7
gma-miRN105-1	uuaaaaaguguauguguagaua	Chr20	-	46511507	46511756	auagaauuagaauuaaaugaaaaguauuuuaaaaaugauaacauuaaauaugacaaaauuaguuagauuuacuuauauuuaaguucaacauauaagauuacucuuuugcuuauauaugagucuggagggaguacuuguuuuagucccuaugcauauacuuuuuaauccauuuuaguacauacuauuuuggauaggaacuaaaagagauuaaaaaguguauguguagauauuaaaacaaguaauuucuagg	...(((((..((((((.......((((((....((((....)))))))))).......)))))).)))))((((((((.(((((.........((((....))))..))))).))))))))(((((((...(((((((((((((..(((((((((((((((((((((..(((((((.....(((((...)))))..)))))))..)))))))))))))))))))))..))))))))))))).))))))).	246	-66.9
gma-miRN105-2	uuaaaaaguguauguguagaua	Chr10	+	39141101	39141350	acaauaccaaaaauuuuauaauauacuauuggauuagaaaucuaucuuuuaaagcaauuagguugaauuacuaauuugguucuuauaucugcacacgaucuuuacauuuuagucucuaccccuagaagcuacuuguuuuaguccccacgcaacacuuuuuaauccauuuuaguacauacuauuuuggacaguagguacuaaaagagauuaaaaaguguauguguagauacuaaaacgaaucauuucuaag	......((((..................)))).((((((((............(((..((....((((((......))))))...))..))).................((((.((((....)))).)))).((((((((((..(.((((((((((((((((((..(((((((((.((((.........)))).)))))))))..))))))))))))).))))).)..))))))))))...)))))))).	243	-59.1
gma-miRN106-1	uuaaaguauagggaccaaauu	Chr20	-	12278691	12278940	auaacauaagaauucaaugucucaaauauguuuaagcuauauagaauauaggauaaaagagguauuuaguccuuauacuuuuggucaaacuuugguuccuauaguuucaaauggaucaauuuggucccuauacuuuaaaaaauaaguggauuuaguuucuaagcauugacgauugagagaccaaauaaggacuaaaucaacuauuuguuaaaguauagggaccaaauucaccuauuuuuuuaaaguaaag	..(((((((((........)))....)))))).((((((((..((((..(((.....((((((((.........)))))))).......)))..)))).)))))))).((((((...(((((((((((((((((((((.(((((.((.((((((((((((...((........))..))).........))))))))).))))))).)))))))))))))))))))))...)))))).............	235	-60.5
gma-miRN106-2	uuaaaguauagggaccaaauu	Chr19	+	37282608	37282857	gagaauaaauugauauuaauuuuccaauuuuaccuuuuuuauagugcuaauaaugaaaaaaaccauacaaauaaaagaguaaaauauauuuuaguccuuauaccaucaaucaaaauuuguuuuaguaugcauuuguaauuucauauugaucaauuugauuccuuuacuuuuaaaaauaaguugauuuaguccucguuccuauuuuuuuuaaaguauagggaccaaauuaaucaaugugaaacuacaugga	((((((.(((....))).))))))..........((((((((.((....)).))))))))..(((...........((.(((((....))))).))..(((((...(((.......))).....)))))....((((.((((((((((((.((((((.(((((.((((((.(((((((.(.(((........)))..).)))))))...)))))).))))).)))))).)))))))))))).))))))).	249	-44.7
gma-miRN107	uuaaggaaguguaagugaugauu	Chr03	-	4695298	4695547	acgaacauuuugaucaacaacuuuaaggaaguguaagugaugauuauaaucuaucaauagagguuuuaucuacgaauuuauuuucaccuauaauuacaugugauuaucacuauacaagauucuuaccauucacaaugugcauacguaaaaauuauuaacuuauauccacaaucucuaauuauagguaaaaacauuaacuuauaccuauaacauccagcaguagauaaaagucauuaacuuauguugucua	....(((((.(((..........((((((..(((((((((((((((((............((((.........(((......))))))).........))))))))))))).))))...))))))....))).)))))(((.((((((...(((...((((.((((.((.........(((((((((.((........)).))))))))).........)).)))).))))...))).)))))))))...	243	-39.7
gma-miRN108	uuagacgugcuuuuggauaaau	Chr13	+	22643278	22643527	cuauuuggauaaacuuguccagaaguacuuuuaagagacggaaauaaagaaaaaaguaaauaagcuucuccauaagaugaaauuagcuuauggauaagcaaauguguagaagcucucuuauauuagcuucucuaaaagaugaauugcauaaagcuaauuuuaacuuaugggaaaacucauuucauuuuuuucuuuuucuuuucuucuuagacgugcuuuuggauaaauuuauccaaacaggccuaaaucc	((.((((((((((.((((((((((((((.(((((((((.(((((..(((((((((((((((.((.(((.(((((((.(((((((((((((((.(..........((.(((((((..........))))))).))..........).))).)))))))))))).))))))))))..)).)))).))))))))))))))))..)).))))))).)))))))))))))).)))))))))).))..........	240	-84.6
gma-miRN109-1	uuaucaguaacaucaucauca	Chr20	+	18682405	18682654	acuaaaaacauucuccuagcucuuuaucaguaacaucaucaucaaacuuuuauguaaagaacauugaugaugguguuacugacaaauaacuaggagaucuguuuaguucaugugacacaauaacuaucacguaaaaguuaugugagagcaagaguaauuuguuuuuguauucuucuccaacccugaggaggcuaagaaacauauaaguacuuuucuaggcugcaugcaagaccaguuggggucugauguu	......((((.((((((((...(((.(((((((((((((((((((..((((......))))..))))))))))))))))))).)))...))))))))..))))(((((..(((...)))..)))))((((((((...)))))))).((((((((((...(((((((....(((((((.......)))))))...)))))))......)))))))....)))((((.((.((((......)))))))))).	243	-77.3
gma-miRN109-2	uuaucaguaacaucaucauca	Chr12	+	33016795	33017044	gcaaaaaacacgcuuguagcucuuuaucaguaacaucaucaucaaacuuuuauguaaagaacauugaugaugauguuacugauaaauaacuacgagaucuguuuaguucauguggcauaauaacgaucaccuguaaguaccuuucuugguugcaugcaagaccaguaggguccugauguuguugugcuuuguugaaauuccuacuagcuucuggauugguuggguuaaagaguaaaucaugaacuuuuug	.....(((((.((((((((...(((((((((((((((((((((((..((((......))))..)))))))))))))))))))))))...))))))).).)))))((((((((.(((((((((((.((((..((((.(((((......)).))).)))).((((.....)))).)))))))))))))))........((((...((((((........))))))......))))....)))))))).....	240	-81.9
gma-miRN109-3	uuaucaguaacaucaucauca	Chr18	-	14913993	14914242	uuaaaaucauucuuguaguucuuuaucaguaacaucaucaucaccaaacuuucagguaaaggacauugaugauaguguuauugauaaauaaccacaaaauuuguuuaguucauguggcaugauaacaugccuaaaaguuaugacgcaagagcgaggaguuugguuuuuucuccuucuccaaccaugaggaggcuaauaauccugugauuacauuucauggcuucaugcaagacccucuauuuuuauuuuc	..........((((((((((.((((((((((((((.(((((((.....((((.....)))).....))))))).)))))))))))))).))).((((...))))...........((((((....))))))...((((((((((((....)))(((((...........)))))(((((........)))))....(((((....)))))....)))))))))..)))))))..................	222	-64.8
gma-miRN11	aauuuagcuguaauacuuuuguc	Chr08	-	4276267	4276516	aaacauugaauugcgugcauucaauuccuggaccaagcucaauuuucauugcaagaaaauaucuuggacagggguaucauagcuaaaaauuuuauucaacuucgucaaauaacaaugauaaauuguguuaagccauucaaagaguuaugauaacuaaguuuaauaagggcaauuuaugauuguuauuugauggaauuaaauaaaaaauuuagcuguaauacuuuugucuaagauaauuuucuugcaauga	....(((((.(((.((.((.........)).)))))..)))))..((((((((((((((((((((((((((((((((.(((((((((..(((((((.((.((((((((((((((((.((((((((((((((((.........(((((...)))))..)))))))....))))))))).)))))))))))))))).)).)))))))..))))))))).))))))))))))))))).)))))))))))))))	246	-93.9
gma-miRN110	uucagaucgugcgcugggcgc	Chr09	-	7275617	7275866	gccacaccucgcgcuuagcgcguucagaucgugcgcugggcgcgccaugcacgcugggccugugcuucuguuggaucgggcgcugggcgccuagcugggcuuagcgcgcguaacgguuuccaccuucgugcuuaacgccacgcucagcgccugcuguuaguugcucgcuuagcgccugaugcgcgcuuagcgccccuguuggauugggccugcuucagaauuucuucuuuuuucuucuuuucugugccac	(((.((...(((((...)))))(((((.....(((((((((((((......((((((((....((..(((.(((..(((((((((((((......(((..((((.(((((.((.(((....))))))))))))))..))))))))))))))))))).)))..))..))))))))......))))))))))))).....))))).)))))..((..(((((...................))))).))...	247	-100.2
gma-miRN111	uuccuugacaaguaaaccag	Chr15	+	20629834	20630083	ggacaagaaaugcuuucuucguauccuuauaugauaugauaauauagucuacuucauuuuuuccauuaaggggaaaaaauaucauggugcuuuauauuauaauguuguauagucuacuucauuuuuuuacauuaaggggaaaaaauaucauggugcucuauauuuuaauguuauuagauucacugcguuaaacuguacuucuuuguguuuccuugacaaguaaaccagaccuugggaugcggcuaagcac	..........(((((...(((((((((((((((((((.(((((((((..((((..(((((((((.......))))))))).....))))..))))))))).))))))))))((((..........(((((.....(((((((..(((....(((((.......((((((((.............))))))))..)))))....))).))))))).....)))))..))))...)))))))))..))))).	239	-52.7
gma-miRN112-1	uucgaauggauacugauacauc	Chr05	+	29198293	29198542	caaaucaacaccuaauaauucaucgauauuagguauugcuccggguacauuccauugaguaccuaauggggcauuagguguuucaauuggaacauuguguugcuaugaaggggucauaguaggccauggaaaauucccauaugucuuugcaacacuaccuaaugaauguucgcuugcagauguauagauguaucacuuugaugagcuucgaauggauacugauacaucugcgccagauauugagaaaaug	.....(((.((((((((.........)))))))).)))((((((((((..........))))))...))))(((((((((((((....))))))..(((((((...(((((((((......))))((((.......))))...))))))))))))..)))))))((((((.((..((((((((((....(((((..(((((......)))))..)))))..))))))))))))..)))))).........	236	-73.5
gma-miRN112-2	uucgaauggauacugauacauc	Chr02	+	40158122	40158371	uagugacauaaaucaacaccuaauaauuuauucacaucagguauugcuccgaguacauuccauuaaguaccuaaugggacauuagguguuggaauuuguguaucagguugcugugaaugagucauuguaggccauaaaaaauugugauaugucuccgcaacaccaccuaaugaauguucgguugcagaaguaucacuuugaugacauucgaauggauacugauacaucuguguuggguacaaagaaaaug	....((((((..((((((((((((................(((((......))))).((((((((......)))))))).)))))))))))).....(((((((((..(.(..((((((.((((...................(((((((.(((..(((((...((.........))...)))))))).)))))))..))))..))))))...).)..))))))))).))))))................	230	-59.8
gma-miRN113	uucggcucugaaaaaaucaug	Chr07	+	43274711	43274960	auccucccaggccuccucugccuccuggcgaguggucuugaggaaaaccucgguggcgucgaggcggugcauguuccguuuccacaugcuauaaaggcggugaaucuucuggagcugccgcuuggcgagggugcaguuguugguuuugagggaagcaauggcagccuggaggaggcgcuguuugguccucugaucggcuccgucggcuucggcucugaaaaaaucaugaaacucggguacgccaauggcc	.(((((..(((((..(((.(((....)))))).))))).)))))...((((((((((((.(((((((........)))))))...)))))))..((((((((..(((...)))..))))))))..)))))((((((((..((((((((((.(((((.((((.((((.((.(((((.(((....))))))))..))))))))))..)))))..)))....)))))))...))))...))))(((...))).	248	-96.4
gma-miRN114	uucuaauuuaucagggacuaa	Chr05	+	12049033	12049282	uccaauuuuugcauuuucucccuaauaaauuuuuguuuuaucaugagucaccaauuaaacaacaauuguuuuuuguccuugacacuuauuuuuagccuuugauaaauuagaaaauuuuguguuugcuucaugauaaauauuucgcauauguuauuaauccagacuaaaacaaaauuugcuaauuuauuaggaaacaaacacaaaauauucuaauuuaucagggacuaaaauaaaauaucaaggauaaaaa	...........................((((.((((((.....((......))...)))))).))))..(((((((((((((.......((((((.((((((((((((((((.((((((((((((.(((.((((((((.....(((..((((.(((........))))))).....)))..)))))))).))).)))))))))))).)))))))))))))))).)))))).......)))))))))))))	223	-62.2
gma-miRN115-1	uucuuccgcuguuguaauuuac	Chr03	-	3850804	3851053	cgugagaauucacagaagaaaguucuuccgcuguuguaauuuacaacuacggaagaaucuucuuccguggauuccugcggaagaaguucuuccgugagaugacacgaaagaagauucuuccacaguuauaacauaauugcggaagaagauucuuccacugaaacauuaaggaguauuuugaaaauuacaaaaaauugcugggcgcaacagcugggugccccuagcaauucccaagagaguauugugaaag	........((((((((((((..(((((((((.(((((...(((.((((..((((((((((((((.((((...((.(((((((((...))))))))).))...)))).))))))))))))))..)))).))).))))).)))))))))..)))))).(((............))).(((((.......)))))((((((((((.(((.(.....).))).)))))))))).............))))))..	240	-91.4
gma-miRN115-2	uucuuccgcuguuguaauuuac	Chr03	-	3850988	3851237	uuuuguauuuuguauuuuacuauuaaaagcggaagaacuucuuccaugugaucuuauagaagaacuucuuccgcaagaauccacggaagaauguuuuuccguuguuguaaauuacaacuguggaaaaacuuguuacaguuguggaagaacuuucuuccguacgaucucgcggaagaaguucuuccgugagaauucacagaagaaaguucuuccgcuguuguaauuuacaacuacggaagaaucuucuucc	....(((..(((((..((((.......(((((((((((((((((..(((((((((((.((((((((((((((((.(((.((.(((((((((.((((((((.............((((((((((.........)))))))))))))))))).)))))))))..))))).)))))))))))))))).))))))..))))))))).)))))))))))))...))))..))))).)))((((((....))))))	246	-113
gma-miRN116	uucuuccgguagaacaaauu	Chr10	-	37750832	37751081	aauuaggugaaugggcaaaauugcccuugcguuaaaaaaauaauuucuucuuccgaaagaagguucuuccggaaagcuuccggaagaagguuuuuccgaaaauuuuccagaagaacaauuuguguucuaccggaagaaccuucuucuagaagaacaauuuguguucuaauggaaaaaccuucuuccggaaagcuuccggaagaacguucuuccgguagaacaaauuuuucuuucggaagacccuucuucc	....(.((((..(((((....))))))))).).........(((((.((((.(((.(((((.((((((((((((.(((((((((((((((((((((((.............((((((.....((((((.(.((((((....)))))).).)))))).....))))))..))))))))))))))))))).)))))))))))))))).))))).))).)))).)))))........((((((....))))))	246	-108.2
gma-miRN117-1	uugaaguguuugggggaacuc	Chr02	+	1790046	1790295	cauaauauuuugaucaauaaugaacacgaaauucuccaccuuaaauagaacaauuacugugccagacaaguauagagaagcauauguuacuucagggauuuucuguugguuguuugucggaguuccccugaacgcuucaaauauugauaggcuagcuagucuaaacuuguacccgcuauaggccuaauauuaauuacuuguuccaacuugaaguguuugggggaacuccuggauucaacuaacacugcaa	..........((.(((....))).)).((((.((((....................((((((.......)))))).((((.........)))).)))).))))(((((((((..(.(.((((((((((((((((((((((..((((((((((((((..(((.......).))..)))...))))))...))))).............)))))))))))))))))))))).).)..)))))))))......	234	-67.7
gma-miRN117-2	uugaaguguuugggggaacuc	Chr02	+	1790231	1790480	aauauuaauuacuuguuccaacuugaaguguuugggggaacuccuggauucaacuaacacugcaaauuaagcaaaaauaucauucgaauucauuucauuaauucccaaccacagcuuuaauaacuauuugacuaguguuugaggggaaccccauguucaacaaaacucuagaagcaugcaaguuaauuaccuuguacacgaauauauauauauauauauauauauauauauauauauauauauauauaua	.....(((((((((((......(((((((...((((((((....(((((((.........(((.......)))............))))))).........)))))..)))..)))))))...........((((.((((..(..((((.....))))..).)))).))))......))))).))))))............((((((((((((((((((((((....)))))))))))))))))))))).	244	-52.2
gma-miRN118	uugaaguguuuuggggaacuc	Chr01	-	4782462	4782711	aaaggccauugugacuacacauagaaggugaagcaacaaauuugcaucacuauaaauaagaaugcuuauaguaacaguuaaugccaguaauugcaaagaaugcuagcauucaagaaaggaaggucaguuguccccuugaauuccccugaccacuucauuagcaacuccuuagguuucacuaacagugaggccuuauaguuaguccuauugaaguguuuuggggaacucuaggagccacuugaugcuuuuu	((((((...((((....)))).....(((((.((((.....)))).)))))........(((((((...((((....((..(((........)))))...)))))))))))...........(((((.((.(.(((.((.((((((.((.(((((((.((((((((....((((((((((...))))))))))...)))).)..))).))))))).)).)))))).)).))).).)).))))))))))).	249	-69.9
gma-miRN119	uugagaagaguaucguagacgu	Chr20	+	14966853	14967102	auaccaugcaccucugaguaaaguguauuauccugaauucuuaaguuauuguaaaauacucuaacuaguucaggauaaugaggcaacuuuaaaaacauaaaaucaacuaagccaaaguuuugaaauacuugauagcagucaaaugucucaucaucaaagaaagcuaugucuagguacuuagggucuaauaugauucuaguagaaaauugagaagaguaucguagacguugaucauuugaagaaaauagag	...........(((((..(((((((((((((((((((((....(((((..(((...)))..))))))))))))))))))...)).)))))).............((((.......)))).(((.(((.(((((....))))).))).)))((.(((((.....(.((((((((((((((((((((......))))))................))))))).))))))).)....))))).))...)))))	239	-53
gma-miRN12	acauggagaccugaacugaagagg	Chr08	-	3729283	3729532	ccgaguuguccuugaggaagauacauggagaccugaacugaagaggcuugcuaauguuuuucuucuuuuuguuuguccauuuucacccuuuguuuucucauuauucuguuauaauauuucuuauucucugcaauugauuuaaauuuuuaguucccaguuuauuaguuucauguuuuaauucaucauuugauucauauauuuucuuuuauuucaguuuugacuuuuauugaagaguuucuuaugaguuguu	..(((........((((..((...(((((.(..((((..(((((((...((....)).)))))))..))))..).)))))..))..))))......)))........((((.(((((..((.((...(((.((((((.........))))))..)))...)).))....))))).)))).........((((((((....((((((......(((....)))......)))))).....))))))))...	245	-32.5
gma-miRN120	uugaucuaaguuucuguaauu	Chr06	+	45304324	45304573	caugcauuggucaucuaagaaagcuuguuuauuuaaauuuaaaagauugcaaaaguauaguaugcuuuccuaguaacauauugggacucaguucucuugaauaccaaagucuuuucggauguucaaaccuacacaguaucgauuuaucagaagauucaguuagauguuuguugccuuccuugccuauuuucucauguaugcaugaacuugaucuaaguuucuguaauuuacuuaaaaucccugaugcuuu	......((((.(((((.((((.((((...(((((((......(((..(((.........)))..)))((((((((...))))))))..........)))))))...)))).)))).))))).))))........(((((((((((...((.((((((((((((((....(((........(((.(((........))).)))..)))...))))))....))).))))).))..)))))...))))))..	242	-39.2
gma-miRN121-1	uugauuuuagcuuaugggaga	Chr16	+	3735854	3736103	uucauaauuuuagcuuauuggucacuuuaauaucuaugguuaagcaaacacuuggaaaaacugcucuacuuauuugacuaaacuucuccauaaauauuuguaagagaagaaauaagaagguaaaauuaauugaguuguucccacuuaugcacuuaacuuuuauagaaguaucuuuauuuaauuucuccaaaagcuaaagggcguaaauugauuuuagcuuaugggagaagaagcucaauucauuuuacca	.................(((((((....((((.....(((..((((...............))))..)))))))))))))).((((((.((((....))))..)))))).........((((((((.(((((((((...................(((((....)))))............(((((((..(((((((((..((.....)).)))))))))...))))))).))))))))).)))))))).	232	-49.4
gma-miRN121-2	uugauuuuagcuuaugggaga	Chr18	-	50328920	50329169	cuuauucaaaucuuuguuucaacucacacuuucugugaguugaaaugaggaucuagguccuauuugaauaaaauuuuccauaaacacuuaucggaaaaaauaacauuacaagaagguaaaauaauuugaguuucucucauaagcuaacauuaacaaaugcauuuuacuuuuuugaaaguucuuucaucuaaaucuaaugugcauaaguugauuuuagcuuaugggagaaacucaauucauuuuaucuucu	.(((((((((((((((((((((((((((.....)))))))))))))))))))...........))))))))..((((((((((....)))).))))))............((((((((((((...((((((((((((((((((((((.((((((..((((((.(((..(((.(((((....)))))...)))..))).))))))..)))))).))))))))))))))))))))))...))))))))))))	249	-93.4
gma-miRN121-3	uugauuuuagcuuaugggaga	Chr03	-	36832586	36832835	ugaauuuuguuagugauguauucaauauacuaauuguaccaaucaacccuaggcccuauuuagauaaacuuuuccuuaagcauuuauagaagaagaaaauacgauaaaaugaauugagcuuuucccauaagcuaaacucaacuuaugcgcuuaaguuuuauagaaguuuugcucaucuaauuucuccaaaaagcuaagaugcauaaguugauuuuagcuuaugggagaagcucuaauggaaacugaguua	....(((((((((((((.....((((......)))).....))))...(((((.....)))))......(((((..(((....)))..)))))........((((.......))))((((((((((((((((((((.((((((((((((((((.(((((..(((((((..........)))))))....))))))))).)))))))))))).))))))))))))))))))))))))))))).........	237	-69.4
gma-miRN122	uuggauccacuaaugaauuguu	Chr15	+	25411487	25411736	ugaaaacucagacaagccuaaucaugucuauaaauugaaaaaggcucuauauggauugaaacaagccccaagggcuugguaugagcgucugaguaaauuucuauuagauaaaaacuucucuagagguaaaguggauaccacucuuuucauuaagaggaaaucaaaugauguuuuauuggugcaaauuuauguugaugauauuaucuuuggauccacuaaugaauuguuaugcaaggaauucucucaugac	.....((((((((.(((((..(((...........)))...)))))...............(((((((...)))))))........))))))))..(((((((..(((........))).)))))))..(((((...)))))....((((..((((((..((..((((((.((((((((((...(((((....((((....))))..))))).)))))))))).)))))).....)).)))))).)))).	244	-58.6
gma-miRN123	uuggcuuuggaaguaauaggu	Chr16	+	31905746	31905995	uuugguucugguagcaggaucaucauuaccacccgagacaggcauuuacuaacuugccaugggguuaaaaauaaauaugagguacauggguuaaauaaagaagaagcucuuaaauugcuuaccuggagugcuuuuaaaauugauaaaguggauccauguuacgucaacauuuuaaaccguguaguaacuuauacuucuggccuuccauuggcuuuggaaguaauagguuccaacuugucuggaaaaagga	..((((((((....))))))))......((...(.(((((((............(((.(((.((((.(((((.....(((.(((((((((((......(((((..(((((..............))))).)))))...............)))))))).))).)))..))))).)))).))).)))((((((((((((((((.......))))..)))))).)))))).....))))))).).....)).	247	-61.6
gma-miRN124	uuggucgaaaucaugaaugacgug	Chr02	+	12003576	12003825	auggagaaauuauuagguaguccaagacuaucgugucaucuauuguccugaccaauaauuauguaacacauauauaacuuaauauuuuaaauugauuaaaucucuuaaauuaaggaauaacacaauuaauuauuguuaaauaguuauugaguauaucuuuaauuuaaugaauauaucuuuaauuguccacauguugcaugauuauuggucgaaaucaugaaugacgugguggucccggaccacauaauaa	.........((((((.((.((((..((((((((((((((.(((.((..((((((((((((((((((((.....((((.........(((((..(((....((..((((((((((((...((.((((.(((((((....))))))))))).))...)))))))))))).))....)))))))))))).....))))))))))))))))))))..)).))).))))))))))))))..)))).)).))))))	241	-69.2
gma-miRN125-1	uuuagggacuaaaaagauagu	Chr14	+	37877098	37877347	uuuucgaaaggguuuacugucuuuuuagucuuuaggauuucauauuuuaguuccuaaacuauuuuuuuauuuguuauaguuccuuaacuauuuuuuguucuuacuuuugguuuccuagaggaacuaaaaguaagaacagaaaacaaaaauuaagggacuaaaacaaguaaaacaaaguucuaggauuaaagauagaaauucuaaaaguuuagggacuaaaaagauaguaaacccuuuucaaaauuaucua	((((.((((((((((((((((((((((((((((((((((((.((((((...(((((((((.((.(((((((((((.(((((((((((...((((((((((((((((((((((((.....))))))))))))))))))))))))......))))))))))).))))))))))).)))))).)))))...))))))))))))))))........)))))))))))))))))))))))))).)))).......	243	-106.6
gma-miRN125-2	uuuagggacuaaaaagauagu	Chr02	+	34508049	34508298	guugugguguuugcauaauauucauauuggauuuacuaucuuuuuaguugcugaauguuuuucuuacugauuuuagugccugaauuuuuuucauccuccuuuuuagggacuaaaaguaaaaauccuaaaauuguuuugucuugaagguuuuuguugagcugaggacuaguaaaaagaauucaggacugaaaacaaaauccugagaaguuuagggacuaaaaagauaguaaauccuaaaauuuuugauuug	((((((.......)))))).........(((((((((((((((((((((.((((((.((((......((.(((((((.(((((((((((((..((((((((..((((((((..(((..(((((.........)))))..)))...))))))))..)))..)))))......)))))))))))))))))))).)).......)))).)))))).)))))))))))))))))))))................	234	-73.6
gma-miRN126	uuuaucaguagcaucaucauc	Chr07	+	10047669	10047918	aacuaaacagaucucguaguuauuuaucaguagcaucaucaucaaaguucuuuacaugaaaguuugaugaugauguuaccgauaaugagcuacgagaguguuuuuagccgucgcugcaaauuuucucaacuccagaauugcuucccuuugaucugaaccuuuccaauuucggaaucaucauuuucugaacaccaauugauaccaagaaagaaaaaaagaaagaaagaaagaaagaaggaaaggccaaaac	....(((((..((((((((((..(((((.(((((((((((((((((.(((.......)))..))))))))))))))))).)))))..)))))))))).)))))...(((......((((...((((.......))))))))...(((((..(((....(((((....(((((((........)))))))......(((....)))................)))))..)))..)))))...)))......	240	-71.1
gma-miRN127	uuuauuaaauguuuuguguag	Chr07	+	33048595	33048844	guuacuaauauguuuuuuauauuuuauuaaauguuuuguguagccuauguugcuaacuccuaaaaaugucacaaaauaacuuuaacaauaugaguuauauagaacauaugauaaaaugucaaaaaacauauuaguaauauuuauucauaauuugagauauuuuuugauuguugucaaaaaaaauuaguaauauuuuuauuuaauguuagacaaaaagaauauuguuaaagguuaauguauaacagugggu	(((((((((((((((((((((((((((((.((((((((((((((.(((((((.(((.........................))).))))))).)))))))))))))).))))))))))).)))))))))))))))))).....((((.....))))...(((((((((....))))))))).........((((.(((((((((.((.(((((........))))).)).)))))...)))).))))...	247	-60.2
gma-miRN128	uuucuaggauuuauuugacagu	Chr07	+	37806500	37806749	guguuuuauggaccaccagcuacaucguuaucuuauccaauggcuuuuuaaacuuguuauguuggcuucguuuccucugaacuauuauuaagugaacccugaauucgugaggccuugucaugauagucucuuuggaauuagaaaaaugucaaauaaaucuuugaaauuaaaacugcugcccuaaaauuauuauugacaguaguuuuaauuucuaggauuuauuugacaguuuuuuuauuccagagacuac	((((....(((....)))...)))).(((((........))))).......(((.((((((..(((((((.(((......(((.......))).......)))....)))))))....))))))))).((((((((((.((((((.(((((((((((((((.(((((((((((((((((..(((.....)))..).)))))))))))))))).))))))))))))))).)))))).))))))))))....	246	-72.1
gma-miRN129	uuucuucagucuaucauguaau	Chr03	+	20416226	20416475	aaucagaccaaggaggcgaauuuuucuucagucuaucauguaaugguuugacaauauuguuuaaguagggaacaaauucucuuacauaauuuagacaaccuagaaaucuuuguaacuggguuuugucuaagauuugguuggggaauugguuagcaaauucuauugaucuuucuauuugaaugauuguaccuugauauauguuaugaccaaggaaucaaauucggguuuggaaaagauugauuuuugauuu	((((((((((((....((((((((((((..(((((.((((((..(((...(((((...(((((((((((((((.((((((((.((..((((((((((((((((............))))))..))))).)))))..)).)))))))).))..................))))))))))))).))))))))....)))))).)).)))..)))))..)))))))..)))))............))))))).	249	-59.4
gma-miRN13	acgaaagaggaucuguuuuuaaac	Chr19	+	29350274	29350523	uuacuuuuaaaaacuaauaauuacgaaagaggaucuguuuuuaaacuuuuuaugaaaagggucuguuccacaauggaugucgucagaagaauuggcgacauacuagagggugucgcuaguggcacaagcgggacaugcugagcuugugugacuggcggcacccuccaacaacgucaguucuucuggcggcauccauugaggaucagaccuuucguaaaaaguuuaaaaacagacccucuuucguaauuag	.................(((((((((((((((.(((((((((((((((((((((((..(((((((.(((.(((((((((((((((((((((((((((........(((((((((((((((.((((((((.((.....))..)))))))).)))))))))))))))......))))))))))))))))))))))))))).))).)))))))))))))))))))))))))))))).))))))))))))))).	232	-158
gma-miRN130	uuugauaguucauguuug	Chr06	+	47770792	47771041	aaugaugauagagaugagagaugagauagaaauaauuauuuucaaauuaaauaauaaauuacuauaauauccuuaaauuaaacuuauuagcacaaaaggaguuuauugguuuuuuuguuuaaauauuuauguuguuuaaccauauaugaaggguugagauuuaauguuaaaaagucacaugcuuuuuuaaaaauucucauaacauuaaauuuugauaguucauguuugguuauagguucauauuuaauca	..((((((..((..((((.((((..((((.(((.(((((((.......)))))))..))).))))..))))))))..))....))))))..(((((((((.(.....).))))))))).....((..((((.....((((((.(((((((..(((((((((((((((((((((((.....)))))).............)))))))))))))))))..))))))).))))))......))))..))....	244	-46.9
gma-miRN131-1	uuuggagugaagggagcucug	Chr04	-	16713312	16713561	gaauuuaaacucuugucagaagaauuauucuuugaacaaccaagaguauuugcuugauaaaguaaugcaucaagcaagccacuauuaaguggugaagaaccugagucuagugcauuaggugguugaggagaaugaaugaaaacaucaagagacucauucaauggaggugggggagagguaccccaacaaccaaauucgguuucuggaauuuggagugaagggagcucugacuuugcagccucagaaauca	((((.....((((((.........(((((((((...((((((.......(((((((((..(....)..)))))))))((((((....))))))......(((((..(....)..))))))))))).)))))))))..........))))))....))))....((((((((..((((.(.(((..((..((((((((........)))))))).))...)))).))))..)))....)))))........	242	-70.7
gma-miRN131-2	uuuggagugaagggagcucug	Chr06	+	50145791	50146040	aauuugaacucuugucagaagaauuauucuuugaacaaccaagaguguuugcuugauaaaguaaugcaucaagcaagccacuauuaaguggugaagaagaacccgagucuagugcauuaggugguugaggagaaugaaugaaaacaucaagagacucguucaauggaggugggggagagguaccccaacuaccgaauucgguuucuggaauuuggagugaagggagcucugacuucacagccucagaagu	..(((((((((((((((((.(((...)))))))).....)))))))(((((((((((..(....)..)))))))))))((((((...)))))).....((((..((((((..((.((....(.(((.(......).))).)....))))..))))))))))...((..((((((.((((.(.(((..(((.((((((((........)))))))))))...)))).))))..))))))..)))))))...	245	-75.2
gma-miRN132	uuugguugggauuaauuuuga	Chr08	-	10099236	10099485	gauaaauuagguuaaaugcauguuugguugggauuaauuuugaggaaaucauuguuuuuuuccaaaaguucucaaccuggcaaaaauaaacaguuauuucuccaaaauauguugaaucaaacaugcacuuagaauuguagcaugaccaaaccucaauucuugaauuccaauugguuauuauauuauuaaaguaacaagucacuugguucauuaugcuuuucuuguuuugugccuuacaugaccaaacuug	.......((((((...(((((((((((((.((....((((((.((((((.((((((((((((((...(((...))).))).))))..))))))).)))))).))))))...)).)))))))))))))...((((..(((..((((((((...((((...))))..........((((((.((....)).)))))).......)))).))))..)))..)))).(((.((((...)))).)))..))))))	243	-51.3
gma-miRN133-1	uuugucugauucugagaagaac	Chr15	+	46231760	46232009	aaugaagaacuucccauuguaugauggcuggaagagcuuuguguaaugaguuucucuuauuaggucaaacucuuguuugucugauucugagaagaaccauugguacccuuguauuugugcccucaugaggcuguauugguauuguguguuacccuauacaucccaauuuucguauucaucauugaauggaaaguuucuaugauccucugguaggaguuucaugacauggcagggguaauuuugagcagaa	.((((((..(((((((((....))))...)))))..)))))).(((((.((((.((((((((((.(((((....)))))))))))...)))).))))))))).(((((((((...(((((((....).)))(((((.((((........))))..)))))....(((((((.((((((....)))))))))))))..(((((..((((....))))..))))))))..))))))))).............	236	-69.2
gma-miRN133-2	uuugucugauucugagaagaac	Chr15	+	46231629	46231878	auuaaaagaccaguggauggaaaaggaggaguuuguugucuaugacauccacuggcuccauaaaucucuuuaucuuucuuuucuuuuuggaagaauuggaccaauuuguuguugugaucaaccgggaagggaaugaagaacuucccauuguaugauggcuggaagagcuuuguguaaugaguuucucuuauuaggucaaacucuuguuugucugauucugagaagaaccauugguacccuuguauuugug	.......((((((((((((.....(((.((.....)).)))....)))))))))).))((((((.((((((.(((((.((((((((((((.....((((.(((((.....)))).).)))))))))))))))).))))).....(((((....)))))...)))))).))))))(((((.((((.((((((((((.(((((....)))))))))))...)))).)))))))))((((....)))).....	238	-68.6
gma-miRN134	uuuuaagacagucuuggacaaaca	Chr15	-	47654322	47654571	aaccguuuuagaauguaccacauuuuaagacagucuuggacaaacaaccguuuuugaauguguuacauucuaagacgauuuugucgccagaaccgucuuagaauguaacacauucgaagacggucacuuguaaaaaaucaucuuagaauguguuacauucugagauugucacaucgcgagaaucgucuuagaauaacacauucuaagauggucuuaaauacaccaucuuagauuuguuauuuuuuuaaau	.((.(((((((((((((.((((((((((((..((.((..((((...(((((((((((((((((((((((((((((((.(((((....))))).)))))))))))))))))))))))))))))))...))))..)).))..)))))))))))).))))))))))))).))......((((...))))...(((((((((...(((((((((((.........)))))))))))..))))))))).......	242	-108.1
gma-miRN135	uuuuaugaucuuucaaauguagag	Chr18	-	44954301	44954550	aaaagguugaucagaagauugguuuuaugaucuuucaaauguagagagccauuuucuuuucuuucuugugaauucuucucuucugacgggaagcgagccuguacauguugcucucuacaaaugggaccauaaccucuuauauugguaaccgccaucaguuaccccaaauuuggugauuauaauuuggucccucaucaaauuauauuaucacugaugguaucuacacaguuaauuauauauauguaugacc	....((((.(((((((((..(((..((((...(((((..(((((((((((((......((((((((((((((........)))..)))))))).))).......)))..))))))))))..))))).)))))))))))...)))))))))(((((((((............((((((.((((((((((.....)))))))))))))))))))))))))..............((((((....))))))..	244	-59.2
gma-miRN136-1	uuuuugguagauuuuguuucu	Chr10	+	6821260	6821509	uuuaauauauuggaauucacaauuuuugguagauuuuguuucucauuuaaugauuuuuucuccugauuuauauucaaugagaagcaaaaccugccaauuguugaugauuuccaauaaguuauaaccaagggagagucuuuccucuuucagggaauguuucuuugcuuuuuuaugcaaauguaauguuuuuuuuauuggaaaauguuugaugcuaguuuguuaguauuuuuguuauucaaacccucaaccu	..((((.((((((((.(((((((..(((((((.((((((((((((((.((((......((....))....)))).)))))))))))))).)))))))..)))).))).)))))))).))))......((((((((...(((((......)))))...))))((((........))))....((((((((((.....)))))))))).(((((((......)))))))((((.....))))))))......	242	-68.8
gma-miRN136-2	uuuuugguagauuuuguuucu	Chr08	-	14420855	14421104	uagaauuuauugaaaauuaucauuuuugguagauuuuguuucucauuuaaugauucuucuucucauuuauauuaaaugagaagcaaaaccuaucaaaauuaauaauuuucaauaaauucuaacaaaucauagagauaaucuuugagggagaguguagagugucccuagcauuacucuccaugccuauucagcaaucaguuuuucauccucugaagauuguuucugaacuaaguguuuuagaauagaaacg	((((((((((((((((((((...(((((((((.(((((((((((((((((((.................))))))))))))))))))).)))))))))...))))))))))))))))))))........(((((((((((((((((((((((((....((((.....)))))))))))).(((.......)))..............))).)))))))))))))).......((((((......))))))	250	-80.7
gma-miRN14	acguggcucgucccugucgaaggc	Chr07	+	15544642	15544891	ugggaauggugcuuccauggccacguggcucgucccugucgaaggcgccaucagcacuggcgccaugcauggccagcuacauacaaaacaacacccccugggaaauaccuccaaaacagcccuaguuugggaaauucuuucuaaaagaaccccaaacagggaaaugugcccuauuuugacaagucuuccuuacaaguugcuccuucgaauuugaugaauuuauagacuugaucaagagcuagucguuaug	..(((..((((.((((..((....((((((.(.((.(((....(((((((.......)))))))..))).))).))))))................))..)))).))))))).......((((.(((((((...((((((...)))))).))))))))))).((((.((....(((((((((((((...(((((((((.........)))))).)))......))))))).))))))....))))))...	245	-72.7
gma-miRN15-1	agaaacgauguagaaguuagacgu	Chr07	+	31338133	31338382	uaacaucgguggucgaccgauauugaauaaaauguuguugaaaguuaaaaguuucaacaucgguccuccaaccacaguuguagaaagucaacauuuucuacaucaggccuaacguaccaacagauguagaaguuagaccuucuacaucggugcuauaauagaaaacgauguaaaauagcguuuuuucacaucguuggucaauuaagaaacgauguagaaguuagacguucuacaucaguguuaucauaag	((((((.(((((..((((((...............((((((((........))))))))))))))..)).)))...(.((((((((((....)))))))))).)..................((((((((((((.(((.((((((((((...((.((((.((.((((((((.(((........))).))))))))..)).))))))...))))))))))))).))).))))))))).)))))).......	243	-76.7
gma-miRN15-2	agaaacgauguagaaguuagacgu	Chr05	-	31848628	31848877	uaacaucggugaucaaccgauuuugaauagaauguuguugaaaguuaaaaguuucaacaucaauccuccaaccacuguaguagaaagucaacauuuucuacaucaggccuaacguaucaauagauguagaaguuaaaccuucuacaucggugcuauaacagaaaacgauguaaaauaacguuuuuucacaucguuggucagucaagaaacgauguagaaguuagacguuuuacaucaguguuaucauaag	....((((((.....))))))........((.((.((((((((........)))))))).)).)).........(((..(((((((((....)))))))))..))).......(((((....((((((((((......))))))))))))))).((((((......((((((((...((((((((((((((((((............)))))))).))))..))))))))))))))..))))))......	240	-69.1
gma-miRN16	aggccccuaguccucgaauucu	Chr20	+	37895813	37896062	cuuaccuuaauuuguucuuagaaggccccuaguccucgaauucuaggacccuagucuuugagaaccuaacaauauguguauuguauaguuucucauauagucauauugggauuccaggcugcauaaauucuuaacucagacacauaugacaucaguaacauaauuuaaagcgaucuguauguuggagaacuaaguaguugcauucagcagcacuuuguuuaaccaacauaaugugagcaagaaaaagaau	..........(((((((..((((......(((.(((.(((((((((....(((.....((((((.(((((((((....)))))).))).))))))..))).....))))))))).))))))......))))....(((........)))...(((...................)))((((((((.((((.((((.(((((.....))))))))).))))..))))))))....))))))).........	231	-56.5
gma-miRN17	auacaaagacggugcucuggugag	Chr06	-	45533203	45533452	acacaugagugggccaacaaguauacaaagacggugcucuggugagaccgucuuuguuuuuguuaguacuuucacaugguagccacgugauuugaggauuuaaaauccaaagacggucuuauccagauacccgucuuuggauuguuggugguuucacguguaggccaugugauuggaggcguuaaaauacaaagacggucuuuacccaacacccgucuuuggauuguuggugguuucacguguaggccac	((((.((((...((((((((.....(((((((((((....(((((((((((((((((.(((....((.((.(((((((((...(((((((.......(((...((((((((((((((((.....)))...)))))))))))))...)))....)))))))...)))))))))..))..))....))).)))))))))))).)))))...)).)))))))))..))))))))...)))).)))).......	243	-107
gma-miRN18-1	auacuuguaaauccugaaacgugu	Chr13	-	30113269	30113518	uuuuagaauauguauuucauaacacauuucagauuuacaaauauauuacaaaaugauuauuuuauaauagacuucuaaaucccaaaauguguuuugaaauauccauuuugaaauacaauaauuuugauuuguuaucuuuuggaauagguauucaugaacacauuuuagauguacaaggaaauuauggaaugaguauucuauaaaauacuuguaaauccugaaacguguuccgcaauacccaucuuagaau	(((((((((..((((((((.(((((((((..((((((......(((((.(((((....))))).)))))......))))))...))))))))).))))))))..)))))))))....(((((........))))).((((((.((.((((((...((((((.((((((((.((((((....(((((((((....)))))))))....)))))).)).)))))).))))))...)))))).)).)))))).	249	-60.9
gma-miRN18-2	auacuuguaaauccugaaacgugu	Chr13	-	30113087	30113336	uauggaaugaguauucuauaaaauacuuguaaauccugaaacguguuccgcaauacccaucuuagaauagaguuuugaacuuugucuucugaaauacauucucaaauugcauguguauuauaaaauauccauuccagaacaacauuuugauuuuuguuuuuuucaaucuacccucaucaaaacuaugcaaagaugaaacaaaacacccucaucauuucuagagaugacuuauacuuccaccuucaaaugc	..(((((((.(((((.(((((.((((.(((((.....(((..(((((..............(((((((((((((...))))))))..)))))))))).))).....))))).)))).))))).))))).)))))))......(((((.((....(((((((((((.(((.....................)))))))).))))))...(((((.........)))))...............))))))).	247	-39.9
gma-miRN19	auagaggaacacguauaacuagc	Chr15	+	37471913	37472162	cacuuuuuaaacuccuaaauagaggaacacguauaacuagcacacuaauuauauuuuuucuuuuuuuucauucauuuuuuucauacucauaauuuuaauuuuuuuuauccaaacacaaaauuuugaaaauaaaagaauuucaauugaaguauuugaaauucuuaaaauuuuaaauuucucagaauuuuaaauuucuccaugucauauuuaacuugcauauauaaucuuacgaguauguuuggaugaggaa	................(((.(((((((...((((((.(((....))).))))))...))))))).)))................................((((((((((((((((((....))).......(((((((((((.........))))))))))).((((((.((((((....)))))).))))))................(((((..............))))).)))))))))))))))	234	-37.7
gma-miRN2	aacauccgaugugggacuauucuc	Chr08	+	41697312	41697561	uaagcacucaucauauuuguuaaacauccgaugugggacuauucucaacaaugaguauauaucucauaucuagagauggaaauaaguugagcuggaauaaauaaaacuuaauuaauuuaaauaaguuugacuuauuuaaaaaguucaaaguuuuaaauuuaauguguuacccauuauaguuuuuuuuuuaaaauuaaguuuauaaagauuucuauaagaaaaaacuaauucaaagauuauuuuauguuaa	......((((....(((((((...((((((((((((((.(((.((((....)))).)))..)))))))))..).))))..))))))))))).((((((((.((((((((((((..(((((((((((...))))))))))).))))..))))))))....(((((.......)))))((((((((((((.......((((((....))))))....)))))))))))).........))))))))......	238	-44.5
gma-miRN20	auagggacuaaaaugaauaaguuu	Chr05	-	11370164	11370413	uuauuuaguucccuaguuucccaacuuauccuuuguaguucuuaugguuaaauggauuuuuuaaucucuaaaguuuacauuuuaauucuuaaaaaaucucuaucguuaaauuuuuuuaauuucguuaguuagaauuuuaacggcauaaaucuuuugggaauuaaaauguaaauuuuagggauuaaaaauauucacuuauuuauuauagggacuaaaaugaauaaguuuagaaauuguagagauuaaaugg	.((((((((((..(((((((..(((((((.(....((((((((((((((((.((((((((((((((((((((((((((((((((((((((((((........((((((((...((((((((.....)))))))).))))))))........))))))))))))))))))))))))))))))))))))).))))).)))...)))))))))))))....).)))))))..)))))))..)).)))))))).	248	-79.7
gma-miRN21	aucuugaucguucauguuuggu	Chr14	+	29276357	29276606	gugaugaagcuaugcuauuguugauaguuagaggauuuaugucuuaugacacacaauacauaaucauaacacauaauacagaugauauaucaugugagagaaaaauaucuuuuaugagaguaagaagauuaaauggaccuuauaaucauacaugaaggaucaagacuaaaugucaugugacuaguuaaaaagucacaugacuuuaaaucuugaucguucauguuugguuauacgauucaaauaaucaucu	(((((((...((((.((((((.(...((((.(((((....))))).)))).))))))))))).))))..))).................(((((.((((........)))).))))).....(((.(((((..((((.(.((((((((.(((((((.((((((((.((((.(((((((((((........)))))))))))))))..)))))))).))))))).)))))))).).))))..))))).)))	250	-77.8
gma-miRN22	auguuguagcucauguuuguu	Chr04	+	49036630	49036879	aauguuguagcucauguuuguuugauuuuucuuacauuuugaagaaaacaugaacuaucaaaacaguuagcaauuaaauuacagacagagcaaguguuguuuucccuauuccacccauaccauggaucccugucaugugguggacaccaucaucagauccaacguccaaaagcuucauuacuuuugacacuugugacucuaguccaaccaaauaauccgcaacauguaaacaagugggauuaaucuugca	..((((((((.((((((((.......(((((.........))))))))))))).))))...))))....((((..........((((((((((((((............(((((((((..((.((...))))..))).))))))...........(((.....)))((((((........)))))))))))))...)))).)))........((((((.((.(.((....)).)))))))))...)))).	247	-48.9
gma-miRN23	auguuugacaauuuugggcuguag	Chr11	+	1802756	1803005	agauucucuuaaauaacaucaccuuccuucugaaaaugggaaaacccugagacgagaagucugaagcaaccaauugacauaucagcagcagcacaauaggcaauucuaaacaggugagugcauaguuuuauauauuuauuuauuuaguuuuugaauguuguuuuccucauuuuagcuaaauuauuaucacuuaccacuuguuugauguuugacaauuuugggcuguagagaaaucaaaugaacacccuga	.((((((((.............(((((((((......(((....))).......)))))...)))).......((((....))))..(((((.(((((((((..((.(((((((((((((.(((((...............((((((((...(((((..(....)..))))).)))))))).)))))))))))))...)))))))))))))......))).))))))))).))))...............	234	-45.3
gma-miRN24-1	auuagcuaauuuguagaaguu	Chr14	-	1017723	1017972	cugcucgauuaguaacauguuugauugaucaaggauaaucuaugugggaauuuuagauuuuacucucccccguaucuuucuaguuuccuuuauauccuaaaggcuuguuugggugagcuucuuuaaaagcacuucuaagacaagaaaauaagaagaaaaugagaugaacuucuccauaagcuaaaauaaguucuccauuaucuaaucauuagcuaauuuguagaaguucucucaaauagcuucuauaaag	.((.((((((((........)))))))).))((((((.....((.(((((..(((((...(((........)))....))))).))))).)))))))).....((((((((((.(.((((......)))).).))).)))))))......(((((....(((((.((((((((.((..((((((........................))))))....)).))))))))))))).....)))))......	243	-54.6
gma-miRN24-2	auuagcuaauuuguagaaguu	Chr08	-	44645950	44646199	augaacuuuccauuaguuaaucauuagcuaauuuguagaaguucuuucauauaacuucucuaaaaaaaaugaaagaauaucuauaaauuaauuaauaaagaacuuauuuuaacuuauaaaaaaucucaucucauuuucuuuuauuuucuucaccuaaaaguuuuucuagagaaacuuauccaaaugguccaaauucuuucuuaacugcuuuuagccuuugagcugcaggguccugugaccacaaaaugaa	..............((((....(((((.(((((((((((.((((((((((..................)))))))))).))))))))))).)))))....))))..........................(((((((((((((...........)))))).......((((((......((....))......)))))).....((((....(((......)))))))((((....))))..))))))).	235	-43.2
gma-miRN24-3	auuagcuaauuuguagaaguu	Chr18	+	52901757	52902006	uauaagucaaaaugaacucuccauuagcuaauuuguagaaguuuucucauauaacuucuuuaaaagaugagaagacauauacaaauuaguuaaugguuaacaaauggaaagcucauuuuaguuuauggaaaaacuuguuucauuauuuuuuucuuauuuuuuucuccuugaagagcuucuagagaaacuuauccaaacagguucuuaguguugaaauucccccuucaaacacagcuauuucuaucuugcu	....................(((((((((((((((((...((((((((((....(((......)))))))))))))...)))))))))))))))))....(((((((((((((..(((((.....))))).(((((((((...((..(((((((....((((((.....)))))).....)))))))..))...)))))))))....((((((((........))).)))))))))..)))))).)))..	228	-61.1
gma-miRN25	auuccuuagccaauaaacuguag	Chr13	+	35359554	35359803	cagaaguuaaagggaauuuucaagguuuuuuucccccucccuuaucugcacacauuuuuuucucucucugaucuucuggaaaucggauauugaaagauauaaaauuuugaugguuuagcuuaaagggugauuuuuaauuugugggguuuugauuuaguuauuuaccucuucaaucuguuguugaguguauuugauaauaauguguauuccuuagccaauaaacuguagaggaauuuguggcucauucagc	((.(((((((((((((..............)))))...(((((..(((.((.((((((((((....((((((.........))))))....))))))...........)))))).)))....))))).....)))))))).)).....((((...((((((...(((((.((...((((((((((.((((.............))))..))))).)))))...)).))))).....))))))...)))).	249	-44.7
gma-miRN26	auuggauugaagggagcucc	Chr09	-	40981683	40981932	uauagggaggacuaacuaaaaggcaaagaggagcuccuuucaauccaauaaggagggcugaggaguggcaagagcugucaucucaugcauuuggcuacccuuaauguuugugaucagaaaaagaucuugcauugggauuauuuugaaauguuaaguuuggccaugugcauggugugagagcaacuccacccgccuucuuagcccuaccauuggauugaagggagcuccaaauuucagcucuuuuuacuuu	..(((......)))...(((((((..(((((((((((((((((((((((..(((((((((((((((((...(((((.((((.((((((((.((((((..(((((((((.....((((((...((((((.....)))))).)))))))))))))))..)))))).)))))))).)))).)))...))...))).)))))))))))).))))))))))))))))))))))...)))..)).)))))......	242	-108.5
gma-miRN27	auugggacaauacuucagaua	Chr18	-	48576112	48576361	ucccauaaugauuguacuuaauuacuuagcgacaaagugauaaauguauucaaggaauugcaggagauccucaucaaauuccuaacacugcucauugcucugauuucaguaacaaacacugauucagggaagcuuuuguuuacagaacagcacaagcuacugaugucucugauuuuaaccauugucuuauacuucuucuuugcuuccauugggacaauacuucagauauauaagggaagccuucuucaac	((((....(((..((((((.(((((((.......))))))).)).)))))))(((((((....(((...)))....)))))))..............((((((..(((((.......))))).)))))).(((((.((((........)))).)))))....((((.(((((........(((((((((....................)))))))))...))))).))))..)))).............	237	-51
gma-miRN28	auuuauuucugcuugaucuuuggc	Chr19	+	36877669	36877918	uauuuaucuuauuaaaaaaauaucuugugacgacaagauguauuuuuuuauugguguaaaaaaauauuuauucaauauauuuaaguaaaaaaugaauuacuuugugggaauaauugucacauuacauuucauauagauucgccaaugacuucaaguaaaaugguuuauaauuaaggaauuugacacaagugauuaauauguuaaauuuauuucugcuugaucuuuggcgaaauaauaauuugucaguuuu	........((((((......((((((((....))))))))(((((((((((....)))))))))))((((((.((.....)).))))))..(((((......(((((.((...)).)))))......))))).....((((((((.((..(((((((((((((((((..(((((...(((((...)))))..)))))....)))).)))))).))))))))).)))))))).))))))............	230	-48.7
gma-miRN29	auuucccugaacacuucauu	Chr02	+	1796175	1796424	ggaaggucaguuguccccuugaauuucccugaacacuucauuagcaauuccuuagguuucacugacaccagugaggcccuauaguuagccauauugaaguguuugggggaacucuaggagccauuugaugcuuuuuaacagaaaggguguuauuaguuaauaugaucgguuuuuucaaguuugcaguguaguuuucuuaucaagugcaugucuuguacuaguauuucaguuugcaucauuauuguucucu	((((((((((.((.(.(((.((.(((((((((((((((((.((((((((.....((((((((((....))))))))))....)))).))..)).))))))))))))))))).)).))).).)).))))).))))).....((((((.((((((........)))).)).))))))(((...((..((((((.........(.((((((.....)))))).).........))))))))...)))......	244	-68
gma-miRN3	aacccucaaaggcuuccgccg	Chr08	+	47692984	47693233	uuguagagaaacugucuucugaaacccucaaaggcuuccgccgcacuauguuucauaucgauucaauucaaagaaacauggaguagcggucgcccgaaaggguuacugaaggcuuuauucuuuauauuuggauauauaguuuuaucaauccuagagaccaugcaaacaucacugcaacaagguuucgaucgaugcuugcaugggugaguauauauauugaaaaacuaacgugaccauuuucuauuauauc	.(((((((((...((((((.(.((((((....(((..((((.((.(((((((((.....((......))...))))))))).)).))))..)))....)))))).).))))))....)))))))))..(((.(((.(((((((.(((((....((((((.((((........))))....)))))).....((((((((....))))))))....))))))))))))..))).)))..............	235	-71.3
gma-miRN30	auuucgguuuagcucgacucagcu	Chr14	+	44587924	44588173	gaaaacgaguugaccugagucgauuucgguuuagcucgacucagcucguuaauauuuagcuuagcucgaaguucgacucgaacucaacaugaauuuuuuuucaauucaaacuugacuugguuuaagcucgugaauagcucaguucagcucguuaacucgaaucacauaaaccaauagucaaaguuuuuaaauccuauacauuucaaauuuucaauuuauuaguagauuuuagauuaaauauuuuuuaaaa	...((((((((((.((((((.((.(((((((.(((((((((.((((...........)))).)).))).)))).))).)))).))..(((((.(((....((((.(((....))).))))...))).)))))....)))))).)))))))))).....................((((((((((((((((............................)))).))))))).)))))..............	233	-49.1
gma-miRN31	caccgauguagaaauuagaccu	Chr07	+	9169410	9169659	cucagcagaauguguuugauuguaaagucaagauccugaaacacugcuaaauaucacacuuuuuacaucggucaaaaacgauauucaacaucgguggucaaccguuuuuaaauaugaugucguugaaaguuaaaaauuucaacaucaauccucaauugaccauuguagaaaaauaauguuuucuacaucgguguuguccugcccaccgauguagaaauuagaccuucuacaucguuguugauaucauaac	...(((((..(((..((((((....)))))).........))))))))...............................(((((.(((((.((((((((((.(((........))).((..(((((((........)))))))..))........))))))))(((((((......((.((((((((((((((..........)))))))))))))).))....))))))).)).)))))))))).....	242	-59.1
gma-miRN32	cagacagauaaugcuagagcc	Chr18	+	16724402	16724651	aguugaagaagucuuaaacuggcagacagauaaugcuagagcccauaaucauuucuugaagaagauagaugaaaagauugacaagaucuauacccaaguaagcacaaaugaugaaagguuacaauaucugucugaaaggaugaagaagcaauaucaucaacuuuccaaagaaauuucucaucuugaagaaaaaugaagaaagaccacuuuuggagugguuucagaugccagagaaagagaaauaaagagg	((((((.((..((((...((..((((((((((.((....((((....(((((((((((......((((((...............)))))).......))))...)))))))....)))).)).))))))))))..))....)))).......)).))))))..........(((((((.((((.........(((.....((((((((...))))))))))).......))))..))))))).......	243	-54.7
gma-miRN33	caguuagagcucuuauuuauag	Chr13	+	17403408	17403657	aaaaaaaacccuuuaccaucaguuagagcucuuauuuauaguaaucuucaacuaacagaauuuaguuaguuauuccuaacagaauucgauuaguuauuccuauuacugucagguuggcgccuaacauacacuuugguaacaagagguuuaggcauucucuuaacccuaucaauacucccccccaaaagaaccaucuuguccucaaggggaaauugaggaaaaaccucuaaaaucugaguaguugacuccc	.....(((((((((((((...(((((.((.((.((((((((((((....((((((..((((((.(((((......))))).))))))..))))))......)))))))).)))).)).)))))))........)))))..))).)))))...................(((((..(((((.....((((....))))........))))).)))))(((..((((((........)))..)))...))).	244	-54.3
gma-miRN34	cauauaucuagguugauuagacu	Chr20	+	37950521	37950770	gauaacagacaaauccugaauucauauaucuagguugauuagacuuguuagguuuuaguaauuuuauuauauggauuuuauuuuuccuuuauuugaauuuuguauaaguaguuaucuuuauuauaucgcaauuuaaauauuuuaucuucuaucuugaucuuucaaucuuuuaucuuuucuuuuaucuucuaauuuuaucuuuaaauaucuuaucuuuucuuuacuuuaucuucuaccuuucuuuaucuuu	(((((.(((........(((((((((((...((((((...((((((...))))))...))))))...)))))))))))...........((((((((((.(((((((..((....))...))))).)).))))))))))..............((((....))))))).)))))............................................................................	174	-26.1
gma-miRN35-1	ccaagaggcagaaaguggagu	Chr09	+	5288873	5289122	gauuucucacacaaagcucacaccaagaggcagaaaguggagugcagccaagggugauuuuccagcacuauuuaguucaauauugaauaguuaguucuguugauuuacuuuugugccgggcaaguuucucuuggcuacauuucacuuuuccugugaaggugugcuuuuugugaaguuuuuuuuuuuucaacaauggggacaaacccuuuguuguuacuuucuugcuuugguuuucugguacugcuuacca	......(((((.(((((..(((((.(.(((..((((((((((((.(((((((((.((((((((.((((....(((.((((((..((((.....)))))))))).))).....)))).))).))))).))))))))).))))))))))))))).)...)))))))))).)))))(((...........((((((.(((......))).))))))..........))).........(((((.....)))))	244	-84
gma-miRN35-2	ccaagaggcagaaaguggagu	Chr09	+	5288786	5289035	cagugcagaaaaaaaauguuuaaacauaauuauaagccugauuucucacacacaaaaaaucaaauguuauucacauguuaaaagcccgauuucucacacaaagcucacaccaagaggcagaaaguggagugcagccaagggugauuuuccagcacuauuuaguucaauauugaauaguuaguucuguugauuuacuuuugugccgggcaaguuucucuuggcuacauuucacuuuuccugugaaggugug	..(((.(((((.......(((.(((((....((((...((((((............))))))....))))....))))).)))......))))))))........((((((.(.(((..((((((((((((.(((((((((.((((((((.((((....(((.((((((..((((.....)))))))))).))).....)))).))).))))).))))))))).))))))))))))))).)...))))))	248	-69.7
gma-miRN36	ccgaucuguguucaacgauagc	Chr03	+	5457424	5457673	cuuccuuugcaagugauggcaggggagagcaacgagucauggaaugcucagccaacaacaucucuggaagauggauaugguauguaugguagggauacagacaaggaggccauaaugagguuguuguuagaggauagcagugauggugugcaagugucugugaccgcuauuguaggcaugggugggguugggaaaaccacuuuagcccgaucuguguucaacgauagcaauuugaagcagauguuugauu	.(((((((((........)))))))))........((((.....((((((((((....(((((.....)))))....))))...........((.((((((((.(.(.(((((......((((((.......))))))....))))).).)...)))))))).))((((((((.(((((((((.((((((((........)))))))).)))))))))..))))))))....)).))))......)))).	248	-78.8
gma-miRN37	ccgauguagaaugucagauuu	Chr14	+	19957232	19957481	aaagaaagaauaggaaacauaauaauaaaaaaaauuauuucuuuuuuuacaaauacaauaaaagggaaguaguaguaauguaucaaucauuauaugguguuacuacuagaaaauaggcuuucuacaucgguuaucgacgccuuuuuacaucgguuaccacgggucauuguaacccggugucauugaaacaaaacgacggucaagggaccgauguagaaugucagauuucaacaucggucauucuaauaac	..((((.((....((......................((((((((((............))))))))))((((((((((..((((.........))))))))))))))((((...(((.(((((((((((((...(((....((((...(((((.((..(((((.......)))))..)).)))))...)))).....)))....))))))))))))).)))...))))....))..)).))))......	242	-56.4
gma-miRN38	ccggucgauguguuaauaacu	Chr13	-	39225059	39225308	uuauuuugugcauauuuuuaaaccggucgauguguuaauaacuuguaauuaacguguacuaucuauacagacaugugaucacuuuucacauuaugcauuuacacguugaucauuaauuauuuacacaucgaucaauaguaauaaagcaacgugcacaaaauauauaguauguucauuuuuguagaacguguuccccguaaauuuugugaaagggucuuaauaaaauugcguggugguaaagaugaucuau	.((((((((((((..(((((.((.(((((((((((.(((((...((.(((((((((((..((.((((.....((((((.......)))))))))).)).))))))))))).))...))))).)))))))))))....))..)))))....))))))))))))..................(((((.(((.(((((((..((((((((..(((...))).))))))))...))).))..)).))).)))))	249	-61.1
gma-miRN39-1	cguaagcucuauugaucuauu	Chr05	-	33164610	33164859	ugauauauagagauucaaaaccuuugaauugauguauuuugauccugccaaaguugauucaauacaugauguuuuaggaaguugauucaauacagaauagaucaauagagcuuaagagaguugcauuuauggcuaucauguauugauauauagagauucaaaaccuuugaauugauguauuuugauccugccaguugauucaacucucguaagcucuauugaucuauucuguauugaacuaacaagaaca	....................(((..((..(.(((((((..((((..((....)).)))).))))))).)..))..)))..((((.(((((((((((((((((((((((((((((.((((((((.(((..((((.((((.........(((((..((((((((...))))))))..)))))..))))...))))...))).)))))))).))))))))))))))))))))))))))))).)))).......	223	-88.7
gma-miRN39-2	cguaagcucuauugaucuauu	Chr05	-	33164535	33164784	aggaaguugauucaauacagaauagaucaauagagcuuaagagaguugcauuuauggcuaucauguauugauauauagagauucaaaaccuuugaauugauguauuuugauccugccaguugauucaacucucguaagcucuauugaucuauucuguauugaacuaacaagaacagauccaaaguugcaguuuaauaauuaacugauccagucuaauuccggcaacgcguacaaacuuuaauggaaugua	.....((((.(((((((((((((((((((((((((((((.((((((((.(((..((((.((((.........(((((..((((((((...))))))))..)))))..))))...))))...))).)))))))).))))))))))))))))))))))))))))).))))....(((..(((((((((((.(((....(((((((((...)))).))))).....))))).....)))))...)))).))).	244	-87.5
gma-miRN4	aaccgucuuugaacugugugucag	Chr01	+	41442062	41442311	ucaaauaugguuauuuguuaauaaccgucuuugaacugugugucagaauaggcauucaaagacgguuauuagcuaauaaccgucuuuguauguugugucagaguuuacauucaaagacgguuauuugcuaauaaccgucuuugaacugugugucagaauaggcauucaaagucgguuauuaguuaauaaccgucuuugaaaggugugucagacuuuacaaucaaagacgguuauuaacaaauaaccgucu	......((((((((((((((((((((((((((((..((((.(((.((.((.((.((((((((((((((((((((((((((((.(((((.(((((...((.((...((((((((((((((((((((....)))))))))))))))).))))..)).))...))))).))))).))))))))))))))))))))))))))))..)).)))).)))..)))).))))))))))))))))))))))))))))..	242	-131.4
gma-miRN40	cuaucuaucaguuaaacucuau	Chr01	-	7006384	7006633	uuuuuauuuuuuugguaaaaacaauuaggaauauuaaagauuuaauaugaagaagacuuuuaaauagacuacggcuaggcuuuuaaaaaggucaggccgaaccaaaauaaaagucuuugauaggcuauagguaaagcucagaccucaaaaauuaaucguaggcuagguucagaccuuuuaaagucuggccugaucuauuuccaccacuaucuaucaguuaaacucuaugcaaaauaauaauaauaauaau	((..((((((((((.......)))..)))))))..))(((((((((.((((((((......(((((((.((.(((((((((((..((((((((.....(((((........(((((.(((((((((..((......)).)).))).........)))).))))).))))).))))))))))))))))))))).)))))))......)).))).))))))))).)))........................	226	-49
gma-miRN41	cucaugaggcuguauugguacu	Chr01	+	37932659	37932908	uugauaucccuguguuugugcucucaugaggcuguauugguacuguauguugcccugcacaucccaggucucauauucuucauugagcagauagggaaaguccuuguugucuuuuugguaagacuuucauaacaugagagggguaauuuuaugcggaaaaauugcucaggcagguuacaauuuugauggaaauauaguccaucauuuuugcgauuuuauggcuucauuuauagauggauuaaaccccuca	.....(((((((((..(((((((..((((((..((((.((..(((.((((.((...))))))..)))..)).)))).)))))).)))))((((((((...)))))))).((((......))))(((((((...)))))))((((((((((.......))))))))))(((((((((.(((...(((((((.......)))))))...))).)))))....))))))..)))))..))))...........	234	-65.1
gma-miRN42	cucguguugcaccucuuu	Chr19	-	21416679	21416928	auaaauguaucgugggccccguggcucguucgguguagaaagucgaucgaaagucgguccguccgggcaggcagaaggaauauaguaauugauugugcaauacuuauuaggugccaucauaccaacacuaaugcaccggaucacaucagaacucugcaguuaagcguacuugggcgagaguaguacuuggaugggugaccucgugggauguccucguguugcaccucuuuuuacguuuuuuucccuuauu	......(((.((((((((....)))))((((((((((...(((((((.....))))((((....)))).((((.....((((.((((.(((......)))))))))))...))))...........)))..)))))))))).....(((....))).......))))))..(((.(((((..(((...(((.(((((((..((.((.....)).)).))))).)))))...)))..))))).))).....	239	-60.2
gma-miRN43	cugaaguguuugggggagcuu	Chr18	-	16051485	16051734	uaucucuuugcugaaaucaaacaacauuggcuugguugcaacaagagaaaaucacuauaaauauaacagguuaacguauguugcaacaccaagaagccauagaagcauugaagcacuugaaaagacuguauuaugucagguguccccuagaguuccucuuaacgcuucauugaagacuuuguuuagguccaauuuaacuaguccauacugaaguguuugggggagcuuugggugucacuugacacuugag	........((((....((((.......((((((((((((((((.(.(..((((...............))))..).).)))))))..))))...)))))........))))))))..................(((((((((.(.((((((((((((((.(((((((((.....((((..(((.((......)).))).)))).....))))))))).)))))))))))))).).)))))))))......	236	-74.6
gma-miRN44	cuggaacccccgugaacauguu	Chr01	+	24376554	24376803	ucacaucucccccuagucccaauuuucuuguuccauaaccacgagggucuuuugagacuguuguugcaugaaaauuuugaguguuucauccuccaaauugguugucaacuccaaugggauaacaugguggacuagcuuaaaagaacuaaacuguuugcaagccuugacuaugaguguuuuggccucuggguuugaaagaucaaccucuggaacccccgugaacauguuucagggcuuguauacauaucua	............(((((((..(((...(((((((((..(.((((.(((((....))))).)))).)............((((....((.((........)).))...))))..)))))))))...))))))))))................(((.((((((((((((......(((((((((.....((((((.(.((......)).).))))))))).))))))...)))))))))))).)))......	232	-67
gma-miRN45	cuuauauaucuguuggacaacuuc	Chr09	+	4871763	4872012	cucacuccuuggaaugcagcuuauauaucuguuggacaacuucauuuaauaccaauugguuuuaagaugaaaucuaacaugguaucagagcccgucucuugaaaacuguauuuuuccccaaagguuaugucaauaaacaagcaauuguuugcucucauuugcuucgaucuucacaccagccucaauaaguucacuuacaaagugaaucaugugauguugaggucgucuugguuuuuguccaaccuaagag	......((((((((((((((((..((((((((((((....(((((((((.(((....))).)).))))))).))))))).)))))..)))....((....))...))))))).....)).))))..............((((((.((........)).))))))((((((......((((.(((....((((((((...))))))))....))).))))))))))((((((((.......)))).)))).	243	-56.6
gma-miRN46	cuuaugacuuguauccaaaca	Chr03	+	27207472	27207721	agggaagauaaaaugggagccuaaaaugaaaacaccuugcacuagcuuuucccuaguuuauuaaagaaaggucaucuucaauucccaaccauuaucaaacuauuggucucucuggauacaaagguacaaguguuuuugagagcuuuucaaaguucuucuacuggaaaaaaaacuccacauucucauuagagaagcucucaaaaaacacuuaugacuuguauccaaacagacacuaugacuuuuucuuaug	((((((((.....((.(((................))).)).....)))))))).........((((((((((((............((((.((......)).)))).(((.(((((((((.(..(.(((((((((((((((((((((.((..........((((........))))........)).))))))))))).)))))))))).)..))))))))))...)))....))))).)))))))...	247	-63.4
gma-miRN47	cuuccggaugaacaaauuguuc	Chr01	+	48011612	48011861	uuccuucuuccagacaaagguucuuccggaugaacaaauuguucauccagaagaaccuucuucuagagaauuuaucggaagaacuucuuccgguagcuucuucgguaaaagguucuuuugguagaacaauuuauucuaccggaagaaccuuuuuucggaagaagaaauuauuauuuuuuuaaauuaguuuuauuuucaaacuuuggcacaaggacaauuuugcccauuuacuuaauugcugggugcacca	...((((((((.((.((((((((((((((..(((.(((((((((..(((((((((((((...((.(((((.(((((((((((...))))))))))).))))).))...)))))))))))))..))))))))).)))..)))))))))))))).)).)))))))).....................(((((.......)))))...((((..((.(((((..(........)..)))))))..))))....	243	-99.7
gma-miRN48	cuuccggaugaacaauuuguuc	Chr05	+	41498885	41499134	uuucuuugggcugaaaucgauccaaauucaagggauauguuaggugcacccagcaauuaggugaaugaguaaaauuauuuuugugucaaaguuugaaaauaaaacuaauuuuuuaaaaaauaauuccuucuuccggaagaagguucuucccguagaacaauuuauucuaucggaagaaccuuccuccggagaaguuaccggaagaacuuccggaugaacaauuuguucuacuggaagaaccuucuucugg	....((((((.((....)).))))))...(((((((.((((.....((((.........)))).......(((((((.((((((.((((...))))..)))))).)))))))......)))))))))))...((((((((((((((((((.(((((((((.((.(((..(((((((....(((.(((((........))))).))))))))))..))).)).))))))))).))))))))))))))))))	246	-83.6
gma-miRN49-1	cuuccgguagaacaaauuguu	Chr10	-	38315774	38316023	uuccuucuuucgaaagaagguucuucugguagaacaauuuagucuaccggaagaaccuucuuuuggagaagcuaccggaagaaguucuuucaguaacuucucuggaagaagauucuucuggaugaacaauuuguucuaucggaagaacuucuuccgguagcuucuuagaaagaagauucuuccgguagcuucuucggaagaagguucuuccgguagaacaaauuguuuuaccggaagaagguucuuucgg	.........(((((((((..((((((((((((((((((((..(((((((((((((((((((((((((((((((((((((((((.(((((((..........((((((((((.(((((((((..(((((...)))))..)))))))))))))))))))..........)))))))..)))))))))))))))))))))))))))))))))))))))))..))))))))))))))))))))..)))))))))	241	-152.1
gma-miRN49-2	cuuccgguagaacaaauuguu	Chr13	+	26149261	26149510	uuuauucuuccggaagaauguucuucuggaugaacaauuuguucuaccgaaagaaccuucuuccgguagcuucuccgaaagaagguucuuccgguagaacaaauuguucaucuggaagaaccuucuuccggaagaagaaauuauuuuuuuuaacgcaaggacaauuuugcccauucaccuaauugcuaggugcagcagcaauguugcugggugcaccuagcaugucccuuuuaguuuauguaaucaaaca	....((((((((((((((.((((((((((((((((((((((((((((((.((((((((((((.(((........))).)))))))))))).)))))))))))))))))))))))))))))).))))))))))))))......................(((((....................(((((((((((.(((((....)))))..)))))))))))))))).......................	223	-127.7
gma-miRN49-3	cuuccgguagaacaaauuguu	Chr10	-	38315682	38315931	guaacuucucuggaagaagauucuucuggaugaacaauuuguucuaucggaagaacuucuuccgguagcuucuuagaaagaagauucuuccgguagcuucuucggaagaagguucuuccgguagaacaaauuguuuuaccggaagaagguucuuucggaugaacaaauuguucuaccggaagaaccuuuuuccggaagcuuucuggaagaaccuucuuuuggaagaagaaauuauuuuuuuuaacucaag	.......((((((((((((.(((((((((..(((((...)))))..))))))))))))))))))).))((((((.((((((((.(((((((((.((((((..(((((((((((((((((((((((((((.((((((..((((((((....))))))))..)))))).)))))))))))))))))))))))))))))))))..))))))))).))))))))..))))))......................	221	-131.9
gma-miRN49-4	cuuccgguagaacaaauuguu	Chr10	-	38315589	38315838	uagcuucuucggaagaagguucuuccgguagaacaaauuguuuuaccggaagaagguucuuucggaugaacaaauuguucuaccggaagaaccuuuuuccggaagcuuucuggaagaaccuucuuuuggaagaagaaauuauuuuuuuuaacucaaggacaauuuuacccauucaccuaauugcugagugcaccuagcaugucccuuauuguaacuaccauucauuugguucaagcccaauccaaggcaa	.((((((..(((((((((((((((((((((((((((.((((((..((((((((....))))))))..)))))).)))))))))))))))))))))))))))))))))((((((((((....))))))))))(((((((....))))))).......(((((........((((((.(.....).)))))).........)))))............((((......))))....(((........)))..	247	-97.8
gma-miRN49-5	cuuccgguagaacaaauuguu	Chr06	+	15851050	15851299	gaaaaguuuucgaaagaagguucuuccgguagaacaaauuguuuauccggaagaaccuucuuccgggagaauaaauuguucuaccggaagaaccuucuucuggaaagcuuccggaaaaagguucuuccgauagaauacaaauuguucuuccggaagaagguucuuccggaaacuuuucggaagaaccuucuuccgaaagauuuccggaaaaaccuucuuccggaagaagaaauuauuuuuuuuaacgcaa	...((((((((.(((((((((((((((((((((((((.((((((.(((((((((....))))))))).)))))).)))))))))))))))))))))))).).)))))))).(((((........)))))..((((((....((.((((((((((((((((((.(((((((((.(((((((((((....))))))))))).))))))))).)))))))))))))))))).))..))))))...........	236	-138.2
gma-miRN5	aaccgugugcgauagugaaagucu	Chr03	+	535116	535365	cauuacuuauuugacccgauccaaccgugugcgauagugaaagucuuguuuagagaccucgcaaagucacauuguaacuuccucauucaaauuuauauuaguuggcaacuuaagguuuuugucuuccauccaagagagaacuauugcuccaaucucucagugcuuuuauuuucaauaaaauaauuguaucaaaaguuuucauuuuucaauaagaaguauaagaauuauggaugauuccaaugaaaauaua	........((((((...((....((.((((((....((((..(((((.....))))).))))...).))))).))....)).....)))))).((((((.(((((.((((...)))).........((((((.((((((.............)))))).((((..(((((((....)))))))..))))....((((((.((.((((.....)))).)).)))))).))))))...)))))...))))))	242	-40.6
gma-miRN50	cuugggcuuccaucuggucaug	Chr12	+	16651737	16651986	ccucauaugccuuguauuggaucuugggcuuccaucuggucaugaguuugggucuggugguugucaugggcuugggcuuugauguccacaucauaaaaucuuauaguuugauuucuaugcuaugguuuauaaauguuuccaacaaaaguuaaaucauuuuaagcuucuuuuuucauaccuaaagcaauaaaauuaaauauaguuaauaaaaaaugaaagaauaaaaaaaauaauauaaaaauauugaaaa	..((((((...((((((((..(((..(((..(((((.(.(((......))).)..)))))..)))..)))..(((((......)))))...(((((((((.........))))).))))....((((((.(((((.....(((....)))....)))))))))))..(((((((((......(((.(((........))).)))........))))))))).........))))))))..))).)))...	245	-39
gma-miRN51	cuuuggucuagaaaugaagcu	Chr19	-	32831203	32831452	uauuuuauggaacaaggacaacuuuggucuagaaaugaagcucagauuuagggaauguuugaaauuuauccuuuagaugaaaguuauaggacacuacuaaaaaauaagguuucaauauugguuauuaaccgauauugaaaguauuaucauuaacaucgguuuuaaaaaaucaauguuaauauaaaauuauaacaucgguuauuuaaauaaacgauguuauauaauaagaauuauaaaaaaguuauauauc	..((((((((.........((((((.(((((((.(((((..((((((.........))))))..)))))..))))))).)))))).(((....))).............((((((((((((((...))))))))))))))...((((.((((((((.(((((....))))).))))))))))))...((((((((((..(((....)))..)))))))))).........))))))))............	236	-58.1
gma-miRN52	gacccucaaaggcuuccacua	Chr18	+	57365107	57365356	uuggauagagaagucuuuuggugacccucaaaggcuuccacuacuucauuuuacgauugaucauucaauaucaagaaacaugaaggcgcgggagccuacgaagguucacugaaggaacuacucauauauauauacugaucauccuugugggccaaauacugugaguguuugaacucuucauauguuauuucauuggauuugcaguuuuauguuggaguuccaaugucuacuucgguuuuaguuuguuugc	.......(((.(((((((((((((((.((..((((((((.(..(((((((((...(((((....)))))......))).))))))..).))))))))..)).)).)))))))))).))).)))......(((.(((((..(((...((((((((((((((...))))))))((((((.(((((((....((....))...)))....))))..)))))).....))))))...))).))))).)))....	239	-67.7
gma-miRN53	gaugacuaugaagaaccucau	Chr09	-	35014809	35015058	guuuguaagagcagaugauuagauggaugacuaugaagaaccucauccuagaagacacgggaacgcaauguucugauaggaugugacauugggauauagguucuauauuaguugcacgaagucuuggacgacauuguuuugagccgagaugauuuauuauuuauuugggaaaauuuuauuaugauguuagaaaagugaaugcgagccuuuuaccauuuugaaaggcuuguauuuaaauguauuuuuuuaa	((((((....)))))).......((..((((((...(((((((.(((((((....(((((((((.....))))).......))))...)))))))..)))))))....))))))..))....(((....((((((((..((((((.((((((........)))))).)).....))))..))))))))....)))(((((((((((((((((......)))))))))))))))))...............	235	-62.4
gma-miRN54	gcucucuagucuucugucauca	Chr18	-	57144432	57144681	aaguuuaaaacaaauccuauucugagcuuucaucuuaaauuugguuuucucugucaucuuuuuuuuuuucauucguuuuaauuugauguucucucauucguuuacaucaaaaucucaugaggaggagguguuggugaugcugcugacagaagauagagagcacugaugaugaaaugcaugaaagggaauggcaucucacuccuuugugcucucuagucuucugucaucauccuucucccuccccucucuu	(((((((...............)))))))....................................................((((((((...(......)...)))))))).......((((.(((((....((.((((....((((((((((((((((((((.((.(((((.((((((........)).)))).))).)).)).))))))))).))))))))))).))))))....)))))))))....	246	-67.6
gma-miRN55	gguuaugaugaagcugaauaua	Chr19	-	3729639	3729888	auguuguuuugagauuuugguggguuaugaugaagcugaauauauaauccaacacuugaucugaguuauuaugagugaugguaaacaauuucuaugcuucugaaucuacaccuguuuuugaguaacuauuuucacuauuauuuuucaauugggccuguuagguagguuuucauguucuggaaauauaaccauuuuuuguauggguuagguuaucucauuuaguuuuacugccacauuuuuguaucuucca	..........(((((...(((((((...(.(((((((((((...............((((((((.((((.(((((.((((((.....(((((((.((....((((((((((..(((((((((.....................)))))..))))..))...))))))))....))..)))))))...)))))).))))))))).))))))))....)))))))))))).))).)))).....)))))...	237	-44.1
gma-miRN56	guauuagaugcauacucaguggau	Chr15	+	12973921	12974170	cgcugcguccggcgucguccagguauuagaugcauacucaguggauuuaauuacuuaguuuguuuuucuguuaucacauuauuacuauaagugugaauucagcauuuaauuaauugauuaauuaagucuacugauuauauaucugauaccaggaguuugaagcggacgaggguggugccggaauaacgcucuuugucccgguggacgacgcauucgcggaucucccacccucgguugcucuccagucucu	(((((....)))))...(((.(((((((((((.(((.((((((((((((((((.((((((.(((...(((...(((((((.........)))))))...))).....))).)))))).)))))))))))))))).))).))))))))))).)))......((((..(((((((((..(((((((...((...((((((....)))))).)))))).))).....)))))))))..))))...........	239	-93.4
gma-miRN57	gugacuuacaauucucuuauu	Chr13	+	16660993	16661242	gacauagaguuuaguauaggauauauaauucuacuauuuaucuugcauucaggcuauuuuauucauaaguaguauagacauuauauagauugguugaccucuauuaugcauuauuucauuaauaagauuccacgcuuacaauauuuuucucuauuugcauaaaucaucaauacggaauuguaagucuccguaaaauuuccuaaucaagugacuuacaauucucuuauugaugaggaugcuaacagaaaca	...((((((.((((..(((..((((((((((((((((((((((((....))))...........)))))))))..))).))))))))..))).)))).))))))..................((((........)))).......(((((......((((...(((((((((.(((((((((((((.......................)))))))))))))..)))))))))..))))....)))))..	245	-52.1
gma-miRN58	guucaauaaagcuaugggaag	Chr14	+	24007863	24008112	uuauguuaugaaucuuccaugcuucauuuuuuuuucucaaagaaaacaaagagaaagaaaacccuauauaugggcuugucgaguaucuaucuuuagucuucaauaucauggcccucuuuguauucuucaacaacuuucuugaacugcauccauagaguuccuuugcaugcaugccaaggaacucuugcuccuacaccuuguuuugugguucaauaaagcuaugggaagauacagauagggucaacaacaa	...(((((((((.(......).)))))(((((((((((............)))))))))))(((.......))).(((..((.((........)).))..))).....(((((((.(((((((.((((..((.((((.((((((((((.....((((((((((.(((....))).))))))))))..................)))))))))).))))...)).))))))))))).)))))))..)))).	246	-70.8
gma-miRN59	guugaugaucucgugucuuaugug	Chr02	+	37944614	37944863	aagggaggaacacauggacauaguugaugaucucgugucuuauguggagaagauaaugauuuuauccgaagagcaagagagaaucacugagccuguggcacaugguccugcaucagagcgucgauuuccaccacaagaguuucacaugcuucagucaaguguugaaacucgggguuuuggcagacgaagggagguuguugaagcggaagaauuuucccaacaaauggaggagcgugaccauggaauguau	............(((((...((((.(((..((((.((((((...((((.(((((....))))).)))))))).)).))))..))))))).(((...))).((((.((((.(((.....((((.......(((....((((((((.((((((.....))))))))))))))..))).......))))..((((((((.((.......)).))))))))......))).)))).)))).)))))........	230	-69.9
gma-miRN6	aagugaugacgugguagacagagu	scaffold_21	+	2826688	2826937	uugucauuagucaucuuccguuaagugaugacgugguagacagagugucacuucaucacgaccaaucacugacaugucagugccacaucauugaaggugauggcaugacaaugagugugacaaggcgugaugaugugauacuuugucugucacgucauuacuuaacggaaggugacguaauaugaaaaugaccuauauuacauguaugaaaaacuuaauuaagccuaaaauuaauauauuaaugaguauc	...((((((((((((((((((((((((((((((((((((((((((((((((.((((((((.((..((((...(((((((.(((((((((......)))).))))))))).)))...))))...)))))))))).))))))))))))))))))))))))))))))))))))))))))((((((((.........))))))))................(((((........)))))....)))))).....	242	-115.7
gma-miRN60	guuuuaaaucuggacuugaagacc	Chr15	-	20569396	20569645	uaauuaugucuaauuucauagaugugauucacaaguccaaauuuaaacaucgauuguuacacaggaauguuaacugucauguguuacauucuaauuggaugaugaaaauguauuauuguugucaacguccaaucaaaacauagcaugugacugucaauguucaauuagaaugugacacgugacagucaacauucuuuuguaaauguuuuaaaucuggacuugaagaccacgucuauggaauuagaucuaa	.......(((((((((((((((((((.((..((((((((.((((((((((......(((((.(((((((((.(((((((((((((((((((((((((((((.(((....((.....((((((.................))))))....))..))).))))))))))))))))))))))))))))).))))))))).)))))))).))))))).))))))))..)).)))))))))))))))))))....	239	-103.3
gma-miRN61	uaaaaaaucgucuuagaaagucua	Chr18	+	35225299	35225548	aaaacauucuaagauaguuuucuaaaaaaucgucuuagaaagucuauccuucuaagacgguuuguaacuaaaaaucaucuuagaaugauaccuuuuuucuaggacgguuuuuaugaaacugccguagaaagugaaaacuuucuugacguugguuacaaugacgguuaauaaccaucguaguaagugucuauuaaucgacguaaaauagcuuuuuucuaauaguacuauuaguaaaugaauuuuuauuugg	..............(((((((...((((((((((((((((((..((((.((((((((.(((((........))))).)))))))).))))....))))))))))))))))))..)))))))....(((((((....)))))))..((((((((((....((((.(((.((.......)).))).))))...))))))))))..............((((((....))))))(((((((....))))))).	235	-66
gma-miRN62	uaaaauagaucagacugugua	Chr17	-	1454240	1454489	ucaaagucuuuuaaguaaaggguaaaauagaucagacuguguauaagcaaaugggaaacugaauuuuguuuuaagaaaauaguuucaaagauuaaauuaaaaaaaggucacuuaacauuuugugguagauagcgacaugguuaaaggaaaauauuaagugaccuuuuuuaauuuaaucuuugaaacuauuuuaaaaaaaaaaaaucaguuucccauuuguuuauacacacucugaucuauuuuacccauu	...................(((((((((((((((((.(((((((((((((((((((((((((.((((.((((...(((((((((((((((((((((((((((((.((((((((((.(((((.(......((((......))))..).))))).)))))))))))))))))))))))))))))))))))))))...)))).))))))))))))))))))))))))))))).)))))))))))))))))...	228	-119.7
gma-miRN63	uaaaaucgauguagaaagugcc	Chr07	-	13054990	13055239	uaaaaaacaacaucgguuguuuuaaaaucgauguagaaagugcccuuauaacaucgguuguuuuaaaaccgauguagaaaguguccuuauaacaucgauugugacaaaaacggauguuguauaugcacuuucuacaucgguuaggccuaaaaccgauguuauaagggcacuuuuacaucgguuuuaagaauaccgauguaaaaaauguuucaaaauacauaauugaacaucguuuuuuuuaagaaucgau	.........((((((((..(((((((((((((((((((.((((((((((((((((((((.......((((((((((((((((((...(((((((((..((........))..)))))))))...))))))))))))))))))........)))))))))))))))))))))))))))))))))))))))..))))))))((((((((.(((((.........)))))...))))))))............	229	-115.7
gma-miRN64-1	uaaacuagaauuucaagacag	Chr07	+	28514954	28515203	agugacuuuuguuccuuuuugcugccagcguuugugccaaaaucacggucaaccuucaugcugcugcugcuccaggaaguaagcuuagggcaguuuucaagaaauucuguagcuuggaucuuugugcuguugcucuucuuucuccagggaagaacuugucaacacugucuugaaauucuaguuuagguuugucuagggagacaaaccuaaacuagaauuucaagacagagcucauuuucuuuuuuccuaa	(((((((....(((((....((.(((((((((((.(((........)))))).....))))))..)).))...)))))...(((.(((.((((..((((((..((...))..))))))...)))).)))..))).((((((((...))))))))..........((((((((((((((((((((((((((((((....)))))))))))))))))))))))))))))))).)))))..............	236	-87
gma-miRN64-2	uaaacuagaauuucaagacag	Chr07	-	28515096	28515345	uguuuguuucguugaacccccagaaauuguagcagguccuaaauagacaucagcccaugaaguagagcaauggucaucaggaucagaugcucaaucagugucacaaaagguacauagcaccaaagguuguggcaacacucaauuaggaaaaaagaaaaugagcucugucuugaaauucuaguuuagguuugucucccuagacaaaccuaaacuagaauuucaagacaguguugacaaguucuucccugga	.....(((((............))))).....((((((((((....((.(((.....))).)).(((((.(((((.....)))))..)))))......((((((((..(((.......))).....))))))))........))))))...(((((..(.(((.((((((((((((((((((((((((((((((....)))))))))))))))))))))))))))))).))).)....))))).))))..	243	-85.7
gma-miRN65-1	uaaagacgggucucugaaaaccag	Chr03	-	33384322	33384571	uucguaaauacuuauaacuuuuuaaagacgggucucugaaaaccagcuuaaaaaauguuuuacgacagcgauuuuaaaagauugucuuugaaaacauguauuuuucucucucuaugaugacgugacacguuauaaguggauuagcuuaaaaacccuauaucuuacuuuuucuauacccugacucuuccauuuucgagccggggagagagaagaaacaauggugccccacucaccucuccuuccuccuugc	..................(((((((((((((.(((...((((...((((((((....)))))....)))..))))...))))))))))))))))..(((.(((((((((((.....(((((((...)))))))(((((((((((..........))).))).)))))........(((((.(((..........))).)))))))))))))))))))..((((.......))))................	216	-49.9
gma-miRN65-2	uaaagacgggucucugaaaaccag	Chr18	-	8290073	8290322	uucguaaauacuuauaacuuuuuaaagacgggucucugaaaaccagcuuaaaaaauguuuuaccauagcgguuuuaaaagaccgucuuugaaaacauguauuuuucucucucuaugaugaugugacauguuauaaguggauuagcuuaaaaacccuauaucuuacuuuuucuauacccuaacucuuccaauuuaguugccgucauagagagcuggggagagagaagaaacaauggugccccacucaccuc	..................(((((((((((((.(((...((((((.((((((((....)))))....)))))))))...))))))))))))))))..(((.(((((((((((...(((.((((((....(((.(((((......)))))..)))..)))))))))...........(((((.(((((....................))))).)))))))))))))))))))..((((.......))))..	230	-58.3
gma-miRN66	uaaaggaccuaauugaacauu	Chr10	+	40692659	40692908	cucuuauuauuugaagggucaauuaaguccugcaauuuuuaaaaaagguucaguuaggcuccuuuauuuuugaaaguuucgauuaggucccuuguuuuaaaaaugaguucaauuuggucccauugaaaaccaaauuugauccuaucuucuaaaauuuccagagcagauggaagaaaaaugagaccaaauugaauccauuuuaaaaaauaaaggaccuaauugaacauuuuaaaaguaaagagaccuaauu	(((((........)))))...........(((.(((((((...))))))))))((((((((.(((((((((((((..(((((((((((((.(((((((.((((((.(((((((((((((.((((..........(((..(((.((((.((...........)).)))))))..))))))).))))))))))))).))))))..))))))).)))))))))))))..)))))))))))))))).)))))..	248	-77.9
gma-miRN67-1	uaaagugagaaaguaagagug	Chr02	-	37834499	37834748	gacuccucuaaagugagguguauaaagugagaaaguaagaguguauccauccuugauuugaaaugaguuaagcagacaagguacuuuaauuaaaaucaaggcgaacacacccuuacuuucucacuuuauccaccuucucucuuuagaugaccuaaauccaauauuuaaccuauauucuauaguaugauggaaugggaauuuccccacauggaauucagucuuuguuuuucuaagaucgaucaauucuguu	...((.(((((((.((((((.((((((((((((((((((.((((.((...(((((((((.....((((..............))))......))))))))).))..)))).)))))))))))))))))).))))))....))))))).))......((((....(((..(((((...)))))..))))))).((((......)))).(((((((((.(((((.(.....).))))).))...))))))).	246	-72.4
gma-miRN67-2	uaaagugagaaaguaagagug	Chr10	+	8885196	8885445	gacuccuuuaaagugacauguauaaagugagaaaguaagaguguauccauccuugauuugaaaugaguuuaauacaagguacuuuaauuaaaaucaaggugaacacacccuuacuuucuuacuuuauucaccuucucucuuuagacaaccuauauccaauauuugaucuauacucuauagcaugaaagaaugggaauuuccccacauggaauucaaucuuuguuuuucuaagauccaugaauuuuguuuu	......(((((((.((..((.((((((((((((((((((.((((...((.(((((((((.....((((............))))......)))))))))))...)))).)))))))))))))))))).)).....)).)))))))................(((.(((((((...))))).)).)))...((((......)))).(((((((((((((((.(.....).)))))...))))))))))...	241	-60.8
gma-miRN68	uaaauaaucgucuuagaaugucua	Chr18	+	23581963	23582212	caaucagcuuuuuccauauuuuuuuuauagccacguuauuuguucaucauaucccaucacuguuacaaaaacugcauucuacauugcgaaaacuacgacgguucuagagaaccguuuuaguauaaggcgcggugacaauuuuauaaauaugcuaaaaaaaacaauuuuuacgucguauauucuaagacgauuauaaauaaucgauaaauaaucgucuuagaaugucuagugaugacauuuuuguaauuaa	......(((...................)))..............................((((((((((.((((((((((((((((...((((.((((((((....)))))))).))))......)))))))..............(((.((((((......)))))))))...((((((((((((((((((.............)))))))))))))))))).))).)))).))))))))))))...	241	-56
gma-miRN69	uaacuucauauaucacccuguag	Chr04	-	316047	316296	ugugauaucucucuaauuaauacucuuccucguaaaccauccuucugacaguaucaguguuuuucauauggugauugauguuaaccguuuaucuuuguuauuucagacgucauggcacauauuguaaauaucauaaaucaguaaguagcauuuaauucuuucauguuuucuugucuauucuguuguaacaaggauauuaguucacuaacuucauauaucacccuguagaaagcaucagagaaguauuccu	...(((((.(((((......(((........)))..........((((.....))))(((((((.(((.(((((((((.((((((....((((((((((((..((((...((((((((.(((((..............))))).)).))............)))).............))))..))))))))))))...))....)))).)))...)))))).))).)))))))..))))).)))))...	244	-45.4
gma-miRN7	aaugauccuagucuaaagaauacu	Chr01	-	7584641	7584890	uuguuuguuaaaaccaguuccaugaauuaggauuuacuacagcuguucuaggaacuccaucagaaauuuauuggagaagggaaaaucauugaaaggaagaucagacaagaauuuuuugagaugagguguuguucguuaaagauaaaagacuuggauagacacuuucaaagaaugaaucagagauuuuaucuucucaacgaucucaaugauccuagucuaaagaauacuuauguggcuucauuauagagga	..((((....)))).((((((..(((((((......))).....))))..))))))((((.((..((((.(((((..(((....((((((((((((((((((........((((((((((....((((((..((...................))..))))))))))))))))........)))))).))))..........)))))))))))..))))).)))).))...))))((((......)))).	247	-50.7
gma-miRN70	uaagacguuguugauguaagc	scaffold_44	+	116268	116517	ccaucuucgaaaguaaacaugcuaagacguuguugauguaagcaccguauuugaaaguaaacauucaaagacgguacuaagauaagcaccgucuuaaaaugcuuacuuucuuguugauguaagcaccguucuugaauuaaauauuauuuuuaauuauugauauuuuuuuuaguugauaucccaucagaaaaaauauaaauaauuaaaaauaauagauacuagcaugauuguaauuaauauuaaugguaaa	.((((..(((((((((.(((..(((((((.((((.((.(.((.(((((.((((((........)))))).))))).)).).)).)))).)))))))..))).))))))))..)..))))......................(((((((((((((((((.(((((((((((.(.((......)).)))))))))))).)))))))))))))))))..(((((.....((((....)))).....)))))..	247	-64.2
gma-miRN71	uaaucugcauccugaggugu	Chr01	+	33062167	33062416	auaguauugguugaggauguguuaaucugcauccugagguguagagcaauauuuuuauugcaucuccuccuugggauacagauuaucucauccuuuucaccaauuugaaauaguauaaucaauuucauaacuuccaccaguucaugcuucugguaagaguuggauaaucuacauuacauuaugcgguuuaaagcaguaauuuuuuuuuauuuaauccuugggauguagauuaauuagcuagcuauuccuu	(((((((((((.(((((((.(.(((((((.(((((((((.(.(((((((((....)))))).))).).))))))))).))))))).).)))))))...)))))).((((((.(......).))))))...((((((..(((....)))..))).)))((((((.((((((((((..((...(((........))).......................))..)))))))))).)))))).))))).....	245	-76.2
gma-miRN72	uaggacuugauuuuauuauaca	Chr01	+	10755393	10755642	ccaaccaaagaaaaaaugaucuuaggacuugauuuuauuauacaugauaauagaucagucacuauuacaaaagauuauuuauuaaucucuacaaacucacaaaugccacccauaauagaugaacucacaucagaguuacgaacaaagcauggugaugcccucgccaauaccaauaccaguaaccaauguccuugugacauaccugguaguuguaaaaugaaaggaucacaaaauuaugguaggauaagca	((.((((.........(((((((((((((.(((((.(((((.....)))))))))))))).))).......((((((.....))))))...............................(((((((......))))).)).........((((((.....)))))).(((...((((((......(((((.....)))))..))))))...)))........))))))........)))).)).......	243	-48.6
gma-miRN73	uaguaaaaucggucugguuaaacc	Chr17	-	7588470	7588719	aucaauuacaugacugauucaauaguaaaaucggucugguuaaaccaccagaucuuaauuagaccgguuugacacagaaucgaauuuuacaacuaugcuaugaaguuaacaagcuaaaaaaauauuucucauauauuaaaugggauauaguugacauuuaauaauuucaaauaaauuuaaauuacuuuuuuaaaauauuuuuaacuacuauuuauuuaucuucuagucacuaguguacauaggucuuuuu	...........(((((((((....((.((((((((((((((((...........)))))))))))))))).))...)))))......((((.((((((((.((((.(((.............(((.((((((.......)))))).))).((((.(((....))).)))).....((((((.......)))))).....................))).))))))).)).)))))))....)))).....	234	-40.2
gma-miRN74	uauaaauaggaauggaaguag	Chr06	+	22067405	22067654	ccuuggcacuuugcaguugaggauuuauaagacaccagaauuggaaucacccaaauaucaaauauugaaaaggacggaaaauuaugaggucagucuugucauucaucaauguaguuguucucgcauugauacugauaguuuaauacuaccuccgcuccuauuuauaagaaacaaguuauaguguaaaauacaauauaacauguuucuuauaaauaggaauggaaguaguauauuuucugucauuucugau	(((((((........))))))).............(((((((((......))))...((((...))))....((((((((((......((((((..........((((((((((.....)).))))))))))))))......(((((((.((((.((((((((((((((((((.((((((.((((...)))).)))))).)))))))))))))))))).)))).)))))))))))))))))..)))))..	248	-79.3
gma-miRN75-1	uauaaauaggaccagagguag	Chr10	+	889062	889311	caguagggcgcuugugggaaaugcaaugcagagauucugucaacaaugcaguagguaauuuccccuuucagcuuuuucuguaguugaucaguucgaauuuguuucauauauuuacuauguguauuaagggaauaaauggcacuaccucugcuccuauuuuuauaagaaacaaguuauauaguguaaaauacacuacaucuuguuucuuauaaauaggaccagagguaguauuaauuaugauaucaagaug	(((.(((((......(((((((((..((((..(((...))).....))))....)).)))))))......)))))..)))((((((((........(((((((((((((((.......))))))....)))))))))...((((((((((.(((((((..(((((((((((((.....(((((((...)))))))...)))))))))))))))))))).)))))))))))))))))).............	237	-73.3
gma-miRN75-2	uauaaauaggaccagagguag	Chr20	-	40914995	40915244	aauugacuuuuuagucccaauaauacacaccucucuugauuucaauucccuagagaaaacuaaucgguuuugaucccuauuaauuuuucuuucaguuuugcccccuauccuuagucaaugaugauguggcuaacaaauacaaauauuaccuauguuccuauuuauaagaaacaaauuguaguguaaaauauauaacaaauuuuuucuuauaaauaggaccagagguaguauuagaaaacaaguuugaugu	....((((....))))..........(((.(...((((.((((........((((((((.((((.((........)).))))..))))))))..(((..(((...((((.(((.....))).)))).))).))).......((((((((((.((.((((((((((((((((.((.((((.(((((...))))).)))).)).)))))))))))))))).)).)))))))))).)))).))))...).)))	246	-57.8
gma-miRN75-3	uauaaauaggaccagagguag	Chr13	+	38894921	38895170	gacuaauuuguguauuacuugaaaaacaaaagacaucacucucaaauaauauuugcuaccauagacuugugaaaucuagaucuaaauuuaacaacaauuucauuuucuuucuuaucuuucauagauaaaaaaaaaaggaguauucuguauuaguuuccuuacuauaauacuaccuaugguccuauuuauaagaaacaaguuguaguguauaaauaggaccagagguaguaauaaaguacaauauuuuccu	(((((((....((((..(((..........(((......)))(((((...))))).......(((...(((((((.....................)))))))..)))...((((((.....))))))......)))..)))).....)))))))....((((.((.((((((((.((((((((((((((....(((...)))....)))))))))))))).)))))))).)).))))............	238	-49.2
gma-miRN75-4	uauaaauaggaccagagguag	Chr11	-	32388008	32388257	guccauaguuuauuuaaccagcauaucuaucugcuugaccauaauagaggugcuugauaaacaaacuuaugccacuauaucauagcauuuuucaggcuauuugaaauaggguuugagcuuauaauggaaacaaauguuauaugcuaauaccuccaguccuauuuauaagaaacaaguuguaauguaaauacacuacaacuuguuccuuauaaauaggaccagagguaguauuuagggacaaucgggugcu	((((..(((((.((((.(.(((((.(((((.((......))..))))).))))).).)))).)))))...(((.((((.(((((((.........))))..))).)))))))...(((.(((((((........))))))).)))..((((((..((((((((((((((.(((((((((((.(((....))).))))))))))).))))))))))))))..))))))........))))...........	239	-79.9
gma-miRN76	uauaaauaggaucggagguag	Chr03	-	25283214	25283463	auuuacauuucgcauuagaaggguaaucaacaagguaauuuugaucaacauuucuuagcaaaauuuaaaagcuuuaaaagagcaugucaaugauauauugaucuuugucauguugauuugccuuauuauuuucuuauguauuauacuacccccgguucuauuuauaagaaacaaguuguaguguaaaaugcaguacaacuuguuucuuauaaauaggaucggagguaguauaaaauauucaaaacccuga	...........((((.((((((.((((....((((((.....(((((((((..(..((............(((((...)))))..(((((((...)))))))))..)..))))))))))))))))))))))))).)))).((((((((((.(((((((((((((((((((((((((((((.((((...)))).))))))))))))))))))))))))))))).)))))))))).................	222	-87.2
gma-miRN77	uauauccgacugucaauuucuguc	Chr09	-	9945784	9946033	aauauaauucgcuuacgacaaauauauccgacugucaauuucugucuaucauuauuaaaaaaguuauuuaugugauauagaugaacaaauuuaucacuaaaaagauugucuaugugaucauauuuaauugucaacuugagacauauuuguuauguaacauuuuauuggcuuuugaucuucccacacucuaaaaauagggauauuugcaauguuuucuucaaucuucaugcaacauuuaugcgacucuuuc	........(((((((((((((((((.(((((.((.(((((.......(((((.........((((.(((..((((((..(((......)))))))))..))).))))......))))).......))))).))..))).)).)))))))))..))))((......))...........((((..............))))...(((((.((..............))))))).......)))).......	235	-32.6
gma-miRN78	uaugacuuuuguaucuaugauu	Chr14	-	32778339	32778588	uccuuagaagauacacauagucauggaaaugacucuaaagaaaaagaugaaggaagcaaugaggauucucaagauaauggaguuagagcaaauaaugaacuuccaagagaauggaaagccucaagagaucauccccucgacaacauuauuggugauaucucaaaagggguaacaacuagacauucucuuaaagauuuaugcaauaauaugacuuuuguaucuaugauugaaccuaaaaauauaaaagaag	(((((.............((((((....))))))...............))))).......(((.(((((((((((..(((((((.........((((((((..(((((((((....(((((..(((((.(((.((..............)).))))))))....)))))..........))))))))).))).))))).........)))))))..))))).)))..))))))................	234	-49.1
gma-miRN79	uauuucgauuuucauguagguuag	Chr06	-	901652	901901	uaggauuuuaauguaagcauuuuauuucgauuuucauguagguuagaagggaaaaaauuagugagagaaugaaguauuugcaagauuuagugcccgguugcaacaaagucacgggaaaagcuggaaugcuugaugaaaucaucaacuauguucaaucucuucaacgacaaguugagguaagaguuagguucauuauuuccucuuugccuuucacauugaucuauucaaaauucauguaaaccuaacuucg	((((.(((..(((..(((.(((((((((((((....(((..(((.(((((((..((..((((((((..((.((((((((...((.(((....((((...((......))..))))..))))).)))))))).))....)).)).))))..))...)))))))))).)))))))))))))))))))((((................))))......((((.....))))....)))..)))))))......	244	-47.2
gma-miRN8	aauuauaaggacgugucugaaagc	Chr07	-	35171631	35171880	ugacgucgucggaaguuacaaauuauaaggacgugucugaaagcaccgucuuaaaaagugaacaacuuucaaagacgaugcuuaccucagcaucgucuuugaauguaggcauucuaagacguugcuaacguaagcaccgucuuaguaagcugacauucaaagacggugcugacguaaguaccgucuuugaauguccacuuucaaagacauuguugauguaaacaccauccuuaaauucaauauuauuuuu	((((.((....)).)))).......((((((.((((.((..((((..(((((..((((((.(((...((((((((((.(((((((.((((((((((((((((((((.(((...((((((((.((((......)))).))))))))...))).)))))))))))))))))))).))))))).))))))))))))).))))))..)))))..))))....)).))))..)))))).................	233	-105.5
gma-miRN80	ucaaaggcuuccaauacugcaca	Chr18	-	57352500	57352749	aaaugaaguuugcaaguucguucaaaggcuuccaauacugcacacacgcaauaucgguagccuuugcccaaacuucaaaacuucggaaugcauucuaaauuacuugaaugauucgugaguugauucuauuuauuuuaauauugaaaaucuugucugacuagcucuauauauauauauauauauauauauauauauauauauauauauauauauauauauauauauauauauauauauguggguuuuucua	...((((((((..(((((.(..((((((((.((.(((.(((......))).))).)).))))))))..).)))))..))))))))((((.(((((..........)))))))))((((((.......))))))......................((..(((.(((((((((((((((((((((((((((((((((((((....))))))))))))))))))))))))))))))))))))))))..))..	245	-80.5
gma-miRN81	ucaaggacuaaaaacaaaaauu	Chr15	-	35887896	35888145	agaauuuuuuuuuagugcaugaauuuuuuauuucuguuuuuaguccuugaacuuuucuuucauccuuaauuuuagugcuugaauuuuuuuugcauccuuacuuuuaauccuuuuaagggacuaaaaguaaggauggacaaaaaguuaagggacaaaaaguaagguugauaaacaauguuaaaggaauaaaaauaguuaaaaauaguucaaggacuaaaaacaaaaauuuuaaaaaguuuauggacaaaaa	........(((((.((.((((((((((((((((.((((((((((((((((((((((((((((.(((((.((((.((.(((.((((((((.(.((((((((((((((.(((((...))))).)))))))))))))).).)))))))).))).)).)))).))))).)))............)))))).................))))))))))))))))))).)))...))))))))))))).)))))))	242	-83.6
gma-miRN82	ucacggugaugacuccaua	Chr19	-	47128958	47129207	uuagcuauggaucguauaagaucacggugaugacuccauaaaauucaagcucaacagaccggaaugcagagcuuucucucuuuguggagauugccaugcgugucgauuaccccgcugaacugagugaucucuuccauuuuuaguuuucuuauuucuuugauuauuacucgcuucguugaaauguuuguuuuucuguuguuuuuuuuucaauguugcaauuguuaguauguuuuguguguggggaaagagu	......((.((((((((........((((((..(((((((((....((((((..((........))..))))))......)))))))))))))))))))).))).))..((((((...((.(((((((.............((....)).............)))))))((..((((((((.......................))))))))..)).................))..)))))).......	237	-50.9
gma-miRN83	ucauugaguguagcauugaug	Chr07	+	35657323	35657572	aacuccccauauuagagacacaucauugaguguagcauugaugaaguuucacucucaucucagauagaugcuuaauuuaugguguuauuaucaucgacgcugcacucaaucauguuuuucuggcaauaugggauugugcgaagugaaagacauucauauaauuagcaagugaggaucauauuucuccauuacuuuuaugaguuuauccuuuucuuuugcuuauuaauuuguaggauuuuucggugcauau	.....(((((((((((((.((((.((((((((((((.((((((((((..((((..(((((.....)))))..........))))..))).))))))).)))))))))))).)))).))))))...)))))))..((((((...((((((((...((..((((.((((((.((((((((((...............))))).....)))))....)))))).))))...))...).))))))).)))))).	244	-70.3
gma-miRN84	ucggaacgaagagaauguuacu	Chr04	+	31899792	31900041	ccaaaguuugcagcaaaaagcugucaaauugugcagccaacuugaccaaaugugcagaaaaaugcuugugcauuucugguuaugggaaagguaguacauauugcauucuggacauuuucuagaagaucccaaaggucaaaauguagauuuauguacugggaaccuccaguaaaauuuuagagucgauccaacgguuaacgaaucggaacgaagagaauguuacugagguauuugaguaaggaaagcuaua	.((.((((((((((.....)))).)))))).))........((((((.......(((((..((((....)))))))))....(((((...(((((....))))).(((((((.....)))))))..)))))..))))))..(((((.(((...((((.((((((((.(((((.(((((....(((.(((..((.....))....))).)))..))))).)))))))))).))).))))...))).)))))	249	-66.2
gma-miRN85	ucucuuaagaucuggucaaac	Chr02	+	329433	329682	uaaggguaagauguguuuuaggucucuuaagaucuggucaaacuugauuuuagucaauauauuuugaaaacaauaguuuugguucucauauuuucaaaauggaguggauuuugucucacuucaccuauucuucauugaguuagcuagagacaaaauuccaccauuuuaaaaaauacaacgaccaaaacuaccauuuuuaaaauguaggggcuaaaaccaaauuugaccaaaucuuaaggaacuuaaaaca	.............((((((((((.(((((((((.((((((((.(((.((((((((..(((((((((((((...(((((((((((....((((((.(((((((.(.((((((((((((.........((((......))))......))))))))))))).)))))))..))))))....)))))))))))...)))))))))))))..)))))))).))).)))))))).))))))))).))))))))))	237	-91.6
gma-miRN86	ucuuccggaugaacaauuuguu	Chr15	+	6517948	6518197	uaucagaauggguuuggagguggguguggugacagguuugaaggacaugcuaagugcacccagcaaaauuguuggugcauccaacaauuagguaaaggaacaaaauuguccuuguguuaaaaaaauuaauuucuucuuucgaaagaagguucuuuugauagaacaauuuauucuaccagaagaauuuguucuaccggaaaaagguucuuccggaugaacaauuuguuuuaucggaagaacuuucuuccga	...............(((((((((((((.((((((.((((..((...(((.....))).))..)))).)))))).))))))))....((((...(((((.((....)))))))...))))............))))).(((.((((((((((((((((((((((((.((.(((..((.(((((((((.((((...))))..))))))))).))..))).)).)))))))))))))))))))))))).)))	235	-78.9
gma-miRN87-1	ucuuccgguagaacaauuuguu	Chr18	-	44064245	44064494	aaaaagcuaucggaagaagguucuuccgguagaacaauuuguucuacuggaagaaguuuuaccggaagaaccuucuuccaguaacuucuucggaagaagguuuuuccgauagaacaaauuguucaucugaaagaaccuucuuuugaaagaaagaauuuucuuuuuuaaauuaguuuuauuuucaaacuuugacauaagggcaguuuuguccauucaccuaauugguaggugcaccaauaauguugcugua	...........((((((((((((((((((((((((...((.((((...)))).))))))))))))))))))))))))))((((((...((((((((((((((((((.(((.(((((...)))))))).).)))))))))))))))))(((((((....)))))))......(((((.......))))).........(((((....)))))...((((((.....))))))..........))))))...	236	-92.3
gma-miRN87-2	ucuuccgguagaacaauuuguu	Chr08	+	47018357	47018606	gggacaugcuaggugcacccagcuggugcacucaacaauuaagugaauggacaaaauugcucuugcguuaaaaaaauaauucuugcuuuccggaagaaccuucuuccaaaagaacaauuuguguucuaccggaagaaccuucuuucggaagaacaauuuguguuaucggaagaaccuucuuucagaaagcuuuccggaagaagauucuuccgguagaacaauuuguucauccggaauaaccuucuuccgg	((((...((.(((((((((.....)))))))....(((((..((......))..)))))......................)).)).))))((((((....))))))...((((((.....)))))).(((((((((..((.(((((((.((((((.((((.((((((((((((.((((((((.(((....))).)))))))).)))))))))))).)))).)))))).))))))).))..)))))))))	250	-92.1
gma-miRN87-3	ucuuccgguagaacaauuuguu	Chr06	-	16498897	16499146	aacaauuuguguuaccggaagaaccuucuuccggaaagcuuuccagaagaagguucuuccgguaaaacaauuuguuuauccggaagaaccuucuuccggagaaucuaccagaagaacaauuuguguuaccgaaagaaccuucuuccggaagaacaauuuauguuacuagaagaaccuucuuccggaaagcuuuccggaagaagguucuuccgguagaacaauuuguucauccggaagaaucuucuuccgg	(((((.((((.(((((((((((((((((((((((((((((((((.((((((((((((((.(((((......((((((.((((((((((..(((((.(((.......((((((.......)))).))..))).)))))..)))))))))).))))))......))))).)))))))))))))).))))))))))))))))))))))))))))))))).)))).)))))...((((((((....))))))))	250	-141.9
gma-miRN87-4	ucuuccgguagaacaauuuguu	Chr06	-	16498713	16498962	gaaagcuuuccggaagaagguucuuccgguagaacaauuuguucauccggaagaaucuucuuccggagaaguuaccaaaagaacuucuucgauagcuucuccaaaagaagguucuucugguagaauaaauuguucuaucggaagaaccuucuuccaaaagaaggaauuauuuuuuuaacacaagggcaauuuuguccauucaccuaauuacugggugcaccagcaauguuauugggugcaccuagcauau	.....(((((.(((((((((((((((((((((((((((((((((..((((((((((((((((..((((((((((....((((...))))...))))))))))..))))))))))))))))..)))))))))))))))))))))))))))))))))....)))))...................(((((....))))).............(((((((((((..((((...))))))))))))))).....	240	-123.5
gma-miRN88	ugaaaaaccgauguagaa	Chr18	-	22131244	22131493	ugaauauacuacaucgguuaucugaaaaaccgauguagaauuccuuacauucuacaucaguuaauuagacaaccgauguuaaauuauguaauucuacaucgguccaugccaagggaccguaguaaaauagaaaccaaucuacaucgguccaacgaagcgaccguuguagaauuaacgucauucuacaucggucuccgcgacugucguagaacaccaacccccuuuuuaugacgucuucuacaacaucggu	..........(((((((((.(((((..(((.((((((((((.......)))))))))).)))..))))).))))))))).........((((((((((.(((((...((....((((((..(((...............)))..))))))......))))))).))))))))))((((((((((((..(((((.....)))))..))))).................)))))))................	224	-80.4
gma-miRN89	ugaagacaaagauacuagagga	Chr14	-	32608500	32608749	gaaauauuucuacggaaccacaugaagacaaagauacuagaggaugaaaauuauuaugucucaucuuuuacgaucauuuuuccguauuucuuuucguucuuacuugucaucuucguccucaaacucugauccaagaaacuuaaauuugcucacugaacaagacaaucaaacccaugaggucaucccuaaacauaaucucuucaaugaggaaguucaguucgaggagauaaaccaaaacauggaugacugg	......(((((..(((......(((.(((.(((((((..(((((((((((..(.((((....(((......)))........)))).)..)))))))))))....)).))))).))).)))........))).)))))..........((((.((.................))))))(((((((.........((((((((..((((....))))....))))))))............)))))))...	241	-44.4
gma-miRN9	aauugcugaauuguugaagucgug	Chr01	+	43215046	43215295	cuucacuauuaauuuauaaggcaauugcugaauuguugaagucguggaauaccacacgacuucacuauucaugcaaucugugauuucuuauaauuaauuaauuaguuugcauggugaaaauaauuaauuaguuuugcauuuuuaauaucacuuaguuauuauuaauuuaugguuuaguguuaaauuaauuuugauaaauuauuauuuuguguuuuagaauauuaguguuuaguuauuauuaauuuacguu	...(((((......(((((((((((((((((((.((.(((((((((........))))))))))).))))).))))).))).....))))))((((((((((((.(((((...)))))..))))))))))))....(((..((((((............))))))...)))...))))).(((((((((..((((..((((.(((((((.....))))))).)))).....))))..)))))))))....	243	-53.3
gma-miRN90	ugacgacacuaggcucaugacu	Chr08	-	33607182	33607431	guacuucccuaacaccuucaccauaaaaaaaaaauaaagguucaaguaaagagacaauaccuuuuggagccuuaaaccaagaaugaaaguaaagcaggagccaggacggacaacaaccacucugaacuuauggaaaugugauuguuuuccacuauuucaauuuauuucucacuauauccacuacaagucuagaguguuuugaugggugacgacacuaggcucaugacuaaggaggggcccaaaaacauaa	.....(((((....((((..................(((((((....((((.(......)))))..)))))))...................((((.((((((((.((..((.(((.(((((((.((((.((((.((((((...........................)))).)).))))....)))).)))))))..))).)).....)).).)).))))).)).))))))))))).............	232	-44.3
gma-miRN91	ugacugucucuugucuuacaug	Chr06	-	13819490	13819739	ucauuuagaguuuggcaucaaaauucaagaguuauuuaagauaguuaagagguaagaagaagaagaagagggaggucuuguauguagaugaagagucaugucggauagccaaggaugacuugccuagcuauucccauuuguaggacuuugucucuaaugaagacggagcccuuagauugguuuauuggcaggcauccuuggcugguugacugucucuugucuuacaugcuagacuucuucacucuucaua	...((((...(((((((((.((((.........))))..))).))))))...))))........((((((((((((((.((((((((((.(((((.((.(((((.((((((((((((.((((((....((..((.(((((.(((.(((((((((....).)))))))).)))))))).))..))..)))))))))))))))))).))))))).)))))))).))))))).))))))))...))))))...	244	-94.5
gma-miRN92	ugagaaccccuugaaucacu	Chr14	+	22504360	22504609	uaauugaauauguuuguuauuuugagaaccccuugaaucacuacuacaauacuugauucaaagguuaagauauaucaauaaauauguuuuuuaacauacauuaugacaugauuuuauuauuuuugauacauauaguaauauauuacauugaaauugauauauauauauauauauauauauauauauauauauauauauauauauauauauauaaugauuuauaucuaaauuucuauauuuucuauacuug	.....((((((((((((((((((((....((.((((((((.............)))))))).)))))))))).....)))))))))))).....((((...)))).........(((((....)))))..(((((.(((((((((.((..((((((.((((((((((((((((((((((((((....)))))))))))))))))))))))))).))))))..)).))).....))))))..)))))....	241	-50.3
gma-miRN93	ugagagaucuucaauuguacguga	Chr03	-	7001669	7001918	gaaaaaaaugauagagauuuugagagaucuucaauuguacgugaucccguacaauugagagaucuucaauuugagaucuuagacaaaaaaugcucuuaguauacuuuagauaguauucuauuuugggacaacacaacaugacauagaaagcaaaacaaaucaagcucaaauaagaauccaaccuauuucuacuugcacaaguagaauaacaaccuuccaugacacaagucauucauucaaauaaaaauaa	......(((((..((((((((((((((((((((((((((((......))))))))))).)))))))....)))))))))).........(((((...))))).(((.((((((....)))))).))).....................(((............)))....................((((((((....))))))))............(((((....)))))))))).............	231	-49
gma-miRN94	ugagugacuuauuagguguugauu	Chr16	+	21525493	21525742	gguauccuucgaagauguaucaguauccuuucgaaggccaugacacugauaugucugcaagcgaacauucguuuggugguguugcggaaacacagccucauuuuucauggccgaccaugaccccuucgcagcaacaugaugccccaauggcaacaccuaaugccccauuaggucagcaaugggauguacccggagcaaucccugcuaugagugacuuauuagguguugauuugcgucaugaguuuuuugc	.....((((((((((((......))))..))))))))((((((((......))))..(((((((....)))))))))))(((((((((................((((((....))))))....))))))))).((((((((...(((..((((((((((((...((((..((.((((..(((((((.......)).))))))))))).))))...))))))))))))))).))))))))..........	235	-76.2
gma-miRN95	ugaugaucucgugucuuaugug	Chr19	-	7978456	7978705	aagggaggaauacaugcacauuugaugaucucgugucuuauguggaaaaaauuacaauuuuauccgaagagcaagagagagucacugagccagugucacauggucccgcaucagagcgucaauuuccugcacaacaguuucacaugcuucagucaaguauugaaacucaggggauagacagaagaagggacacuauugaagcggaagaauauucccaacaaauggcggagcauggccauggaauguauua	........(((((((((.((..((((..((((.((((((...((((.(((((....))))).)))))))).)).))))..)))).)).))..((.(((...((((((...((.....(((.((((((((......(((((((.((((((.....))))))))))))))))))))).)))....)).))))).)...))).))((((.....))))......(((((........)))))...))))))).	241	-64.5
gma-miRN96-1	ugauugguuagaauuuauuga	Chr05	+	2003934	2004183	ucuguuuaugauauucucucuaugauugguuagaauuuauugaaaaucaccaauuuugauaaguuuucuuucucauuuaauauaaaucaggagagagaaacauuaauugagaaauaaaaccuaccaaaauuaaugauuuuuaauaaauucuaaccaaucaucacaggaagaguauccaaaagagaguguugcuggcacuccucauaucaauguuguaagcuuuuucaaauauugauugguuuuuccaugc	.........((((((((.(((((((((((((((((((((((((((((((..(((((((.((.(((((.(((((((.(((((.....((......)).....))))).))))))).))))).)).)))))))..))))))))))))))))))))))))))))...))).))))))))....((.(((((((...)))))))))...(((((((((.............)))))))))(((.....)))...	238	-80.2
gma-miRN96-2	ugauugguuagaauuuauuga	Chr16	+	6653763	6654012	ucucuuucuaagacucucuccaugauugguuagaauuuauugaaaaucaucauuuuugguagguuuugcuuauuauuuaaugauugucucucuugacuuauauuaaaugagaaguaaaaucuaccaaaauugaugauuuugaauaaauuccaaccaaucauaggaagauuagcagagauaguguuguuagcauuccucuauauuuauauacauuucaaaauuaauuacauauaaacgcaauucccuacgu	(((((..((((...(((.(((((((((((((.(((((((((.((((((((((.((((((((((((((((((.((((((((((...(((......)))...)))))))))).)))))))))))))))))).)))))))))).))))))))).)))))))))).)))))))))).)))))..(((((..((........................................))..)))))............	238	-83.69
gma-miRN96-3	ugauugguuagaauuuauuga	Chr12	-	38970438	38970687	cucucuuuuuaauacuuuuuuaugauugguuagaauuuauugaaaaauauaauuuuuuuuagguuuuggucucauuuauuggaaaacauaauuuguauuaaaugagaaacaaaaauugucaaaauugauuauuuuuaauaaauuuuaaccaauuauagaaagagucuuugagaaaaaauauuagagacaaugucacuaauauuuuucauuaaacuuuuaaaagaaaaagaaucaaauuaaaaaaaucaua	.....(((((((((((((((((((((((((((((((((((((((((...(((((((...(((.(((((.(((((((((.((.(((......))).)).)))))))))..))))).)))..)))))))....))))))))))))))))))))))))).)))))))).(((((..(((((((((((.(((...))).)))))))))))..)))))(((((......)))))......)))))))).......	238	-62.8
gma-miRN97	ugcaugccucuugucuuacuug	Chr08	+	726664	726913	auaggguguuugucuuuggguguuaacauauacagaaaucagaagucaucagauugaguagagaaagggucuugcauguagacaagagucaugucugauagccaaggaugacuugccuagcuauuccauuuuaugggacuuuauuuaauuaauuugucucauauggagacccuuaguuugguuaauuggcaagcuuccucggcuauuugcaugccucuugucuuacuuguuagaccuucuucacucuuac	....((((((((..(((..((((......)))).)))..))))...)))).....((((.((((..((((((.(((.(((((((((((.(((((..(((((((.((((.(.(((((((((((((((((...((((((((................)))))))))))))..........))))))...))))))).)))).))))))).))))).)))))))).))).))).)))))))))).))))....	242	-87.7
gma-miRN98	ugccuggcucccugaaugcca	Chr15	-	9700766	9701015	cugauuggagaaaugaugugcuugccuggcucccugaaugccauguaagaagcuugucaaaaagaauugacagccuuuuuauuuggcaugaggggagucaugcaggcuauuuagucacccaaucagauaugaggagauccaucaggaaguacaagccuuuucaguacauugaaaucauguuggccagguuugucacuguuuuucauagugccauguuguggucaguugcugcuaaaacacuacagcaaau	((((((((.((...((((.((((((.(((((((((..((((((.((((((((.(((((((......))))))).)))))))).))))))..))))))))).))))))))))...))..)))))))).(((((((((.(((....)))(((((((((((..(((..((((.(....))))))))..)))))))).))).)))))))))......(((((((((..(((........))))))))))))...	247	-96.9
gma-miRN99	uggacaguugaugaucucgugu	Chr02	-	37346236	37346485	gucaccacaagggaggaacacguggacaguugaugaucucgugucuuacguggaaaaguuaacaauuuuauccgaagagcaagagagaaucacagagcaugugucacaugguccagcaucagagcgucaauuuucagcacaagaguuucacauucuucagcuaaguguugaaacucggggcauaggcagacgaagggagguuguugaaacggaagaauauucccaacaaaugguggagcguagccaugga	....(((...((..(..(((((((..(.((.(((..((((.((((((.((.((.((((((...)))))).)))))))).)).))))..))))).)..)))))))..)(((.((((.(((.....((((........((.(..((((((((((((.........)))).))))))))..))).......))))........((((((....((((.....))))))))))))).)))).)))..)).))).	245	-64
