# Supplementary material for: Integration of sRNA, degradome, transcriptome analysis and functional investigation reveals gma-miR398c negatively regulates drought tolerance via GmCSDs and GmCCS in transgenic Arabidopsis and soybean
Source: BMC Plant Biol. 2020 May 5;20:190. doi: 10.1186/s12870-020-02370-y (PMC7201782; doi:10.1186/s12870-020-02370-y)
Supplement: Supplementary file 12 — Additional file 12: Table S3. Differentially expressed miRNAs for different treatment durations in leaves and roots. [file 12870_2020_2370_MOESM12_ESM.xlsx]

## Sheet: Leaf-6h-DEMs
Table S3. Differentially expressed miRNAs for different treatment durations in leaves and roots.
#ID	PValue	FDR	log2FC	regulated
gma-miR1514a-3p	0.001384	0.00326634	2.35264	up
gma-miR1514b-3p	0.001384	0.00326634	2.35264	up
gma-miR1520g	0.0001	0.000295536	1.24361	up
gma-miR1520l	0.000113	0.000328818	1.88868	up
gma-miR1520n	0.000195	0.000542395	1.08309	up
gma-miR1520q	0.008087	0.0156997	1.03053	up
gma-miR1523a	0.012591	0.0227739	2.20064	up
gma-miR1535a	0.000113	0.000328818	1.88868	up
gma-miR1535b	0	0	1.59619	up
gma-miR156f	0	0	1.37504	up
gma-miR167k	0.00463	0.00960834	-1.36173	down
gma-miR171b-3p	0.016646	0.0293076	-22.2636	down
gma-miR171o-5p	0	0	1.34868	up
gma-miR172b-5p	0.00133	0.00315577	3.4901	up
gma-miR2111b	0	0	1.12099	up
gma-miR2111c	0	0	1.12099	up
gma-miR2111e	0	0	1.12099	up
gma-miR2111f	0	0	1.12099	up
gma-miR319a	0	0	2.42132	up
gma-miR319b	0	0	2.42132	up
gma-miR319e	0	0	2.42132	up
gma-miR319f	0	0	2.82482	up
gma-miR319h	0	0	2.45814	up
gma-miR319j	0	0	2.45814	up
gma-miR319k	0	0	2.45814	up
gma-miR319m	0	0	2.45814	up
gma-miR390a-3p	0	0	5.91326	up
gma-miR390a-5p	0	0	3.35989	up
gma-miR390b-5p	0	0	2.17195	up
gma-miR390c	0	0	5.91326	up
gma-miR390d	0	0	2.17195	up
gma-miR390e	0	0	3.84357	up
gma-miR390f	0	0	3.35989	up
gma-miR390g	0	0	3.35989	up
gma-miR395i	5e-06	1.68e-05	-1.36993	down
gma-miR395j	5e-06	1.68e-05	-1.36993	down
gma-miR395k	5e-06	1.68e-05	-1.36993	down
gma-miR395l	5e-06	1.68e-05	-1.36993	down
gma-miR395m	5e-06	1.68e-05	-1.36993	down
gma-miR396d	0.000865	0.00212085	-1.16733	down
gma-miR396h	0.000385	0.00101948	1.12576	up
gma-miR399d	0.029127	0.0453696	-2.55378	down
gma-miR399e	0.029127	0.0453696	-2.55378	down
gma-miR399f	0.029127	0.0453696	-2.55378	down
gma-miR399g	0.029127	0.0453696	-2.55378	down
gma-miR408b-5p	0	0	-1.20958	down
gma-miR4342	0.030263	0.0465909	21.9725	up
gma-miR4344	0.005299	0.0107771	1.83803	up
gma-miR4362	0.032943	0.0497338	-21.9416	down
gma-miR4368b	0.009562	0.0180343	-2.96882	down
gma-miR4376a-3p	0.020825	0.0349016	2.03065	up
gma-miR4379	0.030263	0.0465909	21.9725	up
gma-miR4383	0.032943	0.0497338	-21.9416	down
gma-miR4385	0.008411	0.0161394	-22.5266	down
gma-miR4387a	0.001812	0.00419421	22.9723	up
gma-miR4391	0.002331	0.0051957	2.25307	up
gma-miR4397-3p	0.030263	0.0465909	21.9725	up
gma-miR4399	0.008242	0.0158611	3.03065	up
gma-miR4400	0.009362	0.0177076	1.31079	up
gma-miR4402	0.002655	0.00583924	-1.38439	down
gma-miR4413b	0	0	1.59891	up
gma-miR5033	0.000273	0.000743728	2.61567	up
gma-miR5035-3p	0.004214	0.00899893	1.03057	up
gma-miR5037c	0	0	-3.29133	down
gma-miR5375	0.000815	0.00201317	1.253	up
gma-miR5667-3p	0.026196	0.0427137	2.61567	up
gma-miR5670b	0	0	1.50867	up
gma-miR5678	4e-05	0.000123163	1.90514	up
gma-miR5761a	0	0	2.43277	up
gma-miR5761b	0	0	2.43277	up
gma-miR5768	0.005299	0.0107771	1.83803	up
gma-miR5780c	0.005404	0.0108737	1.53318	up
gma-miR5786	0	0	4.38822	up
gma-miR862b	0.00105	0.00255551	-2.77698	down
gma-miR9733	0.001255	0.00302113	2.11815	up
gma-miR9738	0.004355	0.00924042	1.47124	up
gma-miR9750	0	0	2.39739	up
gma-miR9755	0	0	1.43972	up
gma-miR9757	0.010085	0.0188595	-1.66972	down
gma-miRN101	0.000373	0.000991671	1.96929	up
gma-miRN109-1	0.000592	0.00152492	1.47799	up
gma-miRN109-2	0.000592	0.00152492	1.47799	up
gma-miRN109-3	0.000592	0.00152492	1.47799	up
gma-miRN117-1	0	0	-1.20271	down
gma-miRN117-2	0	0	-1.20271	down
gma-miRN118	0.000736	0.0018317	-1.03077	down
gma-miRN120	0	0	1.17804	up
gma-miRN124	0.029127	0.0453696	-2.55378	down
gma-miRN125-1	1.7e-05	5.4e-05	2.07506	up
gma-miRN125-2	1.7e-05	5.4e-05	2.07506	up
gma-miRN127	0.000796	0.0019736	1.101	up
gma-miRN128	0.010176	0.0189761	1.51611	up
gma-miRN17	0.005115	0.010451	-1.15381	down
gma-miRN23	0.000177	0.000494405	-1.82738	down
gma-miRN35-1	0.001818	0.00418614	-2.67007	down
gma-miRN35-2	0.001818	0.00418614	-2.67007	down
gma-miRN36	7.3e-05	0.000219664	1.07497	up
gma-miRN40	0.018851	0.0319165	1.13025	up
gma-miRN45	0	0	1.39243	up
gma-miRN5	2e-06	6.91e-06	-1.17102	down
gma-miRN52	6e-06	1.98e-05	-3.49315	down
gma-miRN53	0	0	1.51459	up
gma-miRN56	5.9e-05	0.000179165	-1.05186	down
gma-miRN60	0.003407	0.00734669	1.03061	up
gma-miRN62	0	0	2.01149	up
gma-miRN63	3.4e-05	0.000105671	-3.29152	down
gma-miRN64-1	0	0	1.00858	up
gma-miRN64-2	0	0	1.00858	up
gma-miRN70	0.000268	0.000733124	1.30067	up
gma-miRN71	0.000226	0.000620797	1.35253	up
gma-miRN91	0	0	-1.59695	down
gma-miRN92	2e-06	6.91e-06	2.66295	up
gma-miRN96-1	0.00033	0.000884453	1.48998	up
gma-miRN96-2	0.00033	0.000884453	1.48998	up
gma-miRN96-3	0.00033	0.000884453	1.48998	up
gma-miRN97	4e-06	1.36e-05	-2.00508	down
gma-miRN98	3.6e-05	0.000111364	1.09289	up

## Sheet: Leaf-12h-DEMs
#ID	PValue	FDR	log2FC	regulated
gma-miR1514a-3p	0.021872	0.0407487	1.78473	up
gma-miR1514b-3p	0.021872	0.0407487	1.78473	up
gma-miR1520q	0.011723	0.0246145	1.03258	up
gma-miR156c	0	0	1.08779	up
gma-miR156d	0	0	1.08779	up
gma-miR156e	0	0	1.08779	up
gma-miR156f	0	0	1.50127	up
gma-miR156i	0	0	1.08779	up
gma-miR156j	0	0	1.08779	up
gma-miR156l	0	0	1.08779	up
gma-miR156m	0	0	1.08779	up
gma-miR156r	0	0	1.43785	up
gma-miR171o-5p	0	0	1.52457	up
gma-miR172i-3p	0.009907	0.0211069	-1.4783	down
gma-miR172l	0.009907	0.0211069	-1.4783	down
gma-miR2111a	0.000545	0.00165144	1.15819	up
gma-miR2111b	0	0	1.3509	up
gma-miR2111c	0	0	1.3509	up
gma-miR2111d	0.000545	0.00165144	1.15819	up
gma-miR2111e	0	0	1.3509	up
gma-miR2111f	0	0	1.3509	up
gma-miR319a	0	0	2.04664	up
gma-miR319b	0	0	2.04664	up
gma-miR319e	0	0	2.04664	up
gma-miR319f	0	0	1.86001	up
gma-miR319h	0	0	2.03194	up
gma-miR319j	0	0	2.03194	up
gma-miR319k	0	0	2.03194	up
gma-miR319m	0	0	2.03194	up
gma-miR390a-3p	0	0	5.70508	up
gma-miR390a-5p	0	0	3.09023	up
gma-miR390b-5p	0	0	1.95463	up
gma-miR390c	0	0	5.70508	up
gma-miR390d	0	0	1.95463	up
gma-miR390e	0	0	3.58267	up
gma-miR390f	0	0	3.09023	up
gma-miR390g	0	0	3.09023	up
gma-miR395a	0	0	-2.57282	down
gma-miR395b	0	0	-2.57282	down
gma-miR395c	0	0	-2.57282	down
gma-miR395d	0	0	-2.53721	down
gma-miR395e	0	0	-2.53721	down
gma-miR395f	0	0	-2.53721	down
gma-miR395g	0	0	-2.53721	down
gma-miR395i	0	0	-3.08975	down
gma-miR395j	0	0	-3.08975	down
gma-miR395k	0	0	-3.08975	down
gma-miR395l	0	0	-3.08975	down
gma-miR395m	0	0	-3.08975	down
gma-miR396d	2e-06	7.92e-06	-2.59377	down
gma-miR396h	0	0	1.66515	up
gma-miR399d	0.018089	0.0349471	-22.5266	down
gma-miR399e	0.018089	0.0349471	-22.5266	down
gma-miR399f	0.018089	0.0349471	-22.5266	down
gma-miR399g	0.018089	0.0349471	-22.5266	down
gma-miR4364a	0.022947	0.0418558	-1.95251	down
gma-miR4364b	0.020424	0.0386576	22.3115	up
gma-miR4368b	0.005748	0.01317	-22.9416	down
gma-miR4385	0.018089	0.0349471	-22.5266	down
gma-miR4413b	0.000466	0.00142863	1.03528	up
gma-miR5033	0.004007	0.009691	2.24423	up
gma-miR5037c	0	0	-1.48094	down
gma-miR5044	0.000594	0.00178747	-1.72992	down
gma-miR5375	0.005914	0.0135029	1.04772	up
gma-miR5670b	9e-06	3.48e-05	1.34371	up
gma-miR5773	0.024272	0.0435429	1.07017	up
gma-miR9738	6.1e-05	0.000213011	2.14735	up
gma-miR9757	0.006539	0.014724	-2.33099	down
gma-miRN110	0.01445	0.0292132	-1.0898	down
gma-miRN117-1	0	0	-1.39585	down
gma-miRN117-2	0	0	-1.39585	down
gma-miRN118	0	0	-2.89332	down
gma-miRN16	0	0	-1.39005	down
gma-miRN17	0.010121	0.0214578	-1.10418	down
gma-miRN20	0.007046	0.0156498	-1.9521	down
gma-miRN25	0	0	-1.72475	down
gma-miRN30	0.001168	0.00328752	-1.34081	down
gma-miRN35-1	0.006539	0.014724	-2.33099	down
gma-miRN35-2	0.006539	0.014724	-2.33099	down
gma-miRN41	7e-05	0.000241852	-1.17466	down
gma-miRN43	0	0	-2.2026	down
gma-miRN45	0	0	1.01193	up
gma-miRN5	1e-05	3.84e-05	-1.15387	down
gma-miRN52	0.000674	0.00201891	-2.15379	down
gma-miRN53	0	0	1.86086	up
gma-miRN54	0	0	2.30914	up
gma-miRN56	1.3e-05	4.94e-05	-1.34081	down
gma-miRN60	0.004203	0.0101275	1.07012	up
gma-miRN62	0	0	1.82219	up
gma-miRN7	0.000231	0.000750463	-1.52843	down
gma-miRN70	0.000955	0.00269963	1.23639	up
gma-miRN71	0.000104	0.00035556	1.49894	up
gma-miRN73	6.3e-05	0.000218824	-1.41167	down
gma-miRN91	0	0	-1.77941	down
gma-miRN92	0	0	2.9547	up
gma-miRN96-1	0.008183	0.0178712	1.10663	up
gma-miRN96-2	0.008183	0.0178712	1.10663	up
gma-miRN96-3	0.008183	0.0178712	1.10663	up
gma-miRN97	1e-06	4.02e-06	-2.66591	down

## Sheet: Root-6h-DEMs
#ID	PValue	FDR	log2FC	regulated
gma-miR1512a-3p	0	0	-2.30412	down
gma-miR1512a-5p	0	0	-3.15655	down
gma-miR1512b	0	0	-1.11074	down
gma-miR156a	0	0	-1.09039	down
gma-miR156c	0	0	-1.31403	down
gma-miR156d	0	0	-1.31403	down
gma-miR156e	0	0	-1.31403	down
gma-miR156h	0	0	-1.09039	down
gma-miR156i	0	0	-1.31403	down
gma-miR156j	0	0	-1.31403	down
gma-miR156k	0	0	-1.06721	down
gma-miR156l	0	0	-1.31403	down
gma-miR156m	0	0	-1.31403	down
gma-miR156n	0	0	-1.06721	down
gma-miR156o	0	0	-1.06721	down
gma-miR156q	0	0	-1.08714	down
gma-miR156s	0	0	-1.08714	down
gma-miR156u	0	0	-1.09039	down
gma-miR156v	0	0	-1.09039	down
gma-miR156w	0	0	-1.09039	down
gma-miR156x	0	0	-1.09039	down
gma-miR156y	0	0	-1.09039	down
gma-miR159d	0	0	-2.12342	down
gma-miR160a-3p	0	0	-2.3474	down
gma-miR166h-5p	0	0	-1.35235	down
gma-miR166j-5p	0	0	-1.35235	down
gma-miR2109-3p	0	0	-1.90985	down
gma-miR2606a	0	0	-2.0255	down
gma-miR2606b	0	0	-2.0255	down
gma-miR397a	0	0	-1.47392	down
gma-miR397b-5p	0	0	-1.47392	down
gma-miR408a-5p	0	0	-2.41945	down
gma-miR408b-5p	0	0	-2.68299	down
gma-miR408c-5p	0	0	-2.41945	down
gma-miR4397-3p	0	0	-2.10459	down
gma-miR4412-5p	0	0	-1.21432	down
gma-miR4415a-3p	0	0	-1.02959	down
gma-miR4415a-5p	0	0	-3.06257	down
gma-miR4415b-3p	0	0	-1.02959	down
gma-miR5037c	0	0	-1.06749	down
gma-miR5372	0	0	-1.14828	down
gma-miR5374-5p	0	0	-1.34393	down
gma-miR5761a	0	0	-1.83608	down
gma-miR5761b	0	0	-1.83608	down
gma-miR9755	0	0	-1.54862	down
gma-miRN40	0	0	3.55709	up
gma-miRN47	0	0	2.5376	up
gma-miRN29	0	0	-1.26413	down
gma-miRN22	0	0	-1.08401	down
gma-miRN131-1	0	0	-2.21467	down
gma-miRN49-5	0	0	1.06197	up
gma-miRN131-2	0	0	-2.21467	down
gma-miRN91	0	0	-1.68637	down
gma-miRN31	0	0	2.03411	up
gma-miRN83	0	0	-2.82379	down
gma-miRN8	0	0	1.07338	up
gma-miRN53	0	0	1.9745	up
gma-miRN49-4	0	0	1.06197	up
gma-miRN49-1	0	0	1.06197	up
gma-miRN49-3	0	0	1.06197	up
gma-miRN57	0	0	-2.96131	down
gma-miRN49-2	0	0	1.06197	up
gma-miR4413b	1e-06	4.38926e-06	-1.91698	down
gma-miRN64-1	2e-06	8.43871e-06	-1.08689	down
gma-miRN64-2	2e-06	8.43871e-06	-1.08689	down
gma-miRN52	2e-06	8.43871e-06	-1.71694	down
gma-miRN24-2	3e-06	1.22625e-05	-1.35992	down
gma-miRN24-1	3e-06	1.22625e-05	-1.35992	down
gma-miRN24-3	3e-06	1.22625e-05	-1.35992	down
gma-miR397b-3p	4e-06	1.58066e-05	-1.63943	down
gma-miRN93	4e-06	1.58066e-05	1.44363	up
gma-miRN12	5e-06	1.91789e-05	1.31164	up
gma-miR169j-3p	7e-06	2.60855e-05	-1.52298	down
gma-miRN87-4	7e-06	2.60855e-05	1.13551	up
gma-miRN87-3	7e-06	2.60855e-05	1.13551	up
gma-miRN87-2	7e-06	2.60855e-05	1.13551	up
gma-miRN87-1	7e-06	2.60855e-05	1.13551	up
gma-miR393c-3p	8e-06	2.92291e-05	-1.88045	down
gma-miR4416c	1e-05	3.57377e-05	-1.72433	down
gma-miR5044	1.6e-05	5.56596e-05	-1.99382	down
gma-miR156r	1.8e-05	6.22857e-05	-1.74294	down
gma-miR5037d	6.5e-05	0.000221406	-24.3496	down
gma-miRN39-1	7.3e-05	0.00024546	-1.38455	down
gma-miRN39-2	7.3e-05	0.00024546	-1.38455	down
gma-miR396h	8.6e-05	0.000284061	-1.16821	down
gma-miRN94	0.000109	0.00035643	-1.06897	down
gma-miR159b-3p	0.000121	0.000390785	-1.4225	down
gma-miR159f-3p	0.000121	0.000390785	-1.4225	down
gma-miRN17	0.000158	0.000506529	1.73907	up
gma-miR159c	0.000219	0.000691913	-1.367	down
gma-miRN14	0.000265	0.000831223	1.33757	up
gma-miRN106-2	0.000427	0.00124948	-2.20232	down
gma-miRN106-1	0.000427	0.00124948	-2.20232	down
gma-miRN103	0.000556	0.00160187	-23.9625	down
gma-miRN127	0.000582	0.00166942	-1.5415	down
gma-miRN34	0.00075	0.00202686	2.00053	up
gma-miRN121-3	0.000964	0.00255245	-1.64883	down
gma-miRN121-1	0.000964	0.00255245	-1.64883	down
gma-miRN121-2	0.000964	0.00255245	-1.64883	down
gma-miRN11	0.001106	0.00290492	-2.3092	down
gma-miR4387e	0.001248	0.00323886	-2.67179	down
gma-miRN6	0.001372	0.00353263	1.04237	up
gma-miRN68	0.001406	0.00360598	-1.00887	down
gma-miR5670b	0.001485	0.00379371	-1.41949	down
gma-miR9733	0.001573	0.00400289	-1.82379	down
gma-miR9727	0.001927	0.00486586	-1.05651	down
gma-miR4412-3p	0.002024	0.00509114	-3.3092	down
gma-miRN61	0.002052	0.00514179	-1.25198	down
gma-miRN111	0.003226	0.00781409	-3.20232	down
gma-miR156g	0.003623	0.00871118	-2.08683	down
gma-miRN13	0.004112	0.00974365	-1.8238	down
gma-miRN7	0.00464	0.0109157	-1.50188	down
gma-miR9729	0.004731	0.0110899	-23.432	down
gma-miR166m	0.004774	0.0111507	-1.30934	down
gma-miR4415b-5p	0.008517	0.0190757	-1.2796	down
gma-miR156aa	0.011263	0.0246767	-1.21818	down
gma-miR156z	0.011263	0.0246767	-1.21818	down
gma-miR5035-5p	0.011347	0.0247365	1.23505	up
gma-miR4411	0.011526	0.024919	-1.3092	down
gma-miRN96-1	0.011526	0.024919	-1.3092	down
gma-miRN96-3	0.011526	0.024919	-1.3092	down
gma-miRN96-2	0.011526	0.024919	-1.3092	down
gma-miR1520n	0.014749	0.0305248	-1.15407	down
gma-miRN128	0.014847	0.0306307	-2.08679	down
gma-miRN115-1	0.015197	0.0311075	2.30531	up
gma-miRN115-2	0.015197	0.0311075	2.30531	up
gma-miR4380b	0.015312	0.0311964	-1.23884	down
gma-miR1520g	0.01575	0.0319891	-1.34986	down
gma-miRN69	0.015765	0.0319205	-1.72424	down
gma-miRN58	0.01596	0.0322156	-1.50186	down
gma-miRN110	0.017288	0.0342617	22.7602	up
gma-miRN101	0.017554	0.0345793	1.19845	up
gma-miR171e	0.021808	0.0412209	-1.40878	down
gma-miR171f	0.021808	0.0412209	-1.40878	down
gma-miR171g	0.021808	0.0412209	-1.40878	down
gma-miR171j-3p	0.021808	0.0412209	-1.40878	down
gma-miR171u	0.021808	0.0412209	-1.40878	down
gma-miR1520l	0.022175	0.0413175	-1.61736	down
gma-miR171b-5p	0.022175	0.0413175	-1.61736	down
gma-miRN97	0.022175	0.0413175	-1.61736	down
gma-miR9747	0.023577	0.0426538	-22.8471	down
gma-miRN46	0.023577	0.0426538	-22.8471	down
gma-miR482c-5p	0.025175	0.0453566	2.82058	up
gma-miR9767	0.027787	0.0488513	-1.17993	down

## Sheet: Root-12h-DEMs
#ID	PValue	FDR	log2FC	regulated
gma-miR159d	0	0	-1.61452	down
gma-miR166a-5p	0	0	-1.31704	down
gma-miR166c-5p	0	0	-1.31704	down
gma-miR166h-5p	0	0	-1.36094	down
gma-miR166j-5p	0	0	-1.36094	down
gma-miR166l	0	0	-1.31704	down
gma-miR2606a	0	0	-2.04499	down
gma-miR2606b	0	0	-2.04499	down
gma-miR408b-5p	0	0	-1.0307	down
gma-miR4397-3p	0	0	-1.70903	down
gma-miR4415a-3p	0	0	-1.39822	down
gma-miR4415b-3p	0	0	-1.39822	down
gma-miR5037c	0	0	-1.406	down
gma-miR5761a	0	0	-1.11247	down
gma-miR5761b	0	0	-1.11247	down
gma-miR862b	0	0	-1.09127	down
gma-miRN40	0	0	4.38562	up
gma-miRN47	0	0	2.98109	up
gma-miRN59	0	0	-1.19218	down
gma-miRN39-1	0	0	-2.59666	down
gma-miRN39-2	0	0	-2.59666	down
gma-miRN91	0	0	-2.35794	down
gma-miRN31	0	0	1.96402	up
gma-miRN53	0	0	2.4864	up
gma-miRN25	0	0	-2.6767	down
gma-miR9735	1e-06	5.48954e-06	-1.48666	down
gma-miRN83	1e-06	5.48954e-06	-2.35787	down
gma-miRN110	1e-06	5.48954e-06	24.6476	up
gma-miRN61	1e-06	5.48954e-06	-3.146	down
gma-miR4415a-5p	3e-06	1.52558e-05	-1.8191	down
gma-miR172a	6e-06	2.93731e-05	1.16085	up
gma-miR172b-3p	6e-06	2.93731e-05	1.16085	up
gma-miR172h-3p	6e-06	2.93731e-05	1.16085	up
gma-miRN87-4	6e-06	2.93731e-05	1.13649	up
gma-miRN87-3	6e-06	2.93731e-05	1.13649	up
gma-miRN87-2	6e-06	2.93731e-05	1.13649	up
gma-miRN87-1	6e-06	2.93731e-05	1.13649	up
gma-miRN122	1.8e-05	8.43429e-05	1.17601	up
gma-miRN50	2.5e-05	0.000116312	2.06356	up
gma-miR397a	2.8e-05	0.000124108	-1.02391	down
gma-miR397b-5p	2.8e-05	0.000124108	-1.02391	down
gma-miR159c	4.6e-05	0.000197229	-1.60889	down
gma-miR159b-3p	9.9e-05	0.000404636	-1.44201	down
gma-miR159f-3p	9.9e-05	0.000404636	-1.44201	down
gma-miR4998	0.000428	0.00165158	1.38549	up
gma-miR156aa	0.000436	0.00166773	-2.46008	down
gma-miR156z	0.000436	0.00166773	-2.46008	down
gma-miR5037d	0.000444	0.00167876	-3.60898	down
gma-miRN68	0.000447	0.00167561	-1.18882	down
gma-miRN111	0.000514	0.00188371	-23.9625	down
gma-miR4346	0.000931	0.00326597	1.422	up
gma-miRN101	0.001073	0.00368528	1.72646	up
gma-miR4352b	0.001355	0.00446673	-1.21332	down
gma-miRN69	0.001875	0.00594203	-3.32883	down
gma-miRN7	0.002023	0.00638023	-1.78438	down
gma-miR1507c-5p	0.003374	0.0100607	1.34108	up
gma-miRN92	0.003445	0.0102259	2.06348	up
gma-miR9729	0.004473	0.0127025	-23.432	down
gma-miR171n	0.005037	0.0139127	1.39614	up
gma-miR171p	0.005037	0.0139127	1.39614	up
gma-miR398a	0.006267	0.0168145	-2.32883	down
gma-miR398b	0.006267	0.0168145	-2.32883	down
gma-miR5670b	0.006591	0.017576	-1.02392	down
gma-miRN70	0.007413	0.0189219	23.0627	up
gma-miR4415b-5p	0.007821	0.0192156	-1.299	down
gma-miRN43	0.010679	0.0252903	-1.32869	down
gma-miRN106-2	0.012426	0.0287529	-1.05193	down
gma-miRN106-1	0.012426	0.0287529	-1.05193	down
gma-miR5768	0.013696	0.0310348	-1.17346	down
gma-miRN90	0.013696	0.0310348	-1.17346	down
gma-miRN13	0.014266	0.0321598	-1.25833	down
gma-miR156g	0.014724	0.0328536	-1.36932	down
gma-miR1514a-3p	0.014837	0.0329376	-1.74387	down
gma-miR1514b-3p	0.014837	0.0329376	-1.74387	down
gma-miR4398	0.017742	0.0382854	22.7406	up
gma-miR5035-5p	0.018061	0.038846	1.116	up
gma-miRN1	0.019793	0.0417499	-1.28689	down
gma-miRN97	0.020988	0.0438475	-1.63699	down
gma-miR159b-5p	0.022668	0.0468353	-22.8471	down
gma-miR159f-5p	0.022668	0.0468353	-22.8471	down
gma-miR530a	0.022668	0.0468353	-22.8471	down
gma-miR9747	0.022668	0.0468353	-22.8471	down
gma-miR4387e	0.024607	0.0495159	-1.10632	down
