# Supplementary material for: Integration of sRNA, degradome, transcriptome analysis and functional investigation reveals gma-miR398c negatively regulates drought tolerance via GmCSDs and GmCCS in transgenic Arabidopsis and soybean
Source: BMC Plant Biol. 2020 May 5;20:190. doi: 10.1186/s12870-020-02370-y (PMC7201782; doi:10.1186/s12870-020-02370-y)
Supplement: Supplementary file 13 — Additional file 13: Table S4. Details of miRNA targets identified by degradome sequencing [file 12870_2020_2370_MOESM13_ESM.xlsx]

## Sheet: Sheet1
Table S4. Details of miRNA targets identified by degradome sequencing
SmallRNA	SmallRNA_seq	Transcript	COG_class	COG_class_annotation	GO_annotation	KEGG_annotation	KOG_class	KOG_class_annotation	Pfam_annotation	Swissprot_annotation	eggNOG_class	eggNOG_class_annotation	nr_annotation	CleavageSite	CleavageSite_Region	AlignmentScore	Category	P-value	D01_Count	D01_AlignmentScore	D01_Category	D01_P-value	D02_Count	D02_AlignmentScore	D02_Category	D02_P-value
gma-miR1507a	TCTCATTCCATACATCGTCTGA	Glyma.04G137800.Wm82.a2.v1.new1	--	--	Molecular Function: organic cyclic compound binding (GO:0097159);; Molecular Function: heterocyclic compound binding (GO:1901363);;	--	[T]	Signal transduction mechanisms	NB-ARC domain;; Leucine Rich repeats (2 copies);; Leucine rich repeat;; Leucine Rich Repeat	Putative disease resistance protein RGA1 GN=RGA1 OS=Solanum bulbocastanum (Wild potato) PE=2 SV=2	T	Signal transduction mechanisms	PREDICTED: putative disease resistance protein RGA4-like isoform X1 [Glycine max]	866	CDS	1.5	0	0.013176	96	1.5	0	0.013176	--	--	--	--
gma-miR1507a	TCTCATTCCATACATCGTCTGA	Glyma.04G137800.1.Wm82.a2.v1	--	--	Molecular Function: organic cyclic compound binding (GO:0097159);; Molecular Function: heterocyclic compound binding (GO:1901363);;	--	[T]	Signal transduction mechanisms	NB-ARC domain;; Leucine Rich repeats (2 copies);; Leucine rich repeat;; Leucine Rich Repeat	Putative disease resistance protein RGA1 GN=RGA1 OS=Solanum bulbocastanum (Wild potato) PE=2 SV=2	T	Signal transduction mechanisms	PREDICTED: putative disease resistance protein RGA4-like isoform X1 [Glycine max]	931	CDS	1.5	0	0.013176	96	1.5	0	0.013176	--	--	--	--
gma-miR1507a	TCTCATTCCATACATCGTCTGA	Glyma.06G136300.1.Wm82.a2.v1	--	--	--	--	--	--	--	--	--	--	--	207	CDS	3.5	1	0.153201	--	--	--	--	2	3.5	1	0.153201
gma-miR1507a	TCTCATTCCATACATCGTCTGA	Glyma.19G009600.1.Wm82.a2.v1	--	--	--	--	--	--	--	--	--	--	unknown [Glycine max]	659	5UTR	5	0	0.140201	11	5	0	0.140201	--	--	--	--
gma-miR1507a	TCTCATTCCATACATCGTCTGA	Glyma.19G139700.1.Wm82.a2.v1	--	--	Biological Process: defense response (GO:0006952);; Molecular Function: ADP binding (GO:0043531);;	--	[T]	Signal transduction mechanisms	NB-ARC domain;; Leucine Rich repeats (2 copies);; Leucine rich repeat;; Leucine Rich Repeat;; Leucine rich repeat	Putative disease resistance protein RGA3 GN=RGA3 OS=Solanum bulbocastanum (Wild potato) PE=2 SV=2	T	Signal transduction mechanisms	PREDICTED: putative disease resistance protein RGA3-like [Glycine max]	1000	CDS	4.5	0	0.168267	24	4.5	0	0.192996	5	4.5	0	0.168267
gma-miR1507a	TCTCATTCCATACATCGTCTGA	Glyma.19G137200.1.Wm82.a2.v1	--	--	Biological Process: defense response (GO:0006952);; Molecular Function: ADP binding (GO:0043531);;	--	[T]	Signal transduction mechanisms	NB-ARC domain;; Leucine Rich repeats (2 copies);; Leucine rich repeat	Putative disease resistance protein RGA1 GN=RGA1 OS=Solanum bulbocastanum (Wild potato) PE=2 SV=2	T	Signal transduction mechanisms	PREDICTED: disease resistance protein RGA2-like isoform X1 [Glycine max]	898	CDS	5	2	0.121723	54	5	2	0.140201	10	5	2	0.121723
gma-miR1507a	TCTCATTCCATACATCGTCTGA	Glyma.03G048200.1.Wm82.a2.v1	--	--	Biological Process: defense response (GO:0006952);; Molecular Function: ADP binding (GO:0043531);;	--	[T]	Signal transduction mechanisms	NB-ARC domain;; Leucine Rich repeats (2 copies);; Leucine rich repeat;; Leucine rich repeat	Putative disease resistance protein RGA1 GN=RGA1 OS=Solanum bulbocastanum (Wild potato) PE=2 SV=2	T	Signal transduction mechanisms	PREDICTED: disease resistance protein RGA2-like [Glycine max]	921	CDS	5	2	0.124678	48	5	2	0.140201	16	5	2	0.124678
gma-miR1507a	TCTCATTCCATACATCGTCTGA	Glyma.20G003000.1.Wm82.a2.v1	--	--	Molecular Function: 2-alkenal reductase [NAD(P)] activity (GO:0032440);; Molecular Function: protein dimerization activity (GO:0046983);; Biological Process: oxidation-reduction process (GO:0055114);;	--	--	--	bHLH-MYC and R2R3-MYB transcription factors N-terminal	Transcription factor bHLH13 GN=F6F3.7 OS=Arabidopsis thaliana (Mouse-ear cress) PE=2 SV=1	--	--	hypothetical protein PHAVU_010G114800g [Phaseolus vulgaris]	536	CDS	2.5	4	0.131618	1	2.5	4	0.131618	--	--	--	--
gma-miR1507a	TCTCATTCCATACATCGTCTGA	Glyma.19G137100.Wm82.a2.v1.new1	[P]	Inorganic ion transport and metabolism	Biological Process: defense response (GO:0006952);; Molecular Function: ADP binding (GO:0043531);;	--	[R]	General function prediction only	NB-ARC domain;; Leucine Rich repeats (2 copies);; Leucine rich repeat	Putative disease resistance protein RGA1 GN=RGA1 OS=Solanum bulbocastanum (Wild potato) PE=2 SV=2	T	Signal transduction mechanisms	PREDICTED: disease resistance protein RGA2-like isoform X1 [Glycine max]	898	CDS	5	2	0.121723	54	5	2	0.140201	10	5	2	0.121723
gma-miR1507a	TCTCATTCCATACATCGTCTGA	Glyma.04G137800.2.Wm82.a2.v1	--	--	Molecular Function: organic cyclic compound binding (GO:0097159);; Molecular Function: heterocyclic compound binding (GO:1901363);;	--	[T]	Signal transduction mechanisms	NB-ARC domain;; Leucine Rich repeats (2 copies);; Leucine rich repeat;; Leucine Rich Repeat	Putative disease resistance protein RGA1 GN=RGA1 OS=Solanum bulbocastanum (Wild potato) PE=2 SV=2	T	Signal transduction mechanisms	PREDICTED: putative disease resistance protein RGA4-like isoform X1 [Glycine max]	866	CDS	1.5	0	0.013176	96	1.5	0	0.013176	--	--	--	--
gma-miR1507a	TCTCATTCCATACATCGTCTGA	Glyma.19G134200.1.Wm82.a2.v1	--	--	Biological Process: defense response (GO:0006952);; Molecular Function: ADP binding (GO:0043531);;	--	[T]	Signal transduction mechanisms	NB-ARC domain;; Leucine Rich repeats (2 copies);; Leucine rich repeat	Putative disease resistance protein RGA1 GN=RGA1 OS=Solanum bulbocastanum (Wild potato) PE=2 SV=2	T	Signal transduction mechanisms	PREDICTED: NBS-LRR disease resistance protein isoform X1 [Glycine max]	971	CDS	5	2	0.121723	71	5	2	0.140201	13	5	2	0.121723
gma-miR1507a	TCTCATTCCATACATCGTCTGA	Glyma.03G137200.1.Wm82.a2.v1	--	--	--	--	[T]	Signal transduction mechanisms	NB-ARC domain;; Leucine rich repeat;; Leucine Rich repeats (2 copies);; Leucine Rich Repeat	Disease resistance protein RGA2 GN=RGA2 OS=Solanum bulbocastanum (Wild potato) PE=1 SV=1	T	Signal transduction mechanisms	PREDICTED: putative disease resistance protein RGA3-like [Glycine max]	982	CDS	4.5	0	0.0196987	37	4.5	0	0.0196987	--	--	--	--
gma-miR1507b	TCTCATTCCATACATCGTCTG	Glyma.20G003000.1.Wm82.a2.v1	--	--	Molecular Function: 2-alkenal reductase [NAD(P)] activity (GO:0032440);; Molecular Function: protein dimerization activity (GO:0046983);; Biological Process: oxidation-reduction process (GO:0055114);;	--	--	--	bHLH-MYC and R2R3-MYB transcription factors N-terminal	Transcription factor bHLH13 GN=F6F3.7 OS=Arabidopsis thaliana (Mouse-ear cress) PE=2 SV=1	--	--	hypothetical protein PHAVU_010G114800g [Phaseolus vulgaris]	536	CDS	2.5	4	0.131618	1	2.5	4	0.131618	--	--	--	--
gma-miR1507b	TCTCATTCCATACATCGTCTG	Glyma.17G075600.1.Wm82.a2.v1	--	--	--	--	--	--	--	--	--	--	uncharacterized protein LOC100790683 precursor [Glycine max]	712	3UTR	0	4	0.120728	--	--	--	--	1	0	4	0.120728
gma-miR1507b	TCTCATTCCATACATCGTCTG	Glyma.03G137200.1.Wm82.a2.v1	--	--	--	--	[T]	Signal transduction mechanisms	NB-ARC domain;; Leucine rich repeat;; Leucine Rich repeats (2 copies);; Leucine Rich Repeat	Disease resistance protein RGA2 GN=RGA2 OS=Solanum bulbocastanum (Wild potato) PE=1 SV=1	T	Signal transduction mechanisms	PREDICTED: putative disease resistance protein RGA3-like [Glycine max]	982	CDS	4.5	0	0.116437	37	4.5	0	0.116437	--	--	--	--
gma-miR1507b	TCTCATTCCATACATCGTCTG	Glyma.04G137800.1.Wm82.a2.v1	--	--	Molecular Function: organic cyclic compound binding (GO:0097159);; Molecular Function: heterocyclic compound binding (GO:1901363);;	--	[T]	Signal transduction mechanisms	NB-ARC domain;; Leucine Rich repeats (2 copies);; Leucine rich repeat;; Leucine Rich Repeat	Putative disease resistance protein RGA1 GN=RGA1 OS=Solanum bulbocastanum (Wild potato) PE=2 SV=2	T	Signal transduction mechanisms	PREDICTED: putative disease resistance protein RGA4-like isoform X1 [Glycine max]	931	CDS	1.5	0	0.013176	96	1.5	0	0.013176	--	--	--	--
gma-miR1507b	TCTCATTCCATACATCGTCTG	Glyma.19G009600.1.Wm82.a2.v1	--	--	--	--	--	--	--	--	--	--	unknown [Glycine max]	659	5UTR	3	0	0.163942	11	3	0	0.163942	--	--	--	--
gma-miR1507b	TCTCATTCCATACATCGTCTG	Glyma.04G137800.2.Wm82.a2.v1	--	--	Molecular Function: organic cyclic compound binding (GO:0097159);; Molecular Function: heterocyclic compound binding (GO:1901363);;	--	[T]	Signal transduction mechanisms	NB-ARC domain;; Leucine Rich repeats (2 copies);; Leucine rich repeat;; Leucine Rich Repeat	Putative disease resistance protein RGA1 GN=RGA1 OS=Solanum bulbocastanum (Wild potato) PE=2 SV=2	T	Signal transduction mechanisms	PREDICTED: putative disease resistance protein RGA4-like isoform X1 [Glycine max]	866	CDS	1.5	0	0.013176	96	1.5	0	0.013176	--	--	--	--
gma-miR1507b	TCTCATTCCATACATCGTCTG	Glyma.04G137800.Wm82.a2.v1.new1	--	--	Molecular Function: organic cyclic compound binding (GO:0097159);; Molecular Function: heterocyclic compound binding (GO:1901363);;	--	[T]	Signal transduction mechanisms	NB-ARC domain;; Leucine Rich repeats (2 copies);; Leucine rich repeat;; Leucine Rich Repeat	Putative disease resistance protein RGA1 GN=RGA1 OS=Solanum bulbocastanum (Wild potato) PE=2 SV=2	T	Signal transduction mechanisms	PREDICTED: putative disease resistance protein RGA4-like isoform X1 [Glycine max]	866	CDS	1.5	0	0.013176	96	1.5	0	0.013176	--	--	--	--
gma-miR1507c-3p	CCTCATTCCAAACATCATCT	Glyma.04G137800.Wm82.a2.v1.new1	--	--	Molecular Function: organic cyclic compound binding (GO:0097159);; Molecular Function: heterocyclic compound binding (GO:1901363);;	--	[T]	Signal transduction mechanisms	NB-ARC domain;; Leucine Rich repeats (2 copies);; Leucine rich repeat;; Leucine Rich Repeat	Putative disease resistance protein RGA1 GN=RGA1 OS=Solanum bulbocastanum (Wild potato) PE=2 SV=2	T	Signal transduction mechanisms	PREDICTED: putative disease resistance protein RGA4-like isoform X1 [Glycine max]	866	CDS	1.5	0	0.013176	96	1.5	0	0.013176	--	--	--	--
gma-miR1507c-3p	CCTCATTCCAAACATCATCT	Glyma.09G167900.1.Wm82.a2.v1	--	--	Molecular Function: DNA binding (GO:0003677);; Molecular Function: chromatin binding (GO:0003682);;	--	[O]	Posttranslational modification, protein turnover, chaperones	Myb-like DNA-binding domain;; Myb-like DNA-binding domain	Protein REVEILLE 7 GN=F15H18.16 OS=Arabidopsis thaliana (Mouse-ear cress) PE=2 SV=1	K	Transcription	PREDICTED: protein CCA1 isoform 1 [Glycine max]	1356	CDS	3	0	0.147474	--	--	--	--	162	3	0	0.147474
gma-miR1507c-3p	CCTCATTCCAAACATCATCT	Glyma.19G042600.1.Wm82.a2.v1	--	--	--	--	[T]	Signal transduction mechanisms	NB-ARC domain;; AAA domain	Putative disease resistance protein RGA4 GN=RGA4 OS=Solanum bulbocastanum (Wild potato) PE=2 SV=1	T	Signal transduction mechanisms	Resistance protein [Medicago truncatula]	565	CDS	3	0	0.147474	44	3	0	0.169468	4	3	0	0.147474
gma-miR1507c-3p	CCTCATTCCAAACATCATCT	Glyma.04G137800.2.Wm82.a2.v1	--	--	Molecular Function: organic cyclic compound binding (GO:0097159);; Molecular Function: heterocyclic compound binding (GO:1901363);;	--	[T]	Signal transduction mechanisms	NB-ARC domain;; Leucine Rich repeats (2 copies);; Leucine rich repeat;; Leucine Rich Repeat	Putative disease resistance protein RGA1 GN=RGA1 OS=Solanum bulbocastanum (Wild potato) PE=2 SV=2	T	Signal transduction mechanisms	PREDICTED: putative disease resistance protein RGA4-like isoform X1 [Glycine max]	866	CDS	1.5	0	0.013176	96	1.5	0	0.013176	--	--	--	--
gma-miR1507c-3p	CCTCATTCCAAACATCATCT	Glyma.13G169400.1.Wm82.a2.v1	--	--	--	--	--	--	--	--	--	--	unknown [Glycine max]	539	CDS	3	0	0.169468	98	3	0	0.169468	--	--	--	--
gma-miR1507c-3p	CCTCATTCCAAACATCATCT	Glyma.05G006900.Wm82.a2.v1.new1	--	--	Biological Process: defense response (GO:0006952);; Molecular Function: ADP binding (GO:0043531);;	--	[T]	Signal transduction mechanisms	NB-ARC domain;; Leucine Rich repeats (2 copies)	Putative disease resistance RPP13-like protein 1 GN=RPPL1 OS=Arabidopsis thaliana (Mouse-ear cress) PE=3 SV=1	T	Signal transduction mechanisms	NB-LRR disease resistance protein P21f22_7 [Glycine max]	1068	CDS	3	2	0.150998	32	3	2	0.169468	6	3	2	0.150998
gma-miR1507c-3p	CCTCATTCCAAACATCATCT	Glyma.16G217700.Wm82.a2.v1.new2	--	--	Molecular Function: DNA binding (GO:0003677);; Molecular Function: chromatin binding (GO:0003682);;	--	[O]	Posttranslational modification, protein turnover, chaperones	--	Protein REVEILLE 7 GN=F15H18.16 OS=Arabidopsis thaliana (Mouse-ear cress) PE=2 SV=1	K	Transcription	PREDICTED: protein CCA1 [Glycine max]	1338	CDS	3	0	0.147474	--	--	--	--	162	3	0	0.147474
gma-miR1507c-3p	CCTCATTCCAAACATCATCT	Glyma.12G002200.1.Wm82.a2.v1	--	--	--	--	--	--	--	--	S	Function unknown	uncharacterized protein LOC100306460 [Glycine max]	223	CDS	4	1	0.158683	--	--	--	--	10	4	1	0.158683
gma-miR1507c-3p	CCTCATTCCAAACATCATCT	Glyma.12G002200.2.Wm82.a2.v1	--	--	--	--	--	--	--	--	S	Function unknown	PREDICTED: uncharacterized protein LOC100306460 isoform X1 [Glycine max]	223	CDS	4	1	0.158683	--	--	--	--	10	4	1	0.158683
gma-miR1507c-3p	CCTCATTCCAAACATCATCT	Glyma.16G217700.1.Wm82.a2.v1	--	--	Molecular Function: DNA binding (GO:0003677);; Molecular Function: chromatin binding (GO:0003682);;	--	[O]	Posttranslational modification, protein turnover, chaperones	Myb-like DNA-binding domain;; Myb-like DNA-binding domain	Protein REVEILLE 7 GN=F15H18.16 OS=Arabidopsis thaliana (Mouse-ear cress) PE=2 SV=1	K	Transcription	PREDICTED: protein CCA1 [Glycine max]	1215	CDS	3	0	0.147474	--	--	--	--	162	3	0	0.147474
gma-miR1507c-3p	CCTCATTCCAAACATCATCT	Glyma.05G006900.1.Wm82.a2.v1	--	--	Biological Process: defense response (GO:0006952);; Molecular Function: ADP binding (GO:0043531);;	--	[T]	Signal transduction mechanisms	NB-ARC domain;; Leucine Rich repeats (2 copies)	Putative disease resistance RPP13-like protein 1 GN=RPPL1 OS=Arabidopsis thaliana (Mouse-ear cress) PE=3 SV=1	T	Signal transduction mechanisms	NB-LRR disease resistance protein P21f22_7 [Glycine max]	1068	CDS	3	2	0.150998	32	3	2	0.169468	6	3	2	0.150998
gma-miR1507c-3p	CCTCATTCCAAACATCATCT	Glyma.16G217700.Wm82.a2.v1.new3	--	--	Molecular Function: DNA binding (GO:0003677);; Molecular Function: chromatin binding (GO:0003682);;	--	[O]	Posttranslational modification, protein turnover, chaperones	Myb-like DNA-binding domain;; Myb-like DNA-binding domain	Protein REVEILLE 7 GN=F15H18.16 OS=Arabidopsis thaliana (Mouse-ear cress) PE=2 SV=1	K	Transcription	PREDICTED: protein CCA1 [Glycine max]	1186	CDS	3	0	0.147474	--	--	--	--	162	3	0	0.147474
gma-miR1507c-3p	CCTCATTCCAAACATCATCT	Glyma.04G137800.1.Wm82.a2.v1	--	--	Molecular Function: organic cyclic compound binding (GO:0097159);; Molecular Function: heterocyclic compound binding (GO:1901363);;	--	[T]	Signal transduction mechanisms	NB-ARC domain;; Leucine Rich repeats (2 copies);; Leucine rich repeat;; Leucine Rich Repeat	Putative disease resistance protein RGA1 GN=RGA1 OS=Solanum bulbocastanum (Wild potato) PE=2 SV=2	T	Signal transduction mechanisms	PREDICTED: putative disease resistance protein RGA4-like isoform X1 [Glycine max]	931	CDS	1.5	0	0.013176	96	1.5	0	0.013176	--	--	--	--
gma-miR1507c-3p	CCTCATTCCAAACATCATCT	Glyma.16G217700.Wm82.a2.v1.new1	--	--	Molecular Function: DNA binding (GO:0003677);; Molecular Function: chromatin binding (GO:0003682);;	--	[O]	Posttranslational modification, protein turnover, chaperones	--	Protein REVEILLE 7 GN=F15H18.16 OS=Arabidopsis thaliana (Mouse-ear cress) PE=2 SV=1	K	Transcription	PREDICTED: protein CCA1 [Glycine max]	1119	CDS	3	0	0.147474	--	--	--	--	162	3	0	0.147474
gma-miR1507c-3p	CCTCATTCCAAACATCATCT	Glyma.09G167900.Wm82.a2.v1.new1	--	--	Molecular Function: DNA binding (GO:0003677);; Molecular Function: chromatin binding (GO:0003682);;	--	[O]	Posttranslational modification, protein turnover, chaperones	--	Protein REVEILLE 7-like GN=RVE7L OS=Arabidopsis thaliana (Mouse-ear cress) PE=3 SV=1	K	Transcription	PREDICTED: protein CCA1 isoform 1 [Glycine max]	826	CDS	3	0	0.147474	--	--	--	--	162	3	0	0.147474
gma-miR1507c-3p	CCTCATTCCAAACATCATCT	Glyma.19G009600.1.Wm82.a2.v1	--	--	--	--	--	--	--	--	--	--	unknown [Glycine max]	659	5UTR	3	0	0.0703521	11	3	0	0.0703521	--	--	--	--
gma-miR1507c-3p	CCTCATTCCAAACATCATCT	Glyma.13G169400.Wm82.a2.v1.new1	--	--	--	--	--	--	--	--	--	--	unknown [Glycine max]	604	CDS	3	0	0.169468	98	3	0	0.169468	--	--	--	--
gma-miR1508a	TCTAGAAAGGGAAATAGCAGTTG	Glyma.16G162100.1.Wm82.a2.v1	--	--	--	--	[R]	General function prediction only	PPR repeat family;; PPR repeat;; PPR repeat;; Pentatricopeptide repeat domain;; Tetratricopeptide repeat	Pentatricopeptide repeat-containing protein At1g12775, mitochondrial (Precursor) GN=At1g12775 OS=Arabidopsis thaliana (Mouse-ear cress) PE=2 SV=1	R	General function prediction only	PREDICTED: pentatricopeptide repeat-containing protein At1g12775, mitochondrial-like isoform X1 [Glycine max]	258	CDS	2	4	0.0192174	1	2	4	0.0192174	--	--	--	--
gma-miR1508b	TAGAAAGGGGAATAGCAGTTG	Glyma.09G174600.1.Wm82.a2.v1	--	--	--	--	[R]	General function prediction only	PPR repeat family;; PPR repeat;; PPR repeat;; Pentatricopeptide repeat domain	Pentatricopeptide repeat-containing protein At1g12300, mitochondrial (Precursor) GN=At1g12300 OS=Arabidopsis thaliana (Mouse-ear cress) PE=2 SV=1	R	General function prediction only	PREDICTED: pentatricopeptide repeat-containing protein At1g12300, mitochondrial-like [Glycine max]	241	CDS	2.5	0	0.0846269	120	2.5	0	0.0846269	--	--	--	--
gma-miR1508b	TAGAAAGGGGAATAGCAGTTG	Glyma.16G139800.3.Wm82.a2.v1	--	--	--	K17710|0|gmx:102663208|pentatricopeptide repeat-containing protein At1g12300, mitochondrial-like; K17710 pentatricopeptide repeat domain-containing protein 1 (A)	[R]	General function prediction only	PPR repeat family;; PPR repeat;; PPR repeat;; Pentatricopeptide repeat domain;; Tetratricopeptide repeat;; [2Fe-2S] binding domain	Pentatricopeptide repeat-containing protein At1g12300, mitochondrial (Precursor) GN=At1g12300 OS=Arabidopsis thaliana (Mouse-ear cress) PE=2 SV=1	R	General function prediction only	PREDICTED: pentatricopeptide repeat-containing protein At1g12300, mitochondrial-like isoform X1 [Glycine max]	233	CDS	2	2	0.0788859	--	--	--	--	12	2	2	0.0788859
gma-miR1508b	TAGAAAGGGGAATAGCAGTTG	Glyma.16G139800.1.Wm82.a2.v1	--	--	--	K17710|0|gmx:102663208|pentatricopeptide repeat-containing protein At1g12300, mitochondrial-like; K17710 pentatricopeptide repeat domain-containing protein 1 (A)	[R]	General function prediction only	PPR repeat family;; PPR repeat;; PPR repeat;; Pentatricopeptide repeat domain;; Tetratricopeptide repeat;; [2Fe-2S] binding domain	Pentatricopeptide repeat-containing protein At1g12300, mitochondrial (Precursor) GN=At1g12300 OS=Arabidopsis thaliana (Mouse-ear cress) PE=2 SV=1	R	General function prediction only	PREDICTED: pentatricopeptide repeat-containing protein At1g12300, mitochondrial-like isoform X1 [Glycine max]	360	CDS	2	2	0.0788859	--	--	--	--	12	2	2	0.0788859
gma-miR1508b	TAGAAAGGGGAATAGCAGTTG	Glyma.18G017600.1.Wm82.a2.v1	--	--	Molecular Function: ATP binding (GO:0005524);; Biological Process: ATP catabolic process (GO:0006200);; Biological Process: fatty acid beta-oxidation (GO:0006635);; Biological Process: peroxisome organization (GO:0007031);; Biological Process: toxin catabolic process (GO:0009407);; Biological Process: positive regulation of seed germination (GO:0010030);; Biological Process: fatty-acyl-CoA transp…	--	[IR]	--	ABC transporter transmembrane region 2;; ABC transporter;; AAA domain;; P-loop containing region of AAA domain;; AAA domain;; AAA ATPase domain;; MutS domain V	ABC transporter D family member 1 GN=At4g39850 OS=Arabidopsis thaliana (Mouse-ear cress) PE=1 SV=1	Q	Secondary metabolites biosynthesis, transport and catabolism	PREDICTED: ABC transporter D family member 1-like [Glycine max]	3235	CDS	2.5	0	0.0846269	120	2.5	0	0.0846269	--	--	--	--
gma-miR1508b	TAGAAAGGGGAATAGCAGTTG	Glyma.16G139800.2.Wm82.a2.v1	--	--	--	K17710|0|gmx:102663208|pentatricopeptide repeat-containing protein At1g12300, mitochondrial-like; K17710 pentatricopeptide repeat domain-containing protein 1 (A)	[R]	General function prediction only	PPR repeat family;; PPR repeat;; PPR repeat;; Pentatricopeptide repeat domain;; Tetratricopeptide repeat;; [2Fe-2S] binding domain	Pentatricopeptide repeat-containing protein At1g12300, mitochondrial (Precursor) GN=At1g12300 OS=Arabidopsis thaliana (Mouse-ear cress) PE=2 SV=1	R	General function prediction only	PREDICTED: pentatricopeptide repeat-containing protein At1g12300, mitochondrial-like isoform X1 [Glycine max]	233	CDS	2	2	0.0788859	--	--	--	--	12	2	2	0.0788859
gma-miR1508b	TAGAAAGGGGAATAGCAGTTG	Glyma.16G162100.1.Wm82.a2.v1	--	--	--	--	[R]	General function prediction only	PPR repeat family;; PPR repeat;; PPR repeat;; Pentatricopeptide repeat domain;; Tetratricopeptide repeat	Pentatricopeptide repeat-containing protein At1g12775, mitochondrial (Precursor) GN=At1g12775 OS=Arabidopsis thaliana (Mouse-ear cress) PE=2 SV=1	R	General function prediction only	PREDICTED: pentatricopeptide repeat-containing protein At1g12775, mitochondrial-like isoform X1 [Glycine max]	256	CDS	3	2	0.0280892	70	3	2	0.0326151	10	3	2	0.0280892
gma-miR1508b	TAGAAAGGGGAATAGCAGTTG	Glyma.09G174500.Wm82.a2.v1.new1	--	--	--	--	[R]	General function prediction only	PPR repeat family;; PPR repeat;; PPR repeat;; Pentatricopeptide repeat domain	Pentatricopeptide repeat-containing protein At3g22470, mitochondrial (Precursor) GN=At3g22470 OS=Arabidopsis thaliana (Mouse-ear cress) PE=2 SV=1	R	General function prediction only	PREDICTED: pentatricopeptide repeat-containing protein At1g12300, mitochondrial-like [Glycine max]	244	CDS	2.5	0	0.0846269	120	2.5	0	0.0846269	--	--	--	--
gma-miR1508b	TAGAAAGGGGAATAGCAGTTG	Glyma.09G174500.1.Wm82.a2.v1	--	--	--	--	[R]	General function prediction only	PPR repeat family;; PPR repeat;; PPR repeat;; Pentatricopeptide repeat domain	Pentatricopeptide repeat-containing protein At3g22470, mitochondrial (Precursor) GN=At3g22470 OS=Arabidopsis thaliana (Mouse-ear cress) PE=2 SV=1	R	General function prediction only	PREDICTED: pentatricopeptide repeat-containing protein At1g12300, mitochondrial-like [Glycine max]	244	CDS	2.5	0	0.0846269	120	2.5	0	0.0846269	--	--	--	--
gma-miR1508b	TAGAAAGGGGAATAGCAGTTG	Glyma.10G276600.1.Wm82.a2.v1	--	--	Biological Process: ER to Golgi vesicle-mediated transport (GO:0006888);; Cellular Component: plasmodesma (GO:0009506);; Biological Process: systemic acquired resistance (GO:0009627);; Cellular Component: integral component of membrane (GO:0016021);; Biological Process: response to endoplasmic reticulum stress (GO:0034976);; Biological Process: amino acid import (GO:0043090);; Biological Process:…	--	--	--	Nodulin-like;; Major Facilitator Superfamily	--	R	General function prediction only	PREDICTED: uncharacterized protein LOC100776865 [Glycine max]	745	CDS	4	1	0.195572	6	4	1	0.195572	--	--	--	--
gma-miR1508b	TAGAAAGGGGAATAGCAGTTG	Glyma.18G017600.Wm82.a2.v1.new1	--	--	Molecular Function: ATP binding (GO:0005524);; Biological Process: ATP catabolic process (GO:0006200);; Biological Process: fatty acid beta-oxidation (GO:0006635);; Biological Process: peroxisome organization (GO:0007031);; Biological Process: toxin catabolic process (GO:0009407);; Biological Process: positive regulation of seed germination (GO:0010030);; Biological Process: fatty-acyl-CoA transp…	--	[IR]	--	ABC transporter transmembrane region 2;; ABC transporter;; AAA domain;; P-loop containing region of AAA domain;; AAA domain;; AAA ATPase domain;; MutS domain V	ABC transporter D family member 1 GN=At4g39850 OS=Arabidopsis thaliana (Mouse-ear cress) PE=1 SV=1	Q	Secondary metabolites biosynthesis, transport and catabolism	PREDICTED: ABC transporter D family member 1-like [Glycine max]	3711	CDS	2.5	0	0.0846269	120	2.5	0	0.0846269	--	--	--	--
gma-miR1508c	TAGAAAGGGAAATAGCAGTTG	Glyma.10G276600.1.Wm82.a2.v1	--	--	Biological Process: ER to Golgi vesicle-mediated transport (GO:0006888);; Cellular Component: plasmodesma (GO:0009506);; Biological Process: systemic acquired resistance (GO:0009627);; Cellular Component: integral component of membrane (GO:0016021);; Biological Process: response to endoplasmic reticulum stress (GO:0034976);; Biological Process: amino acid import (GO:0043090);; Biological Process:…	--	--	--	Nodulin-like;; Major Facilitator Superfamily	--	R	General function prediction only	PREDICTED: uncharacterized protein LOC100776865 [Glycine max]	745	CDS	3.5	1	0.153924	6	3.5	1	0.153924	--	--	--	--
gma-miR1508c	TAGAAAGGGAAATAGCAGTTG	Glyma.16G139800.3.Wm82.a2.v1	--	--	--	K17710|0|gmx:102663208|pentatricopeptide repeat-containing protein At1g12300, mitochondrial-like; K17710 pentatricopeptide repeat domain-containing protein 1 (A)	[R]	General function prediction only	PPR repeat family;; PPR repeat;; PPR repeat;; Pentatricopeptide repeat domain;; Tetratricopeptide repeat;; [2Fe-2S] binding domain	Pentatricopeptide repeat-containing protein At1g12300, mitochondrial (Precursor) GN=At1g12300 OS=Arabidopsis thaliana (Mouse-ear cress) PE=2 SV=1	R	General function prediction only	PREDICTED: pentatricopeptide repeat-containing protein At1g12300, mitochondrial-like isoform X1 [Glycine max]	233	CDS	3	2	0.0540247	--	--	--	--	12	3	2	0.0540247
gma-miR1508c	TAGAAAGGGAAATAGCAGTTG	Glyma.09G174600.1.Wm82.a2.v1	--	--	--	--	[R]	General function prediction only	PPR repeat family;; PPR repeat;; PPR repeat;; Pentatricopeptide repeat domain	Pentatricopeptide repeat-containing protein At1g12300, mitochondrial (Precursor) GN=At1g12300 OS=Arabidopsis thaliana (Mouse-ear cress) PE=2 SV=1	R	General function prediction only	PREDICTED: pentatricopeptide repeat-containing protein At1g12300, mitochondrial-like [Glycine max]	241	CDS	2	0	0.0436011	120	2	0	0.0436011	--	--	--	--
gma-miR1508c	TAGAAAGGGAAATAGCAGTTG	Glyma.09G174500.1.Wm82.a2.v1	--	--	--	--	[R]	General function prediction only	PPR repeat family;; PPR repeat;; PPR repeat;; Pentatricopeptide repeat domain	Pentatricopeptide repeat-containing protein At3g22470, mitochondrial (Precursor) GN=At3g22470 OS=Arabidopsis thaliana (Mouse-ear cress) PE=2 SV=1	R	General function prediction only	PREDICTED: pentatricopeptide repeat-containing protein At1g12300, mitochondrial-like [Glycine max]	244	CDS	2	0	0.0436011	120	2	0	0.0436011	--	--	--	--
gma-miR1508c	TAGAAAGGGAAATAGCAGTTG	Glyma.16G162100.1.Wm82.a2.v1	--	--	--	--	[R]	General function prediction only	PPR repeat family;; PPR repeat;; PPR repeat;; Pentatricopeptide repeat domain;; Tetratricopeptide repeat	Pentatricopeptide repeat-containing protein At1g12775, mitochondrial (Precursor) GN=At1g12775 OS=Arabidopsis thaliana (Mouse-ear cress) PE=2 SV=1	R	General function prediction only	PREDICTED: pentatricopeptide repeat-containing protein At1g12775, mitochondrial-like isoform X1 [Glycine max]	256	CDS	2	2	0.0138325	70	2	2	0.0160803	10	2	2	0.0138325
gma-miR1508c	TAGAAAGGGAAATAGCAGTTG	Glyma.18G017600.1.Wm82.a2.v1	--	--	Molecular Function: ATP binding (GO:0005524);; Biological Process: ATP catabolic process (GO:0006200);; Biological Process: fatty acid beta-oxidation (GO:0006635);; Biological Process: peroxisome organization (GO:0007031);; Biological Process: toxin catabolic process (GO:0009407);; Biological Process: positive regulation of seed germination (GO:0010030);; Biological Process: fatty-acyl-CoA transp…	--	[IR]	--	ABC transporter transmembrane region 2;; ABC transporter;; AAA domain;; P-loop containing region of AAA domain;; AAA domain;; AAA ATPase domain;; MutS domain V	ABC transporter D family member 1 GN=At4g39850 OS=Arabidopsis thaliana (Mouse-ear cress) PE=1 SV=1	Q	Secondary metabolites biosynthesis, transport and catabolism	PREDICTED: ABC transporter D family member 1-like [Glycine max]	3235	CDS	2	0	0.0436011	120	2	0	0.0436011	--	--	--	--
gma-miR1508c	TAGAAAGGGAAATAGCAGTTG	Glyma.16G139800.2.Wm82.a2.v1	--	--	--	K17710|0|gmx:102663208|pentatricopeptide repeat-containing protein At1g12300, mitochondrial-like; K17710 pentatricopeptide repeat domain-containing protein 1 (A)	[R]	General function prediction only	PPR repeat family;; PPR repeat;; PPR repeat;; Pentatricopeptide repeat domain;; Tetratricopeptide repeat;; [2Fe-2S] binding domain	Pentatricopeptide repeat-containing protein At1g12300, mitochondrial (Precursor) GN=At1g12300 OS=Arabidopsis thaliana (Mouse-ear cress) PE=2 SV=1	R	General function prediction only	PREDICTED: pentatricopeptide repeat-containing protein At1g12300, mitochondrial-like isoform X1 [Glycine max]	233	CDS	3	2	0.0540247	--	--	--	--	12	3	2	0.0540247
gma-miR1508c	TAGAAAGGGAAATAGCAGTTG	Glyma.09G174500.Wm82.a2.v1.new1	--	--	--	--	[R]	General function prediction only	PPR repeat family;; PPR repeat;; PPR repeat;; Pentatricopeptide repeat domain	Pentatricopeptide repeat-containing protein At3g22470, mitochondrial (Precursor) GN=At3g22470 OS=Arabidopsis thaliana (Mouse-ear cress) PE=2 SV=1	R	General function prediction only	PREDICTED: pentatricopeptide repeat-containing protein At1g12300, mitochondrial-like [Glycine max]	244	CDS	2	0	0.0436011	120	2	0	0.0436011	--	--	--	--
gma-miR1508c	TAGAAAGGGAAATAGCAGTTG	Glyma.16G139800.1.Wm82.a2.v1	--	--	--	K17710|0|gmx:102663208|pentatricopeptide repeat-containing protein At1g12300, mitochondrial-like; K17710 pentatricopeptide repeat domain-containing protein 1 (A)	[R]	General function prediction only	PPR repeat family;; PPR repeat;; PPR repeat;; Pentatricopeptide repeat domain;; Tetratricopeptide repeat;; [2Fe-2S] binding domain	Pentatricopeptide repeat-containing protein At1g12300, mitochondrial (Precursor) GN=At1g12300 OS=Arabidopsis thaliana (Mouse-ear cress) PE=2 SV=1	R	General function prediction only	PREDICTED: pentatricopeptide repeat-containing protein At1g12300, mitochondrial-like isoform X1 [Glycine max]	360	CDS	3	2	0.0540247	--	--	--	--	12	3	2	0.0540247
gma-miR1508c	TAGAAAGGGAAATAGCAGTTG	Glyma.18G017600.Wm82.a2.v1.new1	--	--	Molecular Function: ATP binding (GO:0005524);; Biological Process: ATP catabolic process (GO:0006200);; Biological Process: fatty acid beta-oxidation (GO:0006635);; Biological Process: peroxisome organization (GO:0007031);; Biological Process: toxin catabolic process (GO:0009407);; Biological Process: positive regulation of seed germination (GO:0010030);; Biological Process: fatty-acyl-CoA transp…	--	[IR]	--	ABC transporter transmembrane region 2;; ABC transporter;; AAA domain;; P-loop containing region of AAA domain;; AAA domain;; AAA ATPase domain;; MutS domain V	ABC transporter D family member 1 GN=At4g39850 OS=Arabidopsis thaliana (Mouse-ear cress) PE=1 SV=1	Q	Secondary metabolites biosynthesis, transport and catabolism	PREDICTED: ABC transporter D family member 1-like [Glycine max]	3711	CDS	2	0	0.0436011	120	2	0	0.0436011	--	--	--	--
gma-miR1509a	TTAATCAAGGAAATCACGGTCG	Soybean_newGene_1440.1	--	--	--	--	--	--	--	--	--	--	hypothetical protein PHAVU_004G128800g [Phaseolus vulgaris]	158	5UTR	0	2	0.00945213	42	0	0	0.0109921	24	0	2	0.00945213
gma-miR1509a	TTAATCAAGGAAATCACGGTCG	Soybean_newGene_1440.2	--	--	--	--	--	--	--	--	R	General function prediction only	PREDICTED: uncharacterized protein LOC100804583 [Glycine max]	289	5UTR	0	2	0.00945213	42	0	0	0.0109921	24	0	2	0.00945213
gma-miR1509a	TTAATCAAGGAAATCACGGTCG	Glyma.14G076300.1.Wm82.a2.v1	--	--	--	--	--	--	--	--	--	--	--	324	5UTR	1	0	0.00433636	2	1	0	0.00433636	17	1	0	0.00840894
gma-miR1509a	TTAATCAAGGAAATCACGGTCG	Glyma.08G079600.1.Wm82.a2.v1	--	--	Molecular Function: ubiquitin-protein transferase activity (GO:0004842);; Cellular Component: nucleus (GO:0005634);; Biological Process: ubiquitin-dependent protein catabolic process (GO:0006511);; Biological Process: multicellular organismal development (GO:0007275);; Molecular Function: zinc ion binding (GO:0008270);; Biological Process: protein ubiquitination (GO:0016567);;	K04506|0|gmx:100797881|E3 ubiquitin-protein ligase SINA-like 10-like; K04506 E3 ubiquitin-protein ligase SIAH1 [EC:6.3.2.19] (A)	[R]	General function prediction only	Seven in absentia protein family	E3 ubiquitin-protein ligase SINA-like 10 GN=At5g37930 OS=Arabidopsis thaliana (Mouse-ear cress) PE=2 SV=1	O	Posttranslational modification, protein turnover, chaperones	PREDICTED: E3 ubiquitin-protein ligase SINA-like 10-like [Glycine max]	297	CDS	5	2	0.08916	--	--	--	--	5	5	2	0.08916
gma-miR1509a	TTAATCAAGGAAATCACGGTCG	Glyma.04G195800.1.Wm82.a2.v1	--	--	--	--	--	--	--	--	--	--	--	394	CDS	2	0	0.00550062	5	2	0	0.00550062	140	2	0	0.0103924
gma-miR1509a	TTAATCAAGGAAATCACGGTCG	Glyma.17G249500.1.Wm82.a2.v1	--	--	--	--	--	--	--	--	--	--	--	97	5UTR	3	0	0.00150318	4	3	0	0.00150318	--	--	--	--
gma-miR1509a	TTAATCAAGGAAATCACGGTCG	Soybean_newGene_132.1	--	--	--	K11253|5.41472e-53|gmx:102663565|uncharacterized LOC102663565; K11253 histone H3 (A)	--	--	--	--	--	--	hypothetical protein glysoja_046526 [Glycine soja]	186	5UTR	2.5	0	0.00631139	21	2.5	0	0.00734155	42	2.5	0	0.00631139
gma-miR1509a	TTAATCAAGGAAATCACGGTCG	Glyma.14G075600.1.Wm82.a2.v1	--	--	--	--	--	--	--	--	--	--	PREDICTED: uncharacterized protein LOC102669325 isoform X2 [Glycine max]	281	5UTR	1.5	4	0.0663179	--	--	--	--	1	1.5	4	0.0663179
gma-miR1509a	TTAATCAAGGAAATCACGGTCG	Soybean_newGene_1274.1	--	--	--	--	--	--	--	--	--	--	hypothetical protein glysoja_025135, partial [Glycine soja]	345	5UTR	0.5	0	0.00442217	7535	0.5	0	0.00514476	3773	0.5	0	0.00442217
gma-miR1509b	TTAATCAAGGAAATCACGGTT	Glyma.14G076300.1.Wm82.a2.v1	--	--	--	--	--	--	--	--	--	--	--	324	5UTR	1.5	0	0.00400346	2	1.5	0	0.00400346	17	1.5	0	0.00776461
gma-miR1509b	TTAATCAAGGAAATCACGGTT	Glyma.04G195800.1.Wm82.a2.v1	--	--	--	--	--	--	--	--	--	--	--	394	CDS	1	0	0.00217053	5	1	0	0.00217053	140	1	0	0.00410695
gma-miR1509b	TTAATCAAGGAAATCACGGTT	Soybean_newGene_1274.1	--	--	--	--	--	--	--	--	--	--	hypothetical protein glysoja_025135, partial [Glycine soja]	345	5UTR	0.5	0	0.00442217	7535	0.5	0	0.00514476	3773	0.5	0	0.00442217
gma-miR1509b	TTAATCAAGGAAATCACGGTT	Glyma.14G075600.1.Wm82.a2.v1	--	--	--	--	--	--	--	--	--	--	PREDICTED: uncharacterized protein LOC102669325 isoform X2 [Glycine max]	281	5UTR	1.5	4	0.0663179	--	--	--	--	1	1.5	4	0.0663179
gma-miR1509b	TTAATCAAGGAAATCACGGTT	Soybean_newGene_1440.1	--	--	--	--	--	--	--	--	--	--	hypothetical protein PHAVU_004G128800g [Phaseolus vulgaris]	158	5UTR	0	2	0.00945213	42	0	0	0.0109921	24	0	2	0.00945213
gma-miR1509b	TTAATCAAGGAAATCACGGTT	Soybean_newGene_132.1	--	--	--	K11253|5.41472e-53|gmx:102663565|uncharacterized LOC102663565; K11253 histone H3 (A)	--	--	--	--	--	--	hypothetical protein glysoja_046526 [Glycine soja]	186	5UTR	1.5	0	0.00756888	21	1.5	0	0.00880337	42	1.5	0	0.00756888
gma-miR1509b	TTAATCAAGGAAATCACGGTT	Glyma.17G249500.1.Wm82.a2.v1	--	--	--	--	--	--	--	--	--	--	--	97	5UTR	1	0	0.00865391	4	1	0	0.00865391	--	--	--	--
gma-miR1509b	TTAATCAAGGAAATCACGGTT	Soybean_newGene_1440.2	--	--	--	--	--	--	--	--	R	General function prediction only	PREDICTED: uncharacterized protein LOC100804583 [Glycine max]	289	5UTR	0	2	0.00945213	42	0	0	0.0109921	24	0	2	0.00945213
gma-miR1510b-3p	TGTTGTTTTACCTATTCCACC	Glyma.12G212500.Wm82.a2.v1.new4	[S]	Function unknown	Biological Process: defense response (GO:0006952);; Biological Process: signal transduction (GO:0007165);; Molecular Function: ADP binding (GO:0043531);;	--	--	--	NB-ARC domain;; TIR domain;; Leucine Rich Repeat;; Leucine rich repeat;; Leucine Rich repeats (2 copies);; TIR domain;; UDP-glucoronosyl and UDP-glucosyl transferase	TMV resistance protein N GN=N OS=Nicotiana glutinosa (Tobacco) PE=1 SV=1	R	General function prediction only	TMV resistance protein N [Glycine soja]	997	CDS	2.5	0	0.198763	--	--	--	--	40	2.5	0	0.198763
gma-miR1510b-3p	TGTTGTTTTACCTATTCCACC	Glyma.15G232600.4.Wm82.a2.v1	--	--	Molecular Function: nucleotide binding (GO:0000166);;	--	--	--	TIR domain;; NB-ARC domain;; TIR domain	TMV resistance protein N GN=N OS=Nicotiana glutinosa (Tobacco) PE=1 SV=1	--	--	PREDICTED: L33 protein isoform X1 [Glycine max]	919	CDS	2	0	0.136063	--	--	--	--	240	2	0	0.136063
gma-miR1510b-3p	TGTTGTTTTACCTATTCCACC	Glyma.06G285500.3.Wm82.a2.v1	--	--	Molecular Function: nucleotide binding (GO:0000166);;	--	--	--	NB-ARC domain;; Leucine rich repeat;; Leucine Rich repeats (2 copies);; Leucine Rich Repeat;; Leucine Rich Repeat;; TIR domain;; TIR domain;; MTH538 TIR-like domain (DUF1863)	TMV resistance protein N GN=N OS=Nicotiana glutinosa (Tobacco) PE=1 SV=1	T	Signal transduction mechanisms	PREDICTED: TMV resistance protein N-like isoform X1 [Glycine max]	716	CDS	2.5	0	0.198763	--	--	--	--	32	2.5	0	0.198763
gma-miR1510b-3p	TGTTGTTTTACCTATTCCACC	Glyma.12G163000.Wm82.a2.v1.new13	--	--	--	--	--	--	NB-ARC domain;; TIR domain	Protein SUPPRESSOR OF npr1-1, CONSTITUTIVE 1 OS=Arabidopsis thaliana (Mouse-ear cress) PE=1 SV=3	T	Signal transduction mechanisms	PREDICTED: TMV resistance protein N-like [Glycine max]	548	5UTR	3	2	0.157134	--	--	--	--	81	3	2	0.157134
gma-miR1510b-3p	TGTTGTTTTACCTATTCCACC	Glyma.06G285500.Wm82.a2.v1.new1	--	--	Molecular Function: nucleotide binding (GO:0000166);;	--	--	--	NB-ARC domain;; Leucine rich repeat;; Leucine Rich repeats (2 copies);; Leucine Rich Repeat;; Leucine Rich Repeat;; TIR domain;; TIR domain;; MTH538 TIR-like domain (DUF1863)	TMV resistance protein N GN=N OS=Nicotiana glutinosa (Tobacco) PE=1 SV=1	T	Signal transduction mechanisms	PREDICTED: TMV resistance protein N-like isoform X1 [Glycine max]	716	CDS	2.5	0	0.198763	--	--	--	--	32	2.5	0	0.198763
gma-miR1510b-3p	TGTTGTTTTACCTATTCCACC	Glyma.04G219600.Wm82.a2.v1.new2	--	--	Biological Process: signal transduction (GO:0007165);; Molecular Function: purine ribonucleoside binding (GO:0032550);; Molecular Function: adenyl ribonucleotide binding (GO:0032559);; Molecular Function: anion binding (GO:0043168);;	--	--	--	TIR domain;; TIR domain	TMV resistance protein N GN=N OS=Nicotiana glutinosa (Tobacco) PE=1 SV=1	--	--	uncharacterized protein LOC100799036 [Glycine max]	1110	CDS	1	0	0.134146	--	--	--	--	34	1	0	0.134146
gma-miR1510b-3p	TGTTGTTTTACCTATTCCACC	Glyma.15G232600.2.Wm82.a2.v1	--	--	Molecular Function: nucleotide binding (GO:0000166);;	--	--	--	TIR domain;; NB-ARC domain;; TIR domain	TMV resistance protein N GN=N OS=Nicotiana glutinosa (Tobacco) PE=1 SV=1	--	--	PREDICTED: L33 protein isoform X1 [Glycine max]	919	CDS	2	0	0.136063	--	--	--	--	240	2	0	0.136063
gma-miR1510b-3p	TGTTGTTTTACCTATTCCACC	Glyma.12G212500.1.Wm82.a2.v1	[S]	Function unknown	Biological Process: defense response (GO:0006952);; Biological Process: signal transduction (GO:0007165);; Molecular Function: ADP binding (GO:0043531);;	--	--	--	NB-ARC domain;; TIR domain;; Leucine Rich Repeat;; Leucine rich repeat;; Leucine Rich repeats (2 copies);; TIR domain	TMV resistance protein N GN=N OS=Nicotiana glutinosa (Tobacco) PE=1 SV=1	R	General function prediction only	TMV resistance protein N [Glycine soja]	997	CDS	2.5	0	0.198763	--	--	--	--	40	2.5	0	0.198763
gma-miR1510b-3p	TGTTGTTTTACCTATTCCACC	Glyma.12G163000.Wm82.a2.v1.new11	--	--	--	--	--	--	TIR domain	Protein SUPPRESSOR OF npr1-1, CONSTITUTIVE 1 OS=Arabidopsis thaliana (Mouse-ear cress) PE=1 SV=3	T	Signal transduction mechanisms	PREDICTED: TMV resistance protein N-like [Glycine max]	515	CDS	3	2	0.157134	--	--	--	--	81	3	2	0.157134
gma-miR1510b-3p	TGTTGTTTTACCTATTCCACC	Glyma.16G118600.Wm82.a2.v1.new3	--	--	--	--	--	--	NB-ARC domain;; TIR domain;; TIR domain;; MTH538 TIR-like domain (DUF1863)	Putative disease resistance protein At4g11170 GN=At4g11170 OS=Arabidopsis thaliana (Mouse-ear cress) PE=2 SV=1	U	Intracellular trafficking, secretion, and vesicular transport	PREDICTED: TIR-NBS-LRR type disease resistance protein isoform X1 [Glycine max]	882	CDS	3	0	0.157134	--	--	--	--	185	3	0	0.157134
gma-miR1510b-3p	TGTTGTTTTACCTATTCCACC	Glyma.15G232600.Wm82.a2.v1.new8	--	--	Molecular Function: nucleotide binding (GO:0000166);;	--	--	--	TIR domain;; NB-ARC domain;; TIR domain	TMV resistance protein N GN=N OS=Nicotiana glutinosa (Tobacco) PE=1 SV=1	--	--	PREDICTED: L33 protein isoform X1 [Glycine max]	922	CDS	2	0	0.136063	--	--	--	--	240	2	0	0.136063
gma-miR1510b-3p	TGTTGTTTTACCTATTCCACC	Glyma.12G212500.Wm82.a2.v1.new2	[S]	Function unknown	Biological Process: defense response (GO:0006952);; Biological Process: signal transduction (GO:0007165);; Molecular Function: ADP binding (GO:0043531);;	--	--	--	NB-ARC domain;; TIR domain;; Leucine Rich Repeat;; Leucine rich repeat;; Leucine Rich repeats (2 copies);; TIR domain	TMV resistance protein N GN=N OS=Nicotiana glutinosa (Tobacco) PE=1 SV=1	R	General function prediction only	TMV resistance protein N [Glycine soja]	997	CDS	2.5	0	0.198763	--	--	--	--	40	2.5	0	0.198763
gma-miR1510b-3p	TGTTGTTTTACCTATTCCACC	Glyma.15G232600.Wm82.a2.v1.new11	--	--	Molecular Function: nucleotide binding (GO:0000166);;	--	--	--	TIR domain;; NB-ARC domain;; TIR domain	TMV resistance protein N GN=N OS=Nicotiana glutinosa (Tobacco) PE=1 SV=1	--	--	PREDICTED: L33 protein isoform X1 [Glycine max]	922	CDS	2	0	0.136063	--	--	--	--	240	2	0	0.136063
gma-miR1510b-3p	TGTTGTTTTACCTATTCCACC	Glyma.15G232600.Wm82.a2.v1.new10	--	--	Molecular Function: nucleotide binding (GO:0000166);;	--	--	--	TIR domain;; NB-ARC domain;; TIR domain	TMV resistance protein N GN=N OS=Nicotiana glutinosa (Tobacco) PE=1 SV=1	--	--	PREDICTED: L33 protein isoform X1 [Glycine max]	919	CDS	2	0	0.136063	--	--	--	--	240	2	0	0.136063
gma-miR1510b-3p	TGTTGTTTTACCTATTCCACC	Glyma.15G232600.Wm82.a2.v1.new4	--	--	Molecular Function: nucleotide binding (GO:0000166);;	--	--	--	TIR domain;; NB-ARC domain;; TIR domain	TMV resistance protein N GN=N OS=Nicotiana glutinosa (Tobacco) PE=1 SV=1	--	--	PREDICTED: L33 protein isoform X1 [Glycine max]	930	CDS	2	0	0.136063	--	--	--	--	240	2	0	0.136063
gma-miR1510b-3p	TGTTGTTTTACCTATTCCACC	Glyma.06G205100.1.Wm82.a2.v1	--	--	--	--	--	--	TIR domain;; NB-ARC domain;; TIR domain	TMV resistance protein N GN=N OS=Nicotiana glutinosa (Tobacco) PE=1 SV=1	--	--	PREDICTED: TMV resistance protein N-like [Glycine max]	651	CDS	1.5	0	0.0336117	--	--	--	--	33	1.5	0	0.0336117
gma-miR1510b-3p	TGTTGTTTTACCTATTCCACC	Glyma.15G232600.Wm82.a2.v1.new3	--	--	Molecular Function: nucleotide binding (GO:0000166);;	--	--	--	TIR domain;; NB-ARC domain;; TIR domain	TMV resistance protein N GN=N OS=Nicotiana glutinosa (Tobacco) PE=1 SV=1	--	--	PREDICTED: L33 protein isoform X1 [Glycine max]	933	CDS	2	0	0.136063	--	--	--	--	240	2	0	0.136063
gma-miR1510b-3p	TGTTGTTTTACCTATTCCACC	Glyma.12G163000.Wm82.a2.v1.new16	--	--	--	--	--	--	TIR domain;; NB-ARC domain	Protein SUPPRESSOR OF npr1-1, CONSTITUTIVE 1 OS=Arabidopsis thaliana (Mouse-ear cress) PE=1 SV=3	--	--	hypothetical protein PHAVU_010G055200g [Phaseolus vulgaris]	583	5UTR	3	0	0.157134	--	--	--	--	81	3	0	0.157134
gma-miR1510b-3p	TGTTGTTTTACCTATTCCACC	Glyma.06G285500.2.Wm82.a2.v1	--	--	Molecular Function: nucleotide binding (GO:0000166);;	--	--	--	NB-ARC domain;; TIR domain;; Leucine rich repeat;; TIR domain;; Leucine Rich repeats (2 copies);; Leucine Rich Repeat;; Leucine Rich Repeat	TMV resistance protein N GN=N OS=Nicotiana glutinosa (Tobacco) PE=1 SV=1	T	Signal transduction mechanisms	PREDICTED: TMV resistance protein N-like isoform X1 [Glycine max]	877	CDS	2.5	0	0.198763	--	--	--	--	32	2.5	0	0.198763
gma-miR1510b-3p	TGTTGTTTTACCTATTCCACC	Glyma.15G232600.5.Wm82.a2.v1	--	--	Molecular Function: nucleotide binding (GO:0000166);;	--	--	--	TIR domain;; NB-ARC domain;; TIR domain	TMV resistance protein N GN=N OS=Nicotiana glutinosa (Tobacco) PE=1 SV=1	--	--	PREDICTED: L33 protein isoform X1 [Glycine max]	919	CDS	2	0	0.136063	--	--	--	--	240	2	0	0.136063
gma-miR1510b-3p	TGTTGTTTTACCTATTCCACC	Glyma.16G118600.Wm82.a2.v1.new1	--	--	--	--	--	--	NB-ARC domain;; TIR domain	TMV resistance protein N GN=N OS=Nicotiana glutinosa (Tobacco) PE=1 SV=1	U	Intracellular trafficking, secretion, and vesicular transport	PREDICTED: TIR-NBS-LRR type disease resistance protein isoform X1 [Glycine max]	658	CDS	3	0	0.157134	--	--	--	--	185	3	0	0.157134
gma-miR1510b-3p	TGTTGTTTTACCTATTCCACC	Glyma.15G232600.Wm82.a2.v1.new5	--	--	Molecular Function: nucleotide binding (GO:0000166);;	--	--	--	TIR domain;; NB-ARC domain;; TIR domain	TMV resistance protein N GN=N OS=Nicotiana glutinosa (Tobacco) PE=1 SV=1	--	--	PREDICTED: L33 protein isoform X1 [Glycine max]	862	CDS	2	0	0.136063	--	--	--	--	240	2	0	0.136063
gma-miR1510b-3p	TGTTGTTTTACCTATTCCACC	Glyma.15G232600.6.Wm82.a2.v1	--	--	Molecular Function: nucleotide binding (GO:0000166);;	--	--	--	TIR domain;; NB-ARC domain;; TIR domain	TMV resistance protein N GN=N OS=Nicotiana glutinosa (Tobacco) PE=1 SV=1	--	--	PREDICTED: L33 protein isoform X1 [Glycine max]	919	CDS	2	0	0.136063	--	--	--	--	240	2	0	0.136063
gma-miR1510b-3p	TGTTGTTTTACCTATTCCACC	Glyma.15G232600.1.Wm82.a2.v1	--	--	Molecular Function: nucleotide binding (GO:0000166);;	--	--	--	TIR domain;; NB-ARC domain;; TIR domain	TMV resistance protein N GN=N OS=Nicotiana glutinosa (Tobacco) PE=1 SV=1	--	--	PREDICTED: L33 protein isoform X1 [Glycine max]	922	CDS	2	0	0.136063	--	--	--	--	240	2	0	0.136063
gma-miR1510b-3p	TGTTGTTTTACCTATTCCACC	Glyma.19G022700.1.Wm82.a2.v1	--	--	Molecular Function: ATP binding (GO:0005524);; Biological Process: defense response (GO:0006952);; Biological Process: signal transduction (GO:0007165);; Molecular Function: nucleoside-triphosphatase activity (GO:0017111);; Molecular Function: ADP binding (GO:0043531);;	--	--	--	NB-ARC domain;; TIR domain;; Leucine Rich repeats (2 copies);; TIR domain;; Leucine rich repeat;; Leucine Rich Repeat;; Leucine rich repeat;; NACHT domain	TMV resistance protein N GN=N OS=Nicotiana glutinosa (Tobacco) PE=1 SV=1	R	General function prediction only	PREDICTED: TMV resistance protein N-like [Glycine max]	757	CDS	1.5	0	0.0336117	--	--	--	--	4	1.5	0	0.0336117
gma-miR1510b-3p	TGTTGTTTTACCTATTCCACC	Glyma.15G232600.Wm82.a2.v1.new1	--	--	Molecular Function: nucleotide binding (GO:0000166);;	--	--	--	TIR domain;; NB-ARC domain;; TIR domain	TMV resistance protein N GN=N OS=Nicotiana glutinosa (Tobacco) PE=1 SV=1	--	--	PREDICTED: L33 protein isoform X1 [Glycine max]	1008	CDS	2	0	0.136063	--	--	--	--	240	2	0	0.136063
gma-miR1510b-3p	TGTTGTTTTACCTATTCCACC	Glyma.16G118600.Wm82.a2.v1.new2	--	--	--	--	--	--	NB-ARC domain;; TIR domain;; TIR domain;; MTH538 TIR-like domain (DUF1863)	Putative disease resistance protein At4g11170 GN=At4g11170 OS=Arabidopsis thaliana (Mouse-ear cress) PE=2 SV=1	U	Intracellular trafficking, secretion, and vesicular transport	PREDICTED: TIR-NBS-LRR type disease resistance protein isoform X1 [Glycine max]	914	CDS	3	0	0.157134	--	--	--	--	185	3	0	0.157134
gma-miR1510b-3p	TGTTGTTTTACCTATTCCACC	Glyma.06G285500.1.Wm82.a2.v1	--	--	Molecular Function: nucleotide binding (GO:0000166);;	--	--	--	NB-ARC domain;; TIR domain;; Leucine rich repeat;; TIR domain;; Leucine Rich repeats (2 copies);; Leucine Rich Repeat;; Leucine Rich Repeat	TMV resistance protein N GN=N OS=Nicotiana glutinosa (Tobacco) PE=1 SV=1	T	Signal transduction mechanisms	PREDICTED: TMV resistance protein N-like isoform X1 [Glycine max]	877	CDS	2.5	0	0.198763	--	--	--	--	32	2.5	0	0.198763
gma-miR1510b-3p	TGTTGTTTTACCTATTCCACC	Glyma.16G118600.2.Wm82.a2.v1	--	--	--	--	--	--	NB-ARC domain;; TIR domain;; TIR domain;; MTH538 TIR-like domain (DUF1863)	TMV resistance protein N GN=N OS=Nicotiana glutinosa (Tobacco) PE=1 SV=1	U	Intracellular trafficking, secretion, and vesicular transport	PREDICTED: TIR-NBS-LRR type disease resistance protein isoform X1 [Glycine max]	953	CDS	3	0	0.157134	--	--	--	--	185	3	0	0.157134
gma-miR1510b-3p	TGTTGTTTTACCTATTCCACC	Glyma.15G232600.3.Wm82.a2.v1	--	--	Molecular Function: nucleotide binding (GO:0000166);;	--	--	--	TIR domain;; NB-ARC domain;; TIR domain	TMV resistance protein N GN=N OS=Nicotiana glutinosa (Tobacco) PE=1 SV=1	--	--	PREDICTED: L33 protein isoform X1 [Glycine max]	919	CDS	2	0	0.136063	--	--	--	--	240	2	0	0.136063
gma-miR1510b-3p	TGTTGTTTTACCTATTCCACC	Glyma.16G118600.1.Wm82.a2.v1	--	--	--	--	--	--	NB-ARC domain;; TIR domain;; TIR domain	Putative disease resistance protein At4g11170 GN=At4g11170 OS=Arabidopsis thaliana (Mouse-ear cress) PE=2 SV=1	U	Intracellular trafficking, secretion, and vesicular transport	PREDICTED: TIR-NBS-LRR type disease resistance protein isoform X1 [Glycine max]	884	CDS	3	0	0.157134	--	--	--	--	185	3	0	0.157134
gma-miR1510b-3p	TGTTGTTTTACCTATTCCACC	Glyma.15G232600.Wm82.a2.v1.new2	--	--	Molecular Function: nucleotide binding (GO:0000166);;	--	--	--	TIR domain;; NB-ARC domain;; TIR domain	TMV resistance protein N GN=N OS=Nicotiana glutinosa (Tobacco) PE=1 SV=1	--	--	PREDICTED: L33 protein isoform X1 [Glycine max]	951	CDS	2	0	0.136063	--	--	--	--	240	2	0	0.136063
gma-miR1510b-3p	TGTTGTTTTACCTATTCCACC	Glyma.12G212500.Wm82.a2.v1.new1	[S]	Function unknown	Biological Process: defense response (GO:0006952);; Biological Process: signal transduction (GO:0007165);; Molecular Function: ADP binding (GO:0043531);;	--	--	--	NB-ARC domain;; TIR domain;; Leucine Rich Repeat;; Leucine rich repeat;; Leucine Rich repeats (2 copies);; TIR domain	TMV resistance protein N GN=N OS=Nicotiana glutinosa (Tobacco) PE=1 SV=1	R	General function prediction only	TMV resistance protein N [Glycine soja]	997	CDS	2.5	0	0.198763	--	--	--	--	40	2.5	0	0.198763
gma-miR1510b-3p	TGTTGTTTTACCTATTCCACC	Glyma.15G232600.Wm82.a2.v1.new9	--	--	Molecular Function: nucleotide binding (GO:0000166);;	--	--	--	TIR domain;; NB-ARC domain;; TIR domain	TMV resistance protein N GN=N OS=Nicotiana glutinosa (Tobacco) PE=1 SV=1	--	--	PREDICTED: L33 protein isoform X1 [Glycine max]	922	CDS	2	0	0.136063	--	--	--	--	240	2	0	0.136063
gma-miR1511	AACCAGGCTCTGATACCATG	Glyma.13G217700.1.Wm82.a2.v1	--	--	Cellular Component: plasma membrane (GO:0005886);;	--	--	--	Protein of unknown function (DUF642)	--	S	Function unknown	PREDICTED: uncharacterized protein LOC100788675 [Glycine max]	1192	CDS	2.5	4	0.0281865	--	--	--	--	1	2.5	4	0.0281865
gma-miR1514a-5p	TTCATTTTTAAAATAGGCATT	Glyma.07G048100.1.Wm82.a2.v1	--	--	Molecular Function: DNA binding (GO:0003677);; Biological Process: regulation of transcription, DNA-templated (GO:0006355);;	--	--	--	No apical meristem (NAM) protein	NAC domain-containing protein 69 GN=F11O4.5 OS=Arabidopsis thaliana (Mouse-ear cress) PE=2 SV=1	--	--	PREDICTED: NAC domain-containing protein 69-like [Glycine max]	850	CDS	1	0	0.0714001	519	1	0	0.0826011	501	1	0	0.0714001
gma-miR1514a-5p	TTCATTTTTAAAATAGGCATT	Glyma.16G016600.Wm82.a2.v1.new3	--	--	Molecular Function: DNA binding (GO:0003677);; Biological Process: regulation of transcription, DNA-templated (GO:0006355);;	--	--	--	No apical meristem (NAM) protein	NAC domain-containing protein 86 {ECO:0000312|EMBL:AED92405.1} OS=Arabidopsis thaliana (Mouse-ear cress) PE=2 SV=1	--	--	PREDICTED: NAC domain-containing protein 69-like isoform X1 [Glycine max]	845	CDS	1	0	0.0714001	1701	1	0	0.0826011	497	1	0	0.0714001
gma-miR1514a-5p	TTCATTTTTAAAATAGGCATT	Glyma.07G048000.Wm82.a2.v1.new3	--	--	Molecular Function: DNA binding (GO:0003677);; Biological Process: regulation of transcription, DNA-templated (GO:0006355);;	--	--	--	No apical meristem (NAM) protein	NAC domain-containing protein 69 GN=F11O4.5 OS=Arabidopsis thaliana (Mouse-ear cress) PE=2 SV=1	--	--	PREDICTED: NAC domain-containing protein 69-like [Glycine max]	885	CDS	1	0	0.0714001	720	1	0	0.0826011	916	1	0	0.0714001
gma-miR1514a-5p	TTCATTTTTAAAATAGGCATT	Glyma.07G048100.Wm82.a2.v1.new2	--	--	Molecular Function: DNA binding (GO:0003677);; Biological Process: regulation of transcription, DNA-templated (GO:0006355);;	--	--	--	No apical meristem (NAM) protein	NAC domain-containing protein 69 GN=F11O4.5 OS=Arabidopsis thaliana (Mouse-ear cress) PE=2 SV=1	--	--	PREDICTED: NAC domain-containing protein 69-like [Glycine max]	898	CDS	1	0	0.0714001	519	1	0	0.0826011	501	1	0	0.0714001
gma-miR1514a-5p	TTCATTTTTAAAATAGGCATT	Glyma.16G016700.Wm82.a2.v1.new1	--	--	Molecular Function: DNA binding (GO:0003677);; Biological Process: regulation of transcription, DNA-templated (GO:0006355);;	--	--	--	No apical meristem (NAM) protein	NAC domain-containing protein 69 GN=F11O4.5 OS=Arabidopsis thaliana (Mouse-ear cress) PE=2 SV=1	--	--	PREDICTED: NAC domain-containing protein 69-like [Glycine max]	862	CDS	1	0	0.0714001	816	1	0	0.0826011	344	1	0	0.0714001
gma-miR1514a-5p	TTCATTTTTAAAATAGGCATT	Glyma.16G016600.1.Wm82.a2.v1	--	--	Molecular Function: DNA binding (GO:0003677);; Biological Process: regulation of transcription, DNA-templated (GO:0006355);;	--	--	--	No apical meristem (NAM) protein	NAC domain-containing protein 86 {ECO:0000312|EMBL:AED92405.1} OS=Arabidopsis thaliana (Mouse-ear cress) PE=2 SV=1	--	--	PREDICTED: NAC domain-containing protein 69-like isoform X1 [Glycine max]	845	CDS	1	0	0.0714001	1701	1	0	0.0826011	497	1	0	0.0714001
gma-miR1514a-5p	TTCATTTTTAAAATAGGCATT	Glyma.16G016700.Wm82.a2.v1.new3	--	--	Molecular Function: DNA binding (GO:0003677);; Biological Process: regulation of transcription, DNA-templated (GO:0006355);;	--	--	--	No apical meristem (NAM) protein	NAC domain-containing protein 69 GN=F11O4.5 OS=Arabidopsis thaliana (Mouse-ear cress) PE=2 SV=1	--	--	PREDICTED: NAC domain-containing protein 69-like [Glycine max]	804	CDS	1	0	0.0714001	816	1	0	0.0826011	344	1	0	0.0714001
gma-miR1514a-5p	TTCATTTTTAAAATAGGCATT	Glyma.16G016600.Wm82.a2.v1.new4	--	--	Molecular Function: DNA binding (GO:0003677);; Biological Process: regulation of transcription, DNA-templated (GO:0006355);;	--	--	--	--	--	--	--	PREDICTED: NAC domain-containing protein 69-like isoform X1 [Glycine max]	481	CDS	1	0	0.0714001	1701	1	0	0.0826011	497	1	0	0.0714001
gma-miR1514a-5p	TTCATTTTTAAAATAGGCATT	Glyma.07G048000.2.Wm82.a2.v1	--	--	Molecular Function: DNA binding (GO:0003677);; Biological Process: regulation of transcription, DNA-templated (GO:0006355);;	--	--	--	No apical meristem (NAM) protein	NAC domain-containing protein 69 GN=F11O4.5 OS=Arabidopsis thaliana (Mouse-ear cress) PE=2 SV=1	--	--	PREDICTED: NAC domain-containing protein 69-like [Glycine max]	885	CDS	1	0	0.0714001	720	1	0	0.0826011	916	1	0	0.0714001
gma-miR1514a-5p	TTCATTTTTAAAATAGGCATT	Glyma.07G048100.Wm82.a2.v1.new1	--	--	Molecular Function: DNA binding (GO:0003677);; Biological Process: regulation of transcription, DNA-templated (GO:0006355);;	--	--	--	No apical meristem (NAM) protein	NAC domain-containing protein 86 {ECO:0000312|EMBL:AED92405.1} OS=Arabidopsis thaliana (Mouse-ear cress) PE=2 SV=1	--	--	PREDICTED: NAC domain-containing protein 69-like [Glycine max]	789	3UTR	1	0	0.0714001	519	1	0	0.0826011	501	1	0	0.0714001
gma-miR1514a-5p	TTCATTTTTAAAATAGGCATT	Glyma.07G048000.Wm82.a2.v1.new2	--	--	Molecular Function: DNA binding (GO:0003677);; Biological Process: regulation of transcription, DNA-templated (GO:0006355);;	--	--	--	No apical meristem (NAM) protein	Protein FEZ GN=T2P11.6 OS=Arabidopsis thaliana (Mouse-ear cress) PE=2 SV=1	--	--	PREDICTED: NAC domain-containing protein 69-like [Glycine max]	824	CDS	1	0	0.0714001	720	1	0	0.0826011	916	1	0	0.0714001
gma-miR1514a-5p	TTCATTTTTAAAATAGGCATT	Glyma.16G016600.Wm82.a2.v1.new6	--	--	Molecular Function: DNA binding (GO:0003677);; Biological Process: regulation of transcription, DNA-templated (GO:0006355);;	--	--	--	--	--	--	--	PREDICTED: NAC domain-containing protein 69-like isoform X1 [Glycine max]	567	CDS	1	0	0.0714001	1701	1	0	0.0826011	497	1	0	0.0714001
gma-miR1514a-5p	TTCATTTTTAAAATAGGCATT	Glyma.16G016600.Wm82.a2.v1.new2	--	--	Molecular Function: DNA binding (GO:0003677);; Biological Process: regulation of transcription, DNA-templated (GO:0006355);;	--	--	--	No apical meristem (NAM) protein	NAC domain-containing protein 86 {ECO:0000312|EMBL:AED92405.1} OS=Arabidopsis thaliana (Mouse-ear cress) PE=2 SV=1	--	--	PREDICTED: NAC domain-containing protein 69-like isoform X1 [Glycine max]	845	CDS	1	0	0.0714001	1701	1	0	0.0826011	497	1	0	0.0714001
gma-miR1514a-5p	TTCATTTTTAAAATAGGCATT	Glyma.16G016600.Wm82.a2.v1.new1	--	--	Molecular Function: DNA binding (GO:0003677);; Biological Process: regulation of transcription, DNA-templated (GO:0006355);;	--	--	--	No apical meristem (NAM) protein	NAC domain-containing protein 86 {ECO:0000312|EMBL:AED92405.1} OS=Arabidopsis thaliana (Mouse-ear cress) PE=2 SV=1	--	--	PREDICTED: NAC domain-containing protein 69-like isoform X1 [Glycine max]	1087	CDS	1	0	0.0714001	1701	1	0	0.0826011	497	1	0	0.0714001
gma-miR1514a-5p	TTCATTTTTAAAATAGGCATT	Glyma.16G016600.Wm82.a2.v1.new5	--	--	Molecular Function: DNA binding (GO:0003677);; Biological Process: regulation of transcription, DNA-templated (GO:0006355);;	--	--	--	--	--	--	--	NAC domain-containing protein 69 [Glycine soja]	437	CDS	1	0	0.0714001	1701	1	0	0.0826011	497	1	0	0.0714001
gma-miR1514a-5p	TTCATTTTTAAAATAGGCATT	Glyma.16G016700.1.Wm82.a2.v1	--	--	Molecular Function: DNA binding (GO:0003677);; Biological Process: regulation of transcription, DNA-templated (GO:0006355);;	--	--	--	No apical meristem (NAM) protein	NAC domain-containing protein 69 GN=F11O4.5 OS=Arabidopsis thaliana (Mouse-ear cress) PE=2 SV=1	--	--	PREDICTED: NAC domain-containing protein 69-like [Glycine max]	862	CDS	1	0	0.0714001	816	1	0	0.0826011	344	1	0	0.0714001
gma-miR1514a-5p	TTCATTTTTAAAATAGGCATT	Glyma.16G016700.Wm82.a2.v1.new2	--	--	Molecular Function: DNA binding (GO:0003677);; Biological Process: regulation of transcription, DNA-templated (GO:0006355);;	--	--	--	No apical meristem (NAM) protein	NAC domain-containing protein 69 GN=F11O4.5 OS=Arabidopsis thaliana (Mouse-ear cress) PE=2 SV=1	--	--	PREDICTED: NAC domain-containing protein 69-like [Glycine max]	804	CDS	1	0	0.0714001	816	1	0	0.0826011	344	1	0	0.0714001
gma-miR1514a-5p	TTCATTTTTAAAATAGGCATT	Glyma.07G048000.1.Wm82.a2.v1	--	--	Molecular Function: DNA binding (GO:0003677);; Biological Process: regulation of transcription, DNA-templated (GO:0006355);;	--	--	--	No apical meristem (NAM) protein	NAC domain-containing protein 69 GN=F11O4.5 OS=Arabidopsis thaliana (Mouse-ear cress) PE=2 SV=1	--	--	PREDICTED: NAC domain-containing protein 69-like [Glycine max]	885	CDS	1	0	0.0714001	720	1	0	0.0826011	916	1	0	0.0714001
gma-miR1514b-5p	TTCATTTTTAAAATAGACATT	Glyma.16G016700.Wm82.a2.v1.new2	--	--	Molecular Function: DNA binding (GO:0003677);; Biological Process: regulation of transcription, DNA-templated (GO:0006355);;	--	--	--	No apical meristem (NAM) protein	NAC domain-containing protein 69 GN=F11O4.5 OS=Arabidopsis thaliana (Mouse-ear cress) PE=2 SV=1	--	--	PREDICTED: NAC domain-containing protein 69-like [Glycine max]	804	CDS	1.5	0	0.0660936	816	1.5	0	0.076497	344	1.5	0	0.0660936
gma-miR1514b-5p	TTCATTTTTAAAATAGACATT	Glyma.16G016600.Wm82.a2.v1.new3	--	--	Molecular Function: DNA binding (GO:0003677);; Biological Process: regulation of transcription, DNA-templated (GO:0006355);;	--	--	--	No apical meristem (NAM) protein	NAC domain-containing protein 86 {ECO:0000312|EMBL:AED92405.1} OS=Arabidopsis thaliana (Mouse-ear cress) PE=2 SV=1	--	--	PREDICTED: NAC domain-containing protein 69-like isoform X1 [Glycine max]	845	CDS	1.5	0	0.0660936	1701	1.5	0	0.076497	497	1.5	0	0.0660936
gma-miR1514b-5p	TTCATTTTTAAAATAGACATT	Glyma.07G048000.1.Wm82.a2.v1	--	--	Molecular Function: DNA binding (GO:0003677);; Biological Process: regulation of transcription, DNA-templated (GO:0006355);;	--	--	--	No apical meristem (NAM) protein	NAC domain-containing protein 69 GN=F11O4.5 OS=Arabidopsis thaliana (Mouse-ear cress) PE=2 SV=1	--	--	PREDICTED: NAC domain-containing protein 69-like [Glycine max]	885	CDS	1.5	0	0.0660936	720	1.5	0	0.076497	916	1.5	0	0.0660936
gma-miR1514b-5p	TTCATTTTTAAAATAGACATT	Glyma.16G016700.Wm82.a2.v1.new3	--	--	Molecular Function: DNA binding (GO:0003677);; Biological Process: regulation of transcription, DNA-templated (GO:0006355);;	--	--	--	No apical meristem (NAM) protein	NAC domain-containing protein 69 GN=F11O4.5 OS=Arabidopsis thaliana (Mouse-ear cress) PE=2 SV=1	--	--	PREDICTED: NAC domain-containing protein 69-like [Glycine max]	804	CDS	1.5	0	0.0660936	816	1.5	0	0.076497	344	1.5	0	0.0660936
gma-miR1514b-5p	TTCATTTTTAAAATAGACATT	Glyma.07G048000.Wm82.a2.v1.new2	--	--	Molecular Function: DNA binding (GO:0003677);; Biological Process: regulation of transcription, DNA-templated (GO:0006355);;	--	--	--	No apical meristem (NAM) protein	Protein FEZ GN=T2P11.6 OS=Arabidopsis thaliana (Mouse-ear cress) PE=2 SV=1	--	--	PREDICTED: NAC domain-containing protein 69-like [Glycine max]	824	CDS	1.5	0	0.0660936	720	1.5	0	0.076497	916	1.5	0	0.0660936
gma-miR1514b-5p	TTCATTTTTAAAATAGACATT	Glyma.07G048100.Wm82.a2.v1.new2	--	--	Molecular Function: DNA binding (GO:0003677);; Biological Process: regulation of transcription, DNA-templated (GO:0006355);;	--	--	--	No apical meristem (NAM) protein	NAC domain-containing protein 69 GN=F11O4.5 OS=Arabidopsis thaliana (Mouse-ear cress) PE=2 SV=1	--	--	PREDICTED: NAC domain-containing protein 69-like [Glycine max]	898	CDS	1.5	0	0.0660936	519	1.5	0	0.076497	501	1.5	0	0.0660936
gma-miR1514b-5p	TTCATTTTTAAAATAGACATT	Glyma.07G048100.1.Wm82.a2.v1	--	--	Molecular Function: DNA binding (GO:0003677);; Biological Process: regulation of transcription, DNA-templated (GO:0006355);;	--	--	--	No apical meristem (NAM) protein	NAC domain-containing protein 69 GN=F11O4.5 OS=Arabidopsis thaliana (Mouse-ear cress) PE=2 SV=1	--	--	PREDICTED: NAC domain-containing protein 69-like [Glycine max]	850	CDS	1.5	0	0.0660936	519	1.5	0	0.076497	501	1.5	0	0.0660936
gma-miR1514b-5p	TTCATTTTTAAAATAGACATT	Glyma.07G048100.Wm82.a2.v1.new1	--	--	Molecular Function: DNA binding (GO:0003677);; Biological Process: regulation of transcription, DNA-templated (GO:0006355);;	--	--	--	No apical meristem (NAM) protein	NAC domain-containing protein 86 {ECO:0000312|EMBL:AED92405.1} OS=Arabidopsis thaliana (Mouse-ear cress) PE=2 SV=1	--	--	PREDICTED: NAC domain-containing protein 69-like [Glycine max]	789	3UTR	1.5	0	0.0660936	519	1.5	0	0.076497	501	1.5	0	0.0660936
gma-miR1514b-5p	TTCATTTTTAAAATAGACATT	Glyma.16G016600.1.Wm82.a2.v1	--	--	Molecular Function: DNA binding (GO:0003677);; Biological Process: regulation of transcription, DNA-templated (GO:0006355);;	--	--	--	No apical meristem (NAM) protein	NAC domain-containing protein 86 {ECO:0000312|EMBL:AED92405.1} OS=Arabidopsis thaliana (Mouse-ear cress) PE=2 SV=1	--	--	PREDICTED: NAC domain-containing protein 69-like isoform X1 [Glycine max]	845	CDS	1.5	0	0.0660936	1701	1.5	0	0.076497	497	1.5	0	0.0660936
gma-miR1514b-5p	TTCATTTTTAAAATAGACATT	Glyma.16G016600.Wm82.a2.v1.new5	--	--	Molecular Function: DNA binding (GO:0003677);; Biological Process: regulation of transcription, DNA-templated (GO:0006355);;	--	--	--	--	--	--	--	NAC domain-containing protein 69 [Glycine soja]	437	CDS	1.5	0	0.0660936	1701	1.5	0	0.076497	497	1.5	0	0.0660936
gma-miR1514b-5p	TTCATTTTTAAAATAGACATT	Glyma.16G016600.Wm82.a2.v1.new6	--	--	Molecular Function: DNA binding (GO:0003677);; Biological Process: regulation of transcription, DNA-templated (GO:0006355);;	--	--	--	--	--	--	--	PREDICTED: NAC domain-containing protein 69-like isoform X1 [Glycine max]	567	CDS	1.5	0	0.0660936	1701	1.5	0	0.076497	497	1.5	0	0.0660936
gma-miR1514b-5p	TTCATTTTTAAAATAGACATT	Glyma.16G016600.Wm82.a2.v1.new1	--	--	Molecular Function: DNA binding (GO:0003677);; Biological Process: regulation of transcription, DNA-templated (GO:0006355);;	--	--	--	No apical meristem (NAM) protein	NAC domain-containing protein 86 {ECO:0000312|EMBL:AED92405.1} OS=Arabidopsis thaliana (Mouse-ear cress) PE=2 SV=1	--	--	PREDICTED: NAC domain-containing protein 69-like isoform X1 [Glycine max]	1087	CDS	1.5	0	0.0660936	1701	1.5	0	0.076497	497	1.5	0	0.0660936
gma-miR1514b-5p	TTCATTTTTAAAATAGACATT	Glyma.16G016600.Wm82.a2.v1.new2	--	--	Molecular Function: DNA binding (GO:0003677);; Biological Process: regulation of transcription, DNA-templated (GO:0006355);;	--	--	--	No apical meristem (NAM) protein	NAC domain-containing protein 86 {ECO:0000312|EMBL:AED92405.1} OS=Arabidopsis thaliana (Mouse-ear cress) PE=2 SV=1	--	--	PREDICTED: NAC domain-containing protein 69-like isoform X1 [Glycine max]	845	CDS	1.5	0	0.0660936	1701	1.5	0	0.076497	497	1.5	0	0.0660936
gma-miR1514b-5p	TTCATTTTTAAAATAGACATT	Glyma.07G048000.Wm82.a2.v1.new3	--	--	Molecular Function: DNA binding (GO:0003677);; Biological Process: regulation of transcription, DNA-templated (GO:0006355);;	--	--	--	No apical meristem (NAM) protein	NAC domain-containing protein 69 GN=F11O4.5 OS=Arabidopsis thaliana (Mouse-ear cress) PE=2 SV=1	--	--	PREDICTED: NAC domain-containing protein 69-like [Glycine max]	885	CDS	1.5	0	0.0660936	720	1.5	0	0.076497	916	1.5	0	0.0660936
gma-miR1514b-5p	TTCATTTTTAAAATAGACATT	Glyma.16G016700.1.Wm82.a2.v1	--	--	Molecular Function: DNA binding (GO:0003677);; Biological Process: regulation of transcription, DNA-templated (GO:0006355);;	--	--	--	No apical meristem (NAM) protein	NAC domain-containing protein 69 GN=F11O4.5 OS=Arabidopsis thaliana (Mouse-ear cress) PE=2 SV=1	--	--	PREDICTED: NAC domain-containing protein 69-like [Glycine max]	862	CDS	1.5	0	0.0660936	816	1.5	0	0.076497	344	1.5	0	0.0660936
gma-miR1514b-5p	TTCATTTTTAAAATAGACATT	Glyma.07G048000.2.Wm82.a2.v1	--	--	Molecular Function: DNA binding (GO:0003677);; Biological Process: regulation of transcription, DNA-templated (GO:0006355);;	--	--	--	No apical meristem (NAM) protein	NAC domain-containing protein 69 GN=F11O4.5 OS=Arabidopsis thaliana (Mouse-ear cress) PE=2 SV=1	--	--	PREDICTED: NAC domain-containing protein 69-like [Glycine max]	885	CDS	1.5	0	0.0660936	720	1.5	0	0.076497	916	1.5	0	0.0660936
gma-miR1514b-5p	TTCATTTTTAAAATAGACATT	Glyma.16G016700.Wm82.a2.v1.new1	--	--	Molecular Function: DNA binding (GO:0003677);; Biological Process: regulation of transcription, DNA-templated (GO:0006355);;	--	--	--	No apical meristem (NAM) protein	NAC domain-containing protein 69 GN=F11O4.5 OS=Arabidopsis thaliana (Mouse-ear cress) PE=2 SV=1	--	--	PREDICTED: NAC domain-containing protein 69-like [Glycine max]	862	CDS	1.5	0	0.0660936	816	1.5	0	0.076497	344	1.5	0	0.0660936
gma-miR1514b-5p	TTCATTTTTAAAATAGACATT	Glyma.16G016600.Wm82.a2.v1.new4	--	--	Molecular Function: DNA binding (GO:0003677);; Biological Process: regulation of transcription, DNA-templated (GO:0006355);;	--	--	--	--	--	--	--	PREDICTED: NAC domain-containing protein 69-like isoform X1 [Glycine max]	481	CDS	1.5	0	0.0660936	1701	1.5	0	0.076497	497	1.5	0	0.0660936
gma-miR1515a	TCATTTTGCGTGCAATGATCTG	Glyma.09G025300.1.Wm82.a2.v1	[K]	Transcription	Biological Process: mRNA splicing, via spliceosome (GO:0000398);; Molecular Function: double-stranded RNA binding (GO:0003725);; Molecular Function: ribonuclease III activity (GO:0004525);; Molecular Function: ATP binding (GO:0005524);; Cellular Component: intracellular (GO:0005622);; Biological Process: chromatin silencing (GO:0006342);; Biological Process: cell-cell signaling (GO:0007267);; Mol…	K11592|0|gmx:100792448|endoribonuclease Dicer homolog 2-like; K11592 endoribonuclease Dicer [EC:3.1.26.-] (A)	[A]	RNA processing and modification	Ribonuclease III domain;; Ribonuclease-III-like;; Dicer dimerisation domain;; Helicase conserved C-terminal domain;; DEAD/DEAH box helicase;; Type III restriction enzyme, res subunit;; PAZ domain;; Double-stranded RNA binding motif;; SNF2 family N-terminal domain	Endoribonuclease Dicer homolog 2 GN=At3g03300 OS=Arabidopsis thaliana (Mouse-ear cress) PE=1 SV=2	A	RNA processing and modification	PREDICTED: endoribonuclease Dicer homolog 2-like isoform X1 [Glycine max]	3064	CDS	3	0	0.0141446	315	3	0	0.0164427	175	3	0	0.0141446
gma-miR1515a	TCATTTTGCGTGCAATGATCTG	Glyma.09G025300.Wm82.a2.v1.new1	[K]	Transcription	Biological Process: mRNA splicing, via spliceosome (GO:0000398);; Molecular Function: double-stranded RNA binding (GO:0003725);; Molecular Function: ribonuclease III activity (GO:0004525);; Molecular Function: ATP binding (GO:0005524);; Cellular Component: intracellular (GO:0005622);; Biological Process: chromatin silencing (GO:0006342);; Biological Process: cell-cell signaling (GO:0007267);; Mol…	K11592|0|gmx:100792448|endoribonuclease Dicer homolog 2-like; K11592 endoribonuclease Dicer [EC:3.1.26.-] (A)	[A]	RNA processing and modification	Ribonuclease III domain;; Ribonuclease-III-like;; Dicer dimerisation domain;; Helicase conserved C-terminal domain;; DEAD/DEAH box helicase;; Type III restriction enzyme, res subunit;; PAZ domain;; Double-stranded RNA binding motif;; SNF2 family N-terminal domain	Endoribonuclease Dicer homolog 2 GN=At3g03300 OS=Arabidopsis thaliana (Mouse-ear cress) PE=1 SV=2	A	RNA processing and modification	PREDICTED: endoribonuclease Dicer homolog 2-like isoform X2 [Glycine max]	3323	CDS	3	0	0.0141446	315	3	0	0.0164427	175	3	0	0.0141446
gma-miR1515a	TCATTTTGCGTGCAATGATCTG	Glyma.09G025300.Wm82.a2.v1.new2	[K]	Transcription	Biological Process: mRNA splicing, via spliceosome (GO:0000398);; Molecular Function: double-stranded RNA binding (GO:0003725);; Molecular Function: ribonuclease III activity (GO:0004525);; Molecular Function: ATP binding (GO:0005524);; Cellular Component: intracellular (GO:0005622);; Biological Process: chromatin silencing (GO:0006342);; Biological Process: cell-cell signaling (GO:0007267);; Mol…	K11592|0|gmx:100792448|endoribonuclease Dicer homolog 2-like; K11592 endoribonuclease Dicer [EC:3.1.26.-] (A)	[A]	RNA processing and modification	Ribonuclease III domain;; Ribonuclease-III-like;; Dicer dimerisation domain;; Helicase conserved C-terminal domain;; PAZ domain;; Double-stranded RNA binding motif;; DEAD/DEAH box helicase;; Type III restriction enzyme, res subunit;; SNF2 family N-terminal domain	Endoribonuclease Dicer homolog 2 GN=At3g03300 OS=Arabidopsis thaliana (Mouse-ear cress) PE=1 SV=2	A	RNA processing and modification	PREDICTED: endoribonuclease Dicer homolog 2-like isoform X3 [Glycine max]	3324	CDS	3	0	0.0141446	315	3	0	0.0164427	175	3	0	0.0141446
gma-miR1515a	TCATTTTGCGTGCAATGATCTG	Glyma.09G025300.2.Wm82.a2.v1	[K]	Transcription	Biological Process: mRNA splicing, via spliceosome (GO:0000398);; Molecular Function: double-stranded RNA binding (GO:0003725);; Molecular Function: ribonuclease III activity (GO:0004525);; Molecular Function: ATP binding (GO:0005524);; Cellular Component: intracellular (GO:0005622);; Biological Process: chromatin silencing (GO:0006342);; Biological Process: cell-cell signaling (GO:0007267);; Mol…	K11592|0|gmx:100792448|endoribonuclease Dicer homolog 2-like; K11592 endoribonuclease Dicer [EC:3.1.26.-] (A)	[A]	RNA processing and modification	Ribonuclease III domain;; Ribonuclease-III-like;; Dicer dimerisation domain;; Helicase conserved C-terminal domain;; DEAD/DEAH box helicase;; Type III restriction enzyme, res subunit;; PAZ domain;; Double-stranded RNA binding motif;; SNF2 family N-terminal domain	Endoribonuclease Dicer homolog 2 GN=At3g03300 OS=Arabidopsis thaliana (Mouse-ear cress) PE=1 SV=2	A	RNA processing and modification	PREDICTED: endoribonuclease Dicer homolog 2-like isoform X2 [Glycine max]	3061	CDS	3	0	0.0141446	315	3	0	0.0164427	175	3	0	0.0141446
gma-miR1515a	TCATTTTGCGTGCAATGATCTG	Glyma.09G025300.3.Wm82.a2.v1	[K]	Transcription	Biological Process: mRNA splicing, via spliceosome (GO:0000398);; Molecular Function: double-stranded RNA binding (GO:0003725);; Molecular Function: ribonuclease III activity (GO:0004525);; Molecular Function: ATP binding (GO:0005524);; Cellular Component: intracellular (GO:0005622);; Biological Process: chromatin silencing (GO:0006342);; Biological Process: cell-cell signaling (GO:0007267);; Mol…	K11592|0|gmx:100792448|endoribonuclease Dicer homolog 2-like; K11592 endoribonuclease Dicer [EC:3.1.26.-] (A)	[A]	RNA processing and modification	Ribonuclease III domain;; Ribonuclease-III-like;; Dicer dimerisation domain;; Helicase conserved C-terminal domain;; DEAD/DEAH box helicase;; Type III restriction enzyme, res subunit;; PAZ domain;; Double-stranded RNA binding motif;; SNF2 family N-terminal domain	Endoribonuclease Dicer homolog 2 GN=At3g03300 OS=Arabidopsis thaliana (Mouse-ear cress) PE=1 SV=2	A	RNA processing and modification	PREDICTED: endoribonuclease Dicer homolog 2-like isoform X1 [Glycine max]	3141	CDS	3	0	0.0141446	315	3	0	0.0164427	175	3	0	0.0141446
gma-miR1515b	TCATTTTGCGTGCAATGATCTG	Glyma.09G025300.3.Wm82.a2.v1	[K]	Transcription	Biological Process: mRNA splicing, via spliceosome (GO:0000398);; Molecular Function: double-stranded RNA binding (GO:0003725);; Molecular Function: ribonuclease III activity (GO:0004525);; Molecular Function: ATP binding (GO:0005524);; Cellular Component: intracellular (GO:0005622);; Biological Process: chromatin silencing (GO:0006342);; Biological Process: cell-cell signaling (GO:0007267);; Mol…	K11592|0|gmx:100792448|endoribonuclease Dicer homolog 2-like; K11592 endoribonuclease Dicer [EC:3.1.26.-] (A)	[A]	RNA processing and modification	Ribonuclease III domain;; Ribonuclease-III-like;; Dicer dimerisation domain;; Helicase conserved C-terminal domain;; DEAD/DEAH box helicase;; Type III restriction enzyme, res subunit;; PAZ domain;; Double-stranded RNA binding motif;; SNF2 family N-terminal domain	Endoribonuclease Dicer homolog 2 GN=At3g03300 OS=Arabidopsis thaliana (Mouse-ear cress) PE=1 SV=2	A	RNA processing and modification	PREDICTED: endoribonuclease Dicer homolog 2-like isoform X1 [Glycine max]	3141	CDS	3	0	0.0141446	315	3	0	0.0164427	175	3	0	0.0141446
gma-miR1515b	TCATTTTGCGTGCAATGATCTG	Glyma.09G025300.Wm82.a2.v1.new1	[K]	Transcription	Biological Process: mRNA splicing, via spliceosome (GO:0000398);; Molecular Function: double-stranded RNA binding (GO:0003725);; Molecular Function: ribonuclease III activity (GO:0004525);; Molecular Function: ATP binding (GO:0005524);; Cellular Component: intracellular (GO:0005622);; Biological Process: chromatin silencing (GO:0006342);; Biological Process: cell-cell signaling (GO:0007267);; Mol…	K11592|0|gmx:100792448|endoribonuclease Dicer homolog 2-like; K11592 endoribonuclease Dicer [EC:3.1.26.-] (A)	[A]	RNA processing and modification	Ribonuclease III domain;; Ribonuclease-III-like;; Dicer dimerisation domain;; Helicase conserved C-terminal domain;; DEAD/DEAH box helicase;; Type III restriction enzyme, res subunit;; PAZ domain;; Double-stranded RNA binding motif;; SNF2 family N-terminal domain	Endoribonuclease Dicer homolog 2 GN=At3g03300 OS=Arabidopsis thaliana (Mouse-ear cress) PE=1 SV=2	A	RNA processing and modification	PREDICTED: endoribonuclease Dicer homolog 2-like isoform X2 [Glycine max]	3323	CDS	3	0	0.0141446	315	3	0	0.0164427	175	3	0	0.0141446
gma-miR1515b	TCATTTTGCGTGCAATGATCTG	Glyma.09G025300.2.Wm82.a2.v1	[K]	Transcription	Biological Process: mRNA splicing, via spliceosome (GO:0000398);; Molecular Function: double-stranded RNA binding (GO:0003725);; Molecular Function: ribonuclease III activity (GO:0004525);; Molecular Function: ATP binding (GO:0005524);; Cellular Component: intracellular (GO:0005622);; Biological Process: chromatin silencing (GO:0006342);; Biological Process: cell-cell signaling (GO:0007267);; Mol…	K11592|0|gmx:100792448|endoribonuclease Dicer homolog 2-like; K11592 endoribonuclease Dicer [EC:3.1.26.-] (A)	[A]	RNA processing and modification	Ribonuclease III domain;; Ribonuclease-III-like;; Dicer dimerisation domain;; Helicase conserved C-terminal domain;; DEAD/DEAH box helicase;; Type III restriction enzyme, res subunit;; PAZ domain;; Double-stranded RNA binding motif;; SNF2 family N-terminal domain	Endoribonuclease Dicer homolog 2 GN=At3g03300 OS=Arabidopsis thaliana (Mouse-ear cress) PE=1 SV=2	A	RNA processing and modification	PREDICTED: endoribonuclease Dicer homolog 2-like isoform X2 [Glycine max]	3061	CDS	3	0	0.0141446	315	3	0	0.0164427	175	3	0	0.0141446
gma-miR1515b	TCATTTTGCGTGCAATGATCTG	Glyma.09G025300.Wm82.a2.v1.new2	[K]	Transcription	Biological Process: mRNA splicing, via spliceosome (GO:0000398);; Molecular Function: double-stranded RNA binding (GO:0003725);; Molecular Function: ribonuclease III activity (GO:0004525);; Molecular Function: ATP binding (GO:0005524);; Cellular Component: intracellular (GO:0005622);; Biological Process: chromatin silencing (GO:0006342);; Biological Process: cell-cell signaling (GO:0007267);; Mol…	K11592|0|gmx:100792448|endoribonuclease Dicer homolog 2-like; K11592 endoribonuclease Dicer [EC:3.1.26.-] (A)	[A]	RNA processing and modification	Ribonuclease III domain;; Ribonuclease-III-like;; Dicer dimerisation domain;; Helicase conserved C-terminal domain;; PAZ domain;; Double-stranded RNA binding motif;; DEAD/DEAH box helicase;; Type III restriction enzyme, res subunit;; SNF2 family N-terminal domain	Endoribonuclease Dicer homolog 2 GN=At3g03300 OS=Arabidopsis thaliana (Mouse-ear cress) PE=1 SV=2	A	RNA processing and modification	PREDICTED: endoribonuclease Dicer homolog 2-like isoform X3 [Glycine max]	3324	CDS	3	0	0.0141446	315	3	0	0.0164427	175	3	0	0.0141446
gma-miR1515b	TCATTTTGCGTGCAATGATCTG	Glyma.09G025300.1.Wm82.a2.v1	[K]	Transcription	Biological Process: mRNA splicing, via spliceosome (GO:0000398);; Molecular Function: double-stranded RNA binding (GO:0003725);; Molecular Function: ribonuclease III activity (GO:0004525);; Molecular Function: ATP binding (GO:0005524);; Cellular Component: intracellular (GO:0005622);; Biological Process: chromatin silencing (GO:0006342);; Biological Process: cell-cell signaling (GO:0007267);; Mol…	K11592|0|gmx:100792448|endoribonuclease Dicer homolog 2-like; K11592 endoribonuclease Dicer [EC:3.1.26.-] (A)	[A]	RNA processing and modification	Ribonuclease III domain;; Ribonuclease-III-like;; Dicer dimerisation domain;; Helicase conserved C-terminal domain;; DEAD/DEAH box helicase;; Type III restriction enzyme, res subunit;; PAZ domain;; Double-stranded RNA binding motif;; SNF2 family N-terminal domain	Endoribonuclease Dicer homolog 2 GN=At3g03300 OS=Arabidopsis thaliana (Mouse-ear cress) PE=1 SV=2	A	RNA processing and modification	PREDICTED: endoribonuclease Dicer homolog 2-like isoform X1 [Glycine max]	3064	CDS	3	0	0.0141446	315	3	0	0.0164427	175	3	0	0.0141446
gma-miR1520g	CAATCAGAACATGACACGTGACAA	Glyma.16G108000.1.Wm82.a2.v1	[G]	Carbohydrate transport and metabolism	--	K01188|8.50284e-85|gmx:100801874|beta-glucosidase 12-like; K01188 beta-glucosidase [EC:3.2.1.21] (A)	[G]	Carbohydrate transport and metabolism	Glycosyl hydrolase family 1	Cyanogenic beta-glucosidase (Precursor; Fragment) GN=LI OS=Trifolium repens (Creeping white clover) PE=1 SV=1	G	Carbohydrate transport and metabolism	PREDICTED: beta-glucosidase 12-like [Glycine max]	200	3UTR	5	0	0.0560341	10	5	0	0.0560341	--	--	--	--
gma-miR1535b	CTTGTTTGTGGTGATGTCTAG	Glyma.07G256700.1.Wm82.a2.v1	[J]	Translation, ribosomal structure and biogenesis	Molecular Function: ATP binding (GO:0005524);; Biological Process: tRNA processing (GO:0008033);; Molecular Function: AMP dimethylallyltransferase activity (GO:0009824);;	K10760|0|gmx:100782474|adenylate isopentenyltransferase 5, chloroplastic-like; K10760 adenylate isopentenyltransferase (cytokinin synthase) (A)	[J]	Translation, ribosomal structure and biogenesis	IPP transferase;; Isopentenyl transferase	Adenylate isopentenyltransferase 5, chloroplastic (Precursor) GN=IPT5 OS=Arabidopsis thaliana (Mouse-ear cress) PE=1 SV=2	H	Coenzyme transport and metabolism	PREDICTED: adenylate isopentenyltransferase 5, chloroplastic-like [Glycine max]	679	CDS	2	4	0.118211	--	--	--	--	1	2	4	0.118211
gma-miR156a	TGACAGAAGAGAGTGAGCAC	Glyma.06G238100.1.Wm82.a2.v1	--	--	Molecular Function: DNA binding (GO:0003677);; Cellular Component: nucleus (GO:0005634);;	--	--	--	SBP domain	Squamosa promoter-binding-like protein 4 GN=SPL4 OS=Arabidopsis thaliana (Mouse-ear cress) PE=1 SV=1	K	Transcription	PREDICTED: squamosa promoter-binding protein 2-like [Glycine max]	646	3UTR	3	0	0.11546	26	3	0	0.11546	--	--	--	--
gma-miR156a	TGACAGAAGAGAGTGAGCAC	Glyma.08G011500.4.Wm82.a2.v1	--	--	Molecular Function: DNA binding (GO:0003677);; Cellular Component: nucleus (GO:0005634);;	--	--	--	SBP domain	Squamosa promoter-binding-like protein 13B GN=MFB16.6 OS=Arabidopsis thaliana (Mouse-ear cress) PE=3 SV=1	K	Transcription	PREDICTED: squamosa promoter-binding-like protein 13B-like isoform X1 [Glycine max]	1242	CDS	1	3	0.177626	12	1	3	0.177626	--	--	--	--
gma-miR156a	TGACAGAAGAGAGTGAGCAC	Glyma.08G011500.1.Wm82.a2.v1	--	--	Molecular Function: DNA binding (GO:0003677);; Cellular Component: nucleus (GO:0005634);;	--	--	--	SBP domain	Squamosa promoter-binding-like protein 13B GN=MFB16.6 OS=Arabidopsis thaliana (Mouse-ear cress) PE=3 SV=1	K	Transcription	PREDICTED: squamosa promoter-binding-like protein 13B-like isoform X1 [Glycine max]	1389	CDS	1	3	0.177626	12	1	3	0.177626	--	--	--	--
gma-miR156a	TGACAGAAGAGAGTGAGCAC	Glyma.08G011500.3.Wm82.a2.v1	--	--	Molecular Function: DNA binding (GO:0003677);; Cellular Component: nucleus (GO:0005634);;	--	--	--	SBP domain	Squamosa promoter-binding-like protein 13B GN=MFB16.6 OS=Arabidopsis thaliana (Mouse-ear cress) PE=3 SV=1	K	Transcription	PREDICTED: squamosa promoter-binding-like protein 13B-like isoform X1 [Glycine max]	1296	CDS	1	3	0.177626	12	1	3	0.177626	--	--	--	--
gma-miR156a	TGACAGAAGAGAGTGAGCAC	Glyma.02G177500.1.Wm82.a2.v1	--	--	--	--	--	--	SBP domain	Squamosa promoter-binding-like protein 17 GN=OsJ_028679 OS=Oryza sativa subsp. japonica (Rice) PE=2 SV=2	K	Transcription	PREDICTED: squamosa promoter-binding-like protein 17-like isoform X1 [Glycine max]	927	CDS	1	0	0.177626	36	1	0	0.177626	--	--	--	--
gma-miR156a	TGACAGAAGAGAGTGAGCAC	Glyma.08G011500.2.Wm82.a2.v1	--	--	Molecular Function: DNA binding (GO:0003677);; Cellular Component: nucleus (GO:0005634);;	--	--	--	SBP domain	Squamosa promoter-binding-like protein 13B GN=MFB16.6 OS=Arabidopsis thaliana (Mouse-ear cress) PE=3 SV=1	K	Transcription	PREDICTED: squamosa promoter-binding-like protein 13B-like isoform X1 [Glycine max]	1364	CDS	1	3	0.177626	12	1	3	0.177626	--	--	--	--
gma-miR156a	TGACAGAAGAGAGTGAGCAC	Glyma.12G226000.1.Wm82.a2.v1	--	--	Molecular Function: DNA binding (GO:0003677);; Cellular Component: nucleus (GO:0005634);;	--	--	--	SBP domain	Squamosa promoter-binding protein 1 GN=SBP1 OS=Antirrhinum majus (Garden snapdragon) PE=2 SV=1	--	--	PREDICTED: squamosa promoter-binding protein 2 [Glycine max]	1125	3UTR	2	0	0.00550062	2	2	0	0.00550062	--	--	--	--
gma-miR156a	TGACAGAAGAGAGTGAGCAC	Glyma.02G177500.Wm82.a2.v1.new3	--	--	Molecular Function: DNA binding (GO:0003677);; Cellular Component: nucleus (GO:0005634);;	--	--	--	SBP domain	Squamosa promoter-binding-like protein 9 GN=SPL9 OS=Arabidopsis thaliana (Mouse-ear cress) PE=2 SV=2	K	Transcription	PREDICTED: squamosa promoter-binding-like protein 17-like isoform X1 [Glycine max]	941	CDS	1	0	0.177626	36	1	0	0.177626	--	--	--	--
gma-miR156a	TGACAGAAGAGAGTGAGCAC	Glyma.19G146000.1.Wm82.a2.v1	--	--	Molecular Function: DNA binding (GO:0003677);; Cellular Component: nucleus (GO:0005634);;	--	--	--	SBP domain	Squamosa promoter-binding-like protein 9 GN=SPL9 OS=Arabidopsis thaliana (Mouse-ear cress) PE=2 SV=2	K	Transcription	PREDICTED: squamosa promoter-binding-like protein 9-like [Glycine max]	1156	CDS	1	2	0.177626	10	1	2	0.177626	--	--	--	--
gma-miR156aa	ATTGGAGTGAAGGGAGCT	Glyma.20G047600.1.Wm82.a2.v1	[KAD]	--	--	K09422|0|gmx:100818609|transcription factor GAMYB-like; K09422 myb proto-oncogene protein, plant (A)	[K]	Transcription	Myb-like DNA-binding domain;; Myb-like DNA-binding domain	Transcription factor GAMYB GN=GAM1 OS=Oryza sativa subsp. indica (Rice) PE=2 SV=1	K	Transcription	PREDICTED: transcription factor GAMYB-like isoform X1 [Glycine max]	1524	CDS	0	0	0.103464	459	0	0	0.119362	117	0	0	0.103464
gma-miR156aa	ATTGGAGTGAAGGGAGCT	Glyma.20G047600.Wm82.a2.v1.new6	[KAD]	--	--	K09422|0|gmx:100818609|transcription factor GAMYB-like; K09422 myb proto-oncogene protein, plant (A)	[K]	Transcription	Myb-like DNA-binding domain;; Myb-like DNA-binding domain	Transcription factor GAMYB GN=GAM1 OS=Oryza sativa subsp. indica (Rice) PE=2 SV=1	K	Transcription	Transcription factor GAMYB [Glycine soja]	3389	CDS	0	0	0.103464	459	0	0	0.119362	117	0	0	0.103464
gma-miR156aa	ATTGGAGTGAAGGGAGCT	Glyma.15G225300.1.Wm82.a2.v1	[KAD]	--	Molecular Function: DNA binding (GO:0003677);; Molecular Function: chromatin binding (GO:0003682);;	K09422|0|gmx:100785877|transcription factor GAMYB-like; K09422 myb proto-oncogene protein, plant (A)	[K]	Transcription	Myb-like DNA-binding domain;; Myb-like DNA-binding domain	Transcription factor GAMYB GN=GAM1 OS=Oryza sativa subsp. indica (Rice) PE=2 SV=1	K	Transcription	PREDICTED: transcription factor GAMYB-like isoform X1 [Glycine max]	1352	CDS	0	0	0.103464	160	0	0	0.119362	20	0	0	0.103464
gma-miR156aa	ATTGGAGTGAAGGGAGCT	Glyma.06G312900.Wm82.a2.v1.new1	[KAD]	--	--	K09422|0|gmx:100805804|transcription factor GAMYB-like; K09422 myb proto-oncogene protein, plant (A)	[K]	Transcription	Myb-like DNA-binding domain;; Myb-like DNA-binding domain	Transcription factor GAMYB OS=Oryza sativa subsp. japonica (Rice) PE=2 SV=1	K	Transcription	PREDICTED: transcription factor GAMYB-like isoform X1 [Glycine max]	1341	CDS	1	0	0.0329714	60	1	0	0.0329714	--	--	--	--
gma-miR156aa	ATTGGAGTGAAGGGAGCT	Glyma.06G312900.2.Wm82.a2.v1	[KAD]	--	--	K09422|0|gmx:100805804|transcription factor GAMYB-like; K09422 myb proto-oncogene protein, plant (A)	[K]	Transcription	Myb-like DNA-binding domain;; Myb-like DNA-binding domain	Transcription factor GAMYB OS=Oryza sativa subsp. japonica (Rice) PE=2 SV=1	K	Transcription	PREDICTED: transcription factor GAMYB-like isoform X1 [Glycine max]	1341	CDS	1	0	0.0329714	60	1	0	0.0329714	--	--	--	--
gma-miR156aa	ATTGGAGTGAAGGGAGCT	Glyma.20G047600.3.Wm82.a2.v1	--	--	--	K09422|0|gmx:100818609|transcription factor GAMYB-like; K09422 myb proto-oncogene protein, plant (A)	[K]	Transcription	--	Transcription factor GAMYB GN=GAM1 OS=Oryza sativa subsp. indica (Rice) PE=2 SV=1	K	Transcription	PREDICTED: transcription factor GAMYB-like isoform X2 [Glycine max]	771	CDS	0	0	0.103464	459	0	0	0.119362	117	0	0	0.103464
gma-miR156aa	ATTGGAGTGAAGGGAGCT	Glyma.13G073400.1.Wm82.a2.v1	[KAD]	--	--	K09422|0|gmx:100800658|transcription factor GAMYB-like; K09422 myb proto-oncogene protein, plant (A)	[K]	Transcription	Myb-like DNA-binding domain;; Myb-like DNA-binding domain	Transcription factor GAMYB GN=GAM1 OS=Oryza sativa subsp. indica (Rice) PE=2 SV=1	K	Transcription	PREDICTED: transcription factor GAMYB-like isoform X1 [Glycine max]	1100	CDS	0	0	0.103464	162	0	0	0.119362	18	0	0	0.103464
gma-miR156aa	ATTGGAGTGAAGGGAGCT	Glyma.20G047600.Wm82.a2.v1.new5	[KAD]	--	--	K09422|0|gmx:100818609|transcription factor GAMYB-like; K09422 myb proto-oncogene protein, plant (A)	[K]	Transcription	Myb-like DNA-binding domain;; Myb-like DNA-binding domain	Transcription factor GAMYB GN=GAM1 OS=Oryza sativa subsp. indica (Rice) PE=2 SV=1	K	Transcription	PREDICTED: transcription factor GAMYB-like isoform X2 [Glycine max]	2419	CDS	0	0	0.103464	459	0	0	0.119362	117	0	0	0.103464
gma-miR156aa	ATTGGAGTGAAGGGAGCT	Glyma.13G187500.1.Wm82.a2.v1	[KAD]	--	Molecular Function: DNA binding (GO:0003677);; Molecular Function: chromatin binding (GO:0003682);;	K09422|0|gmx:100810415|transcription factor GAMYB-like; K09422 myb proto-oncogene protein, plant (A)	[K]	Transcription	Myb-like DNA-binding domain;; Myb-like DNA-binding domain	Transcription factor GAMYB GN=GAM1 OS=Oryza sativa subsp. indica (Rice) PE=2 SV=1	K	Transcription	PREDICTED: transcription factor GAMYB-like isoform X1 [Glycine max]	1830	CDS	0	0	0.119362	184	0	0	0.119362	--	--	--	--
gma-miR156aa	ATTGGAGTGAAGGGAGCT	Glyma.20G047600.Wm82.a2.v1.new1	[KAD]	--	--	K09422|0|gmx:100818609|transcription factor GAMYB-like; K09422 myb proto-oncogene protein, plant (A)	[K]	Transcription	Myb-like DNA-binding domain;; Myb-like DNA-binding domain	Transcription factor GAMYB GN=GAM1 OS=Oryza sativa subsp. indica (Rice) PE=2 SV=1	K	Transcription	PREDICTED: transcription factor GAMYB-like isoform X1 [Glycine max]	1692	CDS	0	0	0.103464	459	0	0	0.119362	117	0	0	0.103464
gma-miR156aa	ATTGGAGTGAAGGGAGCT	Glyma.20G047600.Wm82.a2.v1.new4	[KAD]	--	--	K09422|0|gmx:100818609|transcription factor GAMYB-like; K09422 myb proto-oncogene protein, plant (A)	[K]	Transcription	Myb-like DNA-binding domain;; Myb-like DNA-binding domain	Transcription factor GAMYB GN=GAM1 OS=Oryza sativa subsp. indica (Rice) PE=2 SV=1	K	Transcription	PREDICTED: transcription factor GAMYB-like isoform X1 [Glycine max]	1596	CDS	0	0	0.103464	459	0	0	0.119362	117	0	0	0.103464
gma-miR156aa	ATTGGAGTGAAGGGAGCT	Glyma.13G187500.Wm82.a2.v1.new2	[KAD]	--	--	K09422|0|gmx:100810415|transcription factor GAMYB-like; K09422 myb proto-oncogene protein, plant (A)	[K]	Transcription	Myb-like DNA-binding domain;; Myb-like DNA-binding domain	Transcription factor GAMYB OS=Oryza sativa subsp. japonica (Rice) PE=2 SV=1	K	Transcription	PREDICTED: transcription factor GAMYB-like isoform X1 [Glycine max]	2222	CDS	0	0	0.119362	184	0	0	0.119362	--	--	--	--
gma-miR156aa	ATTGGAGTGAAGGGAGCT	Glyma.15G225300.2.Wm82.a2.v1	[KAD]	--	Molecular Function: DNA binding (GO:0003677);; Molecular Function: chromatin binding (GO:0003682);;	K09422|0|gmx:100785877|transcription factor GAMYB-like; K09422 myb proto-oncogene protein, plant (A)	[K]	Transcription	Myb-like DNA-binding domain;; Myb-like DNA-binding domain	Transcription factor GAMYB GN=GAM1 OS=Oryza sativa subsp. indica (Rice) PE=2 SV=1	K	Transcription	PREDICTED: transcription factor GAMYB-like isoform X1 [Glycine max]	1298	CDS	0	0	0.103464	160	0	0	0.119362	20	0	0	0.103464
gma-miR156aa	ATTGGAGTGAAGGGAGCT	Glyma.06G312900.1.Wm82.a2.v1	[KAD]	--	--	K09422|0|gmx:100805804|transcription factor GAMYB-like; K09422 myb proto-oncogene protein, plant (A)	[K]	Transcription	Myb-like DNA-binding domain;; Myb-like DNA-binding domain	Transcription factor GAMYB OS=Oryza sativa subsp. japonica (Rice) PE=2 SV=1	K	Transcription	PREDICTED: transcription factor GAMYB-like isoform X2 [Glycine max]	1341	CDS	1	0	0.0329714	60	1	0	0.0329714	--	--	--	--
gma-miR156aa	ATTGGAGTGAAGGGAGCT	Glyma.20G047600.Wm82.a2.v1.new2	[KAD]	--	--	K09422|0|gmx:100818609|transcription factor GAMYB-like; K09422 myb proto-oncogene protein, plant (A)	[K]	Transcription	Myb-like DNA-binding domain;; Myb-like DNA-binding domain	Transcription factor GAMYB GN=GAM1 OS=Oryza sativa subsp. indica (Rice) PE=2 SV=1	K	Transcription	PREDICTED: transcription factor GAMYB-like isoform X2 [Glycine max]	1583	CDS	0	0	0.103464	459	0	0	0.119362	117	0	0	0.103464
gma-miR156aa	ATTGGAGTGAAGGGAGCT	Glyma.20G047600.2.Wm82.a2.v1	[KAD]	--	--	K09422|0|gmx:100818609|transcription factor GAMYB-like; K09422 myb proto-oncogene protein, plant (A)	[K]	Transcription	Myb-like DNA-binding domain;; Myb-like DNA-binding domain	Transcription factor GAMYB GN=GAM1 OS=Oryza sativa subsp. indica (Rice) PE=2 SV=1	K	Transcription	PREDICTED: transcription factor GAMYB-like isoform X1 [Glycine max]	3641	CDS	0	0	0.103464	459	0	0	0.119362	117	0	0	0.103464
gma-miR156aa	ATTGGAGTGAAGGGAGCT	Glyma.13G073400.2.Wm82.a2.v1	[KAD]	--	--	K09422|0|gmx:100800658|transcription factor GAMYB-like; K09422 myb proto-oncogene protein, plant (A)	[K]	Transcription	Myb-like DNA-binding domain;; Myb-like DNA-binding domain	Transcription factor GAMYB GN=GAM1 OS=Oryza sativa subsp. indica (Rice) PE=2 SV=1	K	Transcription	PREDICTED: transcription factor GAMYB-like isoform X1 [Glycine max]	1397	CDS	0	0	0.103464	162	0	0	0.119362	18	0	0	0.103464
gma-miR156aa	ATTGGAGTGAAGGGAGCT	Glyma.13G187500.2.Wm82.a2.v1	[KAD]	--	Molecular Function: DNA binding (GO:0003677);; Molecular Function: chromatin binding (GO:0003682);;	K09422|0|gmx:100810415|transcription factor GAMYB-like; K09422 myb proto-oncogene protein, plant (A)	[K]	Transcription	Myb-like DNA-binding domain;; Myb-like DNA-binding domain	Transcription factor GAMYB GN=GAM1 OS=Oryza sativa subsp. indica (Rice) PE=2 SV=1	K	Transcription	PREDICTED: transcription factor GAMYB-like isoform X1 [Glycine max]	1332	CDS	0	0	0.119362	184	0	0	0.119362	--	--	--	--
gma-miR156aa	ATTGGAGTGAAGGGAGCT	Glyma.15G225300.3.Wm82.a2.v1	[KAD]	--	Molecular Function: DNA binding (GO:0003677);; Molecular Function: chromatin binding (GO:0003682);;	K09422|0|gmx:100785877|transcription factor GAMYB-like; K09422 myb proto-oncogene protein, plant (A)	[K]	Transcription	Myb-like DNA-binding domain;; Myb-like DNA-binding domain	Transcription factor GAMYB GN=GAM1 OS=Oryza sativa subsp. indica (Rice) PE=2 SV=1	K	Transcription	PREDICTED: transcription factor GAMYB-like isoform X1 [Glycine max]	1135	CDS	0	0	0.103464	160	0	0	0.119362	20	0	0	0.103464
gma-miR156aa	ATTGGAGTGAAGGGAGCT	Glyma.15G225300.4.Wm82.a2.v1	[KAD]	--	Molecular Function: DNA binding (GO:0003677);; Molecular Function: chromatin binding (GO:0003682);;	K09422|0|gmx:100785877|transcription factor GAMYB-like; K09422 myb proto-oncogene protein, plant (A)	[K]	Transcription	Myb-like DNA-binding domain;; Myb-like DNA-binding domain	Transcription factor GAMYB GN=GAM1 OS=Oryza sativa subsp. indica (Rice) PE=2 SV=1	K	Transcription	PREDICTED: transcription factor GAMYB-like isoform X1 [Glycine max]	1010	CDS	0	0	0.103464	160	0	0	0.119362	20	0	0	0.103464
gma-miR156aa	ATTGGAGTGAAGGGAGCT	Glyma.13G187500.Wm82.a2.v1.new1	[KAD]	--	Molecular Function: DNA binding (GO:0003677);; Molecular Function: chromatin binding (GO:0003682);;	K09422|0|gmx:100810415|transcription factor GAMYB-like; K09422 myb proto-oncogene protein, plant (A)	[K]	Transcription	Myb-like DNA-binding domain;; Myb-like DNA-binding domain	Transcription factor GAMYB GN=GAM1 OS=Oryza sativa subsp. indica (Rice) PE=2 SV=1	K	Transcription	PREDICTED: transcription factor GAMYB-like isoform X1 [Glycine max]	2222	CDS	0	0	0.119362	184	0	0	0.119362	--	--	--	--
gma-miR156aa	ATTGGAGTGAAGGGAGCT	Glyma.20G047600.Wm82.a2.v1.new3	[KAD]	--	--	K09422|0|gmx:100818609|transcription factor GAMYB-like; K09422 myb proto-oncogene protein, plant (A)	[K]	Transcription	Myb-like DNA-binding domain;; Myb-like DNA-binding domain	Transcription factor GAMYB GN=GAM1 OS=Oryza sativa subsp. indica (Rice) PE=2 SV=1	K	Transcription	PREDICTED: transcription factor GAMYB-like isoform X2 [Glycine max]	2136	CDS	0	0	0.103464	459	0	0	0.119362	117	0	0	0.103464
gma-miR156aa	ATTGGAGTGAAGGGAGCT	Glyma.13G073400.3.Wm82.a2.v1	[KAD]	--	--	K09422|0|gmx:100800658|transcription factor GAMYB-like; K09422 myb proto-oncogene protein, plant (A)	[K]	Transcription	Myb-like DNA-binding domain;; Myb-like DNA-binding domain	Transcription factor GAMYB GN=GAM1 OS=Oryza sativa subsp. indica (Rice) PE=2 SV=1	K	Transcription	PREDICTED: transcription factor GAMYB-like isoform X1 [Glycine max]	1148	CDS	0	0	0.103464	162	0	0	0.119362	18	0	0	0.103464
gma-miR156b	TGACAGAAGAGAGAGAGCACA	Glyma.08G011500.2.Wm82.a2.v1	--	--	Molecular Function: DNA binding (GO:0003677);; Cellular Component: nucleus (GO:0005634);;	--	--	--	SBP domain	Squamosa promoter-binding-like protein 13B GN=MFB16.6 OS=Arabidopsis thaliana (Mouse-ear cress) PE=3 SV=1	K	Transcription	PREDICTED: squamosa promoter-binding-like protein 13B-like isoform X1 [Glycine max]	1364	CDS	1	3	0.129829	12	1	3	0.129829	--	--	--	--
gma-miR156b	TGACAGAAGAGAGAGAGCACA	Glyma.02G177500.1.Wm82.a2.v1	--	--	--	--	--	--	SBP domain	Squamosa promoter-binding-like protein 17 GN=OsJ_028679 OS=Oryza sativa subsp. japonica (Rice) PE=2 SV=2	K	Transcription	PREDICTED: squamosa promoter-binding-like protein 17-like isoform X1 [Glycine max]	927	CDS	0	0	0.135338	36	0	0	0.135338	--	--	--	--
gma-miR156b	TGACAGAAGAGAGAGAGCACA	Glyma.08G011500.4.Wm82.a2.v1	--	--	Molecular Function: DNA binding (GO:0003677);; Cellular Component: nucleus (GO:0005634);;	--	--	--	SBP domain	Squamosa promoter-binding-like protein 13B GN=MFB16.6 OS=Arabidopsis thaliana (Mouse-ear cress) PE=3 SV=1	K	Transcription	PREDICTED: squamosa promoter-binding-like protein 13B-like isoform X1 [Glycine max]	1242	CDS	1	3	0.129829	12	1	3	0.129829	--	--	--	--
gma-miR156b	TGACAGAAGAGAGAGAGCACA	Glyma.08G011500.3.Wm82.a2.v1	--	--	Molecular Function: DNA binding (GO:0003677);; Cellular Component: nucleus (GO:0005634);;	--	--	--	SBP domain	Squamosa promoter-binding-like protein 13B GN=MFB16.6 OS=Arabidopsis thaliana (Mouse-ear cress) PE=3 SV=1	K	Transcription	PREDICTED: squamosa promoter-binding-like protein 13B-like isoform X1 [Glycine max]	1296	CDS	1	3	0.129829	12	1	3	0.129829	--	--	--	--
gma-miR156b	TGACAGAAGAGAGAGAGCACA	Glyma.11G137300.1.Wm82.a2.v1	--	--	Molecular Function: zinc ion binding (GO:0008270);;	K11982|0|gmx:100804867|E3 ubiquitin-protein ligase RING1-like; K11982 E3 ubiquitin-protein ligase RNF115/126 [EC:6.3.2.19] (A)	[O]	Posttranslational modification, protein turnover, chaperones	Protein of unknown function (DUF1117);; zinc-finger;; Ring finger domain;; RING-H2 zinc finger;; Zinc finger, C3HC4 type (RING finger);; Zinc finger, C3HC4 type (RING finger)	E3 ubiquitin-protein ligase RING1 GN=RING1 OS=Gossypium hirsutum (Upland cotton) PE=1 SV=1	O	Posttranslational modification, protein turnover, chaperones	PREDICTED: E3 ubiquitin-protein ligase RING1-like [Glycine max]	182	5UTR	3.5	4	0.147951	--	--	--	--	1	3.5	4	0.147951
gma-miR156b	TGACAGAAGAGAGAGAGCACA	Glyma.08G011500.1.Wm82.a2.v1	--	--	Molecular Function: DNA binding (GO:0003677);; Cellular Component: nucleus (GO:0005634);;	--	--	--	SBP domain	Squamosa promoter-binding-like protein 13B GN=MFB16.6 OS=Arabidopsis thaliana (Mouse-ear cress) PE=3 SV=1	K	Transcription	PREDICTED: squamosa promoter-binding-like protein 13B-like isoform X1 [Glycine max]	1389	CDS	1	3	0.129829	12	1	3	0.129829	--	--	--	--
gma-miR156b	TGACAGAAGAGAGAGAGCACA	Glyma.12G226000.1.Wm82.a2.v1	--	--	Molecular Function: DNA binding (GO:0003677);; Cellular Component: nucleus (GO:0005634);;	--	--	--	SBP domain	Squamosa promoter-binding protein 1 GN=SBP1 OS=Antirrhinum majus (Garden snapdragon) PE=2 SV=1	--	--	PREDICTED: squamosa promoter-binding protein 2 [Glycine max]	1125	3UTR	2	0	0.0289891	2	2	0	0.0289891	--	--	--	--
gma-miR156b	TGACAGAAGAGAGAGAGCACA	Glyma.19G146000.1.Wm82.a2.v1	--	--	Molecular Function: DNA binding (GO:0003677);; Cellular Component: nucleus (GO:0005634);;	--	--	--	SBP domain	Squamosa promoter-binding-like protein 9 GN=SPL9 OS=Arabidopsis thaliana (Mouse-ear cress) PE=2 SV=2	K	Transcription	PREDICTED: squamosa promoter-binding-like protein 9-like [Glycine max]	1156	CDS	0	2	0.135338	10	0	2	0.135338	--	--	--	--
gma-miR156b	TGACAGAAGAGAGAGAGCACA	Glyma.06G238100.1.Wm82.a2.v1	--	--	Molecular Function: DNA binding (GO:0003677);; Cellular Component: nucleus (GO:0005634);;	--	--	--	SBP domain	Squamosa promoter-binding-like protein 4 GN=SPL4 OS=Arabidopsis thaliana (Mouse-ear cress) PE=1 SV=1	K	Transcription	PREDICTED: squamosa promoter-binding protein 2-like [Glycine max]	646	3UTR	2	0	0.0627863	26	2	0	0.0627863	--	--	--	--
gma-miR156b	TGACAGAAGAGAGAGAGCACA	Glyma.07G072300.1.Wm82.a2.v1	--	--	Molecular Function: DNA binding (GO:0003677);;	--	--	--	Domain of unknown function (DUF296)	--	S	Function unknown	PREDICTED: uncharacterized protein LOC100799791 isoform X1 [Glycine max]	264	5UTR	1.5	4	0.0615311	1	1.5	4	0.0615311	--	--	--	--
gma-miR156b	TGACAGAAGAGAGAGAGCACA	Glyma.02G177500.Wm82.a2.v1.new3	--	--	Molecular Function: DNA binding (GO:0003677);; Cellular Component: nucleus (GO:0005634);;	--	--	--	SBP domain	Squamosa promoter-binding-like protein 9 GN=SPL9 OS=Arabidopsis thaliana (Mouse-ear cress) PE=2 SV=2	K	Transcription	PREDICTED: squamosa promoter-binding-like protein 17-like isoform X1 [Glycine max]	941	CDS	0	0	0.135338	36	0	0	0.135338	--	--	--	--
gma-miR156c	TTGACAGAAGATAGAGAGCAC	Glyma.13G177400.1.Wm82.a2.v1	--	--	Molecular Function: DNA binding (GO:0003677);; Cellular Component: nucleus (GO:0005634);;	--	--	--	SBP domain	Squamosa promoter-binding protein 1 GN=SBP1 OS=Antirrhinum majus (Garden snapdragon) PE=2 SV=1	K	Transcription	uncharacterized protein LOC100527199 [Glycine max]	770	3UTR	1	0	0.0142661	5	1	0	0.0142661	--	--	--	--
gma-miR156c	TTGACAGAAGATAGAGAGCAC	Glyma.11G251500.3.Wm82.a2.v1	--	--	Molecular Function: DNA binding (GO:0003677);; Cellular Component: nucleus (GO:0005634);;	--	--	--	SBP domain	Squamosa promoter-binding-like protein 2 GN=SPL2 OS=Arabidopsis thaliana (Mouse-ear cress) PE=2 SV=1	K	Transcription	PREDICTED: uncharacterized protein LOC100796013 isoform X1 [Glycine max]	1351	CDS	2	0	0.163326	1197	2	0	0.163326	--	--	--	--
gma-miR156c	TTGACAGAAGATAGAGAGCAC	Glyma.11G251500.2.Wm82.a2.v1	--	--	Molecular Function: DNA binding (GO:0003677);; Cellular Component: nucleus (GO:0005634);;	--	--	--	SBP domain	Squamosa promoter-binding-like protein 2 GN=SPL2 OS=Arabidopsis thaliana (Mouse-ear cress) PE=2 SV=1	K	Transcription	PREDICTED: uncharacterized protein LOC100796013 isoform X1 [Glycine max]	1534	CDS	2	0	0.163326	1197	2	0	0.163326	--	--	--	--
gma-miR156c	TTGACAGAAGATAGAGAGCAC	Glyma.19G094000.2.Wm82.a2.v1	--	--	Molecular Function: DNA binding (GO:0003677);; Cellular Component: nucleus (GO:0005634);;	--	--	--	SBP domain	Squamosa promoter-binding-like protein 16 GN=P0702E04.9 OS=Oryza sativa subsp. japonica (Rice) PE=2 SV=1	S	Function unknown	PREDICTED: squamosa promoter-binding-like protein 16-like [Glycine max]	1310	CDS	0	0	0.0463756	3717	0	0	0.0537654	495	0	0	0.0463756
gma-miR156c	TTGACAGAAGATAGAGAGCAC	Glyma.08G011500.1.Wm82.a2.v1	--	--	Molecular Function: DNA binding (GO:0003677);; Cellular Component: nucleus (GO:0005634);;	--	--	--	SBP domain	Squamosa promoter-binding-like protein 13B GN=MFB16.6 OS=Arabidopsis thaliana (Mouse-ear cress) PE=3 SV=1	K	Transcription	PREDICTED: squamosa promoter-binding-like protein 13B-like isoform X1 [Glycine max]	1390	CDS	2	3	0.0640466	12	2	3	0.0640466	--	--	--	--
gma-miR156c	TTGACAGAAGATAGAGAGCAC	Glyma.08G011500.2.Wm82.a2.v1	--	--	Molecular Function: DNA binding (GO:0003677);; Cellular Component: nucleus (GO:0005634);;	--	--	--	SBP domain	Squamosa promoter-binding-like protein 13B GN=MFB16.6 OS=Arabidopsis thaliana (Mouse-ear cress) PE=3 SV=1	K	Transcription	PREDICTED: squamosa promoter-binding-like protein 13B-like isoform X1 [Glycine max]	1365	CDS	2	3	0.0640466	12	2	3	0.0640466	--	--	--	--
gma-miR156c	TTGACAGAAGATAGAGAGCAC	Glyma.11G251500.Wm82.a2.v1.new1	--	--	Molecular Function: DNA binding (GO:0003677);; Cellular Component: nucleus (GO:0005634);;	--	--	--	SBP domain	Squamosa promoter-binding-like protein 12 GN=SPL12 OS=Oryza sativa subsp. indica (Rice) PE=2 SV=1	K	Transcription	Squamosa promoter-binding-like protein 12 [Glycine soja]	2968	CDS	2	0	0.163326	1197	2	0	0.163326	--	--	--	--
gma-miR156c	TTGACAGAAGATAGAGAGCAC	Glyma.19G094000.Wm82.a2.v1.new1	--	--	Molecular Function: DNA binding (GO:0003677);; Cellular Component: nucleus (GO:0005634);;	--	--	--	SBP domain	Squamosa promoter-binding-like protein 16 GN=P0702E04.9 OS=Oryza sativa subsp. japonica (Rice) PE=2 SV=1	S	Function unknown	PREDICTED: squamosa promoter-binding-like protein 16-like [Glycine max]	1484	CDS	0	0	0.0463756	3717	0	0	0.0537654	495	0	0	0.0463756
gma-miR156c	TTGACAGAAGATAGAGAGCAC	Glyma.16G054500.3.Wm82.a2.v1	--	--	Molecular Function: DNA binding (GO:0003677);; Cellular Component: nucleus (GO:0005634);;	--	--	--	SBP domain	Squamosa promoter-binding-like protein 16 GN=P0702E04.9 OS=Oryza sativa subsp. japonica (Rice) PE=2 SV=1	S	Function unknown	PREDICTED: squamosa promoter-binding-like protein 16-like isoform X1 [Glycine max]	1055	CDS	0	0	0.0463756	2228	0	0	0.0537654	160	0	0	0.0463756
gma-miR156c	TTGACAGAAGATAGAGAGCAC	Glyma.11G251500.15.Wm82.a2.v1	--	--	Molecular Function: DNA binding (GO:0003677);; Cellular Component: nucleus (GO:0005634);;	--	--	--	SBP domain	Squamosa promoter-binding-like protein 2 GN=SPL2 OS=Arabidopsis thaliana (Mouse-ear cress) PE=2 SV=1	K	Transcription	PREDICTED: uncharacterized protein LOC100796013 isoform X1 [Glycine max]	1409	CDS	2	0	0.163326	1197	2	0	0.163326	--	--	--	--
gma-miR156c	TTGACAGAAGATAGAGAGCAC	Glyma.11G251500.10.Wm82.a2.v1	--	--	Molecular Function: DNA binding (GO:0003677);; Cellular Component: nucleus (GO:0005634);;	--	--	--	SBP domain	Squamosa promoter-binding-like protein 12 GN=SPL12 OS=Oryza sativa subsp. indica (Rice) PE=2 SV=1	K	Transcription	PREDICTED: uncharacterized protein LOC100796013 isoform X8 [Glycine max]	1303	CDS	2	0	0.163326	1197	2	0	0.163326	--	--	--	--
gma-miR156c	TTGACAGAAGATAGAGAGCAC	Glyma.11G251500.7.Wm82.a2.v1	--	--	Molecular Function: DNA binding (GO:0003677);; Cellular Component: nucleus (GO:0005634);;	--	--	--	SBP domain	Squamosa promoter-binding-like protein 12 GN=SPL12 OS=Oryza sativa subsp. indica (Rice) PE=2 SV=1	K	Transcription	Squamosa promoter-binding-like protein 12 [Glycine soja]	1259	CDS	2	0	0.163326	1197	2	0	0.163326	--	--	--	--
gma-miR156c	TTGACAGAAGATAGAGAGCAC	Glyma.13G067300.2.Wm82.a2.v1	--	--	--	--	--	--	--	--	S	Function unknown	PREDICTED: uncharacterized protein LOC102665456 isoform X1 [Glycine max]	1018	CDS	2.5	1	0.0263889	15	2.5	1	0.0263889	--	--	--	--
gma-miR156c	TTGACAGAAGATAGAGAGCAC	Glyma.16G054500.1.Wm82.a2.v1	--	--	Molecular Function: DNA binding (GO:0003677);; Cellular Component: nucleus (GO:0005634);;	--	--	--	SBP domain	Squamosa promoter-binding-like protein 16 GN=P0702E04.9 OS=Oryza sativa subsp. japonica (Rice) PE=2 SV=1	S	Function unknown	PREDICTED: squamosa promoter-binding-like protein 16-like isoform X1 [Glycine max]	1497	CDS	0	0	0.0463756	2228	0	0	0.0537654	160	0	0	0.0463756
gma-miR156c	TTGACAGAAGATAGAGAGCAC	Glyma.11G251500.19.Wm82.a2.v1	--	--	Molecular Function: DNA binding (GO:0003677);; Cellular Component: nucleus (GO:0005634);;	--	--	--	SBP domain	Squamosa promoter-binding-like protein 12 GN=SPL12 OS=Oryza sativa subsp. indica (Rice) PE=2 SV=1	K	Transcription	PREDICTED: uncharacterized protein LOC100796013 isoform X8 [Glycine max]	1932	CDS	2	0	0.163326	1197	2	0	0.163326	--	--	--	--
gma-miR156c	TTGACAGAAGATAGAGAGCAC	Glyma.19G094000.1.Wm82.a2.v1	--	--	Molecular Function: DNA binding (GO:0003677);; Cellular Component: nucleus (GO:0005634);;	--	--	--	SBP domain	Squamosa promoter-binding-like protein 16 GN=P0702E04.9 OS=Oryza sativa subsp. japonica (Rice) PE=2 SV=1	S	Function unknown	PREDICTED: squamosa promoter-binding-like protein 16-like [Glycine max]	1581	CDS	0	0	0.0463756	3717	0	0	0.0537654	495	0	0	0.0463756
gma-miR156c	TTGACAGAAGATAGAGAGCAC	Glyma.16G054500.Wm82.a2.v1.new1	--	--	Molecular Function: DNA binding (GO:0003677);; Cellular Component: nucleus (GO:0005634);;	--	--	--	SBP domain	Squamosa promoter-binding-like protein 16 GN=P0702E04.9 OS=Oryza sativa subsp. japonica (Rice) PE=2 SV=1	S	Function unknown	PREDICTED: squamosa promoter-binding-like protein 16-like isoform X1 [Glycine max]	1548	CDS	0	0	0.0463756	2228	0	0	0.0537654	160	0	0	0.0463756
gma-miR156c	TTGACAGAAGATAGAGAGCAC	Glyma.13G067300.Wm82.a2.v1.new1	--	--	--	--	--	--	--	--	S	Function unknown	PREDICTED: uncharacterized protein LOC102665456 isoform X1 [Glycine max]	1018	CDS	2.5	1	0.0263889	15	2.5	1	0.0263889	--	--	--	--
gma-miR156c	TTGACAGAAGATAGAGAGCAC	Glyma.13G067300.1.Wm82.a2.v1	--	--	--	--	--	--	--	--	S	Function unknown	PREDICTED: uncharacterized protein LOC102665456 isoform X1 [Glycine max]	1018	CDS	2.5	1	0.0263889	15	2.5	1	0.0263889	--	--	--	--
gma-miR156c	TTGACAGAAGATAGAGAGCAC	Glyma.11G251500.9.Wm82.a2.v1	--	--	Molecular Function: DNA binding (GO:0003677);; Cellular Component: nucleus (GO:0005634);;	--	--	--	SBP domain	Squamosa promoter-binding-like protein 12 GN=SPL12 OS=Oryza sativa subsp. indica (Rice) PE=2 SV=1	K	Transcription	Squamosa promoter-binding-like protein 12 [Glycine soja]	3244	CDS	2	0	0.163326	1197	2	0	0.163326	--	--	--	--
gma-miR156c	TTGACAGAAGATAGAGAGCAC	Glyma.11G251500.11.Wm82.a2.v1	--	--	Molecular Function: DNA binding (GO:0003677);; Cellular Component: nucleus (GO:0005634);;	--	--	--	SBP domain	Squamosa promoter-binding-like protein 12 GN=SPL12 OS=Oryza sativa subsp. indica (Rice) PE=2 SV=1	K	Transcription	PREDICTED: uncharacterized protein LOC100796013 isoform X8 [Glycine max]	3316	CDS	2	0	0.163326	1197	2	0	0.163326	--	--	--	--
gma-miR156c	TTGACAGAAGATAGAGAGCAC	Glyma.11G251500.Wm82.a2.v1.new2	--	--	Molecular Function: DNA binding (GO:0003677);; Cellular Component: nucleus (GO:0005634);;	--	--	--	SBP domain	Squamosa promoter-binding-like protein 2 GN=SPL2 OS=Arabidopsis thaliana (Mouse-ear cress) PE=2 SV=1	K	Transcription	PREDICTED: uncharacterized protein LOC100796013 isoform X1 [Glycine max]	1186	3UTR	2	0	0.163326	1197	2	0	0.163326	--	--	--	--
gma-miR156c	TTGACAGAAGATAGAGAGCAC	Glyma.11G251500.17.Wm82.a2.v1	--	--	Molecular Function: DNA binding (GO:0003677);; Cellular Component: nucleus (GO:0005634);;	--	--	--	SBP domain	Squamosa promoter-binding-like protein 2 GN=SPL2 OS=Arabidopsis thaliana (Mouse-ear cress) PE=2 SV=1	K	Transcription	PREDICTED: uncharacterized protein LOC100796013 isoform X1 [Glycine max]	1300	CDS	2	0	0.163326	1197	2	0	0.163326	--	--	--	--
gma-miR156c	TTGACAGAAGATAGAGAGCAC	Glyma.11G251500.16.Wm82.a2.v1	--	--	Molecular Function: DNA binding (GO:0003677);; Cellular Component: nucleus (GO:0005634);;	--	--	--	SBP domain	Squamosa promoter-binding-like protein 2 GN=SPL2 OS=Arabidopsis thaliana (Mouse-ear cress) PE=2 SV=1	K	Transcription	Squamosa promoter-binding-like protein 12 [Glycine soja]	3221	CDS	2	0	0.163326	1197	2	0	0.163326	--	--	--	--
gma-miR156c	TTGACAGAAGATAGAGAGCAC	Glyma.11G251500.20.Wm82.a2.v1	--	--	Molecular Function: DNA binding (GO:0003677);; Cellular Component: nucleus (GO:0005634);;	--	--	--	SBP domain	Squamosa promoter-binding-like protein 12 GN=SPL12 OS=Oryza sativa subsp. indica (Rice) PE=2 SV=1	K	Transcription	PREDICTED: uncharacterized protein LOC100796013 isoform X8 [Glycine max]	1331	CDS	2	0	0.163326	1197	2	0	0.163326	--	--	--	--
gma-miR156c	TTGACAGAAGATAGAGAGCAC	Glyma.08G011500.3.Wm82.a2.v1	--	--	Molecular Function: DNA binding (GO:0003677);; Cellular Component: nucleus (GO:0005634);;	--	--	--	SBP domain	Squamosa promoter-binding-like protein 13B GN=MFB16.6 OS=Arabidopsis thaliana (Mouse-ear cress) PE=3 SV=1	K	Transcription	PREDICTED: squamosa promoter-binding-like protein 13B-like isoform X1 [Glycine max]	1297	CDS	2	3	0.0640466	12	2	3	0.0640466	--	--	--	--
gma-miR156c	TTGACAGAAGATAGAGAGCAC	Glyma.08G011500.4.Wm82.a2.v1	--	--	Molecular Function: DNA binding (GO:0003677);; Cellular Component: nucleus (GO:0005634);;	--	--	--	SBP domain	Squamosa promoter-binding-like protein 13B GN=MFB16.6 OS=Arabidopsis thaliana (Mouse-ear cress) PE=3 SV=1	K	Transcription	PREDICTED: squamosa promoter-binding-like protein 13B-like isoform X1 [Glycine max]	1243	CDS	2	3	0.0640466	12	2	3	0.0640466	--	--	--	--
gma-miR156c	TTGACAGAAGATAGAGAGCAC	Glyma.11G251500.5.Wm82.a2.v1	--	--	Molecular Function: DNA binding (GO:0003677);; Cellular Component: nucleus (GO:0005634);;	--	--	--	SBP domain	Squamosa promoter-binding-like protein 12 GN=SPL12 OS=Oryza sativa subsp. indica (Rice) PE=2 SV=1	K	Transcription	PREDICTED: uncharacterized protein LOC100796013 isoform X8 [Glycine max]	3388	CDS	2	0	0.163326	1197	2	0	0.163326	--	--	--	--
gma-miR156c	TTGACAGAAGATAGAGAGCAC	Glyma.11G251500.14.Wm82.a2.v1	--	--	Molecular Function: DNA binding (GO:0003677);; Cellular Component: nucleus (GO:0005634);;	--	--	--	SBP domain	Squamosa promoter-binding-like protein 2 GN=SPL2 OS=Arabidopsis thaliana (Mouse-ear cress) PE=2 SV=1	K	Transcription	PREDICTED: uncharacterized protein LOC100796013 isoform X1 [Glycine max]	1312	CDS	2	0	0.163326	1197	2	0	0.163326	--	--	--	--
gma-miR156c	TTGACAGAAGATAGAGAGCAC	Glyma.11G251500.1.Wm82.a2.v1	--	--	Molecular Function: DNA binding (GO:0003677);; Cellular Component: nucleus (GO:0005634);;	--	--	--	SBP domain	Squamosa promoter-binding-like protein 2 GN=SPL2 OS=Arabidopsis thaliana (Mouse-ear cress) PE=2 SV=1	K	Transcription	Squamosa promoter-binding-like protein 12 [Glycine soja]	3661	CDS	2	0	0.163326	1197	2	0	0.163326	--	--	--	--
gma-miR156c	TTGACAGAAGATAGAGAGCAC	Glyma.16G054500.2.Wm82.a2.v1	--	--	Molecular Function: DNA binding (GO:0003677);; Cellular Component: nucleus (GO:0005634);;	--	--	--	SBP domain	Squamosa promoter-binding-like protein 16 GN=P0702E04.9 OS=Oryza sativa subsp. japonica (Rice) PE=2 SV=1	S	Function unknown	PREDICTED: squamosa promoter-binding-like protein 16-like isoform X1 [Glycine max]	1088	CDS	0	0	0.0463756	2228	0	0	0.0537654	160	0	0	0.0463756
gma-miR156c	TTGACAGAAGATAGAGAGCAC	Glyma.11G251500.8.Wm82.a2.v1	--	--	Molecular Function: DNA binding (GO:0003677);; Cellular Component: nucleus (GO:0005634);;	--	--	--	SBP domain	Squamosa promoter-binding-like protein 12 GN=SPL12 OS=Oryza sativa subsp. indica (Rice) PE=2 SV=1	K	Transcription	Squamosa promoter-binding-like protein 12 [Glycine soja]	3397	CDS	2	0	0.163326	1197	2	0	0.163326	--	--	--	--
gma-miR156c	TTGACAGAAGATAGAGAGCAC	Glyma.11G251500.6.Wm82.a2.v1	--	--	Molecular Function: DNA binding (GO:0003677);; Cellular Component: nucleus (GO:0005634);;	--	--	--	SBP domain	Squamosa promoter-binding-like protein 12 GN=SPL12 OS=Oryza sativa subsp. indica (Rice) PE=2 SV=1	K	Transcription	PREDICTED: uncharacterized protein LOC100796013 isoform X8 [Glycine max]	3235	CDS	2	0	0.163326	1197	2	0	0.163326	--	--	--	--
gma-miR156c	TTGACAGAAGATAGAGAGCAC	Glyma.11G251500.4.Wm82.a2.v1	--	--	Molecular Function: DNA binding (GO:0003677);; Cellular Component: nucleus (GO:0005634);;	--	--	--	SBP domain	Squamosa promoter-binding-like protein 12 GN=SPL12 OS=Oryza sativa subsp. indica (Rice) PE=2 SV=1	K	Transcription	PREDICTED: uncharacterized protein LOC100796013 isoform X8 [Glycine max]	1250	CDS	2	0	0.163326	1197	2	0	0.163326	--	--	--	--
gma-miR156c	TTGACAGAAGATAGAGAGCAC	Glyma.11G251500.13.Wm82.a2.v1	--	--	Molecular Function: DNA binding (GO:0003677);; Cellular Component: nucleus (GO:0005634);;	--	--	--	SBP domain	Squamosa promoter-binding-like protein 2 GN=SPL2 OS=Arabidopsis thaliana (Mouse-ear cress) PE=2 SV=1	K	Transcription	PREDICTED: uncharacterized protein LOC100796013 isoform X1 [Glycine max]	1449	CDS	2	0	0.163326	1197	2	0	0.163326	--	--	--	--
gma-miR156c	TTGACAGAAGATAGAGAGCAC	Glyma.11G251500.12.Wm82.a2.v1	--	--	Molecular Function: DNA binding (GO:0003677);; Cellular Component: nucleus (GO:0005634);;	--	--	--	SBP domain	Squamosa promoter-binding-like protein 12 GN=SPL12 OS=Oryza sativa subsp. indica (Rice) PE=2 SV=1	K	Transcription	PREDICTED: uncharacterized protein LOC100796013 isoform X8 [Glycine max]	1331	CDS	2	0	0.163326	1197	2	0	0.163326	--	--	--	--
gma-miR156d	TTGACAGAAGATAGAGAGCAC	Glyma.11G251500.4.Wm82.a2.v1	--	--	Molecular Function: DNA binding (GO:0003677);; Cellular Component: nucleus (GO:0005634);;	--	--	--	SBP domain	Squamosa promoter-binding-like protein 12 GN=SPL12 OS=Oryza sativa subsp. indica (Rice) PE=2 SV=1	K	Transcription	PREDICTED: uncharacterized protein LOC100796013 isoform X8 [Glycine max]	1250	CDS	2	0	0.163326	1197	2	0	0.163326	--	--	--	--
gma-miR156d	TTGACAGAAGATAGAGAGCAC	Glyma.16G054500.Wm82.a2.v1.new1	--	--	Molecular Function: DNA binding (GO:0003677);; Cellular Component: nucleus (GO:0005634);;	--	--	--	SBP domain	Squamosa promoter-binding-like protein 16 GN=P0702E04.9 OS=Oryza sativa subsp. japonica (Rice) PE=2 SV=1	S	Function unknown	PREDICTED: squamosa promoter-binding-like protein 16-like isoform X1 [Glycine max]	1548	CDS	0	0	0.0463756	2228	0	0	0.0537654	160	0	0	0.0463756
gma-miR156d	TTGACAGAAGATAGAGAGCAC	Glyma.16G054500.3.Wm82.a2.v1	--	--	Molecular Function: DNA binding (GO:0003677);; Cellular Component: nucleus (GO:0005634);;	--	--	--	SBP domain	Squamosa promoter-binding-like protein 16 GN=P0702E04.9 OS=Oryza sativa subsp. japonica (Rice) PE=2 SV=1	S	Function unknown	PREDICTED: squamosa promoter-binding-like protein 16-like isoform X1 [Glycine max]	1055	CDS	0	0	0.0463756	2228	0	0	0.0537654	160	0	0	0.0463756
gma-miR156d	TTGACAGAAGATAGAGAGCAC	Glyma.11G251500.12.Wm82.a2.v1	--	--	Molecular Function: DNA binding (GO:0003677);; Cellular Component: nucleus (GO:0005634);;	--	--	--	SBP domain	Squamosa promoter-binding-like protein 12 GN=SPL12 OS=Oryza sativa subsp. indica (Rice) PE=2 SV=1	K	Transcription	PREDICTED: uncharacterized protein LOC100796013 isoform X8 [Glycine max]	1331	CDS	2	0	0.163326	1197	2	0	0.163326	--	--	--	--
gma-miR156d	TTGACAGAAGATAGAGAGCAC	Glyma.11G251500.14.Wm82.a2.v1	--	--	Molecular Function: DNA binding (GO:0003677);; Cellular Component: nucleus (GO:0005634);;	--	--	--	SBP domain	Squamosa promoter-binding-like protein 2 GN=SPL2 OS=Arabidopsis thaliana (Mouse-ear cress) PE=2 SV=1	K	Transcription	PREDICTED: uncharacterized protein LOC100796013 isoform X1 [Glycine max]	1312	CDS	2	0	0.163326	1197	2	0	0.163326	--	--	--	--
gma-miR156d	TTGACAGAAGATAGAGAGCAC	Glyma.19G094000.Wm82.a2.v1.new1	--	--	Molecular Function: DNA binding (GO:0003677);; Cellular Component: nucleus (GO:0005634);;	--	--	--	SBP domain	Squamosa promoter-binding-like protein 16 GN=P0702E04.9 OS=Oryza sativa subsp. japonica (Rice) PE=2 SV=1	S	Function unknown	PREDICTED: squamosa promoter-binding-like protein 16-like [Glycine max]	1484	CDS	0	0	0.0463756	3717	0	0	0.0537654	495	0	0	0.0463756
gma-miR156d	TTGACAGAAGATAGAGAGCAC	Glyma.13G067300.1.Wm82.a2.v1	--	--	--	--	--	--	--	--	S	Function unknown	PREDICTED: uncharacterized protein LOC102665456 isoform X1 [Glycine max]	1018	CDS	2.5	1	0.0263889	15	2.5	1	0.0263889	--	--	--	--
gma-miR156d	TTGACAGAAGATAGAGAGCAC	Glyma.08G011500.3.Wm82.a2.v1	--	--	Molecular Function: DNA binding (GO:0003677);; Cellular Component: nucleus (GO:0005634);;	--	--	--	SBP domain	Squamosa promoter-binding-like protein 13B GN=MFB16.6 OS=Arabidopsis thaliana (Mouse-ear cress) PE=3 SV=1	K	Transcription	PREDICTED: squamosa promoter-binding-like protein 13B-like isoform X1 [Glycine max]	1297	CDS	2	3	0.0640466	12	2	3	0.0640466	--	--	--	--
gma-miR156d	TTGACAGAAGATAGAGAGCAC	Glyma.11G251500.13.Wm82.a2.v1	--	--	Molecular Function: DNA binding (GO:0003677);; Cellular Component: nucleus (GO:0005634);;	--	--	--	SBP domain	Squamosa promoter-binding-like protein 2 GN=SPL2 OS=Arabidopsis thaliana (Mouse-ear cress) PE=2 SV=1	K	Transcription	PREDICTED: uncharacterized protein LOC100796013 isoform X1 [Glycine max]	1449	CDS	2	0	0.163326	1197	2	0	0.163326	--	--	--	--
gma-miR156d	TTGACAGAAGATAGAGAGCAC	Glyma.11G251500.16.Wm82.a2.v1	--	--	Molecular Function: DNA binding (GO:0003677);; Cellular Component: nucleus (GO:0005634);;	--	--	--	SBP domain	Squamosa promoter-binding-like protein 2 GN=SPL2 OS=Arabidopsis thaliana (Mouse-ear cress) PE=2 SV=1	K	Transcription	Squamosa promoter-binding-like protein 12 [Glycine soja]	3221	CDS	2	0	0.163326	1197	2	0	0.163326	--	--	--	--
gma-miR156d	TTGACAGAAGATAGAGAGCAC	Glyma.11G251500.19.Wm82.a2.v1	--	--	Molecular Function: DNA binding (GO:0003677);; Cellular Component: nucleus (GO:0005634);;	--	--	--	SBP domain	Squamosa promoter-binding-like protein 12 GN=SPL12 OS=Oryza sativa subsp. indica (Rice) PE=2 SV=1	K	Transcription	PREDICTED: uncharacterized protein LOC100796013 isoform X8 [Glycine max]	1932	CDS	2	0	0.163326	1197	2	0	0.163326	--	--	--	--
gma-miR156d	TTGACAGAAGATAGAGAGCAC	Glyma.11G251500.1.Wm82.a2.v1	--	--	Molecular Function: DNA binding (GO:0003677);; Cellular Component: nucleus (GO:0005634);;	--	--	--	SBP domain	Squamosa promoter-binding-like protein 2 GN=SPL2 OS=Arabidopsis thaliana (Mouse-ear cress) PE=2 SV=1	K	Transcription	Squamosa promoter-binding-like protein 12 [Glycine soja]	3661	CDS	2	0	0.163326	1197	2	0	0.163326	--	--	--	--
gma-miR156d	TTGACAGAAGATAGAGAGCAC	Glyma.08G011500.1.Wm82.a2.v1	--	--	Molecular Function: DNA binding (GO:0003677);; Cellular Component: nucleus (GO:0005634);;	--	--	--	SBP domain	Squamosa promoter-binding-like protein 13B GN=MFB16.6 OS=Arabidopsis thaliana (Mouse-ear cress) PE=3 SV=1	K	Transcription	PREDICTED: squamosa promoter-binding-like protein 13B-like isoform X1 [Glycine max]	1390	CDS	2	3	0.0640466	12	2	3	0.0640466	--	--	--	--
gma-miR156d	TTGACAGAAGATAGAGAGCAC	Glyma.11G251500.11.Wm82.a2.v1	--	--	Molecular Function: DNA binding (GO:0003677);; Cellular Component: nucleus (GO:0005634);;	--	--	--	SBP domain	Squamosa promoter-binding-like protein 12 GN=SPL12 OS=Oryza sativa subsp. indica (Rice) PE=2 SV=1	K	Transcription	PREDICTED: uncharacterized protein LOC100796013 isoform X8 [Glycine max]	3316	CDS	2	0	0.163326	1197	2	0	0.163326	--	--	--	--
gma-miR156d	TTGACAGAAGATAGAGAGCAC	Glyma.08G011500.2.Wm82.a2.v1	--	--	Molecular Function: DNA binding (GO:0003677);; Cellular Component: nucleus (GO:0005634);;	--	--	--	SBP domain	Squamosa promoter-binding-like protein 13B GN=MFB16.6 OS=Arabidopsis thaliana (Mouse-ear cress) PE=3 SV=1	K	Transcription	PREDICTED: squamosa promoter-binding-like protein 13B-like isoform X1 [Glycine max]	1365	CDS	2	3	0.0640466	12	2	3	0.0640466	--	--	--	--
gma-miR156d	TTGACAGAAGATAGAGAGCAC	Glyma.11G251500.7.Wm82.a2.v1	--	--	Molecular Function: DNA binding (GO:0003677);; Cellular Component: nucleus (GO:0005634);;	--	--	--	SBP domain	Squamosa promoter-binding-like protein 12 GN=SPL12 OS=Oryza sativa subsp. indica (Rice) PE=2 SV=1	K	Transcription	Squamosa promoter-binding-like protein 12 [Glycine soja]	1259	CDS	2	0	0.163326	1197	2	0	0.163326	--	--	--	--
gma-miR156d	TTGACAGAAGATAGAGAGCAC	Glyma.11G251500.20.Wm82.a2.v1	--	--	Molecular Function: DNA binding (GO:0003677);; Cellular Component: nucleus (GO:0005634);;	--	--	--	SBP domain	Squamosa promoter-binding-like protein 12 GN=SPL12 OS=Oryza sativa subsp. indica (Rice) PE=2 SV=1	K	Transcription	PREDICTED: uncharacterized protein LOC100796013 isoform X8 [Glycine max]	1331	CDS	2	0	0.163326	1197	2	0	0.163326	--	--	--	--
gma-miR156d	TTGACAGAAGATAGAGAGCAC	Glyma.11G251500.6.Wm82.a2.v1	--	--	Molecular Function: DNA binding (GO:0003677);; Cellular Component: nucleus (GO:0005634);;	--	--	--	SBP domain	Squamosa promoter-binding-like protein 12 GN=SPL12 OS=Oryza sativa subsp. indica (Rice) PE=2 SV=1	K	Transcription	PREDICTED: uncharacterized protein LOC100796013 isoform X8 [Glycine max]	3235	CDS	2	0	0.163326	1197	2	0	0.163326	--	--	--	--
gma-miR156d	TTGACAGAAGATAGAGAGCAC	Glyma.11G251500.17.Wm82.a2.v1	--	--	Molecular Function: DNA binding (GO:0003677);; Cellular Component: nucleus (GO:0005634);;	--	--	--	SBP domain	Squamosa promoter-binding-like protein 2 GN=SPL2 OS=Arabidopsis thaliana (Mouse-ear cress) PE=2 SV=1	K	Transcription	PREDICTED: uncharacterized protein LOC100796013 isoform X1 [Glycine max]	1300	CDS	2	0	0.163326	1197	2	0	0.163326	--	--	--	--
gma-miR156d	TTGACAGAAGATAGAGAGCAC	Glyma.11G251500.10.Wm82.a2.v1	--	--	Molecular Function: DNA binding (GO:0003677);; Cellular Component: nucleus (GO:0005634);;	--	--	--	SBP domain	Squamosa promoter-binding-like protein 12 GN=SPL12 OS=Oryza sativa subsp. indica (Rice) PE=2 SV=1	K	Transcription	PREDICTED: uncharacterized protein LOC100796013 isoform X8 [Glycine max]	1303	CDS	2	0	0.163326	1197	2	0	0.163326	--	--	--	--
gma-miR156d	TTGACAGAAGATAGAGAGCAC	Glyma.11G251500.8.Wm82.a2.v1	--	--	Molecular Function: DNA binding (GO:0003677);; Cellular Component: nucleus (GO:0005634);;	--	--	--	SBP domain	Squamosa promoter-binding-like protein 12 GN=SPL12 OS=Oryza sativa subsp. indica (Rice) PE=2 SV=1	K	Transcription	Squamosa promoter-binding-like protein 12 [Glycine soja]	3397	CDS	2	0	0.163326	1197	2	0	0.163326	--	--	--	--
gma-miR156d	TTGACAGAAGATAGAGAGCAC	Glyma.08G011500.4.Wm82.a2.v1	--	--	Molecular Function: DNA binding (GO:0003677);; Cellular Component: nucleus (GO:0005634);;	--	--	--	SBP domain	Squamosa promoter-binding-like protein 13B GN=MFB16.6 OS=Arabidopsis thaliana (Mouse-ear cress) PE=3 SV=1	K	Transcription	PREDICTED: squamosa promoter-binding-like protein 13B-like isoform X1 [Glycine max]	1243	CDS	2	3	0.0640466	12	2	3	0.0640466	--	--	--	--
gma-miR156d	TTGACAGAAGATAGAGAGCAC	Glyma.13G177400.1.Wm82.a2.v1	--	--	Molecular Function: DNA binding (GO:0003677);; Cellular Component: nucleus (GO:0005634);;	--	--	--	SBP domain	Squamosa promoter-binding protein 1 GN=SBP1 OS=Antirrhinum majus (Garden snapdragon) PE=2 SV=1	K	Transcription	uncharacterized protein LOC100527199 [Glycine max]	770	3UTR	1	0	0.0142661	5	1	0	0.0142661	--	--	--	--
gma-miR156d	TTGACAGAAGATAGAGAGCAC	Glyma.19G094000.2.Wm82.a2.v1	--	--	Molecular Function: DNA binding (GO:0003677);; Cellular Component: nucleus (GO:0005634);;	--	--	--	SBP domain	Squamosa promoter-binding-like protein 16 GN=P0702E04.9 OS=Oryza sativa subsp. japonica (Rice) PE=2 SV=1	S	Function unknown	PREDICTED: squamosa promoter-binding-like protein 16-like [Glycine max]	1310	CDS	0	0	0.0463756	3717	0	0	0.0537654	495	0	0	0.0463756
gma-miR156d	TTGACAGAAGATAGAGAGCAC	Glyma.11G251500.5.Wm82.a2.v1	--	--	Molecular Function: DNA binding (GO:0003677);; Cellular Component: nucleus (GO:0005634);;	--	--	--	SBP domain	Squamosa promoter-binding-like protein 12 GN=SPL12 OS=Oryza sativa subsp. indica (Rice) PE=2 SV=1	K	Transcription	PREDICTED: uncharacterized protein LOC100796013 isoform X8 [Glycine max]	3388	CDS	2	0	0.163326	1197	2	0	0.163326	--	--	--	--
gma-miR156d	TTGACAGAAGATAGAGAGCAC	Glyma.13G067300.Wm82.a2.v1.new1	--	--	--	--	--	--	--	--	S	Function unknown	PREDICTED: uncharacterized protein LOC102665456 isoform X1 [Glycine max]	1018	CDS	2.5	1	0.0263889	15	2.5	1	0.0263889	--	--	--	--
gma-miR156d	TTGACAGAAGATAGAGAGCAC	Glyma.11G251500.Wm82.a2.v1.new2	--	--	Molecular Function: DNA binding (GO:0003677);; Cellular Component: nucleus (GO:0005634);;	--	--	--	SBP domain	Squamosa promoter-binding-like protein 2 GN=SPL2 OS=Arabidopsis thaliana (Mouse-ear cress) PE=2 SV=1	K	Transcription	PREDICTED: uncharacterized protein LOC100796013 isoform X1 [Glycine max]	1186	3UTR	2	0	0.163326	1197	2	0	0.163326	--	--	--	--
gma-miR156d	TTGACAGAAGATAGAGAGCAC	Glyma.16G054500.1.Wm82.a2.v1	--	--	Molecular Function: DNA binding (GO:0003677);; Cellular Component: nucleus (GO:0005634);;	--	--	--	SBP domain	Squamosa promoter-binding-like protein 16 GN=P0702E04.9 OS=Oryza sativa subsp. japonica (Rice) PE=2 SV=1	S	Function unknown	PREDICTED: squamosa promoter-binding-like protein 16-like isoform X1 [Glycine max]	1497	CDS	0	0	0.0463756	2228	0	0	0.0537654	160	0	0	0.0463756
gma-miR156d	TTGACAGAAGATAGAGAGCAC	Glyma.16G054500.2.Wm82.a2.v1	--	--	Molecular Function: DNA binding (GO:0003677);; Cellular Component: nucleus (GO:0005634);;	--	--	--	SBP domain	Squamosa promoter-binding-like protein 16 GN=P0702E04.9 OS=Oryza sativa subsp. japonica (Rice) PE=2 SV=1	S	Function unknown	PREDICTED: squamosa promoter-binding-like protein 16-like isoform X1 [Glycine max]	1088	CDS	0	0	0.0463756	2228	0	0	0.0537654	160	0	0	0.0463756
gma-miR156d	TTGACAGAAGATAGAGAGCAC	Glyma.11G251500.3.Wm82.a2.v1	--	--	Molecular Function: DNA binding (GO:0003677);; Cellular Component: nucleus (GO:0005634);;	--	--	--	SBP domain	Squamosa promoter-binding-like protein 2 GN=SPL2 OS=Arabidopsis thaliana (Mouse-ear cress) PE=2 SV=1	K	Transcription	PREDICTED: uncharacterized protein LOC100796013 isoform X1 [Glycine max]	1351	CDS	2	0	0.163326	1197	2	0	0.163326	--	--	--	--
gma-miR156d	TTGACAGAAGATAGAGAGCAC	Glyma.19G094000.1.Wm82.a2.v1	--	--	Molecular Function: DNA binding (GO:0003677);; Cellular Component: nucleus (GO:0005634);;	--	--	--	SBP domain	Squamosa promoter-binding-like protein 16 GN=P0702E04.9 OS=Oryza sativa subsp. japonica (Rice) PE=2 SV=1	S	Function unknown	PREDICTED: squamosa promoter-binding-like protein 16-like [Glycine max]	1581	CDS	0	0	0.0463756	3717	0	0	0.0537654	495	0	0	0.0463756
gma-miR156d	TTGACAGAAGATAGAGAGCAC	Glyma.11G251500.9.Wm82.a2.v1	--	--	Molecular Function: DNA binding (GO:0003677);; Cellular Component: nucleus (GO:0005634);;	--	--	--	SBP domain	Squamosa promoter-binding-like protein 12 GN=SPL12 OS=Oryza sativa subsp. indica (Rice) PE=2 SV=1	K	Transcription	Squamosa promoter-binding-like protein 12 [Glycine soja]	3244	CDS	2	0	0.163326	1197	2	0	0.163326	--	--	--	--
gma-miR156d	TTGACAGAAGATAGAGAGCAC	Glyma.11G251500.2.Wm82.a2.v1	--	--	Molecular Function: DNA binding (GO:0003677);; Cellular Component: nucleus (GO:0005634);;	--	--	--	SBP domain	Squamosa promoter-binding-like protein 2 GN=SPL2 OS=Arabidopsis thaliana (Mouse-ear cress) PE=2 SV=1	K	Transcription	PREDICTED: uncharacterized protein LOC100796013 isoform X1 [Glycine max]	1534	CDS	2	0	0.163326	1197	2	0	0.163326	--	--	--	--
gma-miR156d	TTGACAGAAGATAGAGAGCAC	Glyma.11G251500.15.Wm82.a2.v1	--	--	Molecular Function: DNA binding (GO:0003677);; Cellular Component: nucleus (GO:0005634);;	--	--	--	SBP domain	Squamosa promoter-binding-like protein 2 GN=SPL2 OS=Arabidopsis thaliana (Mouse-ear cress) PE=2 SV=1	K	Transcription	PREDICTED: uncharacterized protein LOC100796013 isoform X1 [Glycine max]	1409	CDS	2	0	0.163326	1197	2	0	0.163326	--	--	--	--
gma-miR156d	TTGACAGAAGATAGAGAGCAC	Glyma.11G251500.Wm82.a2.v1.new1	--	--	Molecular Function: DNA binding (GO:0003677);; Cellular Component: nucleus (GO:0005634);;	--	--	--	SBP domain	Squamosa promoter-binding-like protein 12 GN=SPL12 OS=Oryza sativa subsp. indica (Rice) PE=2 SV=1	K	Transcription	Squamosa promoter-binding-like protein 12 [Glycine soja]	2968	CDS	2	0	0.163326	1197	2	0	0.163326	--	--	--	--
gma-miR156d	TTGACAGAAGATAGAGAGCAC	Glyma.13G067300.2.Wm82.a2.v1	--	--	--	--	--	--	--	--	S	Function unknown	PREDICTED: uncharacterized protein LOC102665456 isoform X1 [Glycine max]	1018	CDS	2.5	1	0.0263889	15	2.5	1	0.0263889	--	--	--	--
gma-miR156e	TTGACAGAAGATAGAGAGCAC	Glyma.13G177400.1.Wm82.a2.v1	--	--	Molecular Function: DNA binding (GO:0003677);; Cellular Component: nucleus (GO:0005634);;	--	--	--	SBP domain	Squamosa promoter-binding protein 1 GN=SBP1 OS=Antirrhinum majus (Garden snapdragon) PE=2 SV=1	K	Transcription	uncharacterized protein LOC100527199 [Glycine max]	770	3UTR	1	0	0.0142661	5	1	0	0.0142661	--	--	--	--
gma-miR156e	TTGACAGAAGATAGAGAGCAC	Glyma.16G054500.1.Wm82.a2.v1	--	--	Molecular Function: DNA binding (GO:0003677);; Cellular Component: nucleus (GO:0005634);;	--	--	--	SBP domain	Squamosa promoter-binding-like protein 16 GN=P0702E04.9 OS=Oryza sativa subsp. japonica (Rice) PE=2 SV=1	S	Function unknown	PREDICTED: squamosa promoter-binding-like protein 16-like isoform X1 [Glycine max]	1497	CDS	0	0	0.0463756	2228	0	0	0.0537654	160	0	0	0.0463756
gma-miR156e	TTGACAGAAGATAGAGAGCAC	Glyma.08G011500.2.Wm82.a2.v1	--	--	Molecular Function: DNA binding (GO:0003677);; Cellular Component: nucleus (GO:0005634);;	--	--	--	SBP domain	Squamosa promoter-binding-like protein 13B GN=MFB16.6 OS=Arabidopsis thaliana (Mouse-ear cress) PE=3 SV=1	K	Transcription	PREDICTED: squamosa promoter-binding-like protein 13B-like isoform X1 [Glycine max]	1365	CDS	2	3	0.0640466	12	2	3	0.0640466	--	--	--	--
gma-miR156e	TTGACAGAAGATAGAGAGCAC	Glyma.11G251500.2.Wm82.a2.v1	--	--	Molecular Function: DNA binding (GO:0003677);; Cellular Component: nucleus (GO:0005634);;	--	--	--	SBP domain	Squamosa promoter-binding-like protein 2 GN=SPL2 OS=Arabidopsis thaliana (Mouse-ear cress) PE=2 SV=1	K	Transcription	PREDICTED: uncharacterized protein LOC100796013 isoform X1 [Glycine max]	1534	CDS	2	0	0.163326	1197	2	0	0.163326	--	--	--	--
gma-miR156e	TTGACAGAAGATAGAGAGCAC	Glyma.19G094000.2.Wm82.a2.v1	--	--	Molecular Function: DNA binding (GO:0003677);; Cellular Component: nucleus (GO:0005634);;	--	--	--	SBP domain	Squamosa promoter-binding-like protein 16 GN=P0702E04.9 OS=Oryza sativa subsp. japonica (Rice) PE=2 SV=1	S	Function unknown	PREDICTED: squamosa promoter-binding-like protein 16-like [Glycine max]	1310	CDS	0	0	0.0463756	3717	0	0	0.0537654	495	0	0	0.0463756
gma-miR156e	TTGACAGAAGATAGAGAGCAC	Glyma.11G251500.3.Wm82.a2.v1	--	--	Molecular Function: DNA binding (GO:0003677);; Cellular Component: nucleus (GO:0005634);;	--	--	--	SBP domain	Squamosa promoter-binding-like protein 2 GN=SPL2 OS=Arabidopsis thaliana (Mouse-ear cress) PE=2 SV=1	K	Transcription	PREDICTED: uncharacterized protein LOC100796013 isoform X1 [Glycine max]	1351	CDS	2	0	0.163326	1197	2	0	0.163326	--	--	--	--
gma-miR156e	TTGACAGAAGATAGAGAGCAC	Glyma.08G011500.4.Wm82.a2.v1	--	--	Molecular Function: DNA binding (GO:0003677);; Cellular Component: nucleus (GO:0005634);;	--	--	--	SBP domain	Squamosa promoter-binding-like protein 13B GN=MFB16.6 OS=Arabidopsis thaliana (Mouse-ear cress) PE=3 SV=1	K	Transcription	PREDICTED: squamosa promoter-binding-like protein 13B-like isoform X1 [Glycine max]	1243	CDS	2	3	0.0640466	12	2	3	0.0640466	--	--	--	--
gma-miR156e	TTGACAGAAGATAGAGAGCAC	Glyma.13G067300.Wm82.a2.v1.new1	--	--	--	--	--	--	--	--	S	Function unknown	PREDICTED: uncharacterized protein LOC102665456 isoform X1 [Glycine max]	1018	CDS	2.5	1	0.0263889	15	2.5	1	0.0263889	--	--	--	--
gma-miR156e	TTGACAGAAGATAGAGAGCAC	Glyma.16G054500.2.Wm82.a2.v1	--	--	Molecular Function: DNA binding (GO:0003677);; Cellular Component: nucleus (GO:0005634);;	--	--	--	SBP domain	Squamosa promoter-binding-like protein 16 GN=P0702E04.9 OS=Oryza sativa subsp. japonica (Rice) PE=2 SV=1	S	Function unknown	PREDICTED: squamosa promoter-binding-like protein 16-like isoform X1 [Glycine max]	1088	CDS	0	0	0.0463756	2228	0	0	0.0537654	160	0	0	0.0463756
gma-miR156e	TTGACAGAAGATAGAGAGCAC	Glyma.19G094000.Wm82.a2.v1.new1	--	--	Molecular Function: DNA binding (GO:0003677);; Cellular Component: nucleus (GO:0005634);;	--	--	--	SBP domain	Squamosa promoter-binding-like protein 16 GN=P0702E04.9 OS=Oryza sativa subsp. japonica (Rice) PE=2 SV=1	S	Function unknown	PREDICTED: squamosa promoter-binding-like protein 16-like [Glycine max]	1484	CDS	0	0	0.0463756	3717	0	0	0.0537654	495	0	0	0.0463756
gma-miR156e	TTGACAGAAGATAGAGAGCAC	Glyma.11G251500.11.Wm82.a2.v1	--	--	Molecular Function: DNA binding (GO:0003677);; Cellular Component: nucleus (GO:0005634);;	--	--	--	SBP domain	Squamosa promoter-binding-like protein 12 GN=SPL12 OS=Oryza sativa subsp. indica (Rice) PE=2 SV=1	K	Transcription	PREDICTED: uncharacterized protein LOC100796013 isoform X8 [Glycine max]	3316	CDS	2	0	0.163326	1197	2	0	0.163326	--	--	--	--
gma-miR156e	TTGACAGAAGATAGAGAGCAC	Glyma.11G251500.12.Wm82.a2.v1	--	--	Molecular Function: DNA binding (GO:0003677);; Cellular Component: nucleus (GO:0005634);;	--	--	--	SBP domain	Squamosa promoter-binding-like protein 12 GN=SPL12 OS=Oryza sativa subsp. indica (Rice) PE=2 SV=1	K	Transcription	PREDICTED: uncharacterized protein LOC100796013 isoform X8 [Glycine max]	1331	CDS	2	0	0.163326	1197	2	0	0.163326	--	--	--	--
gma-miR156e	TTGACAGAAGATAGAGAGCAC	Glyma.08G011500.1.Wm82.a2.v1	--	--	Molecular Function: DNA binding (GO:0003677);; Cellular Component: nucleus (GO:0005634);;	--	--	--	SBP domain	Squamosa promoter-binding-like protein 13B GN=MFB16.6 OS=Arabidopsis thaliana (Mouse-ear cress) PE=3 SV=1	K	Transcription	PREDICTED: squamosa promoter-binding-like protein 13B-like isoform X1 [Glycine max]	1390	CDS	2	3	0.0640466	12	2	3	0.0640466	--	--	--	--
gma-miR156e	TTGACAGAAGATAGAGAGCAC	Glyma.11G251500.Wm82.a2.v1.new2	--	--	Molecular Function: DNA binding (GO:0003677);; Cellular Component: nucleus (GO:0005634);;	--	--	--	SBP domain	Squamosa promoter-binding-like protein 2 GN=SPL2 OS=Arabidopsis thaliana (Mouse-ear cress) PE=2 SV=1	K	Transcription	PREDICTED: uncharacterized protein LOC100796013 isoform X1 [Glycine max]	1186	3UTR	2	0	0.163326	1197	2	0	0.163326	--	--	--	--
gma-miR156e	TTGACAGAAGATAGAGAGCAC	Glyma.19G094000.1.Wm82.a2.v1	--	--	Molecular Function: DNA binding (GO:0003677);; Cellular Component: nucleus (GO:0005634);;	--	--	--	SBP domain	Squamosa promoter-binding-like protein 16 GN=P0702E04.9 OS=Oryza sativa subsp. japonica (Rice) PE=2 SV=1	S	Function unknown	PREDICTED: squamosa promoter-binding-like protein 16-like [Glycine max]	1581	CDS	0	0	0.0463756	3717	0	0	0.0537654	495	0	0	0.0463756
gma-miR156e	TTGACAGAAGATAGAGAGCAC	Glyma.11G251500.14.Wm82.a2.v1	--	--	Molecular Function: DNA binding (GO:0003677);; Cellular Component: nucleus (GO:0005634);;	--	--	--	SBP domain	Squamosa promoter-binding-like protein 2 GN=SPL2 OS=Arabidopsis thaliana (Mouse-ear cress) PE=2 SV=1	K	Transcription	PREDICTED: uncharacterized protein LOC100796013 isoform X1 [Glycine max]	1312	CDS	2	0	0.163326	1197	2	0	0.163326	--	--	--	--
gma-miR156e	TTGACAGAAGATAGAGAGCAC	Glyma.16G054500.3.Wm82.a2.v1	--	--	Molecular Function: DNA binding (GO:0003677);; Cellular Component: nucleus (GO:0005634);;	--	--	--	SBP domain	Squamosa promoter-binding-like protein 16 GN=P0702E04.9 OS=Oryza sativa subsp. japonica (Rice) PE=2 SV=1	S	Function unknown	PREDICTED: squamosa promoter-binding-like protein 16-like isoform X1 [Glycine max]	1055	CDS	0	0	0.0463756	2228	0	0	0.0537654	160	0	0	0.0463756
gma-miR156e	TTGACAGAAGATAGAGAGCAC	Glyma.11G251500.20.Wm82.a2.v1	--	--	Molecular Function: DNA binding (GO:0003677);; Cellular Component: nucleus (GO:0005634);;	--	--	--	SBP domain	Squamosa promoter-binding-like protein 12 GN=SPL12 OS=Oryza sativa subsp. indica (Rice) PE=2 SV=1	K	Transcription	PREDICTED: uncharacterized protein LOC100796013 isoform X8 [Glycine max]	1331	CDS	2	0	0.163326	1197	2	0	0.163326	--	--	--	--
gma-miR156e	TTGACAGAAGATAGAGAGCAC	Glyma.11G251500.7.Wm82.a2.v1	--	--	Molecular Function: DNA binding (GO:0003677);; Cellular Component: nucleus (GO:0005634);;	--	--	--	SBP domain	Squamosa promoter-binding-like protein 12 GN=SPL12 OS=Oryza sativa subsp. indica (Rice) PE=2 SV=1	K	Transcription	Squamosa promoter-binding-like protein 12 [Glycine soja]	1259	CDS	2	0	0.163326	1197	2	0	0.163326	--	--	--	--
gma-miR156e	TTGACAGAAGATAGAGAGCAC	Glyma.11G251500.5.Wm82.a2.v1	--	--	Molecular Function: DNA binding (GO:0003677);; Cellular Component: nucleus (GO:0005634);;	--	--	--	SBP domain	Squamosa promoter-binding-like protein 12 GN=SPL12 OS=Oryza sativa subsp. indica (Rice) PE=2 SV=1	K	Transcription	PREDICTED: uncharacterized protein LOC100796013 isoform X8 [Glycine max]	3388	CDS	2	0	0.163326	1197	2	0	0.163326	--	--	--	--
gma-miR156e	TTGACAGAAGATAGAGAGCAC	Glyma.11G251500.6.Wm82.a2.v1	--	--	Molecular Function: DNA binding (GO:0003677);; Cellular Component: nucleus (GO:0005634);;	--	--	--	SBP domain	Squamosa promoter-binding-like protein 12 GN=SPL12 OS=Oryza sativa subsp. indica (Rice) PE=2 SV=1	K	Transcription	PREDICTED: uncharacterized protein LOC100796013 isoform X8 [Glycine max]	3235	CDS	2	0	0.163326	1197	2	0	0.163326	--	--	--	--
gma-miR156e	TTGACAGAAGATAGAGAGCAC	Glyma.11G251500.4.Wm82.a2.v1	--	--	Molecular Function: DNA binding (GO:0003677);; Cellular Component: nucleus (GO:0005634);;	--	--	--	SBP domain	Squamosa promoter-binding-like protein 12 GN=SPL12 OS=Oryza sativa subsp. indica (Rice) PE=2 SV=1	K	Transcription	PREDICTED: uncharacterized protein LOC100796013 isoform X8 [Glycine max]	1250	CDS	2	0	0.163326	1197	2	0	0.163326	--	--	--	--
gma-miR156e	TTGACAGAAGATAGAGAGCAC	Glyma.11G251500.19.Wm82.a2.v1	--	--	Molecular Function: DNA binding (GO:0003677);; Cellular Component: nucleus (GO:0005634);;	--	--	--	SBP domain	Squamosa promoter-binding-like protein 12 GN=SPL12 OS=Oryza sativa subsp. indica (Rice) PE=2 SV=1	K	Transcription	PREDICTED: uncharacterized protein LOC100796013 isoform X8 [Glycine max]	1932	CDS	2	0	0.163326	1197	2	0	0.163326	--	--	--	--
gma-miR156e	TTGACAGAAGATAGAGAGCAC	Glyma.11G251500.15.Wm82.a2.v1	--	--	Molecular Function: DNA binding (GO:0003677);; Cellular Component: nucleus (GO:0005634);;	--	--	--	SBP domain	Squamosa promoter-binding-like protein 2 GN=SPL2 OS=Arabidopsis thaliana (Mouse-ear cress) PE=2 SV=1	K	Transcription	PREDICTED: uncharacterized protein LOC100796013 isoform X1 [Glycine max]	1409	CDS	2	0	0.163326	1197	2	0	0.163326	--	--	--	--
gma-miR156e	TTGACAGAAGATAGAGAGCAC	Glyma.13G067300.2.Wm82.a2.v1	--	--	--	--	--	--	--	--	S	Function unknown	PREDICTED: uncharacterized protein LOC102665456 isoform X1 [Glycine max]	1018	CDS	2.5	1	0.0263889	15	2.5	1	0.0263889	--	--	--	--
gma-miR156e	TTGACAGAAGATAGAGAGCAC	Glyma.11G251500.16.Wm82.a2.v1	--	--	Molecular Function: DNA binding (GO:0003677);; Cellular Component: nucleus (GO:0005634);;	--	--	--	SBP domain	Squamosa promoter-binding-like protein 2 GN=SPL2 OS=Arabidopsis thaliana (Mouse-ear cress) PE=2 SV=1	K	Transcription	Squamosa promoter-binding-like protein 12 [Glycine soja]	3221	CDS	2	0	0.163326	1197	2	0	0.163326	--	--	--	--
gma-miR156e	TTGACAGAAGATAGAGAGCAC	Glyma.11G251500.10.Wm82.a2.v1	--	--	Molecular Function: DNA binding (GO:0003677);; Cellular Component: nucleus (GO:0005634);;	--	--	--	SBP domain	Squamosa promoter-binding-like protein 12 GN=SPL12 OS=Oryza sativa subsp. indica (Rice) PE=2 SV=1	K	Transcription	PREDICTED: uncharacterized protein LOC100796013 isoform X8 [Glycine max]	1303	CDS	2	0	0.163326	1197	2	0	0.163326	--	--	--	--
gma-miR156e	TTGACAGAAGATAGAGAGCAC	Glyma.11G251500.Wm82.a2.v1.new1	--	--	Molecular Function: DNA binding (GO:0003677);; Cellular Component: nucleus (GO:0005634);;	--	--	--	SBP domain	Squamosa promoter-binding-like protein 12 GN=SPL12 OS=Oryza sativa subsp. indica (Rice) PE=2 SV=1	K	Transcription	Squamosa promoter-binding-like protein 12 [Glycine soja]	2968	CDS	2	0	0.163326	1197	2	0	0.163326	--	--	--	--
gma-miR156e	TTGACAGAAGATAGAGAGCAC	Glyma.08G011500.3.Wm82.a2.v1	--	--	Molecular Function: DNA binding (GO:0003677);; Cellular Component: nucleus (GO:0005634);;	--	--	--	SBP domain	Squamosa promoter-binding-like protein 13B GN=MFB16.6 OS=Arabidopsis thaliana (Mouse-ear cress) PE=3 SV=1	K	Transcription	PREDICTED: squamosa promoter-binding-like protein 13B-like isoform X1 [Glycine max]	1297	CDS	2	3	0.0640466	12	2	3	0.0640466	--	--	--	--
gma-miR156e	TTGACAGAAGATAGAGAGCAC	Glyma.11G251500.8.Wm82.a2.v1	--	--	Molecular Function: DNA binding (GO:0003677);; Cellular Component: nucleus (GO:0005634);;	--	--	--	SBP domain	Squamosa promoter-binding-like protein 12 GN=SPL12 OS=Oryza sativa subsp. indica (Rice) PE=2 SV=1	K	Transcription	Squamosa promoter-binding-like protein 12 [Glycine soja]	3397	CDS	2	0	0.163326	1197	2	0	0.163326	--	--	--	--
gma-miR156e	TTGACAGAAGATAGAGAGCAC	Glyma.11G251500.13.Wm82.a2.v1	--	--	Molecular Function: DNA binding (GO:0003677);; Cellular Component: nucleus (GO:0005634);;	--	--	--	SBP domain	Squamosa promoter-binding-like protein 2 GN=SPL2 OS=Arabidopsis thaliana (Mouse-ear cress) PE=2 SV=1	K	Transcription	PREDICTED: uncharacterized protein LOC100796013 isoform X1 [Glycine max]	1449	CDS	2	0	0.163326	1197	2	0	0.163326	--	--	--	--
gma-miR156e	TTGACAGAAGATAGAGAGCAC	Glyma.13G067300.1.Wm82.a2.v1	--	--	--	--	--	--	--	--	S	Function unknown	PREDICTED: uncharacterized protein LOC102665456 isoform X1 [Glycine max]	1018	CDS	2.5	1	0.0263889	15	2.5	1	0.0263889	--	--	--	--
gma-miR156e	TTGACAGAAGATAGAGAGCAC	Glyma.11G251500.1.Wm82.a2.v1	--	--	Molecular Function: DNA binding (GO:0003677);; Cellular Component: nucleus (GO:0005634);;	--	--	--	SBP domain	Squamosa promoter-binding-like protein 2 GN=SPL2 OS=Arabidopsis thaliana (Mouse-ear cress) PE=2 SV=1	K	Transcription	Squamosa promoter-binding-like protein 12 [Glycine soja]	3661	CDS	2	0	0.163326	1197	2	0	0.163326	--	--	--	--
gma-miR156e	TTGACAGAAGATAGAGAGCAC	Glyma.16G054500.Wm82.a2.v1.new1	--	--	Molecular Function: DNA binding (GO:0003677);; Cellular Component: nucleus (GO:0005634);;	--	--	--	SBP domain	Squamosa promoter-binding-like protein 16 GN=P0702E04.9 OS=Oryza sativa subsp. japonica (Rice) PE=2 SV=1	S	Function unknown	PREDICTED: squamosa promoter-binding-like protein 16-like isoform X1 [Glycine max]	1548	CDS	0	0	0.0463756	2228	0	0	0.0537654	160	0	0	0.0463756
gma-miR156e	TTGACAGAAGATAGAGAGCAC	Glyma.11G251500.9.Wm82.a2.v1	--	--	Molecular Function: DNA binding (GO:0003677);; Cellular Component: nucleus (GO:0005634);;	--	--	--	SBP domain	Squamosa promoter-binding-like protein 12 GN=SPL12 OS=Oryza sativa subsp. indica (Rice) PE=2 SV=1	K	Transcription	Squamosa promoter-binding-like protein 12 [Glycine soja]	3244	CDS	2	0	0.163326	1197	2	0	0.163326	--	--	--	--
gma-miR156e	TTGACAGAAGATAGAGAGCAC	Glyma.11G251500.17.Wm82.a2.v1	--	--	Molecular Function: DNA binding (GO:0003677);; Cellular Component: nucleus (GO:0005634);;	--	--	--	SBP domain	Squamosa promoter-binding-like protein 2 GN=SPL2 OS=Arabidopsis thaliana (Mouse-ear cress) PE=2 SV=1	K	Transcription	PREDICTED: uncharacterized protein LOC100796013 isoform X1 [Glycine max]	1300	CDS	2	0	0.163326	1197	2	0	0.163326	--	--	--	--
gma-miR156f	TTGACAGAAGAGAGAGAGCACA	Glyma.11G251500.13.Wm82.a2.v1	--	--	Molecular Function: DNA binding (GO:0003677);; Cellular Component: nucleus (GO:0005634);;	--	--	--	SBP domain	Squamosa promoter-binding-like protein 2 GN=SPL2 OS=Arabidopsis thaliana (Mouse-ear cress) PE=2 SV=1	K	Transcription	PREDICTED: uncharacterized protein LOC100796013 isoform X1 [Glycine max]	1449	CDS	0	0	0.193888	1197	0	0	0.193888	--	--	--	--
gma-miR156f	TTGACAGAAGAGAGAGAGCACA	Glyma.13G067300.2.Wm82.a2.v1	--	--	--	--	--	--	--	--	S	Function unknown	PREDICTED: uncharacterized protein LOC102665456 isoform X1 [Glycine max]	1018	CDS	3.5	1	0.161806	15	3.5	1	0.161806	--	--	--	--
gma-miR156f	TTGACAGAAGAGAGAGAGCACA	Glyma.11G251500.6.Wm82.a2.v1	--	--	Molecular Function: DNA binding (GO:0003677);; Cellular Component: nucleus (GO:0005634);;	--	--	--	SBP domain	Squamosa promoter-binding-like protein 12 GN=SPL12 OS=Oryza sativa subsp. indica (Rice) PE=2 SV=1	K	Transcription	PREDICTED: uncharacterized protein LOC100796013 isoform X8 [Glycine max]	3235	CDS	0	0	0.193888	1197	0	0	0.193888	--	--	--	--
gma-miR156f	TTGACAGAAGAGAGAGAGCACA	Glyma.11G251500.Wm82.a2.v1.new1	--	--	Molecular Function: DNA binding (GO:0003677);; Cellular Component: nucleus (GO:0005634);;	--	--	--	SBP domain	Squamosa promoter-binding-like protein 12 GN=SPL12 OS=Oryza sativa subsp. indica (Rice) PE=2 SV=1	K	Transcription	Squamosa promoter-binding-like protein 12 [Glycine soja]	2968	CDS	0	0	0.193888	1197	0	0	0.193888	--	--	--	--
gma-miR156f	TTGACAGAAGAGAGAGAGCACA	Glyma.11G251500.19.Wm82.a2.v1	--	--	Molecular Function: DNA binding (GO:0003677);; Cellular Component: nucleus (GO:0005634);;	--	--	--	SBP domain	Squamosa promoter-binding-like protein 12 GN=SPL12 OS=Oryza sativa subsp. indica (Rice) PE=2 SV=1	K	Transcription	PREDICTED: uncharacterized protein LOC100796013 isoform X8 [Glycine max]	1932	CDS	0	0	0.193888	1197	0	0	0.193888	--	--	--	--
gma-miR156f	TTGACAGAAGAGAGAGAGCACA	Glyma.11G251500.Wm82.a2.v1.new2	--	--	Molecular Function: DNA binding (GO:0003677);; Cellular Component: nucleus (GO:0005634);;	--	--	--	SBP domain	Squamosa promoter-binding-like protein 2 GN=SPL2 OS=Arabidopsis thaliana (Mouse-ear cress) PE=2 SV=1	K	Transcription	PREDICTED: uncharacterized protein LOC100796013 isoform X1 [Glycine max]	1186	3UTR	0	0	0.193888	1197	0	0	0.193888	--	--	--	--
gma-miR156f	TTGACAGAAGAGAGAGAGCACA	Glyma.16G054500.2.Wm82.a2.v1	--	--	Molecular Function: DNA binding (GO:0003677);; Cellular Component: nucleus (GO:0005634);;	--	--	--	SBP domain	Squamosa promoter-binding-like protein 16 GN=P0702E04.9 OS=Oryza sativa subsp. japonica (Rice) PE=2 SV=1	S	Function unknown	PREDICTED: squamosa promoter-binding-like protein 16-like isoform X1 [Glycine max]	1088	CDS	2	0	0.108558	2228	2	0	0.125183	160	2	0	0.108558
gma-miR156f	TTGACAGAAGAGAGAGAGCACA	Glyma.08G011500.3.Wm82.a2.v1	--	--	Molecular Function: DNA binding (GO:0003677);; Cellular Component: nucleus (GO:0005634);;	--	--	--	SBP domain	Squamosa promoter-binding-like protein 13B GN=MFB16.6 OS=Arabidopsis thaliana (Mouse-ear cress) PE=3 SV=1	K	Transcription	PREDICTED: squamosa promoter-binding-like protein 13B-like isoform X1 [Glycine max]	1297	CDS	2	3	0.0588698	12	2	3	0.0588698	--	--	--	--
gma-miR156f	TTGACAGAAGAGAGAGAGCACA	Glyma.11G251500.3.Wm82.a2.v1	--	--	Molecular Function: DNA binding (GO:0003677);; Cellular Component: nucleus (GO:0005634);;	--	--	--	SBP domain	Squamosa promoter-binding-like protein 2 GN=SPL2 OS=Arabidopsis thaliana (Mouse-ear cress) PE=2 SV=1	K	Transcription	PREDICTED: uncharacterized protein LOC100796013 isoform X1 [Glycine max]	1351	CDS	0	0	0.193888	1197	0	0	0.193888	--	--	--	--
gma-miR156f	TTGACAGAAGAGAGAGAGCACA	Glyma.11G251500.10.Wm82.a2.v1	--	--	Molecular Function: DNA binding (GO:0003677);; Cellular Component: nucleus (GO:0005634);;	--	--	--	SBP domain	Squamosa promoter-binding-like protein 12 GN=SPL12 OS=Oryza sativa subsp. indica (Rice) PE=2 SV=1	K	Transcription	PREDICTED: uncharacterized protein LOC100796013 isoform X8 [Glycine max]	1303	CDS	0	0	0.193888	1197	0	0	0.193888	--	--	--	--
gma-miR156f	TTGACAGAAGAGAGAGAGCACA	Glyma.08G011500.2.Wm82.a2.v1	--	--	Molecular Function: DNA binding (GO:0003677);; Cellular Component: nucleus (GO:0005634);;	--	--	--	SBP domain	Squamosa promoter-binding-like protein 13B GN=MFB16.6 OS=Arabidopsis thaliana (Mouse-ear cress) PE=3 SV=1	K	Transcription	PREDICTED: squamosa promoter-binding-like protein 13B-like isoform X1 [Glycine max]	1365	CDS	2	3	0.0588698	12	2	3	0.0588698	--	--	--	--
gma-miR156f	TTGACAGAAGAGAGAGAGCACA	Glyma.13G067300.Wm82.a2.v1.new1	--	--	--	--	--	--	--	--	S	Function unknown	PREDICTED: uncharacterized protein LOC102665456 isoform X1 [Glycine max]	1018	CDS	3.5	1	0.161806	15	3.5	1	0.161806	--	--	--	--
gma-miR156f	TTGACAGAAGAGAGAGAGCACA	Glyma.11G251500.4.Wm82.a2.v1	--	--	Molecular Function: DNA binding (GO:0003677);; Cellular Component: nucleus (GO:0005634);;	--	--	--	SBP domain	Squamosa promoter-binding-like protein 12 GN=SPL12 OS=Oryza sativa subsp. indica (Rice) PE=2 SV=1	K	Transcription	PREDICTED: uncharacterized protein LOC100796013 isoform X8 [Glycine max]	1250	CDS	0	0	0.193888	1197	0	0	0.193888	--	--	--	--
gma-miR156f	TTGACAGAAGAGAGAGAGCACA	Glyma.11G251500.16.Wm82.a2.v1	--	--	Molecular Function: DNA binding (GO:0003677);; Cellular Component: nucleus (GO:0005634);;	--	--	--	SBP domain	Squamosa promoter-binding-like protein 2 GN=SPL2 OS=Arabidopsis thaliana (Mouse-ear cress) PE=2 SV=1	K	Transcription	Squamosa promoter-binding-like protein 12 [Glycine soja]	3221	CDS	0	0	0.193888	1197	0	0	0.193888	--	--	--	--
gma-miR156f	TTGACAGAAGAGAGAGAGCACA	Glyma.11G251500.15.Wm82.a2.v1	--	--	Molecular Function: DNA binding (GO:0003677);; Cellular Component: nucleus (GO:0005634);;	--	--	--	SBP domain	Squamosa promoter-binding-like protein 2 GN=SPL2 OS=Arabidopsis thaliana (Mouse-ear cress) PE=2 SV=1	K	Transcription	PREDICTED: uncharacterized protein LOC100796013 isoform X1 [Glycine max]	1409	CDS	0	0	0.193888	1197	0	0	0.193888	--	--	--	--
gma-miR156f	TTGACAGAAGAGAGAGAGCACA	Glyma.16G054500.3.Wm82.a2.v1	--	--	Molecular Function: DNA binding (GO:0003677);; Cellular Component: nucleus (GO:0005634);;	--	--	--	SBP domain	Squamosa promoter-binding-like protein 16 GN=P0702E04.9 OS=Oryza sativa subsp. japonica (Rice) PE=2 SV=1	S	Function unknown	PREDICTED: squamosa promoter-binding-like protein 16-like isoform X1 [Glycine max]	1055	CDS	2	0	0.108558	2228	2	0	0.125183	160	2	0	0.108558
gma-miR156f	TTGACAGAAGAGAGAGAGCACA	Glyma.11G251500.9.Wm82.a2.v1	--	--	Molecular Function: DNA binding (GO:0003677);; Cellular Component: nucleus (GO:0005634);;	--	--	--	SBP domain	Squamosa promoter-binding-like protein 12 GN=SPL12 OS=Oryza sativa subsp. indica (Rice) PE=2 SV=1	K	Transcription	Squamosa promoter-binding-like protein 12 [Glycine soja]	3244	CDS	0	0	0.193888	1197	0	0	0.193888	--	--	--	--
gma-miR156f	TTGACAGAAGAGAGAGAGCACA	Glyma.13G177400.1.Wm82.a2.v1	--	--	Molecular Function: DNA binding (GO:0003677);; Cellular Component: nucleus (GO:0005634);;	--	--	--	SBP domain	Squamosa promoter-binding protein 1 GN=SBP1 OS=Antirrhinum majus (Garden snapdragon) PE=2 SV=1	K	Transcription	uncharacterized protein LOC100527199 [Glycine max]	770	3UTR	4	0	0.0720631	5	4	0	0.0720631	--	--	--	--
gma-miR156f	TTGACAGAAGAGAGAGAGCACA	Glyma.11G251500.7.Wm82.a2.v1	--	--	Molecular Function: DNA binding (GO:0003677);; Cellular Component: nucleus (GO:0005634);;	--	--	--	SBP domain	Squamosa promoter-binding-like protein 12 GN=SPL12 OS=Oryza sativa subsp. indica (Rice) PE=2 SV=1	K	Transcription	Squamosa promoter-binding-like protein 12 [Glycine soja]	1259	CDS	0	0	0.193888	1197	0	0	0.193888	--	--	--	--
gma-miR156f	TTGACAGAAGAGAGAGAGCACA	Glyma.11G251500.12.Wm82.a2.v1	--	--	Molecular Function: DNA binding (GO:0003677);; Cellular Component: nucleus (GO:0005634);;	--	--	--	SBP domain	Squamosa promoter-binding-like protein 12 GN=SPL12 OS=Oryza sativa subsp. indica (Rice) PE=2 SV=1	K	Transcription	PREDICTED: uncharacterized protein LOC100796013 isoform X8 [Glycine max]	1331	CDS	0	0	0.193888	1197	0	0	0.193888	--	--	--	--
gma-miR156f	TTGACAGAAGAGAGAGAGCACA	Glyma.11G251500.8.Wm82.a2.v1	--	--	Molecular Function: DNA binding (GO:0003677);; Cellular Component: nucleus (GO:0005634);;	--	--	--	SBP domain	Squamosa promoter-binding-like protein 12 GN=SPL12 OS=Oryza sativa subsp. indica (Rice) PE=2 SV=1	K	Transcription	Squamosa promoter-binding-like protein 12 [Glycine soja]	3397	CDS	0	0	0.193888	1197	0	0	0.193888	--	--	--	--
gma-miR156f	TTGACAGAAGAGAGAGAGCACA	Glyma.08G011500.1.Wm82.a2.v1	--	--	Molecular Function: DNA binding (GO:0003677);; Cellular Component: nucleus (GO:0005634);;	--	--	--	SBP domain	Squamosa promoter-binding-like protein 13B GN=MFB16.6 OS=Arabidopsis thaliana (Mouse-ear cress) PE=3 SV=1	K	Transcription	PREDICTED: squamosa promoter-binding-like protein 13B-like isoform X1 [Glycine max]	1390	CDS	2	3	0.0588698	12	2	3	0.0588698	--	--	--	--
gma-miR156f	TTGACAGAAGAGAGAGAGCACA	Glyma.16G054500.1.Wm82.a2.v1	--	--	Molecular Function: DNA binding (GO:0003677);; Cellular Component: nucleus (GO:0005634);;	--	--	--	SBP domain	Squamosa promoter-binding-like protein 16 GN=P0702E04.9 OS=Oryza sativa subsp. japonica (Rice) PE=2 SV=1	S	Function unknown	PREDICTED: squamosa promoter-binding-like protein 16-like isoform X1 [Glycine max]	1497	CDS	2	0	0.108558	2228	2	0	0.125183	160	2	0	0.108558
gma-miR156f	TTGACAGAAGAGAGAGAGCACA	Glyma.19G094000.1.Wm82.a2.v1	--	--	Molecular Function: DNA binding (GO:0003677);; Cellular Component: nucleus (GO:0005634);;	--	--	--	SBP domain	Squamosa promoter-binding-like protein 16 GN=P0702E04.9 OS=Oryza sativa subsp. japonica (Rice) PE=2 SV=1	S	Function unknown	PREDICTED: squamosa promoter-binding-like protein 16-like [Glycine max]	1581	CDS	2	0	0.108558	3717	2	0	0.125183	495	2	0	0.108558
gma-miR156f	TTGACAGAAGAGAGAGAGCACA	Glyma.19G094000.2.Wm82.a2.v1	--	--	Molecular Function: DNA binding (GO:0003677);; Cellular Component: nucleus (GO:0005634);;	--	--	--	SBP domain	Squamosa promoter-binding-like protein 16 GN=P0702E04.9 OS=Oryza sativa subsp. japonica (Rice) PE=2 SV=1	S	Function unknown	PREDICTED: squamosa promoter-binding-like protein 16-like [Glycine max]	1310	CDS	2	0	0.108558	3717	2	0	0.125183	495	2	0	0.108558
gma-miR156f	TTGACAGAAGAGAGAGAGCACA	Glyma.11G251500.1.Wm82.a2.v1	--	--	Molecular Function: DNA binding (GO:0003677);; Cellular Component: nucleus (GO:0005634);;	--	--	--	SBP domain	Squamosa promoter-binding-like protein 2 GN=SPL2 OS=Arabidopsis thaliana (Mouse-ear cress) PE=2 SV=1	K	Transcription	Squamosa promoter-binding-like protein 12 [Glycine soja]	3661	CDS	0	0	0.193888	1197	0	0	0.193888	--	--	--	--
gma-miR156f	TTGACAGAAGAGAGAGAGCACA	Glyma.11G251500.2.Wm82.a2.v1	--	--	Molecular Function: DNA binding (GO:0003677);; Cellular Component: nucleus (GO:0005634);;	--	--	--	SBP domain	Squamosa promoter-binding-like protein 2 GN=SPL2 OS=Arabidopsis thaliana (Mouse-ear cress) PE=2 SV=1	K	Transcription	PREDICTED: uncharacterized protein LOC100796013 isoform X1 [Glycine max]	1534	CDS	0	0	0.193888	1197	0	0	0.193888	--	--	--	--
gma-miR156f	TTGACAGAAGAGAGAGAGCACA	Glyma.11G251500.14.Wm82.a2.v1	--	--	Molecular Function: DNA binding (GO:0003677);; Cellular Component: nucleus (GO:0005634);;	--	--	--	SBP domain	Squamosa promoter-binding-like protein 2 GN=SPL2 OS=Arabidopsis thaliana (Mouse-ear cress) PE=2 SV=1	K	Transcription	PREDICTED: uncharacterized protein LOC100796013 isoform X1 [Glycine max]	1312	CDS	0	0	0.193888	1197	0	0	0.193888	--	--	--	--
gma-miR156f	TTGACAGAAGAGAGAGAGCACA	Glyma.16G054500.Wm82.a2.v1.new1	--	--	Molecular Function: DNA binding (GO:0003677);; Cellular Component: nucleus (GO:0005634);;	--	--	--	SBP domain	Squamosa promoter-binding-like protein 16 GN=P0702E04.9 OS=Oryza sativa subsp. japonica (Rice) PE=2 SV=1	S	Function unknown	PREDICTED: squamosa promoter-binding-like protein 16-like isoform X1 [Glycine max]	1548	CDS	2	0	0.108558	2228	2	0	0.125183	160	2	0	0.108558
gma-miR156f	TTGACAGAAGAGAGAGAGCACA	Glyma.19G094000.Wm82.a2.v1.new1	--	--	Molecular Function: DNA binding (GO:0003677);; Cellular Component: nucleus (GO:0005634);;	--	--	--	SBP domain	Squamosa promoter-binding-like protein 16 GN=P0702E04.9 OS=Oryza sativa subsp. japonica (Rice) PE=2 SV=1	S	Function unknown	PREDICTED: squamosa promoter-binding-like protein 16-like [Glycine max]	1484	CDS	2	0	0.108558	3717	2	0	0.125183	495	2	0	0.108558
gma-miR156f	TTGACAGAAGAGAGAGAGCACA	Glyma.11G251500.5.Wm82.a2.v1	--	--	Molecular Function: DNA binding (GO:0003677);; Cellular Component: nucleus (GO:0005634);;	--	--	--	SBP domain	Squamosa promoter-binding-like protein 12 GN=SPL12 OS=Oryza sativa subsp. indica (Rice) PE=2 SV=1	K	Transcription	PREDICTED: uncharacterized protein LOC100796013 isoform X8 [Glycine max]	3388	CDS	0	0	0.193888	1197	0	0	0.193888	--	--	--	--
gma-miR156f	TTGACAGAAGAGAGAGAGCACA	Glyma.11G251500.20.Wm82.a2.v1	--	--	Molecular Function: DNA binding (GO:0003677);; Cellular Component: nucleus (GO:0005634);;	--	--	--	SBP domain	Squamosa promoter-binding-like protein 12 GN=SPL12 OS=Oryza sativa subsp. indica (Rice) PE=2 SV=1	K	Transcription	PREDICTED: uncharacterized protein LOC100796013 isoform X8 [Glycine max]	1331	CDS	0	0	0.193888	1197	0	0	0.193888	--	--	--	--
gma-miR156f	TTGACAGAAGAGAGAGAGCACA	Glyma.13G067300.1.Wm82.a2.v1	--	--	--	--	--	--	--	--	S	Function unknown	PREDICTED: uncharacterized protein LOC102665456 isoform X1 [Glycine max]	1018	CDS	3.5	1	0.161806	15	3.5	1	0.161806	--	--	--	--
gma-miR156f	TTGACAGAAGAGAGAGAGCACA	Glyma.11G251500.11.Wm82.a2.v1	--	--	Molecular Function: DNA binding (GO:0003677);; Cellular Component: nucleus (GO:0005634);;	--	--	--	SBP domain	Squamosa promoter-binding-like protein 12 GN=SPL12 OS=Oryza sativa subsp. indica (Rice) PE=2 SV=1	K	Transcription	PREDICTED: uncharacterized protein LOC100796013 isoform X8 [Glycine max]	3316	CDS	0	0	0.193888	1197	0	0	0.193888	--	--	--	--
gma-miR156f	TTGACAGAAGAGAGAGAGCACA	Glyma.11G251500.17.Wm82.a2.v1	--	--	Molecular Function: DNA binding (GO:0003677);; Cellular Component: nucleus (GO:0005634);;	--	--	--	SBP domain	Squamosa promoter-binding-like protein 2 GN=SPL2 OS=Arabidopsis thaliana (Mouse-ear cress) PE=2 SV=1	K	Transcription	PREDICTED: uncharacterized protein LOC100796013 isoform X1 [Glycine max]	1300	CDS	0	0	0.193888	1197	0	0	0.193888	--	--	--	--
gma-miR156f	TTGACAGAAGAGAGAGAGCACA	Glyma.08G011500.4.Wm82.a2.v1	--	--	Molecular Function: DNA binding (GO:0003677);; Cellular Component: nucleus (GO:0005634);;	--	--	--	SBP domain	Squamosa promoter-binding-like protein 13B GN=MFB16.6 OS=Arabidopsis thaliana (Mouse-ear cress) PE=3 SV=1	K	Transcription	PREDICTED: squamosa promoter-binding-like protein 13B-like isoform X1 [Glycine max]	1243	CDS	2	3	0.0588698	12	2	3	0.0588698	--	--	--	--
gma-miR156h	TGACAGAAGAGAGTGAGCAC	Glyma.08G011500.1.Wm82.a2.v1	--	--	Molecular Function: DNA binding (GO:0003677);; Cellular Component: nucleus (GO:0005634);;	--	--	--	SBP domain	Squamosa promoter-binding-like protein 13B GN=MFB16.6 OS=Arabidopsis thaliana (Mouse-ear cress) PE=3 SV=1	K	Transcription	PREDICTED: squamosa promoter-binding-like protein 13B-like isoform X1 [Glycine max]	1389	CDS	1	3	0.177626	12	1	3	0.177626	--	--	--	--
gma-miR156h	TGACAGAAGAGAGTGAGCAC	Glyma.02G177500.Wm82.a2.v1.new3	--	--	Molecular Function: DNA binding (GO:0003677);; Cellular Component: nucleus (GO:0005634);;	--	--	--	SBP domain	Squamosa promoter-binding-like protein 9 GN=SPL9 OS=Arabidopsis thaliana (Mouse-ear cress) PE=2 SV=2	K	Transcription	PREDICTED: squamosa promoter-binding-like protein 17-like isoform X1 [Glycine max]	941	CDS	1	0	0.177626	36	1	0	0.177626	--	--	--	--
gma-miR156h	TGACAGAAGAGAGTGAGCAC	Glyma.02G177500.1.Wm82.a2.v1	--	--	--	--	--	--	SBP domain	Squamosa promoter-binding-like protein 17 GN=OsJ_028679 OS=Oryza sativa subsp. japonica (Rice) PE=2 SV=2	K	Transcription	PREDICTED: squamosa promoter-binding-like protein 17-like isoform X1 [Glycine max]	927	CDS	1	0	0.177626	36	1	0	0.177626	--	--	--	--
gma-miR156h	TGACAGAAGAGAGTGAGCAC	Glyma.08G011500.2.Wm82.a2.v1	--	--	Molecular Function: DNA binding (GO:0003677);; Cellular Component: nucleus (GO:0005634);;	--	--	--	SBP domain	Squamosa promoter-binding-like protein 13B GN=MFB16.6 OS=Arabidopsis thaliana (Mouse-ear cress) PE=3 SV=1	K	Transcription	PREDICTED: squamosa promoter-binding-like protein 13B-like isoform X1 [Glycine max]	1364	CDS	1	3	0.177626	12	1	3	0.177626	--	--	--	--
gma-miR156h	TGACAGAAGAGAGTGAGCAC	Glyma.08G011500.3.Wm82.a2.v1	--	--	Molecular Function: DNA binding (GO:0003677);; Cellular Component: nucleus (GO:0005634);;	--	--	--	SBP domain	Squamosa promoter-binding-like protein 13B GN=MFB16.6 OS=Arabidopsis thaliana (Mouse-ear cress) PE=3 SV=1	K	Transcription	PREDICTED: squamosa promoter-binding-like protein 13B-like isoform X1 [Glycine max]	1296	CDS	1	3	0.177626	12	1	3	0.177626	--	--	--	--
gma-miR156h	TGACAGAAGAGAGTGAGCAC	Glyma.06G238100.1.Wm82.a2.v1	--	--	Molecular Function: DNA binding (GO:0003677);; Cellular Component: nucleus (GO:0005634);;	--	--	--	SBP domain	Squamosa promoter-binding-like protein 4 GN=SPL4 OS=Arabidopsis thaliana (Mouse-ear cress) PE=1 SV=1	K	Transcription	PREDICTED: squamosa promoter-binding protein 2-like [Glycine max]	646	3UTR	3	0	0.11546	26	3	0	0.11546	--	--	--	--
gma-miR156h	TGACAGAAGAGAGTGAGCAC	Glyma.19G146000.1.Wm82.a2.v1	--	--	Molecular Function: DNA binding (GO:0003677);; Cellular Component: nucleus (GO:0005634);;	--	--	--	SBP domain	Squamosa promoter-binding-like protein 9 GN=SPL9 OS=Arabidopsis thaliana (Mouse-ear cress) PE=2 SV=2	K	Transcription	PREDICTED: squamosa promoter-binding-like protein 9-like [Glycine max]	1156	CDS	1	2	0.177626	10	1	2	0.177626	--	--	--	--
gma-miR156h	TGACAGAAGAGAGTGAGCAC	Glyma.08G011500.4.Wm82.a2.v1	--	--	Molecular Function: DNA binding (GO:0003677);; Cellular Component: nucleus (GO:0005634);;	--	--	--	SBP domain	Squamosa promoter-binding-like protein 13B GN=MFB16.6 OS=Arabidopsis thaliana (Mouse-ear cress) PE=3 SV=1	K	Transcription	PREDICTED: squamosa promoter-binding-like protein 13B-like isoform X1 [Glycine max]	1242	CDS	1	3	0.177626	12	1	3	0.177626	--	--	--	--
gma-miR156h	TGACAGAAGAGAGTGAGCAC	Glyma.12G226000.1.Wm82.a2.v1	--	--	Molecular Function: DNA binding (GO:0003677);; Cellular Component: nucleus (GO:0005634);;	--	--	--	SBP domain	Squamosa promoter-binding protein 1 GN=SBP1 OS=Antirrhinum majus (Garden snapdragon) PE=2 SV=1	--	--	PREDICTED: squamosa promoter-binding protein 2 [Glycine max]	1125	3UTR	2	0	0.00550062	2	2	0	0.00550062	--	--	--	--
gma-miR156i	TTGACAGAAGATAGAGAGCAC	Glyma.08G011500.4.Wm82.a2.v1	--	--	Molecular Function: DNA binding (GO:0003677);; Cellular Component: nucleus (GO:0005634);;	--	--	--	SBP domain	Squamosa promoter-binding-like protein 13B GN=MFB16.6 OS=Arabidopsis thaliana (Mouse-ear cress) PE=3 SV=1	K	Transcription	PREDICTED: squamosa promoter-binding-like protein 13B-like isoform X1 [Glycine max]	1243	CDS	2	3	0.0640466	12	2	3	0.0640466	--	--	--	--
gma-miR156i	TTGACAGAAGATAGAGAGCAC	Glyma.11G251500.9.Wm82.a2.v1	--	--	Molecular Function: DNA binding (GO:0003677);; Cellular Component: nucleus (GO:0005634);;	--	--	--	SBP domain	Squamosa promoter-binding-like protein 12 GN=SPL12 OS=Oryza sativa subsp. indica (Rice) PE=2 SV=1	K	Transcription	Squamosa promoter-binding-like protein 12 [Glycine soja]	3244	CDS	2	0	0.163326	1197	2	0	0.163326	--	--	--	--
gma-miR156i	TTGACAGAAGATAGAGAGCAC	Glyma.16G054500.2.Wm82.a2.v1	--	--	Molecular Function: DNA binding (GO:0003677);; Cellular Component: nucleus (GO:0005634);;	--	--	--	SBP domain	Squamosa promoter-binding-like protein 16 GN=P0702E04.9 OS=Oryza sativa subsp. japonica (Rice) PE=2 SV=1	S	Function unknown	PREDICTED: squamosa promoter-binding-like protein 16-like isoform X1 [Glycine max]	1088	CDS	0	0	0.0463756	2228	0	0	0.0537654	160	0	0	0.0463756
gma-miR156i	TTGACAGAAGATAGAGAGCAC	Glyma.11G251500.20.Wm82.a2.v1	--	--	Molecular Function: DNA binding (GO:0003677);; Cellular Component: nucleus (GO:0005634);;	--	--	--	SBP domain	Squamosa promoter-binding-like protein 12 GN=SPL12 OS=Oryza sativa subsp. indica (Rice) PE=2 SV=1	K	Transcription	PREDICTED: uncharacterized protein LOC100796013 isoform X8 [Glycine max]	1331	CDS	2	0	0.163326	1197	2	0	0.163326	--	--	--	--
gma-miR156i	TTGACAGAAGATAGAGAGCAC	Glyma.11G251500.15.Wm82.a2.v1	--	--	Molecular Function: DNA binding (GO:0003677);; Cellular Component: nucleus (GO:0005634);;	--	--	--	SBP domain	Squamosa promoter-binding-like protein 2 GN=SPL2 OS=Arabidopsis thaliana (Mouse-ear cress) PE=2 SV=1	K	Transcription	PREDICTED: uncharacterized protein LOC100796013 isoform X1 [Glycine max]	1409	CDS	2	0	0.163326	1197	2	0	0.163326	--	--	--	--
gma-miR156i	TTGACAGAAGATAGAGAGCAC	Glyma.13G067300.1.Wm82.a2.v1	--	--	--	--	--	--	--	--	S	Function unknown	PREDICTED: uncharacterized protein LOC102665456 isoform X1 [Glycine max]	1018	CDS	2.5	1	0.0263889	15	2.5	1	0.0263889	--	--	--	--
gma-miR156i	TTGACAGAAGATAGAGAGCAC	Glyma.11G251500.12.Wm82.a2.v1	--	--	Molecular Function: DNA binding (GO:0003677);; Cellular Component: nucleus (GO:0005634);;	--	--	--	SBP domain	Squamosa promoter-binding-like protein 12 GN=SPL12 OS=Oryza sativa subsp. indica (Rice) PE=2 SV=1	K	Transcription	PREDICTED: uncharacterized protein LOC100796013 isoform X8 [Glycine max]	1331	CDS	2	0	0.163326	1197	2	0	0.163326	--	--	--	--
gma-miR156i	TTGACAGAAGATAGAGAGCAC	Glyma.16G054500.3.Wm82.a2.v1	--	--	Molecular Function: DNA binding (GO:0003677);; Cellular Component: nucleus (GO:0005634);;	--	--	--	SBP domain	Squamosa promoter-binding-like protein 16 GN=P0702E04.9 OS=Oryza sativa subsp. japonica (Rice) PE=2 SV=1	S	Function unknown	PREDICTED: squamosa promoter-binding-like protein 16-like isoform X1 [Glycine max]	1055	CDS	0	0	0.0463756	2228	0	0	0.0537654	160	0	0	0.0463756
gma-miR156i	TTGACAGAAGATAGAGAGCAC	Glyma.08G011500.1.Wm82.a2.v1	--	--	Molecular Function: DNA binding (GO:0003677);; Cellular Component: nucleus (GO:0005634);;	--	--	--	SBP domain	Squamosa promoter-binding-like protein 13B GN=MFB16.6 OS=Arabidopsis thaliana (Mouse-ear cress) PE=3 SV=1	K	Transcription	PREDICTED: squamosa promoter-binding-like protein 13B-like isoform X1 [Glycine max]	1390	CDS	2	3	0.0640466	12	2	3	0.0640466	--	--	--	--
gma-miR156i	TTGACAGAAGATAGAGAGCAC	Glyma.08G011500.2.Wm82.a2.v1	--	--	Molecular Function: DNA binding (GO:0003677);; Cellular Component: nucleus (GO:0005634);;	--	--	--	SBP domain	Squamosa promoter-binding-like protein 13B GN=MFB16.6 OS=Arabidopsis thaliana (Mouse-ear cress) PE=3 SV=1	K	Transcription	PREDICTED: squamosa promoter-binding-like protein 13B-like isoform X1 [Glycine max]	1365	CDS	2	3	0.0640466	12	2	3	0.0640466	--	--	--	--
gma-miR156i	TTGACAGAAGATAGAGAGCAC	Glyma.11G251500.8.Wm82.a2.v1	--	--	Molecular Function: DNA binding (GO:0003677);; Cellular Component: nucleus (GO:0005634);;	--	--	--	SBP domain	Squamosa promoter-binding-like protein 12 GN=SPL12 OS=Oryza sativa subsp. indica (Rice) PE=2 SV=1	K	Transcription	Squamosa promoter-binding-like protein 12 [Glycine soja]	3397	CDS	2	0	0.163326	1197	2	0	0.163326	--	--	--	--
gma-miR156i	TTGACAGAAGATAGAGAGCAC	Glyma.19G094000.2.Wm82.a2.v1	--	--	Molecular Function: DNA binding (GO:0003677);; Cellular Component: nucleus (GO:0005634);;	--	--	--	SBP domain	Squamosa promoter-binding-like protein 16 GN=P0702E04.9 OS=Oryza sativa subsp. japonica (Rice) PE=2 SV=1	S	Function unknown	PREDICTED: squamosa promoter-binding-like protein 16-like [Glycine max]	1310	CDS	0	0	0.0463756	3717	0	0	0.0537654	495	0	0	0.0463756
gma-miR156i	TTGACAGAAGATAGAGAGCAC	Glyma.16G054500.1.Wm82.a2.v1	--	--	Molecular Function: DNA binding (GO:0003677);; Cellular Component: nucleus (GO:0005634);;	--	--	--	SBP domain	Squamosa promoter-binding-like protein 16 GN=P0702E04.9 OS=Oryza sativa subsp. japonica (Rice) PE=2 SV=1	S	Function unknown	PREDICTED: squamosa promoter-binding-like protein 16-like isoform X1 [Glycine max]	1497	CDS	0	0	0.0463756	2228	0	0	0.0537654	160	0	0	0.0463756
gma-miR156i	TTGACAGAAGATAGAGAGCAC	Glyma.11G251500.1.Wm82.a2.v1	--	--	Molecular Function: DNA binding (GO:0003677);; Cellular Component: nucleus (GO:0005634);;	--	--	--	SBP domain	Squamosa promoter-binding-like protein 2 GN=SPL2 OS=Arabidopsis thaliana (Mouse-ear cress) PE=2 SV=1	K	Transcription	Squamosa promoter-binding-like protein 12 [Glycine soja]	3661	CDS	2	0	0.163326	1197	2	0	0.163326	--	--	--	--
gma-miR156i	TTGACAGAAGATAGAGAGCAC	Glyma.11G251500.11.Wm82.a2.v1	--	--	Molecular Function: DNA binding (GO:0003677);; Cellular Component: nucleus (GO:0005634);;	--	--	--	SBP domain	Squamosa promoter-binding-like protein 12 GN=SPL12 OS=Oryza sativa subsp. indica (Rice) PE=2 SV=1	K	Transcription	PREDICTED: uncharacterized protein LOC100796013 isoform X8 [Glycine max]	3316	CDS	2	0	0.163326	1197	2	0	0.163326	--	--	--	--
gma-miR156i	TTGACAGAAGATAGAGAGCAC	Glyma.11G251500.17.Wm82.a2.v1	--	--	Molecular Function: DNA binding (GO:0003677);; Cellular Component: nucleus (GO:0005634);;	--	--	--	SBP domain	Squamosa promoter-binding-like protein 2 GN=SPL2 OS=Arabidopsis thaliana (Mouse-ear cress) PE=2 SV=1	K	Transcription	PREDICTED: uncharacterized protein LOC100796013 isoform X1 [Glycine max]	1300	CDS	2	0	0.163326	1197	2	0	0.163326	--	--	--	--
gma-miR156i	TTGACAGAAGATAGAGAGCAC	Glyma.11G251500.3.Wm82.a2.v1	--	--	Molecular Function: DNA binding (GO:0003677);; Cellular Component: nucleus (GO:0005634);;	--	--	--	SBP domain	Squamosa promoter-binding-like protein 2 GN=SPL2 OS=Arabidopsis thaliana (Mouse-ear cress) PE=2 SV=1	K	Transcription	PREDICTED: uncharacterized protein LOC100796013 isoform X1 [Glycine max]	1351	CDS	2	0	0.163326	1197	2	0	0.163326	--	--	--	--
gma-miR156i	TTGACAGAAGATAGAGAGCAC	Glyma.11G251500.16.Wm82.a2.v1	--	--	Molecular Function: DNA binding (GO:0003677);; Cellular Component: nucleus (GO:0005634);;	--	--	--	SBP domain	Squamosa promoter-binding-like protein 2 GN=SPL2 OS=Arabidopsis thaliana (Mouse-ear cress) PE=2 SV=1	K	Transcription	Squamosa promoter-binding-like protein 12 [Glycine soja]	3221	CDS	2	0	0.163326	1197	2	0	0.163326	--	--	--	--
gma-miR156i	TTGACAGAAGATAGAGAGCAC	Glyma.11G251500.2.Wm82.a2.v1	--	--	Molecular Function: DNA binding (GO:0003677);; Cellular Component: nucleus (GO:0005634);;	--	--	--	SBP domain	Squamosa promoter-binding-like protein 2 GN=SPL2 OS=Arabidopsis thaliana (Mouse-ear cress) PE=2 SV=1	K	Transcription	PREDICTED: uncharacterized protein LOC100796013 isoform X1 [Glycine max]	1534	CDS	2	0	0.163326	1197	2	0	0.163326	--	--	--	--
gma-miR156i	TTGACAGAAGATAGAGAGCAC	Glyma.11G251500.10.Wm82.a2.v1	--	--	Molecular Function: DNA binding (GO:0003677);; Cellular Component: nucleus (GO:0005634);;	--	--	--	SBP domain	Squamosa promoter-binding-like protein 12 GN=SPL12 OS=Oryza sativa subsp. indica (Rice) PE=2 SV=1	K	Transcription	PREDICTED: uncharacterized protein LOC100796013 isoform X8 [Glycine max]	1303	CDS	2	0	0.163326	1197	2	0	0.163326	--	--	--	--
gma-miR156i	TTGACAGAAGATAGAGAGCAC	Glyma.11G251500.6.Wm82.a2.v1	--	--	Molecular Function: DNA binding (GO:0003677);; Cellular Component: nucleus (GO:0005634);;	--	--	--	SBP domain	Squamosa promoter-binding-like protein 12 GN=SPL12 OS=Oryza sativa subsp. indica (Rice) PE=2 SV=1	K	Transcription	PREDICTED: uncharacterized protein LOC100796013 isoform X8 [Glycine max]	3235	CDS	2	0	0.163326	1197	2	0	0.163326	--	--	--	--
gma-miR156i	TTGACAGAAGATAGAGAGCAC	Glyma.11G251500.13.Wm82.a2.v1	--	--	Molecular Function: DNA binding (GO:0003677);; Cellular Component: nucleus (GO:0005634);;	--	--	--	SBP domain	Squamosa promoter-binding-like protein 2 GN=SPL2 OS=Arabidopsis thaliana (Mouse-ear cress) PE=2 SV=1	K	Transcription	PREDICTED: uncharacterized protein LOC100796013 isoform X1 [Glycine max]	1449	CDS	2	0	0.163326	1197	2	0	0.163326	--	--	--	--
gma-miR156i	TTGACAGAAGATAGAGAGCAC	Glyma.13G067300.Wm82.a2.v1.new1	--	--	--	--	--	--	--	--	S	Function unknown	PREDICTED: uncharacterized protein LOC102665456 isoform X1 [Glycine max]	1018	CDS	2.5	1	0.0263889	15	2.5	1	0.0263889	--	--	--	--
gma-miR156i	TTGACAGAAGATAGAGAGCAC	Glyma.11G251500.14.Wm82.a2.v1	--	--	Molecular Function: DNA binding (GO:0003677);; Cellular Component: nucleus (GO:0005634);;	--	--	--	SBP domain	Squamosa promoter-binding-like protein 2 GN=SPL2 OS=Arabidopsis thaliana (Mouse-ear cress) PE=2 SV=1	K	Transcription	PREDICTED: uncharacterized protein LOC100796013 isoform X1 [Glycine max]	1312	CDS	2	0	0.163326	1197	2	0	0.163326	--	--	--	--
gma-miR156i	TTGACAGAAGATAGAGAGCAC	Glyma.11G251500.4.Wm82.a2.v1	--	--	Molecular Function: DNA binding (GO:0003677);; Cellular Component: nucleus (GO:0005634);;	--	--	--	SBP domain	Squamosa promoter-binding-like protein 12 GN=SPL12 OS=Oryza sativa subsp. indica (Rice) PE=2 SV=1	K	Transcription	PREDICTED: uncharacterized protein LOC100796013 isoform X8 [Glycine max]	1250	CDS	2	0	0.163326	1197	2	0	0.163326	--	--	--	--
gma-miR156i	TTGACAGAAGATAGAGAGCAC	Glyma.13G067300.2.Wm82.a2.v1	--	--	--	--	--	--	--	--	S	Function unknown	PREDICTED: uncharacterized protein LOC102665456 isoform X1 [Glycine max]	1018	CDS	2.5	1	0.0263889	15	2.5	1	0.0263889	--	--	--	--
gma-miR156i	TTGACAGAAGATAGAGAGCAC	Glyma.11G251500.5.Wm82.a2.v1	--	--	Molecular Function: DNA binding (GO:0003677);; Cellular Component: nucleus (GO:0005634);;	--	--	--	SBP domain	Squamosa promoter-binding-like protein 12 GN=SPL12 OS=Oryza sativa subsp. indica (Rice) PE=2 SV=1	K	Transcription	PREDICTED: uncharacterized protein LOC100796013 isoform X8 [Glycine max]	3388	CDS	2	0	0.163326	1197	2	0	0.163326	--	--	--	--
gma-miR156i	TTGACAGAAGATAGAGAGCAC	Glyma.11G251500.7.Wm82.a2.v1	--	--	Molecular Function: DNA binding (GO:0003677);; Cellular Component: nucleus (GO:0005634);;	--	--	--	SBP domain	Squamosa promoter-binding-like protein 12 GN=SPL12 OS=Oryza sativa subsp. indica (Rice) PE=2 SV=1	K	Transcription	Squamosa promoter-binding-like protein 12 [Glycine soja]	1259	CDS	2	0	0.163326	1197	2	0	0.163326	--	--	--	--
gma-miR156i	TTGACAGAAGATAGAGAGCAC	Glyma.11G251500.19.Wm82.a2.v1	--	--	Molecular Function: DNA binding (GO:0003677);; Cellular Component: nucleus (GO:0005634);;	--	--	--	SBP domain	Squamosa promoter-binding-like protein 12 GN=SPL12 OS=Oryza sativa subsp. indica (Rice) PE=2 SV=1	K	Transcription	PREDICTED: uncharacterized protein LOC100796013 isoform X8 [Glycine max]	1932	CDS	2	0	0.163326	1197	2	0	0.163326	--	--	--	--
gma-miR156i	TTGACAGAAGATAGAGAGCAC	Glyma.11G251500.Wm82.a2.v1.new2	--	--	Molecular Function: DNA binding (GO:0003677);; Cellular Component: nucleus (GO:0005634);;	--	--	--	SBP domain	Squamosa promoter-binding-like protein 2 GN=SPL2 OS=Arabidopsis thaliana (Mouse-ear cress) PE=2 SV=1	K	Transcription	PREDICTED: uncharacterized protein LOC100796013 isoform X1 [Glycine max]	1186	3UTR	2	0	0.163326	1197	2	0	0.163326	--	--	--	--
gma-miR156i	TTGACAGAAGATAGAGAGCAC	Glyma.13G177400.1.Wm82.a2.v1	--	--	Molecular Function: DNA binding (GO:0003677);; Cellular Component: nucleus (GO:0005634);;	--	--	--	SBP domain	Squamosa promoter-binding protein 1 GN=SBP1 OS=Antirrhinum majus (Garden snapdragon) PE=2 SV=1	K	Transcription	uncharacterized protein LOC100527199 [Glycine max]	770	3UTR	1	0	0.0142661	5	1	0	0.0142661	--	--	--	--
gma-miR156i	TTGACAGAAGATAGAGAGCAC	Glyma.19G094000.Wm82.a2.v1.new1	--	--	Molecular Function: DNA binding (GO:0003677);; Cellular Component: nucleus (GO:0005634);;	--	--	--	SBP domain	Squamosa promoter-binding-like protein 16 GN=P0702E04.9 OS=Oryza sativa subsp. japonica (Rice) PE=2 SV=1	S	Function unknown	PREDICTED: squamosa promoter-binding-like protein 16-like [Glycine max]	1484	CDS	0	0	0.0463756	3717	0	0	0.0537654	495	0	0	0.0463756
gma-miR156i	TTGACAGAAGATAGAGAGCAC	Glyma.16G054500.Wm82.a2.v1.new1	--	--	Molecular Function: DNA binding (GO:0003677);; Cellular Component: nucleus (GO:0005634);;	--	--	--	SBP domain	Squamosa promoter-binding-like protein 16 GN=P0702E04.9 OS=Oryza sativa subsp. japonica (Rice) PE=2 SV=1	S	Function unknown	PREDICTED: squamosa promoter-binding-like protein 16-like isoform X1 [Glycine max]	1548	CDS	0	0	0.0463756	2228	0	0	0.0537654	160	0	0	0.0463756
gma-miR156i	TTGACAGAAGATAGAGAGCAC	Glyma.08G011500.3.Wm82.a2.v1	--	--	Molecular Function: DNA binding (GO:0003677);; Cellular Component: nucleus (GO:0005634);;	--	--	--	SBP domain	Squamosa promoter-binding-like protein 13B GN=MFB16.6 OS=Arabidopsis thaliana (Mouse-ear cress) PE=3 SV=1	K	Transcription	PREDICTED: squamosa promoter-binding-like protein 13B-like isoform X1 [Glycine max]	1297	CDS	2	3	0.0640466	12	2	3	0.0640466	--	--	--	--
gma-miR156i	TTGACAGAAGATAGAGAGCAC	Glyma.11G251500.Wm82.a2.v1.new1	--	--	Molecular Function: DNA binding (GO:0003677);; Cellular Component: nucleus (GO:0005634);;	--	--	--	SBP domain	Squamosa promoter-binding-like protein 12 GN=SPL12 OS=Oryza sativa subsp. indica (Rice) PE=2 SV=1	K	Transcription	Squamosa promoter-binding-like protein 12 [Glycine soja]	2968	CDS	2	0	0.163326	1197	2	0	0.163326	--	--	--	--
gma-miR156i	TTGACAGAAGATAGAGAGCAC	Glyma.19G094000.1.Wm82.a2.v1	--	--	Molecular Function: DNA binding (GO:0003677);; Cellular Component: nucleus (GO:0005634);;	--	--	--	SBP domain	Squamosa promoter-binding-like protein 16 GN=P0702E04.9 OS=Oryza sativa subsp. japonica (Rice) PE=2 SV=1	S	Function unknown	PREDICTED: squamosa promoter-binding-like protein 16-like [Glycine max]	1581	CDS	0	0	0.0463756	3717	0	0	0.0537654	495	0	0	0.0463756
gma-miR156j	TTGACAGAAGATAGAGAGCAC	Glyma.19G094000.Wm82.a2.v1.new1	--	--	Molecular Function: DNA binding (GO:0003677);; Cellular Component: nucleus (GO:0005634);;	--	--	--	SBP domain	Squamosa promoter-binding-like protein 16 GN=P0702E04.9 OS=Oryza sativa subsp. japonica (Rice) PE=2 SV=1	S	Function unknown	PREDICTED: squamosa promoter-binding-like protein 16-like [Glycine max]	1484	CDS	0	0	0.0463756	3717	0	0	0.0537654	495	0	0	0.0463756
gma-miR156j	TTGACAGAAGATAGAGAGCAC	Glyma.11G251500.19.Wm82.a2.v1	--	--	Molecular Function: DNA binding (GO:0003677);; Cellular Component: nucleus (GO:0005634);;	--	--	--	SBP domain	Squamosa promoter-binding-like protein 12 GN=SPL12 OS=Oryza sativa subsp. indica (Rice) PE=2 SV=1	K	Transcription	PREDICTED: uncharacterized protein LOC100796013 isoform X8 [Glycine max]	1932	CDS	2	0	0.163326	1197	2	0	0.163326	--	--	--	--
gma-miR156j	TTGACAGAAGATAGAGAGCAC	Glyma.11G251500.16.Wm82.a2.v1	--	--	Molecular Function: DNA binding (GO:0003677);; Cellular Component: nucleus (GO:0005634);;	--	--	--	SBP domain	Squamosa promoter-binding-like protein 2 GN=SPL2 OS=Arabidopsis thaliana (Mouse-ear cress) PE=2 SV=1	K	Transcription	Squamosa promoter-binding-like protein 12 [Glycine soja]	3221	CDS	2	0	0.163326	1197	2	0	0.163326	--	--	--	--
gma-miR156j	TTGACAGAAGATAGAGAGCAC	Glyma.11G251500.9.Wm82.a2.v1	--	--	Molecular Function: DNA binding (GO:0003677);; Cellular Component: nucleus (GO:0005634);;	--	--	--	SBP domain	Squamosa promoter-binding-like protein 12 GN=SPL12 OS=Oryza sativa subsp. indica (Rice) PE=2 SV=1	K	Transcription	Squamosa promoter-binding-like protein 12 [Glycine soja]	3244	CDS	2	0	0.163326	1197	2	0	0.163326	--	--	--	--
gma-miR156j	TTGACAGAAGATAGAGAGCAC	Glyma.11G251500.4.Wm82.a2.v1	--	--	Molecular Function: DNA binding (GO:0003677);; Cellular Component: nucleus (GO:0005634);;	--	--	--	SBP domain	Squamosa promoter-binding-like protein 12 GN=SPL12 OS=Oryza sativa subsp. indica (Rice) PE=2 SV=1	K	Transcription	PREDICTED: uncharacterized protein LOC100796013 isoform X8 [Glycine max]	1250	CDS	2	0	0.163326	1197	2	0	0.163326	--	--	--	--
gma-miR156j	TTGACAGAAGATAGAGAGCAC	Glyma.11G251500.14.Wm82.a2.v1	--	--	Molecular Function: DNA binding (GO:0003677);; Cellular Component: nucleus (GO:0005634);;	--	--	--	SBP domain	Squamosa promoter-binding-like protein 2 GN=SPL2 OS=Arabidopsis thaliana (Mouse-ear cress) PE=2 SV=1	K	Transcription	PREDICTED: uncharacterized protein LOC100796013 isoform X1 [Glycine max]	1312	CDS	2	0	0.163326	1197	2	0	0.163326	--	--	--	--
gma-miR156j	TTGACAGAAGATAGAGAGCAC	Glyma.11G251500.3.Wm82.a2.v1	--	--	Molecular Function: DNA binding (GO:0003677);; Cellular Component: nucleus (GO:0005634);;	--	--	--	SBP domain	Squamosa promoter-binding-like protein 2 GN=SPL2 OS=Arabidopsis thaliana (Mouse-ear cress) PE=2 SV=1	K	Transcription	PREDICTED: uncharacterized protein LOC100796013 isoform X1 [Glycine max]	1351	CDS	2	0	0.163326	1197	2	0	0.163326	--	--	--	--
gma-miR156j	TTGACAGAAGATAGAGAGCAC	Glyma.11G251500.11.Wm82.a2.v1	--	--	Molecular Function: DNA binding (GO:0003677);; Cellular Component: nucleus (GO:0005634);;	--	--	--	SBP domain	Squamosa promoter-binding-like protein 12 GN=SPL12 OS=Oryza sativa subsp. indica (Rice) PE=2 SV=1	K	Transcription	PREDICTED: uncharacterized protein LOC100796013 isoform X8 [Glycine max]	3316	CDS	2	0	0.163326	1197	2	0	0.163326	--	--	--	--
gma-miR156j	TTGACAGAAGATAGAGAGCAC	Glyma.11G251500.2.Wm82.a2.v1	--	--	Molecular Function: DNA binding (GO:0003677);; Cellular Component: nucleus (GO:0005634);;	--	--	--	SBP domain	Squamosa promoter-binding-like protein 2 GN=SPL2 OS=Arabidopsis thaliana (Mouse-ear cress) PE=2 SV=1	K	Transcription	PREDICTED: uncharacterized protein LOC100796013 isoform X1 [Glycine max]	1534	CDS	2	0	0.163326	1197	2	0	0.163326	--	--	--	--
gma-miR156j	TTGACAGAAGATAGAGAGCAC	Glyma.13G067300.2.Wm82.a2.v1	--	--	--	--	--	--	--	--	S	Function unknown	PREDICTED: uncharacterized protein LOC102665456 isoform X1 [Glycine max]	1018	CDS	2.5	1	0.0263889	15	2.5	1	0.0263889	--	--	--	--
gma-miR156j	TTGACAGAAGATAGAGAGCAC	Glyma.16G054500.1.Wm82.a2.v1	--	--	Molecular Function: DNA binding (GO:0003677);; Cellular Component: nucleus (GO:0005634);;	--	--	--	SBP domain	Squamosa promoter-binding-like protein 16 GN=P0702E04.9 OS=Oryza sativa subsp. japonica (Rice) PE=2 SV=1	S	Function unknown	PREDICTED: squamosa promoter-binding-like protein 16-like isoform X1 [Glycine max]	1497	CDS	0	0	0.0463756	2228	0	0	0.0537654	160	0	0	0.0463756
gma-miR156j	TTGACAGAAGATAGAGAGCAC	Glyma.13G067300.1.Wm82.a2.v1	--	--	--	--	--	--	--	--	S	Function unknown	PREDICTED: uncharacterized protein LOC102665456 isoform X1 [Glycine max]	1018	CDS	2.5	1	0.0263889	15	2.5	1	0.0263889	--	--	--	--
gma-miR156j	TTGACAGAAGATAGAGAGCAC	Glyma.11G251500.12.Wm82.a2.v1	--	--	Molecular Function: DNA binding (GO:0003677);; Cellular Component: nucleus (GO:0005634);;	--	--	--	SBP domain	Squamosa promoter-binding-like protein 12 GN=SPL12 OS=Oryza sativa subsp. indica (Rice) PE=2 SV=1	K	Transcription	PREDICTED: uncharacterized protein LOC100796013 isoform X8 [Glycine max]	1331	CDS	2	0	0.163326	1197	2	0	0.163326	--	--	--	--
gma-miR156j	TTGACAGAAGATAGAGAGCAC	Glyma.11G251500.15.Wm82.a2.v1	--	--	Molecular Function: DNA binding (GO:0003677);; Cellular Component: nucleus (GO:0005634);;	--	--	--	SBP domain	Squamosa promoter-binding-like protein 2 GN=SPL2 OS=Arabidopsis thaliana (Mouse-ear cress) PE=2 SV=1	K	Transcription	PREDICTED: uncharacterized protein LOC100796013 isoform X1 [Glycine max]	1409	CDS	2	0	0.163326	1197	2	0	0.163326	--	--	--	--
gma-miR156j	TTGACAGAAGATAGAGAGCAC	Glyma.08G011500.1.Wm82.a2.v1	--	--	Molecular Function: DNA binding (GO:0003677);; Cellular Component: nucleus (GO:0005634);;	--	--	--	SBP domain	Squamosa promoter-binding-like protein 13B GN=MFB16.6 OS=Arabidopsis thaliana (Mouse-ear cress) PE=3 SV=1	K	Transcription	PREDICTED: squamosa promoter-binding-like protein 13B-like isoform X1 [Glycine max]	1390	CDS	2	3	0.0640466	12	2	3	0.0640466	--	--	--	--
gma-miR156j	TTGACAGAAGATAGAGAGCAC	Glyma.11G251500.5.Wm82.a2.v1	--	--	Molecular Function: DNA binding (GO:0003677);; Cellular Component: nucleus (GO:0005634);;	--	--	--	SBP domain	Squamosa promoter-binding-like protein 12 GN=SPL12 OS=Oryza sativa subsp. indica (Rice) PE=2 SV=1	K	Transcription	PREDICTED: uncharacterized protein LOC100796013 isoform X8 [Glycine max]	3388	CDS	2	0	0.163326	1197	2	0	0.163326	--	--	--	--
gma-miR156j	TTGACAGAAGATAGAGAGCAC	Glyma.08G011500.3.Wm82.a2.v1	--	--	Molecular Function: DNA binding (GO:0003677);; Cellular Component: nucleus (GO:0005634);;	--	--	--	SBP domain	Squamosa promoter-binding-like protein 13B GN=MFB16.6 OS=Arabidopsis thaliana (Mouse-ear cress) PE=3 SV=1	K	Transcription	PREDICTED: squamosa promoter-binding-like protein 13B-like isoform X1 [Glycine max]	1297	CDS	2	3	0.0640466	12	2	3	0.0640466	--	--	--	--
gma-miR156j	TTGACAGAAGATAGAGAGCAC	Glyma.11G251500.17.Wm82.a2.v1	--	--	Molecular Function: DNA binding (GO:0003677);; Cellular Component: nucleus (GO:0005634);;	--	--	--	SBP domain	Squamosa promoter-binding-like protein 2 GN=SPL2 OS=Arabidopsis thaliana (Mouse-ear cress) PE=2 SV=1	K	Transcription	PREDICTED: uncharacterized protein LOC100796013 isoform X1 [Glycine max]	1300	CDS	2	0	0.163326	1197	2	0	0.163326	--	--	--	--
gma-miR156j	TTGACAGAAGATAGAGAGCAC	Glyma.08G011500.4.Wm82.a2.v1	--	--	Molecular Function: DNA binding (GO:0003677);; Cellular Component: nucleus (GO:0005634);;	--	--	--	SBP domain	Squamosa promoter-binding-like protein 13B GN=MFB16.6 OS=Arabidopsis thaliana (Mouse-ear cress) PE=3 SV=1	K	Transcription	PREDICTED: squamosa promoter-binding-like protein 13B-like isoform X1 [Glycine max]	1243	CDS	2	3	0.0640466	12	2	3	0.0640466	--	--	--	--
gma-miR156j	TTGACAGAAGATAGAGAGCAC	Glyma.11G251500.1.Wm82.a2.v1	--	--	Molecular Function: DNA binding (GO:0003677);; Cellular Component: nucleus (GO:0005634);;	--	--	--	SBP domain	Squamosa promoter-binding-like protein 2 GN=SPL2 OS=Arabidopsis thaliana (Mouse-ear cress) PE=2 SV=1	K	Transcription	Squamosa promoter-binding-like protein 12 [Glycine soja]	3661	CDS	2	0	0.163326	1197	2	0	0.163326	--	--	--	--
gma-miR156j	TTGACAGAAGATAGAGAGCAC	Glyma.11G251500.7.Wm82.a2.v1	--	--	Molecular Function: DNA binding (GO:0003677);; Cellular Component: nucleus (GO:0005634);;	--	--	--	SBP domain	Squamosa promoter-binding-like protein 12 GN=SPL12 OS=Oryza sativa subsp. indica (Rice) PE=2 SV=1	K	Transcription	Squamosa promoter-binding-like protein 12 [Glycine soja]	1259	CDS	2	0	0.163326	1197	2	0	0.163326	--	--	--	--
gma-miR156j	TTGACAGAAGATAGAGAGCAC	Glyma.11G251500.13.Wm82.a2.v1	--	--	Molecular Function: DNA binding (GO:0003677);; Cellular Component: nucleus (GO:0005634);;	--	--	--	SBP domain	Squamosa promoter-binding-like protein 2 GN=SPL2 OS=Arabidopsis thaliana (Mouse-ear cress) PE=2 SV=1	K	Transcription	PREDICTED: uncharacterized protein LOC100796013 isoform X1 [Glycine max]	1449	CDS	2	0	0.163326	1197	2	0	0.163326	--	--	--	--
gma-miR156j	TTGACAGAAGATAGAGAGCAC	Glyma.19G094000.2.Wm82.a2.v1	--	--	Molecular Function: DNA binding (GO:0003677);; Cellular Component: nucleus (GO:0005634);;	--	--	--	SBP domain	Squamosa promoter-binding-like protein 16 GN=P0702E04.9 OS=Oryza sativa subsp. japonica (Rice) PE=2 SV=1	S	Function unknown	PREDICTED: squamosa promoter-binding-like protein 16-like [Glycine max]	1310	CDS	0	0	0.0463756	3717	0	0	0.0537654	495	0	0	0.0463756
gma-miR156j	TTGACAGAAGATAGAGAGCAC	Glyma.16G054500.Wm82.a2.v1.new1	--	--	Molecular Function: DNA binding (GO:0003677);; Cellular Component: nucleus (GO:0005634);;	--	--	--	SBP domain	Squamosa promoter-binding-like protein 16 GN=P0702E04.9 OS=Oryza sativa subsp. japonica (Rice) PE=2 SV=1	S	Function unknown	PREDICTED: squamosa promoter-binding-like protein 16-like isoform X1 [Glycine max]	1548	CDS	0	0	0.0463756	2228	0	0	0.0537654	160	0	0	0.0463756
gma-miR156j	TTGACAGAAGATAGAGAGCAC	Glyma.16G054500.3.Wm82.a2.v1	--	--	Molecular Function: DNA binding (GO:0003677);; Cellular Component: nucleus (GO:0005634);;	--	--	--	SBP domain	Squamosa promoter-binding-like protein 16 GN=P0702E04.9 OS=Oryza sativa subsp. japonica (Rice) PE=2 SV=1	S	Function unknown	PREDICTED: squamosa promoter-binding-like protein 16-like isoform X1 [Glycine max]	1055	CDS	0	0	0.0463756	2228	0	0	0.0537654	160	0	0	0.0463756
gma-miR156j	TTGACAGAAGATAGAGAGCAC	Glyma.11G251500.6.Wm82.a2.v1	--	--	Molecular Function: DNA binding (GO:0003677);; Cellular Component: nucleus (GO:0005634);;	--	--	--	SBP domain	Squamosa promoter-binding-like protein 12 GN=SPL12 OS=Oryza sativa subsp. indica (Rice) PE=2 SV=1	K	Transcription	PREDICTED: uncharacterized protein LOC100796013 isoform X8 [Glycine max]	3235	CDS	2	0	0.163326	1197	2	0	0.163326	--	--	--	--
gma-miR156j	TTGACAGAAGATAGAGAGCAC	Glyma.11G251500.Wm82.a2.v1.new2	--	--	Molecular Function: DNA binding (GO:0003677);; Cellular Component: nucleus (GO:0005634);;	--	--	--	SBP domain	Squamosa promoter-binding-like protein 2 GN=SPL2 OS=Arabidopsis thaliana (Mouse-ear cress) PE=2 SV=1	K	Transcription	PREDICTED: uncharacterized protein LOC100796013 isoform X1 [Glycine max]	1186	3UTR	2	0	0.163326	1197	2	0	0.163326	--	--	--	--
gma-miR156j	TTGACAGAAGATAGAGAGCAC	Glyma.13G177400.1.Wm82.a2.v1	--	--	Molecular Function: DNA binding (GO:0003677);; Cellular Component: nucleus (GO:0005634);;	--	--	--	SBP domain	Squamosa promoter-binding protein 1 GN=SBP1 OS=Antirrhinum majus (Garden snapdragon) PE=2 SV=1	K	Transcription	uncharacterized protein LOC100527199 [Glycine max]	770	3UTR	1	0	0.0142661	5	1	0	0.0142661	--	--	--	--
gma-miR156j	TTGACAGAAGATAGAGAGCAC	Glyma.11G251500.10.Wm82.a2.v1	--	--	Molecular Function: DNA binding (GO:0003677);; Cellular Component: nucleus (GO:0005634);;	--	--	--	SBP domain	Squamosa promoter-binding-like protein 12 GN=SPL12 OS=Oryza sativa subsp. indica (Rice) PE=2 SV=1	K	Transcription	PREDICTED: uncharacterized protein LOC100796013 isoform X8 [Glycine max]	1303	CDS	2	0	0.163326	1197	2	0	0.163326	--	--	--	--
gma-miR156j	TTGACAGAAGATAGAGAGCAC	Glyma.08G011500.2.Wm82.a2.v1	--	--	Molecular Function: DNA binding (GO:0003677);; Cellular Component: nucleus (GO:0005634);;	--	--	--	SBP domain	Squamosa promoter-binding-like protein 13B GN=MFB16.6 OS=Arabidopsis thaliana (Mouse-ear cress) PE=3 SV=1	K	Transcription	PREDICTED: squamosa promoter-binding-like protein 13B-like isoform X1 [Glycine max]	1365	CDS	2	3	0.0640466	12	2	3	0.0640466	--	--	--	--
gma-miR156j	TTGACAGAAGATAGAGAGCAC	Glyma.11G251500.20.Wm82.a2.v1	--	--	Molecular Function: DNA binding (GO:0003677);; Cellular Component: nucleus (GO:0005634);;	--	--	--	SBP domain	Squamosa promoter-binding-like protein 12 GN=SPL12 OS=Oryza sativa subsp. indica (Rice) PE=2 SV=1	K	Transcription	PREDICTED: uncharacterized protein LOC100796013 isoform X8 [Glycine max]	1331	CDS	2	0	0.163326	1197	2	0	0.163326	--	--	--	--
gma-miR156j	TTGACAGAAGATAGAGAGCAC	Glyma.11G251500.Wm82.a2.v1.new1	--	--	Molecular Function: DNA binding (GO:0003677);; Cellular Component: nucleus (GO:0005634);;	--	--	--	SBP domain	Squamosa promoter-binding-like protein 12 GN=SPL12 OS=Oryza sativa subsp. indica (Rice) PE=2 SV=1	K	Transcription	Squamosa promoter-binding-like protein 12 [Glycine soja]	2968	CDS	2	0	0.163326	1197	2	0	0.163326	--	--	--	--
gma-miR156j	TTGACAGAAGATAGAGAGCAC	Glyma.11G251500.8.Wm82.a2.v1	--	--	Molecular Function: DNA binding (GO:0003677);; Cellular Component: nucleus (GO:0005634);;	--	--	--	SBP domain	Squamosa promoter-binding-like protein 12 GN=SPL12 OS=Oryza sativa subsp. indica (Rice) PE=2 SV=1	K	Transcription	Squamosa promoter-binding-like protein 12 [Glycine soja]	3397	CDS	2	0	0.163326	1197	2	0	0.163326	--	--	--	--
gma-miR156j	TTGACAGAAGATAGAGAGCAC	Glyma.13G067300.Wm82.a2.v1.new1	--	--	--	--	--	--	--	--	S	Function unknown	PREDICTED: uncharacterized protein LOC102665456 isoform X1 [Glycine max]	1018	CDS	2.5	1	0.0263889	15	2.5	1	0.0263889	--	--	--	--
gma-miR156j	TTGACAGAAGATAGAGAGCAC	Glyma.19G094000.1.Wm82.a2.v1	--	--	Molecular Function: DNA binding (GO:0003677);; Cellular Component: nucleus (GO:0005634);;	--	--	--	SBP domain	Squamosa promoter-binding-like protein 16 GN=P0702E04.9 OS=Oryza sativa subsp. japonica (Rice) PE=2 SV=1	S	Function unknown	PREDICTED: squamosa promoter-binding-like protein 16-like [Glycine max]	1581	CDS	0	0	0.0463756	3717	0	0	0.0537654	495	0	0	0.0463756
gma-miR156j	TTGACAGAAGATAGAGAGCAC	Glyma.16G054500.2.Wm82.a2.v1	--	--	Molecular Function: DNA binding (GO:0003677);; Cellular Component: nucleus (GO:0005634);;	--	--	--	SBP domain	Squamosa promoter-binding-like protein 16 GN=P0702E04.9 OS=Oryza sativa subsp. japonica (Rice) PE=2 SV=1	S	Function unknown	PREDICTED: squamosa promoter-binding-like protein 16-like isoform X1 [Glycine max]	1088	CDS	0	0	0.0463756	2228	0	0	0.0537654	160	0	0	0.0463756
gma-miR156k	TTGACAGAAGAGAGTGAGCAC	Glyma.11G251500.20.Wm82.a2.v1	--	--	Molecular Function: DNA binding (GO:0003677);; Cellular Component: nucleus (GO:0005634);;	--	--	--	SBP domain	Squamosa promoter-binding-like protein 12 GN=SPL12 OS=Oryza sativa subsp. indica (Rice) PE=2 SV=1	K	Transcription	PREDICTED: uncharacterized protein LOC100796013 isoform X8 [Glycine max]	1331	CDS	1	0	0.178295	1197	1	0	0.178295	--	--	--	--
gma-miR156k	TTGACAGAAGAGAGTGAGCAC	Glyma.11G251500.12.Wm82.a2.v1	--	--	Molecular Function: DNA binding (GO:0003677);; Cellular Component: nucleus (GO:0005634);;	--	--	--	SBP domain	Squamosa promoter-binding-like protein 12 GN=SPL12 OS=Oryza sativa subsp. indica (Rice) PE=2 SV=1	K	Transcription	PREDICTED: uncharacterized protein LOC100796013 isoform X8 [Glycine max]	1331	CDS	1	0	0.178295	1197	1	0	0.178295	--	--	--	--
gma-miR156k	TTGACAGAAGAGAGTGAGCAC	Glyma.11G251500.1.Wm82.a2.v1	--	--	Molecular Function: DNA binding (GO:0003677);; Cellular Component: nucleus (GO:0005634);;	--	--	--	SBP domain	Squamosa promoter-binding-like protein 2 GN=SPL2 OS=Arabidopsis thaliana (Mouse-ear cress) PE=2 SV=1	K	Transcription	Squamosa promoter-binding-like protein 12 [Glycine soja]	3661	CDS	1	0	0.178295	1197	1	0	0.178295	--	--	--	--
gma-miR156k	TTGACAGAAGAGAGTGAGCAC	Glyma.08G011500.4.Wm82.a2.v1	--	--	Molecular Function: DNA binding (GO:0003677);; Cellular Component: nucleus (GO:0005634);;	--	--	--	SBP domain	Squamosa promoter-binding-like protein 13B GN=MFB16.6 OS=Arabidopsis thaliana (Mouse-ear cress) PE=3 SV=1	K	Transcription	PREDICTED: squamosa promoter-binding-like protein 13B-like isoform X1 [Glycine max]	1243	CDS	2	3	0.0709048	12	2	3	0.0709048	--	--	--	--
gma-miR156k	TTGACAGAAGAGAGTGAGCAC	Glyma.11G251500.11.Wm82.a2.v1	--	--	Molecular Function: DNA binding (GO:0003677);; Cellular Component: nucleus (GO:0005634);;	--	--	--	SBP domain	Squamosa promoter-binding-like protein 12 GN=SPL12 OS=Oryza sativa subsp. indica (Rice) PE=2 SV=1	K	Transcription	PREDICTED: uncharacterized protein LOC100796013 isoform X8 [Glycine max]	3316	CDS	1	0	0.178295	1197	1	0	0.178295	--	--	--	--
gma-miR156k	TTGACAGAAGAGAGTGAGCAC	Glyma.11G251500.2.Wm82.a2.v1	--	--	Molecular Function: DNA binding (GO:0003677);; Cellular Component: nucleus (GO:0005634);;	--	--	--	SBP domain	Squamosa promoter-binding-like protein 2 GN=SPL2 OS=Arabidopsis thaliana (Mouse-ear cress) PE=2 SV=1	K	Transcription	PREDICTED: uncharacterized protein LOC100796013 isoform X1 [Glycine max]	1534	CDS	1	0	0.178295	1197	1	0	0.178295	--	--	--	--
gma-miR156k	TTGACAGAAGAGAGTGAGCAC	Glyma.11G251500.10.Wm82.a2.v1	--	--	Molecular Function: DNA binding (GO:0003677);; Cellular Component: nucleus (GO:0005634);;	--	--	--	SBP domain	Squamosa promoter-binding-like protein 12 GN=SPL12 OS=Oryza sativa subsp. indica (Rice) PE=2 SV=1	K	Transcription	PREDICTED: uncharacterized protein LOC100796013 isoform X8 [Glycine max]	1303	CDS	1	0	0.178295	1197	1	0	0.178295	--	--	--	--
gma-miR156k	TTGACAGAAGAGAGTGAGCAC	Glyma.11G251500.13.Wm82.a2.v1	--	--	Molecular Function: DNA binding (GO:0003677);; Cellular Component: nucleus (GO:0005634);;	--	--	--	SBP domain	Squamosa promoter-binding-like protein 2 GN=SPL2 OS=Arabidopsis thaliana (Mouse-ear cress) PE=2 SV=1	K	Transcription	PREDICTED: uncharacterized protein LOC100796013 isoform X1 [Glycine max]	1449	CDS	1	0	0.178295	1197	1	0	0.178295	--	--	--	--
gma-miR156k	TTGACAGAAGAGAGTGAGCAC	Glyma.16G054500.3.Wm82.a2.v1	--	--	Molecular Function: DNA binding (GO:0003677);; Cellular Component: nucleus (GO:0005634);;	--	--	--	SBP domain	Squamosa promoter-binding-like protein 16 GN=P0702E04.9 OS=Oryza sativa subsp. japonica (Rice) PE=2 SV=1	S	Function unknown	PREDICTED: squamosa promoter-binding-like protein 16-like isoform X1 [Glycine max]	1055	CDS	3	0	0.0472809	2228	3	0	0.0548107	160	3	0	0.0472809
gma-miR156k	TTGACAGAAGAGAGTGAGCAC	Glyma.11G251500.17.Wm82.a2.v1	--	--	Molecular Function: DNA binding (GO:0003677);; Cellular Component: nucleus (GO:0005634);;	--	--	--	SBP domain	Squamosa promoter-binding-like protein 2 GN=SPL2 OS=Arabidopsis thaliana (Mouse-ear cress) PE=2 SV=1	K	Transcription	PREDICTED: uncharacterized protein LOC100796013 isoform X1 [Glycine max]	1300	CDS	1	0	0.178295	1197	1	0	0.178295	--	--	--	--
gma-miR156k	TTGACAGAAGAGAGTGAGCAC	Glyma.11G251500.19.Wm82.a2.v1	--	--	Molecular Function: DNA binding (GO:0003677);; Cellular Component: nucleus (GO:0005634);;	--	--	--	SBP domain	Squamosa promoter-binding-like protein 12 GN=SPL12 OS=Oryza sativa subsp. indica (Rice) PE=2 SV=1	K	Transcription	PREDICTED: uncharacterized protein LOC100796013 isoform X8 [Glycine max]	1932	CDS	1	0	0.178295	1197	1	0	0.178295	--	--	--	--
gma-miR156k	TTGACAGAAGAGAGTGAGCAC	Glyma.11G251500.Wm82.a2.v1.new2	--	--	Molecular Function: DNA binding (GO:0003677);; Cellular Component: nucleus (GO:0005634);;	--	--	--	SBP domain	Squamosa promoter-binding-like protein 2 GN=SPL2 OS=Arabidopsis thaliana (Mouse-ear cress) PE=2 SV=1	K	Transcription	PREDICTED: uncharacterized protein LOC100796013 isoform X1 [Glycine max]	1186	3UTR	1	0	0.178295	1197	1	0	0.178295	--	--	--	--
gma-miR156k	TTGACAGAAGAGAGTGAGCAC	Glyma.11G251500.7.Wm82.a2.v1	--	--	Molecular Function: DNA binding (GO:0003677);; Cellular Component: nucleus (GO:0005634);;	--	--	--	SBP domain	Squamosa promoter-binding-like protein 12 GN=SPL12 OS=Oryza sativa subsp. indica (Rice) PE=2 SV=1	K	Transcription	Squamosa promoter-binding-like protein 12 [Glycine soja]	1259	CDS	1	0	0.178295	1197	1	0	0.178295	--	--	--	--
gma-miR156k	TTGACAGAAGAGAGTGAGCAC	Glyma.11G251500.15.Wm82.a2.v1	--	--	Molecular Function: DNA binding (GO:0003677);; Cellular Component: nucleus (GO:0005634);;	--	--	--	SBP domain	Squamosa promoter-binding-like protein 2 GN=SPL2 OS=Arabidopsis thaliana (Mouse-ear cress) PE=2 SV=1	K	Transcription	PREDICTED: uncharacterized protein LOC100796013 isoform X1 [Glycine max]	1409	CDS	1	0	0.178295	1197	1	0	0.178295	--	--	--	--
gma-miR156k	TTGACAGAAGAGAGTGAGCAC	Glyma.13G177400.1.Wm82.a2.v1	--	--	Molecular Function: DNA binding (GO:0003677);; Cellular Component: nucleus (GO:0005634);;	--	--	--	SBP domain	Squamosa promoter-binding protein 1 GN=SBP1 OS=Antirrhinum majus (Garden snapdragon) PE=2 SV=1	K	Transcription	uncharacterized protein LOC100527199 [Glycine max]	770	3UTR	2	0	0.156517	5	2	0	0.156517	--	--	--	--
gma-miR156k	TTGACAGAAGAGAGTGAGCAC	Glyma.19G094000.2.Wm82.a2.v1	--	--	Molecular Function: DNA binding (GO:0003677);; Cellular Component: nucleus (GO:0005634);;	--	--	--	SBP domain	Squamosa promoter-binding-like protein 16 GN=P0702E04.9 OS=Oryza sativa subsp. japonica (Rice) PE=2 SV=1	S	Function unknown	PREDICTED: squamosa promoter-binding-like protein 16-like [Glycine max]	1310	CDS	3	0	0.0472809	3717	3	0	0.0548107	495	3	0	0.0472809
gma-miR156k	TTGACAGAAGAGAGTGAGCAC	Glyma.11G251500.Wm82.a2.v1.new1	--	--	Molecular Function: DNA binding (GO:0003677);; Cellular Component: nucleus (GO:0005634);;	--	--	--	SBP domain	Squamosa promoter-binding-like protein 12 GN=SPL12 OS=Oryza sativa subsp. indica (Rice) PE=2 SV=1	K	Transcription	Squamosa promoter-binding-like protein 12 [Glycine soja]	2968	CDS	1	0	0.178295	1197	1	0	0.178295	--	--	--	--
gma-miR156k	TTGACAGAAGAGAGTGAGCAC	Glyma.11G251500.14.Wm82.a2.v1	--	--	Molecular Function: DNA binding (GO:0003677);; Cellular Component: nucleus (GO:0005634);;	--	--	--	SBP domain	Squamosa promoter-binding-like protein 2 GN=SPL2 OS=Arabidopsis thaliana (Mouse-ear cress) PE=2 SV=1	K	Transcription	PREDICTED: uncharacterized protein LOC100796013 isoform X1 [Glycine max]	1312	CDS	1	0	0.178295	1197	1	0	0.178295	--	--	--	--
gma-miR156k	TTGACAGAAGAGAGTGAGCAC	Glyma.11G251500.9.Wm82.a2.v1	--	--	Molecular Function: DNA binding (GO:0003677);; Cellular Component: nucleus (GO:0005634);;	--	--	--	SBP domain	Squamosa promoter-binding-like protein 12 GN=SPL12 OS=Oryza sativa subsp. indica (Rice) PE=2 SV=1	K	Transcription	Squamosa promoter-binding-like protein 12 [Glycine soja]	3244	CDS	1	0	0.178295	1197	1	0	0.178295	--	--	--	--
gma-miR156k	TTGACAGAAGAGAGTGAGCAC	Glyma.08G011500.2.Wm82.a2.v1	--	--	Molecular Function: DNA binding (GO:0003677);; Cellular Component: nucleus (GO:0005634);;	--	--	--	SBP domain	Squamosa promoter-binding-like protein 13B GN=MFB16.6 OS=Arabidopsis thaliana (Mouse-ear cress) PE=3 SV=1	K	Transcription	PREDICTED: squamosa promoter-binding-like protein 13B-like isoform X1 [Glycine max]	1365	CDS	2	3	0.0709048	12	2	3	0.0709048	--	--	--	--
gma-miR156k	TTGACAGAAGAGAGTGAGCAC	Glyma.11G251500.8.Wm82.a2.v1	--	--	Molecular Function: DNA binding (GO:0003677);; Cellular Component: nucleus (GO:0005634);;	--	--	--	SBP domain	Squamosa promoter-binding-like protein 12 GN=SPL12 OS=Oryza sativa subsp. indica (Rice) PE=2 SV=1	K	Transcription	Squamosa promoter-binding-like protein 12 [Glycine soja]	3397	CDS	1	0	0.178295	1197	1	0	0.178295	--	--	--	--
gma-miR156k	TTGACAGAAGAGAGTGAGCAC	Glyma.11G251500.16.Wm82.a2.v1	--	--	Molecular Function: DNA binding (GO:0003677);; Cellular Component: nucleus (GO:0005634);;	--	--	--	SBP domain	Squamosa promoter-binding-like protein 2 GN=SPL2 OS=Arabidopsis thaliana (Mouse-ear cress) PE=2 SV=1	K	Transcription	Squamosa promoter-binding-like protein 12 [Glycine soja]	3221	CDS	1	0	0.178295	1197	1	0	0.178295	--	--	--	--
gma-miR156k	TTGACAGAAGAGAGTGAGCAC	Glyma.11G251500.4.Wm82.a2.v1	--	--	Molecular Function: DNA binding (GO:0003677);; Cellular Component: nucleus (GO:0005634);;	--	--	--	SBP domain	Squamosa promoter-binding-like protein 12 GN=SPL12 OS=Oryza sativa subsp. indica (Rice) PE=2 SV=1	K	Transcription	PREDICTED: uncharacterized protein LOC100796013 isoform X8 [Glycine max]	1250	CDS	1	0	0.178295	1197	1	0	0.178295	--	--	--	--
gma-miR156k	TTGACAGAAGAGAGTGAGCAC	Glyma.19G094000.1.Wm82.a2.v1	--	--	Molecular Function: DNA binding (GO:0003677);; Cellular Component: nucleus (GO:0005634);;	--	--	--	SBP domain	Squamosa promoter-binding-like protein 16 GN=P0702E04.9 OS=Oryza sativa subsp. japonica (Rice) PE=2 SV=1	S	Function unknown	PREDICTED: squamosa promoter-binding-like protein 16-like [Glycine max]	1581	CDS	3	0	0.0472809	3717	3	0	0.0548107	495	3	0	0.0472809
gma-miR156k	TTGACAGAAGAGAGTGAGCAC	Glyma.08G011500.1.Wm82.a2.v1	--	--	Molecular Function: DNA binding (GO:0003677);; Cellular Component: nucleus (GO:0005634);;	--	--	--	SBP domain	Squamosa promoter-binding-like protein 13B GN=MFB16.6 OS=Arabidopsis thaliana (Mouse-ear cress) PE=3 SV=1	K	Transcription	PREDICTED: squamosa promoter-binding-like protein 13B-like isoform X1 [Glycine max]	1390	CDS	2	3	0.0709048	12	2	3	0.0709048	--	--	--	--
gma-miR156k	TTGACAGAAGAGAGTGAGCAC	Glyma.11G251500.6.Wm82.a2.v1	--	--	Molecular Function: DNA binding (GO:0003677);; Cellular Component: nucleus (GO:0005634);;	--	--	--	SBP domain	Squamosa promoter-binding-like protein 12 GN=SPL12 OS=Oryza sativa subsp. indica (Rice) PE=2 SV=1	K	Transcription	PREDICTED: uncharacterized protein LOC100796013 isoform X8 [Glycine max]	3235	CDS	1	0	0.178295	1197	1	0	0.178295	--	--	--	--
gma-miR156k	TTGACAGAAGAGAGTGAGCAC	Glyma.08G011500.3.Wm82.a2.v1	--	--	Molecular Function: DNA binding (GO:0003677);; Cellular Component: nucleus (GO:0005634);;	--	--	--	SBP domain	Squamosa promoter-binding-like protein 13B GN=MFB16.6 OS=Arabidopsis thaliana (Mouse-ear cress) PE=3 SV=1	K	Transcription	PREDICTED: squamosa promoter-binding-like protein 13B-like isoform X1 [Glycine max]	1297	CDS	2	3	0.0709048	12	2	3	0.0709048	--	--	--	--
gma-miR156k	TTGACAGAAGAGAGTGAGCAC	Glyma.16G054500.2.Wm82.a2.v1	--	--	Molecular Function: DNA binding (GO:0003677);; Cellular Component: nucleus (GO:0005634);;	--	--	--	SBP domain	Squamosa promoter-binding-like protein 16 GN=P0702E04.9 OS=Oryza sativa subsp. japonica (Rice) PE=2 SV=1	S	Function unknown	PREDICTED: squamosa promoter-binding-like protein 16-like isoform X1 [Glycine max]	1088	CDS	3	0	0.0472809	2228	3	0	0.0548107	160	3	0	0.0472809
gma-miR156k	TTGACAGAAGAGAGTGAGCAC	Glyma.16G054500.1.Wm82.a2.v1	--	--	Molecular Function: DNA binding (GO:0003677);; Cellular Component: nucleus (GO:0005634);;	--	--	--	SBP domain	Squamosa promoter-binding-like protein 16 GN=P0702E04.9 OS=Oryza sativa subsp. japonica (Rice) PE=2 SV=1	S	Function unknown	PREDICTED: squamosa promoter-binding-like protein 16-like isoform X1 [Glycine max]	1497	CDS	3	0	0.0472809	2228	3	0	0.0548107	160	3	0	0.0472809
gma-miR156k	TTGACAGAAGAGAGTGAGCAC	Glyma.11G251500.5.Wm82.a2.v1	--	--	Molecular Function: DNA binding (GO:0003677);; Cellular Component: nucleus (GO:0005634);;	--	--	--	SBP domain	Squamosa promoter-binding-like protein 12 GN=SPL12 OS=Oryza sativa subsp. indica (Rice) PE=2 SV=1	K	Transcription	PREDICTED: uncharacterized protein LOC100796013 isoform X8 [Glycine max]	3388	CDS	1	0	0.178295	1197	1	0	0.178295	--	--	--	--
gma-miR156k	TTGACAGAAGAGAGTGAGCAC	Glyma.11G251500.3.Wm82.a2.v1	--	--	Molecular Function: DNA binding (GO:0003677);; Cellular Component: nucleus (GO:0005634);;	--	--	--	SBP domain	Squamosa promoter-binding-like protein 2 GN=SPL2 OS=Arabidopsis thaliana (Mouse-ear cress) PE=2 SV=1	K	Transcription	PREDICTED: uncharacterized protein LOC100796013 isoform X1 [Glycine max]	1351	CDS	1	0	0.178295	1197	1	0	0.178295	--	--	--	--
gma-miR156k	TTGACAGAAGAGAGTGAGCAC	Glyma.16G054500.Wm82.a2.v1.new1	--	--	Molecular Function: DNA binding (GO:0003677);; Cellular Component: nucleus (GO:0005634);;	--	--	--	SBP domain	Squamosa promoter-binding-like protein 16 GN=P0702E04.9 OS=Oryza sativa subsp. japonica (Rice) PE=2 SV=1	S	Function unknown	PREDICTED: squamosa promoter-binding-like protein 16-like isoform X1 [Glycine max]	1548	CDS	3	0	0.0472809	2228	3	0	0.0548107	160	3	0	0.0472809
gma-miR156k	TTGACAGAAGAGAGTGAGCAC	Glyma.19G094000.Wm82.a2.v1.new1	--	--	Molecular Function: DNA binding (GO:0003677);; Cellular Component: nucleus (GO:0005634);;	--	--	--	SBP domain	Squamosa promoter-binding-like protein 16 GN=P0702E04.9 OS=Oryza sativa subsp. japonica (Rice) PE=2 SV=1	S	Function unknown	PREDICTED: squamosa promoter-binding-like protein 16-like [Glycine max]	1484	CDS	3	0	0.0472809	3717	3	0	0.0548107	495	3	0	0.0472809
gma-miR156l	TTGACAGAAGATAGAGAGCAC	Glyma.13G067300.1.Wm82.a2.v1	--	--	--	--	--	--	--	--	S	Function unknown	PREDICTED: uncharacterized protein LOC102665456 isoform X1 [Glycine max]	1018	CDS	2.5	1	0.0263889	15	2.5	1	0.0263889	--	--	--	--
gma-miR156l	TTGACAGAAGATAGAGAGCAC	Glyma.11G251500.13.Wm82.a2.v1	--	--	Molecular Function: DNA binding (GO:0003677);; Cellular Component: nucleus (GO:0005634);;	--	--	--	SBP domain	Squamosa promoter-binding-like protein 2 GN=SPL2 OS=Arabidopsis thaliana (Mouse-ear cress) PE=2 SV=1	K	Transcription	PREDICTED: uncharacterized protein LOC100796013 isoform X1 [Glycine max]	1449	CDS	2	0	0.163326	1197	2	0	0.163326	--	--	--	--
gma-miR156l	TTGACAGAAGATAGAGAGCAC	Glyma.11G251500.16.Wm82.a2.v1	--	--	Molecular Function: DNA binding (GO:0003677);; Cellular Component: nucleus (GO:0005634);;	--	--	--	SBP domain	Squamosa promoter-binding-like protein 2 GN=SPL2 OS=Arabidopsis thaliana (Mouse-ear cress) PE=2 SV=1	K	Transcription	Squamosa promoter-binding-like protein 12 [Glycine soja]	3221	CDS	2	0	0.163326	1197	2	0	0.163326	--	--	--	--
gma-miR156l	TTGACAGAAGATAGAGAGCAC	Glyma.11G251500.20.Wm82.a2.v1	--	--	Molecular Function: DNA binding (GO:0003677);; Cellular Component: nucleus (GO:0005634);;	--	--	--	SBP domain	Squamosa promoter-binding-like protein 12 GN=SPL12 OS=Oryza sativa subsp. indica (Rice) PE=2 SV=1	K	Transcription	PREDICTED: uncharacterized protein LOC100796013 isoform X8 [Glycine max]	1331	CDS	2	0	0.163326	1197	2	0	0.163326	--	--	--	--
gma-miR156l	TTGACAGAAGATAGAGAGCAC	Glyma.19G094000.Wm82.a2.v1.new1	--	--	Molecular Function: DNA binding (GO:0003677);; Cellular Component: nucleus (GO:0005634);;	--	--	--	SBP domain	Squamosa promoter-binding-like protein 16 GN=P0702E04.9 OS=Oryza sativa subsp. japonica (Rice) PE=2 SV=1	S	Function unknown	PREDICTED: squamosa promoter-binding-like protein 16-like [Glycine max]	1484	CDS	0	0	0.0463756	3717	0	0	0.0537654	495	0	0	0.0463756
gma-miR156l	TTGACAGAAGATAGAGAGCAC	Glyma.13G067300.Wm82.a2.v1.new1	--	--	--	--	--	--	--	--	S	Function unknown	PREDICTED: uncharacterized protein LOC102665456 isoform X1 [Glycine max]	1018	CDS	2.5	1	0.0263889	15	2.5	1	0.0263889	--	--	--	--
gma-miR156l	TTGACAGAAGATAGAGAGCAC	Glyma.11G251500.8.Wm82.a2.v1	--	--	Molecular Function: DNA binding (GO:0003677);; Cellular Component: nucleus (GO:0005634);;	--	--	--	SBP domain	Squamosa promoter-binding-like protein 12 GN=SPL12 OS=Oryza sativa subsp. indica (Rice) PE=2 SV=1	K	Transcription	Squamosa promoter-binding-like protein 12 [Glycine soja]	3397	CDS	2	0	0.163326	1197	2	0	0.163326	--	--	--	--
gma-miR156l	TTGACAGAAGATAGAGAGCAC	Glyma.16G054500.1.Wm82.a2.v1	--	--	Molecular Function: DNA binding (GO:0003677);; Cellular Component: nucleus (GO:0005634);;	--	--	--	SBP domain	Squamosa promoter-binding-like protein 16 GN=P0702E04.9 OS=Oryza sativa subsp. japonica (Rice) PE=2 SV=1	S	Function unknown	PREDICTED: squamosa promoter-binding-like protein 16-like isoform X1 [Glycine max]	1497	CDS	0	0	0.0463756	2228	0	0	0.0537654	160	0	0	0.0463756
gma-miR156l	TTGACAGAAGATAGAGAGCAC	Glyma.11G251500.10.Wm82.a2.v1	--	--	Molecular Function: DNA binding (GO:0003677);; Cellular Component: nucleus (GO:0005634);;	--	--	--	SBP domain	Squamosa promoter-binding-like protein 12 GN=SPL12 OS=Oryza sativa subsp. indica (Rice) PE=2 SV=1	K	Transcription	PREDICTED: uncharacterized protein LOC100796013 isoform X8 [Glycine max]	1303	CDS	2	0	0.163326	1197	2	0	0.163326	--	--	--	--
gma-miR156l	TTGACAGAAGATAGAGAGCAC	Glyma.11G251500.2.Wm82.a2.v1	--	--	Molecular Function: DNA binding (GO:0003677);; Cellular Component: nucleus (GO:0005634);;	--	--	--	SBP domain	Squamosa promoter-binding-like protein 2 GN=SPL2 OS=Arabidopsis thaliana (Mouse-ear cress) PE=2 SV=1	K	Transcription	PREDICTED: uncharacterized protein LOC100796013 isoform X1 [Glycine max]	1534	CDS	2	0	0.163326	1197	2	0	0.163326	--	--	--	--
gma-miR156l	TTGACAGAAGATAGAGAGCAC	Glyma.08G011500.1.Wm82.a2.v1	--	--	Molecular Function: DNA binding (GO:0003677);; Cellular Component: nucleus (GO:0005634);;	--	--	--	SBP domain	Squamosa promoter-binding-like protein 13B GN=MFB16.6 OS=Arabidopsis thaliana (Mouse-ear cress) PE=3 SV=1	K	Transcription	PREDICTED: squamosa promoter-binding-like protein 13B-like isoform X1 [Glycine max]	1390	CDS	2	3	0.0640466	12	2	3	0.0640466	--	--	--	--
gma-miR156l	TTGACAGAAGATAGAGAGCAC	Glyma.13G177400.1.Wm82.a2.v1	--	--	Molecular Function: DNA binding (GO:0003677);; Cellular Component: nucleus (GO:0005634);;	--	--	--	SBP domain	Squamosa promoter-binding protein 1 GN=SBP1 OS=Antirrhinum majus (Garden snapdragon) PE=2 SV=1	K	Transcription	uncharacterized protein LOC100527199 [Glycine max]	770	3UTR	1	0	0.0142661	5	1	0	0.0142661	--	--	--	--
gma-miR156l	TTGACAGAAGATAGAGAGCAC	Glyma.11G251500.9.Wm82.a2.v1	--	--	Molecular Function: DNA binding (GO:0003677);; Cellular Component: nucleus (GO:0005634);;	--	--	--	SBP domain	Squamosa promoter-binding-like protein 12 GN=SPL12 OS=Oryza sativa subsp. indica (Rice) PE=2 SV=1	K	Transcription	Squamosa promoter-binding-like protein 12 [Glycine soja]	3244	CDS	2	0	0.163326	1197	2	0	0.163326	--	--	--	--
gma-miR156l	TTGACAGAAGATAGAGAGCAC	Glyma.11G251500.14.Wm82.a2.v1	--	--	Molecular Function: DNA binding (GO:0003677);; Cellular Component: nucleus (GO:0005634);;	--	--	--	SBP domain	Squamosa promoter-binding-like protein 2 GN=SPL2 OS=Arabidopsis thaliana (Mouse-ear cress) PE=2 SV=1	K	Transcription	PREDICTED: uncharacterized protein LOC100796013 isoform X1 [Glycine max]	1312	CDS	2	0	0.163326	1197	2	0	0.163326	--	--	--	--
gma-miR156l	TTGACAGAAGATAGAGAGCAC	Glyma.11G251500.1.Wm82.a2.v1	--	--	Molecular Function: DNA binding (GO:0003677);; Cellular Component: nucleus (GO:0005634);;	--	--	--	SBP domain	Squamosa promoter-binding-like protein 2 GN=SPL2 OS=Arabidopsis thaliana (Mouse-ear cress) PE=2 SV=1	K	Transcription	Squamosa promoter-binding-like protein 12 [Glycine soja]	3661	CDS	2	0	0.163326	1197	2	0	0.163326	--	--	--	--
gma-miR156l	TTGACAGAAGATAGAGAGCAC	Glyma.11G251500.19.Wm82.a2.v1	--	--	Molecular Function: DNA binding (GO:0003677);; Cellular Component: nucleus (GO:0005634);;	--	--	--	SBP domain	Squamosa promoter-binding-like protein 12 GN=SPL12 OS=Oryza sativa subsp. indica (Rice) PE=2 SV=1	K	Transcription	PREDICTED: uncharacterized protein LOC100796013 isoform X8 [Glycine max]	1932	CDS	2	0	0.163326	1197	2	0	0.163326	--	--	--	--
gma-miR156l	TTGACAGAAGATAGAGAGCAC	Glyma.19G094000.2.Wm82.a2.v1	--	--	Molecular Function: DNA binding (GO:0003677);; Cellular Component: nucleus (GO:0005634);;	--	--	--	SBP domain	Squamosa promoter-binding-like protein 16 GN=P0702E04.9 OS=Oryza sativa subsp. japonica (Rice) PE=2 SV=1	S	Function unknown	PREDICTED: squamosa promoter-binding-like protein 16-like [Glycine max]	1310	CDS	0	0	0.0463756	3717	0	0	0.0537654	495	0	0	0.0463756
gma-miR156l	TTGACAGAAGATAGAGAGCAC	Glyma.13G067300.2.Wm82.a2.v1	--	--	--	--	--	--	--	--	S	Function unknown	PREDICTED: uncharacterized protein LOC102665456 isoform X1 [Glycine max]	1018	CDS	2.5	1	0.0263889	15	2.5	1	0.0263889	--	--	--	--
gma-miR156l	TTGACAGAAGATAGAGAGCAC	Glyma.11G251500.6.Wm82.a2.v1	--	--	Molecular Function: DNA binding (GO:0003677);; Cellular Component: nucleus (GO:0005634);;	--	--	--	SBP domain	Squamosa promoter-binding-like protein 12 GN=SPL12 OS=Oryza sativa subsp. indica (Rice) PE=2 SV=1	K	Transcription	PREDICTED: uncharacterized protein LOC100796013 isoform X8 [Glycine max]	3235	CDS	2	0	0.163326	1197	2	0	0.163326	--	--	--	--
gma-miR156l	TTGACAGAAGATAGAGAGCAC	Glyma.11G251500.15.Wm82.a2.v1	--	--	Molecular Function: DNA binding (GO:0003677);; Cellular Component: nucleus (GO:0005634);;	--	--	--	SBP domain	Squamosa promoter-binding-like protein 2 GN=SPL2 OS=Arabidopsis thaliana (Mouse-ear cress) PE=2 SV=1	K	Transcription	PREDICTED: uncharacterized protein LOC100796013 isoform X1 [Glycine max]	1409	CDS	2	0	0.163326	1197	2	0	0.163326	--	--	--	--
gma-miR156l	TTGACAGAAGATAGAGAGCAC	Glyma.19G094000.1.Wm82.a2.v1	--	--	Molecular Function: DNA binding (GO:0003677);; Cellular Component: nucleus (GO:0005634);;	--	--	--	SBP domain	Squamosa promoter-binding-like protein 16 GN=P0702E04.9 OS=Oryza sativa subsp. japonica (Rice) PE=2 SV=1	S	Function unknown	PREDICTED: squamosa promoter-binding-like protein 16-like [Glycine max]	1581	CDS	0	0	0.0463756	3717	0	0	0.0537654	495	0	0	0.0463756
gma-miR156l	TTGACAGAAGATAGAGAGCAC	Glyma.11G251500.17.Wm82.a2.v1	--	--	Molecular Function: DNA binding (GO:0003677);; Cellular Component: nucleus (GO:0005634);;	--	--	--	SBP domain	Squamosa promoter-binding-like protein 2 GN=SPL2 OS=Arabidopsis thaliana (Mouse-ear cress) PE=2 SV=1	K	Transcription	PREDICTED: uncharacterized protein LOC100796013 isoform X1 [Glycine max]	1300	CDS	2	0	0.163326	1197	2	0	0.163326	--	--	--	--
gma-miR156l	TTGACAGAAGATAGAGAGCAC	Glyma.11G251500.4.Wm82.a2.v1	--	--	Molecular Function: DNA binding (GO:0003677);; Cellular Component: nucleus (GO:0005634);;	--	--	--	SBP domain	Squamosa promoter-binding-like protein 12 GN=SPL12 OS=Oryza sativa subsp. indica (Rice) PE=2 SV=1	K	Transcription	PREDICTED: uncharacterized protein LOC100796013 isoform X8 [Glycine max]	1250	CDS	2	0	0.163326	1197	2	0	0.163326	--	--	--	--
gma-miR156l	TTGACAGAAGATAGAGAGCAC	Glyma.11G251500.5.Wm82.a2.v1	--	--	Molecular Function: DNA binding (GO:0003677);; Cellular Component: nucleus (GO:0005634);;	--	--	--	SBP domain	Squamosa promoter-binding-like protein 12 GN=SPL12 OS=Oryza sativa subsp. indica (Rice) PE=2 SV=1	K	Transcription	PREDICTED: uncharacterized protein LOC100796013 isoform X8 [Glycine max]	3388	CDS	2	0	0.163326	1197	2	0	0.163326	--	--	--	--
gma-miR156l	TTGACAGAAGATAGAGAGCAC	Glyma.11G251500.Wm82.a2.v1.new2	--	--	Molecular Function: DNA binding (GO:0003677);; Cellular Component: nucleus (GO:0005634);;	--	--	--	SBP domain	Squamosa promoter-binding-like protein 2 GN=SPL2 OS=Arabidopsis thaliana (Mouse-ear cress) PE=2 SV=1	K	Transcription	PREDICTED: uncharacterized protein LOC100796013 isoform X1 [Glycine max]	1186	3UTR	2	0	0.163326	1197	2	0	0.163326	--	--	--	--
gma-miR156l	TTGACAGAAGATAGAGAGCAC	Glyma.16G054500.3.Wm82.a2.v1	--	--	Molecular Function: DNA binding (GO:0003677);; Cellular Component: nucleus (GO:0005634);;	--	--	--	SBP domain	Squamosa promoter-binding-like protein 16 GN=P0702E04.9 OS=Oryza sativa subsp. japonica (Rice) PE=2 SV=1	S	Function unknown	PREDICTED: squamosa promoter-binding-like protein 16-like isoform X1 [Glycine max]	1055	CDS	0	0	0.0463756	2228	0	0	0.0537654	160	0	0	0.0463756
gma-miR156l	TTGACAGAAGATAGAGAGCAC	Glyma.11G251500.12.Wm82.a2.v1	--	--	Molecular Function: DNA binding (GO:0003677);; Cellular Component: nucleus (GO:0005634);;	--	--	--	SBP domain	Squamosa promoter-binding-like protein 12 GN=SPL12 OS=Oryza sativa subsp. indica (Rice) PE=2 SV=1	K	Transcription	PREDICTED: uncharacterized protein LOC100796013 isoform X8 [Glycine max]	1331	CDS	2	0	0.163326	1197	2	0	0.163326	--	--	--	--
gma-miR156l	TTGACAGAAGATAGAGAGCAC	Glyma.08G011500.3.Wm82.a2.v1	--	--	Molecular Function: DNA binding (GO:0003677);; Cellular Component: nucleus (GO:0005634);;	--	--	--	SBP domain	Squamosa promoter-binding-like protein 13B GN=MFB16.6 OS=Arabidopsis thaliana (Mouse-ear cress) PE=3 SV=1	K	Transcription	PREDICTED: squamosa promoter-binding-like protein 13B-like isoform X1 [Glycine max]	1297	CDS	2	3	0.0640466	12	2	3	0.0640466	--	--	--	--
gma-miR156l	TTGACAGAAGATAGAGAGCAC	Glyma.11G251500.7.Wm82.a2.v1	--	--	Molecular Function: DNA binding (GO:0003677);; Cellular Component: nucleus (GO:0005634);;	--	--	--	SBP domain	Squamosa promoter-binding-like protein 12 GN=SPL12 OS=Oryza sativa subsp. indica (Rice) PE=2 SV=1	K	Transcription	Squamosa promoter-binding-like protein 12 [Glycine soja]	1259	CDS	2	0	0.163326	1197	2	0	0.163326	--	--	--	--
gma-miR156l	TTGACAGAAGATAGAGAGCAC	Glyma.08G011500.4.Wm82.a2.v1	--	--	Molecular Function: DNA binding (GO:0003677);; Cellular Component: nucleus (GO:0005634);;	--	--	--	SBP domain	Squamosa promoter-binding-like protein 13B GN=MFB16.6 OS=Arabidopsis thaliana (Mouse-ear cress) PE=3 SV=1	K	Transcription	PREDICTED: squamosa promoter-binding-like protein 13B-like isoform X1 [Glycine max]	1243	CDS	2	3	0.0640466	12	2	3	0.0640466	--	--	--	--
gma-miR156l	TTGACAGAAGATAGAGAGCAC	Glyma.08G011500.2.Wm82.a2.v1	--	--	Molecular Function: DNA binding (GO:0003677);; Cellular Component: nucleus (GO:0005634);;	--	--	--	SBP domain	Squamosa promoter-binding-like protein 13B GN=MFB16.6 OS=Arabidopsis thaliana (Mouse-ear cress) PE=3 SV=1	K	Transcription	PREDICTED: squamosa promoter-binding-like protein 13B-like isoform X1 [Glycine max]	1365	CDS	2	3	0.0640466	12	2	3	0.0640466	--	--	--	--
gma-miR156l	TTGACAGAAGATAGAGAGCAC	Glyma.16G054500.2.Wm82.a2.v1	--	--	Molecular Function: DNA binding (GO:0003677);; Cellular Component: nucleus (GO:0005634);;	--	--	--	SBP domain	Squamosa promoter-binding-like protein 16 GN=P0702E04.9 OS=Oryza sativa subsp. japonica (Rice) PE=2 SV=1	S	Function unknown	PREDICTED: squamosa promoter-binding-like protein 16-like isoform X1 [Glycine max]	1088	CDS	0	0	0.0463756	2228	0	0	0.0537654	160	0	0	0.0463756
gma-miR156l	TTGACAGAAGATAGAGAGCAC	Glyma.11G251500.3.Wm82.a2.v1	--	--	Molecular Function: DNA binding (GO:0003677);; Cellular Component: nucleus (GO:0005634);;	--	--	--	SBP domain	Squamosa promoter-binding-like protein 2 GN=SPL2 OS=Arabidopsis thaliana (Mouse-ear cress) PE=2 SV=1	K	Transcription	PREDICTED: uncharacterized protein LOC100796013 isoform X1 [Glycine max]	1351	CDS	2	0	0.163326	1197	2	0	0.163326	--	--	--	--
gma-miR156l	TTGACAGAAGATAGAGAGCAC	Glyma.16G054500.Wm82.a2.v1.new1	--	--	Molecular Function: DNA binding (GO:0003677);; Cellular Component: nucleus (GO:0005634);;	--	--	--	SBP domain	Squamosa promoter-binding-like protein 16 GN=P0702E04.9 OS=Oryza sativa subsp. japonica (Rice) PE=2 SV=1	S	Function unknown	PREDICTED: squamosa promoter-binding-like protein 16-like isoform X1 [Glycine max]	1548	CDS	0	0	0.0463756	2228	0	0	0.0537654	160	0	0	0.0463756
gma-miR156l	TTGACAGAAGATAGAGAGCAC	Glyma.11G251500.Wm82.a2.v1.new1	--	--	Molecular Function: DNA binding (GO:0003677);; Cellular Component: nucleus (GO:0005634);;	--	--	--	SBP domain	Squamosa promoter-binding-like protein 12 GN=SPL12 OS=Oryza sativa subsp. indica (Rice) PE=2 SV=1	K	Transcription	Squamosa promoter-binding-like protein 12 [Glycine soja]	2968	CDS	2	0	0.163326	1197	2	0	0.163326	--	--	--	--
gma-miR156l	TTGACAGAAGATAGAGAGCAC	Glyma.11G251500.11.Wm82.a2.v1	--	--	Molecular Function: DNA binding (GO:0003677);; Cellular Component: nucleus (GO:0005634);;	--	--	--	SBP domain	Squamosa promoter-binding-like protein 12 GN=SPL12 OS=Oryza sativa subsp. indica (Rice) PE=2 SV=1	K	Transcription	PREDICTED: uncharacterized protein LOC100796013 isoform X8 [Glycine max]	3316	CDS	2	0	0.163326	1197	2	0	0.163326	--	--	--	--
gma-miR156m	TTGACAGAAGATAGAGAGCAC	Glyma.11G251500.3.Wm82.a2.v1	--	--	Molecular Function: DNA binding (GO:0003677);; Cellular Component: nucleus (GO:0005634);;	--	--	--	SBP domain	Squamosa promoter-binding-like protein 2 GN=SPL2 OS=Arabidopsis thaliana (Mouse-ear cress) PE=2 SV=1	K	Transcription	PREDICTED: uncharacterized protein LOC100796013 isoform X1 [Glycine max]	1351	CDS	2	0	0.163326	1197	2	0	0.163326	--	--	--	--
gma-miR156m	TTGACAGAAGATAGAGAGCAC	Glyma.13G067300.2.Wm82.a2.v1	--	--	--	--	--	--	--	--	S	Function unknown	PREDICTED: uncharacterized protein LOC102665456 isoform X1 [Glycine max]	1018	CDS	2.5	1	0.0263889	15	2.5	1	0.0263889	--	--	--	--
gma-miR156m	TTGACAGAAGATAGAGAGCAC	Glyma.11G251500.17.Wm82.a2.v1	--	--	Molecular Function: DNA binding (GO:0003677);; Cellular Component: nucleus (GO:0005634);;	--	--	--	SBP domain	Squamosa promoter-binding-like protein 2 GN=SPL2 OS=Arabidopsis thaliana (Mouse-ear cress) PE=2 SV=1	K	Transcription	PREDICTED: uncharacterized protein LOC100796013 isoform X1 [Glycine max]	1300	CDS	2	0	0.163326	1197	2	0	0.163326	--	--	--	--
gma-miR156m	TTGACAGAAGATAGAGAGCAC	Glyma.11G251500.12.Wm82.a2.v1	--	--	Molecular Function: DNA binding (GO:0003677);; Cellular Component: nucleus (GO:0005634);;	--	--	--	SBP domain	Squamosa promoter-binding-like protein 12 GN=SPL12 OS=Oryza sativa subsp. indica (Rice) PE=2 SV=1	K	Transcription	PREDICTED: uncharacterized protein LOC100796013 isoform X8 [Glycine max]	1331	CDS	2	0	0.163326	1197	2	0	0.163326	--	--	--	--
gma-miR156m	TTGACAGAAGATAGAGAGCAC	Glyma.11G251500.Wm82.a2.v1.new2	--	--	Molecular Function: DNA binding (GO:0003677);; Cellular Component: nucleus (GO:0005634);;	--	--	--	SBP domain	Squamosa promoter-binding-like protein 2 GN=SPL2 OS=Arabidopsis thaliana (Mouse-ear cress) PE=2 SV=1	K	Transcription	PREDICTED: uncharacterized protein LOC100796013 isoform X1 [Glycine max]	1186	3UTR	2	0	0.163326	1197	2	0	0.163326	--	--	--	--
gma-miR156m	TTGACAGAAGATAGAGAGCAC	Glyma.08G011500.1.Wm82.a2.v1	--	--	Molecular Function: DNA binding (GO:0003677);; Cellular Component: nucleus (GO:0005634);;	--	--	--	SBP domain	Squamosa promoter-binding-like protein 13B GN=MFB16.6 OS=Arabidopsis thaliana (Mouse-ear cress) PE=3 SV=1	K	Transcription	PREDICTED: squamosa promoter-binding-like protein 13B-like isoform X1 [Glycine max]	1390	CDS	2	3	0.0640466	12	2	3	0.0640466	--	--	--	--
gma-miR156m	TTGACAGAAGATAGAGAGCAC	Glyma.13G177400.1.Wm82.a2.v1	--	--	Molecular Function: DNA binding (GO:0003677);; Cellular Component: nucleus (GO:0005634);;	--	--	--	SBP domain	Squamosa promoter-binding protein 1 GN=SBP1 OS=Antirrhinum majus (Garden snapdragon) PE=2 SV=1	K	Transcription	uncharacterized protein LOC100527199 [Glycine max]	770	3UTR	1	0	0.0142661	5	1	0	0.0142661	--	--	--	--
gma-miR156m	TTGACAGAAGATAGAGAGCAC	Glyma.19G094000.2.Wm82.a2.v1	--	--	Molecular Function: DNA binding (GO:0003677);; Cellular Component: nucleus (GO:0005634);;	--	--	--	SBP domain	Squamosa promoter-binding-like protein 16 GN=P0702E04.9 OS=Oryza sativa subsp. japonica (Rice) PE=2 SV=1	S	Function unknown	PREDICTED: squamosa promoter-binding-like protein 16-like [Glycine max]	1310	CDS	0	0	0.0463756	3717	0	0	0.0537654	495	0	0	0.0463756
gma-miR156m	TTGACAGAAGATAGAGAGCAC	Glyma.13G067300.1.Wm82.a2.v1	--	--	--	--	--	--	--	--	S	Function unknown	PREDICTED: uncharacterized protein LOC102665456 isoform X1 [Glycine max]	1018	CDS	2.5	1	0.0263889	15	2.5	1	0.0263889	--	--	--	--
gma-miR156m	TTGACAGAAGATAGAGAGCAC	Glyma.11G251500.6.Wm82.a2.v1	--	--	Molecular Function: DNA binding (GO:0003677);; Cellular Component: nucleus (GO:0005634);;	--	--	--	SBP domain	Squamosa promoter-binding-like protein 12 GN=SPL12 OS=Oryza sativa subsp. indica (Rice) PE=2 SV=1	K	Transcription	PREDICTED: uncharacterized protein LOC100796013 isoform X8 [Glycine max]	3235	CDS	2	0	0.163326	1197	2	0	0.163326	--	--	--	--
gma-miR156m	TTGACAGAAGATAGAGAGCAC	Glyma.19G094000.1.Wm82.a2.v1	--	--	Molecular Function: DNA binding (GO:0003677);; Cellular Component: nucleus (GO:0005634);;	--	--	--	SBP domain	Squamosa promoter-binding-like protein 16 GN=P0702E04.9 OS=Oryza sativa subsp. japonica (Rice) PE=2 SV=1	S	Function unknown	PREDICTED: squamosa promoter-binding-like protein 16-like [Glycine max]	1581	CDS	0	0	0.0463756	3717	0	0	0.0537654	495	0	0	0.0463756
gma-miR156m	TTGACAGAAGATAGAGAGCAC	Glyma.11G251500.8.Wm82.a2.v1	--	--	Molecular Function: DNA binding (GO:0003677);; Cellular Component: nucleus (GO:0005634);;	--	--	--	SBP domain	Squamosa promoter-binding-like protein 12 GN=SPL12 OS=Oryza sativa subsp. indica (Rice) PE=2 SV=1	K	Transcription	Squamosa promoter-binding-like protein 12 [Glycine soja]	3397	CDS	2	0	0.163326	1197	2	0	0.163326	--	--	--	--
gma-miR156m	TTGACAGAAGATAGAGAGCAC	Glyma.16G054500.2.Wm82.a2.v1	--	--	Molecular Function: DNA binding (GO:0003677);; Cellular Component: nucleus (GO:0005634);;	--	--	--	SBP domain	Squamosa promoter-binding-like protein 16 GN=P0702E04.9 OS=Oryza sativa subsp. japonica (Rice) PE=2 SV=1	S	Function unknown	PREDICTED: squamosa promoter-binding-like protein 16-like isoform X1 [Glycine max]	1088	CDS	0	0	0.0463756	2228	0	0	0.0537654	160	0	0	0.0463756
gma-miR156m	TTGACAGAAGATAGAGAGCAC	Glyma.08G011500.4.Wm82.a2.v1	--	--	Molecular Function: DNA binding (GO:0003677);; Cellular Component: nucleus (GO:0005634);;	--	--	--	SBP domain	Squamosa promoter-binding-like protein 13B GN=MFB16.6 OS=Arabidopsis thaliana (Mouse-ear cress) PE=3 SV=1	K	Transcription	PREDICTED: squamosa promoter-binding-like protein 13B-like isoform X1 [Glycine max]	1243	CDS	2	3	0.0640466	12	2	3	0.0640466	--	--	--	--
gma-miR156m	TTGACAGAAGATAGAGAGCAC	Glyma.11G251500.Wm82.a2.v1.new1	--	--	Molecular Function: DNA binding (GO:0003677);; Cellular Component: nucleus (GO:0005634);;	--	--	--	SBP domain	Squamosa promoter-binding-like protein 12 GN=SPL12 OS=Oryza sativa subsp. indica (Rice) PE=2 SV=1	K	Transcription	Squamosa promoter-binding-like protein 12 [Glycine soja]	2968	CDS	2	0	0.163326	1197	2	0	0.163326	--	--	--	--
gma-miR156m	TTGACAGAAGATAGAGAGCAC	Glyma.11G251500.10.Wm82.a2.v1	--	--	Molecular Function: DNA binding (GO:0003677);; Cellular Component: nucleus (GO:0005634);;	--	--	--	SBP domain	Squamosa promoter-binding-like protein 12 GN=SPL12 OS=Oryza sativa subsp. indica (Rice) PE=2 SV=1	K	Transcription	PREDICTED: uncharacterized protein LOC100796013 isoform X8 [Glycine max]	1303	CDS	2	0	0.163326	1197	2	0	0.163326	--	--	--	--
gma-miR156m	TTGACAGAAGATAGAGAGCAC	Glyma.11G251500.4.Wm82.a2.v1	--	--	Molecular Function: DNA binding (GO:0003677);; Cellular Component: nucleus (GO:0005634);;	--	--	--	SBP domain	Squamosa promoter-binding-like protein 12 GN=SPL12 OS=Oryza sativa subsp. indica (Rice) PE=2 SV=1	K	Transcription	PREDICTED: uncharacterized protein LOC100796013 isoform X8 [Glycine max]	1250	CDS	2	0	0.163326	1197	2	0	0.163326	--	--	--	--
gma-miR156m	TTGACAGAAGATAGAGAGCAC	Glyma.11G251500.20.Wm82.a2.v1	--	--	Molecular Function: DNA binding (GO:0003677);; Cellular Component: nucleus (GO:0005634);;	--	--	--	SBP domain	Squamosa promoter-binding-like protein 12 GN=SPL12 OS=Oryza sativa subsp. indica (Rice) PE=2 SV=1	K	Transcription	PREDICTED: uncharacterized protein LOC100796013 isoform X8 [Glycine max]	1331	CDS	2	0	0.163326	1197	2	0	0.163326	--	--	--	--
gma-miR156m	TTGACAGAAGATAGAGAGCAC	Glyma.13G067300.Wm82.a2.v1.new1	--	--	--	--	--	--	--	--	S	Function unknown	PREDICTED: uncharacterized protein LOC102665456 isoform X1 [Glycine max]	1018	CDS	2.5	1	0.0263889	15	2.5	1	0.0263889	--	--	--	--
gma-miR156m	TTGACAGAAGATAGAGAGCAC	Glyma.11G251500.11.Wm82.a2.v1	--	--	Molecular Function: DNA binding (GO:0003677);; Cellular Component: nucleus (GO:0005634);;	--	--	--	SBP domain	Squamosa promoter-binding-like protein 12 GN=SPL12 OS=Oryza sativa subsp. indica (Rice) PE=2 SV=1	K	Transcription	PREDICTED: uncharacterized protein LOC100796013 isoform X8 [Glycine max]	3316	CDS	2	0	0.163326	1197	2	0	0.163326	--	--	--	--
gma-miR156m	TTGACAGAAGATAGAGAGCAC	Glyma.11G251500.19.Wm82.a2.v1	--	--	Molecular Function: DNA binding (GO:0003677);; Cellular Component: nucleus (GO:0005634);;	--	--	--	SBP domain	Squamosa promoter-binding-like protein 12 GN=SPL12 OS=Oryza sativa subsp. indica (Rice) PE=2 SV=1	K	Transcription	PREDICTED: uncharacterized protein LOC100796013 isoform X8 [Glycine max]	1932	CDS	2	0	0.163326	1197	2	0	0.163326	--	--	--	--
gma-miR156m	TTGACAGAAGATAGAGAGCAC	Glyma.11G251500.15.Wm82.a2.v1	--	--	Molecular Function: DNA binding (GO:0003677);; Cellular Component: nucleus (GO:0005634);;	--	--	--	SBP domain	Squamosa promoter-binding-like protein 2 GN=SPL2 OS=Arabidopsis thaliana (Mouse-ear cress) PE=2 SV=1	K	Transcription	PREDICTED: uncharacterized protein LOC100796013 isoform X1 [Glycine max]	1409	CDS	2	0	0.163326	1197	2	0	0.163326	--	--	--	--
gma-miR156m	TTGACAGAAGATAGAGAGCAC	Glyma.08G011500.3.Wm82.a2.v1	--	--	Molecular Function: DNA binding (GO:0003677);; Cellular Component: nucleus (GO:0005634);;	--	--	--	SBP domain	Squamosa promoter-binding-like protein 13B GN=MFB16.6 OS=Arabidopsis thaliana (Mouse-ear cress) PE=3 SV=1	K	Transcription	PREDICTED: squamosa promoter-binding-like protein 13B-like isoform X1 [Glycine max]	1297	CDS	2	3	0.0640466	12	2	3	0.0640466	--	--	--	--
gma-miR156m	TTGACAGAAGATAGAGAGCAC	Glyma.11G251500.16.Wm82.a2.v1	--	--	Molecular Function: DNA binding (GO:0003677);; Cellular Component: nucleus (GO:0005634);;	--	--	--	SBP domain	Squamosa promoter-binding-like protein 2 GN=SPL2 OS=Arabidopsis thaliana (Mouse-ear cress) PE=2 SV=1	K	Transcription	Squamosa promoter-binding-like protein 12 [Glycine soja]	3221	CDS	2	0	0.163326	1197	2	0	0.163326	--	--	--	--
gma-miR156m	TTGACAGAAGATAGAGAGCAC	Glyma.16G054500.Wm82.a2.v1.new1	--	--	Molecular Function: DNA binding (GO:0003677);; Cellular Component: nucleus (GO:0005634);;	--	--	--	SBP domain	Squamosa promoter-binding-like protein 16 GN=P0702E04.9 OS=Oryza sativa subsp. japonica (Rice) PE=2 SV=1	S	Function unknown	PREDICTED: squamosa promoter-binding-like protein 16-like isoform X1 [Glycine max]	1548	CDS	0	0	0.0463756	2228	0	0	0.0537654	160	0	0	0.0463756
gma-miR156m	TTGACAGAAGATAGAGAGCAC	Glyma.16G054500.3.Wm82.a2.v1	--	--	Molecular Function: DNA binding (GO:0003677);; Cellular Component: nucleus (GO:0005634);;	--	--	--	SBP domain	Squamosa promoter-binding-like protein 16 GN=P0702E04.9 OS=Oryza sativa subsp. japonica (Rice) PE=2 SV=1	S	Function unknown	PREDICTED: squamosa promoter-binding-like protein 16-like isoform X1 [Glycine max]	1055	CDS	0	0	0.0463756	2228	0	0	0.0537654	160	0	0	0.0463756
gma-miR156m	TTGACAGAAGATAGAGAGCAC	Glyma.16G054500.1.Wm82.a2.v1	--	--	Molecular Function: DNA binding (GO:0003677);; Cellular Component: nucleus (GO:0005634);;	--	--	--	SBP domain	Squamosa promoter-binding-like protein 16 GN=P0702E04.9 OS=Oryza sativa subsp. japonica (Rice) PE=2 SV=1	S	Function unknown	PREDICTED: squamosa promoter-binding-like protein 16-like isoform X1 [Glycine max]	1497	CDS	0	0	0.0463756	2228	0	0	0.0537654	160	0	0	0.0463756
gma-miR156m	TTGACAGAAGATAGAGAGCAC	Glyma.11G251500.2.Wm82.a2.v1	--	--	Molecular Function: DNA binding (GO:0003677);; Cellular Component: nucleus (GO:0005634);;	--	--	--	SBP domain	Squamosa promoter-binding-like protein 2 GN=SPL2 OS=Arabidopsis thaliana (Mouse-ear cress) PE=2 SV=1	K	Transcription	PREDICTED: uncharacterized protein LOC100796013 isoform X1 [Glycine max]	1534	CDS	2	0	0.163326	1197	2	0	0.163326	--	--	--	--
gma-miR156m	TTGACAGAAGATAGAGAGCAC	Glyma.11G251500.1.Wm82.a2.v1	--	--	Molecular Function: DNA binding (GO:0003677);; Cellular Component: nucleus (GO:0005634);;	--	--	--	SBP domain	Squamosa promoter-binding-like protein 2 GN=SPL2 OS=Arabidopsis thaliana (Mouse-ear cress) PE=2 SV=1	K	Transcription	Squamosa promoter-binding-like protein 12 [Glycine soja]	3661	CDS	2	0	0.163326	1197	2	0	0.163326	--	--	--	--
gma-miR156m	TTGACAGAAGATAGAGAGCAC	Glyma.11G251500.14.Wm82.a2.v1	--	--	Molecular Function: DNA binding (GO:0003677);; Cellular Component: nucleus (GO:0005634);;	--	--	--	SBP domain	Squamosa promoter-binding-like protein 2 GN=SPL2 OS=Arabidopsis thaliana (Mouse-ear cress) PE=2 SV=1	K	Transcription	PREDICTED: uncharacterized protein LOC100796013 isoform X1 [Glycine max]	1312	CDS	2	0	0.163326	1197	2	0	0.163326	--	--	--	--
gma-miR156m	TTGACAGAAGATAGAGAGCAC	Glyma.19G094000.Wm82.a2.v1.new1	--	--	Molecular Function: DNA binding (GO:0003677);; Cellular Component: nucleus (GO:0005634);;	--	--	--	SBP domain	Squamosa promoter-binding-like protein 16 GN=P0702E04.9 OS=Oryza sativa subsp. japonica (Rice) PE=2 SV=1	S	Function unknown	PREDICTED: squamosa promoter-binding-like protein 16-like [Glycine max]	1484	CDS	0	0	0.0463756	3717	0	0	0.0537654	495	0	0	0.0463756
gma-miR156m	TTGACAGAAGATAGAGAGCAC	Glyma.11G251500.7.Wm82.a2.v1	--	--	Molecular Function: DNA binding (GO:0003677);; Cellular Component: nucleus (GO:0005634);;	--	--	--	SBP domain	Squamosa promoter-binding-like protein 12 GN=SPL12 OS=Oryza sativa subsp. indica (Rice) PE=2 SV=1	K	Transcription	Squamosa promoter-binding-like protein 12 [Glycine soja]	1259	CDS	2	0	0.163326	1197	2	0	0.163326	--	--	--	--
gma-miR156m	TTGACAGAAGATAGAGAGCAC	Glyma.11G251500.9.Wm82.a2.v1	--	--	Molecular Function: DNA binding (GO:0003677);; Cellular Component: nucleus (GO:0005634);;	--	--	--	SBP domain	Squamosa promoter-binding-like protein 12 GN=SPL12 OS=Oryza sativa subsp. indica (Rice) PE=2 SV=1	K	Transcription	Squamosa promoter-binding-like protein 12 [Glycine soja]	3244	CDS	2	0	0.163326	1197	2	0	0.163326	--	--	--	--
gma-miR156m	TTGACAGAAGATAGAGAGCAC	Glyma.11G251500.5.Wm82.a2.v1	--	--	Molecular Function: DNA binding (GO:0003677);; Cellular Component: nucleus (GO:0005634);;	--	--	--	SBP domain	Squamosa promoter-binding-like protein 12 GN=SPL12 OS=Oryza sativa subsp. indica (Rice) PE=2 SV=1	K	Transcription	PREDICTED: uncharacterized protein LOC100796013 isoform X8 [Glycine max]	3388	CDS	2	0	0.163326	1197	2	0	0.163326	--	--	--	--
gma-miR156m	TTGACAGAAGATAGAGAGCAC	Glyma.11G251500.13.Wm82.a2.v1	--	--	Molecular Function: DNA binding (GO:0003677);; Cellular Component: nucleus (GO:0005634);;	--	--	--	SBP domain	Squamosa promoter-binding-like protein 2 GN=SPL2 OS=Arabidopsis thaliana (Mouse-ear cress) PE=2 SV=1	K	Transcription	PREDICTED: uncharacterized protein LOC100796013 isoform X1 [Glycine max]	1449	CDS	2	0	0.163326	1197	2	0	0.163326	--	--	--	--
gma-miR156m	TTGACAGAAGATAGAGAGCAC	Glyma.08G011500.2.Wm82.a2.v1	--	--	Molecular Function: DNA binding (GO:0003677);; Cellular Component: nucleus (GO:0005634);;	--	--	--	SBP domain	Squamosa promoter-binding-like protein 13B GN=MFB16.6 OS=Arabidopsis thaliana (Mouse-ear cress) PE=3 SV=1	K	Transcription	PREDICTED: squamosa promoter-binding-like protein 13B-like isoform X1 [Glycine max]	1365	CDS	2	3	0.0640466	12	2	3	0.0640466	--	--	--	--
gma-miR156n	TTGACAGAAGAGAGTGAGCAC	Glyma.16G054500.Wm82.a2.v1.new1	--	--	Molecular Function: DNA binding (GO:0003677);; Cellular Component: nucleus (GO:0005634);;	--	--	--	SBP domain	Squamosa promoter-binding-like protein 16 GN=P0702E04.9 OS=Oryza sativa subsp. japonica (Rice) PE=2 SV=1	S	Function unknown	PREDICTED: squamosa promoter-binding-like protein 16-like isoform X1 [Glycine max]	1548	CDS	3	0	0.0472809	2228	3	0	0.0548107	160	3	0	0.0472809
gma-miR156n	TTGACAGAAGAGAGTGAGCAC	Glyma.11G251500.20.Wm82.a2.v1	--	--	Molecular Function: DNA binding (GO:0003677);; Cellular Component: nucleus (GO:0005634);;	--	--	--	SBP domain	Squamosa promoter-binding-like protein 12 GN=SPL12 OS=Oryza sativa subsp. indica (Rice) PE=2 SV=1	K	Transcription	PREDICTED: uncharacterized protein LOC100796013 isoform X8 [Glycine max]	1331	CDS	1	0	0.178295	1197	1	0	0.178295	--	--	--	--
gma-miR156n	TTGACAGAAGAGAGTGAGCAC	Glyma.11G251500.15.Wm82.a2.v1	--	--	Molecular Function: DNA binding (GO:0003677);; Cellular Component: nucleus (GO:0005634);;	--	--	--	SBP domain	Squamosa promoter-binding-like protein 2 GN=SPL2 OS=Arabidopsis thaliana (Mouse-ear cress) PE=2 SV=1	K	Transcription	PREDICTED: uncharacterized protein LOC100796013 isoform X1 [Glycine max]	1409	CDS	1	0	0.178295	1197	1	0	0.178295	--	--	--	--
gma-miR156n	TTGACAGAAGAGAGTGAGCAC	Glyma.08G011500.1.Wm82.a2.v1	--	--	Molecular Function: DNA binding (GO:0003677);; Cellular Component: nucleus (GO:0005634);;	--	--	--	SBP domain	Squamosa promoter-binding-like protein 13B GN=MFB16.6 OS=Arabidopsis thaliana (Mouse-ear cress) PE=3 SV=1	K	Transcription	PREDICTED: squamosa promoter-binding-like protein 13B-like isoform X1 [Glycine max]	1390	CDS	2	3	0.0709048	12	2	3	0.0709048	--	--	--	--
gma-miR156n	TTGACAGAAGAGAGTGAGCAC	Glyma.11G251500.3.Wm82.a2.v1	--	--	Molecular Function: DNA binding (GO:0003677);; Cellular Component: nucleus (GO:0005634);;	--	--	--	SBP domain	Squamosa promoter-binding-like protein 2 GN=SPL2 OS=Arabidopsis thaliana (Mouse-ear cress) PE=2 SV=1	K	Transcription	PREDICTED: uncharacterized protein LOC100796013 isoform X1 [Glycine max]	1351	CDS	1	0	0.178295	1197	1	0	0.178295	--	--	--	--
gma-miR156n	TTGACAGAAGAGAGTGAGCAC	Glyma.11G251500.16.Wm82.a2.v1	--	--	Molecular Function: DNA binding (GO:0003677);; Cellular Component: nucleus (GO:0005634);;	--	--	--	SBP domain	Squamosa promoter-binding-like protein 2 GN=SPL2 OS=Arabidopsis thaliana (Mouse-ear cress) PE=2 SV=1	K	Transcription	Squamosa promoter-binding-like protein 12 [Glycine soja]	3221	CDS	1	0	0.178295	1197	1	0	0.178295	--	--	--	--
gma-miR156n	TTGACAGAAGAGAGTGAGCAC	Glyma.19G094000.1.Wm82.a2.v1	--	--	Molecular Function: DNA binding (GO:0003677);; Cellular Component: nucleus (GO:0005634);;	--	--	--	SBP domain	Squamosa promoter-binding-like protein 16 GN=P0702E04.9 OS=Oryza sativa subsp. japonica (Rice) PE=2 SV=1	S	Function unknown	PREDICTED: squamosa promoter-binding-like protein 16-like [Glycine max]	1581	CDS	3	0	0.0472809	3717	3	0	0.0548107	495	3	0	0.0472809
gma-miR156n	TTGACAGAAGAGAGTGAGCAC	Glyma.16G054500.2.Wm82.a2.v1	--	--	Molecular Function: DNA binding (GO:0003677);; Cellular Component: nucleus (GO:0005634);;	--	--	--	SBP domain	Squamosa promoter-binding-like protein 16 GN=P0702E04.9 OS=Oryza sativa subsp. japonica (Rice) PE=2 SV=1	S	Function unknown	PREDICTED: squamosa promoter-binding-like protein 16-like isoform X1 [Glycine max]	1088	CDS	3	0	0.0472809	2228	3	0	0.0548107	160	3	0	0.0472809
gma-miR156n	TTGACAGAAGAGAGTGAGCAC	Glyma.11G251500.4.Wm82.a2.v1	--	--	Molecular Function: DNA binding (GO:0003677);; Cellular Component: nucleus (GO:0005634);;	--	--	--	SBP domain	Squamosa promoter-binding-like protein 12 GN=SPL12 OS=Oryza sativa subsp. indica (Rice) PE=2 SV=1	K	Transcription	PREDICTED: uncharacterized protein LOC100796013 isoform X8 [Glycine max]	1250	CDS	1	0	0.178295	1197	1	0	0.178295	--	--	--	--
gma-miR156n	TTGACAGAAGAGAGTGAGCAC	Glyma.11G251500.1.Wm82.a2.v1	--	--	Molecular Function: DNA binding (GO:0003677);; Cellular Component: nucleus (GO:0005634);;	--	--	--	SBP domain	Squamosa promoter-binding-like protein 2 GN=SPL2 OS=Arabidopsis thaliana (Mouse-ear cress) PE=2 SV=1	K	Transcription	Squamosa promoter-binding-like protein 12 [Glycine soja]	3661	CDS	1	0	0.178295	1197	1	0	0.178295	--	--	--	--
gma-miR156n	TTGACAGAAGAGAGTGAGCAC	Glyma.11G251500.10.Wm82.a2.v1	--	--	Molecular Function: DNA binding (GO:0003677);; Cellular Component: nucleus (GO:0005634);;	--	--	--	SBP domain	Squamosa promoter-binding-like protein 12 GN=SPL12 OS=Oryza sativa subsp. indica (Rice) PE=2 SV=1	K	Transcription	PREDICTED: uncharacterized protein LOC100796013 isoform X8 [Glycine max]	1303	CDS	1	0	0.178295	1197	1	0	0.178295	--	--	--	--
gma-miR156n	TTGACAGAAGAGAGTGAGCAC	Glyma.16G054500.3.Wm82.a2.v1	--	--	Molecular Function: DNA binding (GO:0003677);; Cellular Component: nucleus (GO:0005634);;	--	--	--	SBP domain	Squamosa promoter-binding-like protein 16 GN=P0702E04.9 OS=Oryza sativa subsp. japonica (Rice) PE=2 SV=1	S	Function unknown	PREDICTED: squamosa promoter-binding-like protein 16-like isoform X1 [Glycine max]	1055	CDS	3	0	0.0472809	2228	3	0	0.0548107	160	3	0	0.0472809
gma-miR156n	TTGACAGAAGAGAGTGAGCAC	Glyma.11G251500.12.Wm82.a2.v1	--	--	Molecular Function: DNA binding (GO:0003677);; Cellular Component: nucleus (GO:0005634);;	--	--	--	SBP domain	Squamosa promoter-binding-like protein 12 GN=SPL12 OS=Oryza sativa subsp. indica (Rice) PE=2 SV=1	K	Transcription	PREDICTED: uncharacterized protein LOC100796013 isoform X8 [Glycine max]	1331	CDS	1	0	0.178295	1197	1	0	0.178295	--	--	--	--
gma-miR156n	TTGACAGAAGAGAGTGAGCAC	Glyma.08G011500.3.Wm82.a2.v1	--	--	Molecular Function: DNA binding (GO:0003677);; Cellular Component: nucleus (GO:0005634);;	--	--	--	SBP domain	Squamosa promoter-binding-like protein 13B GN=MFB16.6 OS=Arabidopsis thaliana (Mouse-ear cress) PE=3 SV=1	K	Transcription	PREDICTED: squamosa promoter-binding-like protein 13B-like isoform X1 [Glycine max]	1297	CDS	2	3	0.0709048	12	2	3	0.0709048	--	--	--	--
gma-miR156n	TTGACAGAAGAGAGTGAGCAC	Glyma.11G251500.17.Wm82.a2.v1	--	--	Molecular Function: DNA binding (GO:0003677);; Cellular Component: nucleus (GO:0005634);;	--	--	--	SBP domain	Squamosa promoter-binding-like protein 2 GN=SPL2 OS=Arabidopsis thaliana (Mouse-ear cress) PE=2 SV=1	K	Transcription	PREDICTED: uncharacterized protein LOC100796013 isoform X1 [Glycine max]	1300	CDS	1	0	0.178295	1197	1	0	0.178295	--	--	--	--
gma-miR156n	TTGACAGAAGAGAGTGAGCAC	Glyma.11G251500.11.Wm82.a2.v1	--	--	Molecular Function: DNA binding (GO:0003677);; Cellular Component: nucleus (GO:0005634);;	--	--	--	SBP domain	Squamosa promoter-binding-like protein 12 GN=SPL12 OS=Oryza sativa subsp. indica (Rice) PE=2 SV=1	K	Transcription	PREDICTED: uncharacterized protein LOC100796013 isoform X8 [Glycine max]	3316	CDS	1	0	0.178295	1197	1	0	0.178295	--	--	--	--
gma-miR156n	TTGACAGAAGAGAGTGAGCAC	Glyma.08G011500.2.Wm82.a2.v1	--	--	Molecular Function: DNA binding (GO:0003677);; Cellular Component: nucleus (GO:0005634);;	--	--	--	SBP domain	Squamosa promoter-binding-like protein 13B GN=MFB16.6 OS=Arabidopsis thaliana (Mouse-ear cress) PE=3 SV=1	K	Transcription	PREDICTED: squamosa promoter-binding-like protein 13B-like isoform X1 [Glycine max]	1365	CDS	2	3	0.0709048	12	2	3	0.0709048	--	--	--	--
gma-miR156n	TTGACAGAAGAGAGTGAGCAC	Glyma.19G094000.Wm82.a2.v1.new1	--	--	Molecular Function: DNA binding (GO:0003677);; Cellular Component: nucleus (GO:0005634);;	--	--	--	SBP domain	Squamosa promoter-binding-like protein 16 GN=P0702E04.9 OS=Oryza sativa subsp. japonica (Rice) PE=2 SV=1	S	Function unknown	PREDICTED: squamosa promoter-binding-like protein 16-like [Glycine max]	1484	CDS	3	0	0.0472809	3717	3	0	0.0548107	495	3	0	0.0472809
gma-miR156n	TTGACAGAAGAGAGTGAGCAC	Glyma.11G251500.8.Wm82.a2.v1	--	--	Molecular Function: DNA binding (GO:0003677);; Cellular Component: nucleus (GO:0005634);;	--	--	--	SBP domain	Squamosa promoter-binding-like protein 12 GN=SPL12 OS=Oryza sativa subsp. indica (Rice) PE=2 SV=1	K	Transcription	Squamosa promoter-binding-like protein 12 [Glycine soja]	3397	CDS	1	0	0.178295	1197	1	0	0.178295	--	--	--	--
gma-miR156n	TTGACAGAAGAGAGTGAGCAC	Glyma.11G251500.19.Wm82.a2.v1	--	--	Molecular Function: DNA binding (GO:0003677);; Cellular Component: nucleus (GO:0005634);;	--	--	--	SBP domain	Squamosa promoter-binding-like protein 12 GN=SPL12 OS=Oryza sativa subsp. indica (Rice) PE=2 SV=1	K	Transcription	PREDICTED: uncharacterized protein LOC100796013 isoform X8 [Glycine max]	1932	CDS	1	0	0.178295	1197	1	0	0.178295	--	--	--	--
gma-miR156n	TTGACAGAAGAGAGTGAGCAC	Glyma.11G251500.7.Wm82.a2.v1	--	--	Molecular Function: DNA binding (GO:0003677);; Cellular Component: nucleus (GO:0005634);;	--	--	--	SBP domain	Squamosa promoter-binding-like protein 12 GN=SPL12 OS=Oryza sativa subsp. indica (Rice) PE=2 SV=1	K	Transcription	Squamosa promoter-binding-like protein 12 [Glycine soja]	1259	CDS	1	0	0.178295	1197	1	0	0.178295	--	--	--	--
gma-miR156n	TTGACAGAAGAGAGTGAGCAC	Glyma.19G094000.2.Wm82.a2.v1	--	--	Molecular Function: DNA binding (GO:0003677);; Cellular Component: nucleus (GO:0005634);;	--	--	--	SBP domain	Squamosa promoter-binding-like protein 16 GN=P0702E04.9 OS=Oryza sativa subsp. japonica (Rice) PE=2 SV=1	S	Function unknown	PREDICTED: squamosa promoter-binding-like protein 16-like [Glycine max]	1310	CDS	3	0	0.0472809	3717	3	0	0.0548107	495	3	0	0.0472809
gma-miR156n	TTGACAGAAGAGAGTGAGCAC	Glyma.11G251500.Wm82.a2.v1.new2	--	--	Molecular Function: DNA binding (GO:0003677);; Cellular Component: nucleus (GO:0005634);;	--	--	--	SBP domain	Squamosa promoter-binding-like protein 2 GN=SPL2 OS=Arabidopsis thaliana (Mouse-ear cress) PE=2 SV=1	K	Transcription	PREDICTED: uncharacterized protein LOC100796013 isoform X1 [Glycine max]	1186	3UTR	1	0	0.178295	1197	1	0	0.178295	--	--	--	--
gma-miR156n	TTGACAGAAGAGAGTGAGCAC	Glyma.11G251500.5.Wm82.a2.v1	--	--	Molecular Function: DNA binding (GO:0003677);; Cellular Component: nucleus (GO:0005634);;	--	--	--	SBP domain	Squamosa promoter-binding-like protein 12 GN=SPL12 OS=Oryza sativa subsp. indica (Rice) PE=2 SV=1	K	Transcription	PREDICTED: uncharacterized protein LOC100796013 isoform X8 [Glycine max]	3388	CDS	1	0	0.178295	1197	1	0	0.178295	--	--	--	--
gma-miR156n	TTGACAGAAGAGAGTGAGCAC	Glyma.11G251500.Wm82.a2.v1.new1	--	--	Molecular Function: DNA binding (GO:0003677);; Cellular Component: nucleus (GO:0005634);;	--	--	--	SBP domain	Squamosa promoter-binding-like protein 12 GN=SPL12 OS=Oryza sativa subsp. indica (Rice) PE=2 SV=1	K	Transcription	Squamosa promoter-binding-like protein 12 [Glycine soja]	2968	CDS	1	0	0.178295	1197	1	0	0.178295	--	--	--	--
gma-miR156n	TTGACAGAAGAGAGTGAGCAC	Glyma.11G251500.14.Wm82.a2.v1	--	--	Molecular Function: DNA binding (GO:0003677);; Cellular Component: nucleus (GO:0005634);;	--	--	--	SBP domain	Squamosa promoter-binding-like protein 2 GN=SPL2 OS=Arabidopsis thaliana (Mouse-ear cress) PE=2 SV=1	K	Transcription	PREDICTED: uncharacterized protein LOC100796013 isoform X1 [Glycine max]	1312	CDS	1	0	0.178295	1197	1	0	0.178295	--	--	--	--
gma-miR156n	TTGACAGAAGAGAGTGAGCAC	Glyma.11G251500.6.Wm82.a2.v1	--	--	Molecular Function: DNA binding (GO:0003677);; Cellular Component: nucleus (GO:0005634);;	--	--	--	SBP domain	Squamosa promoter-binding-like protein 12 GN=SPL12 OS=Oryza sativa subsp. indica (Rice) PE=2 SV=1	K	Transcription	PREDICTED: uncharacterized protein LOC100796013 isoform X8 [Glycine max]	3235	CDS	1	0	0.178295	1197	1	0	0.178295	--	--	--	--
gma-miR156n	TTGACAGAAGAGAGTGAGCAC	Glyma.13G177400.1.Wm82.a2.v1	--	--	Molecular Function: DNA binding (GO:0003677);; Cellular Component: nucleus (GO:0005634);;	--	--	--	SBP domain	Squamosa promoter-binding protein 1 GN=SBP1 OS=Antirrhinum majus (Garden snapdragon) PE=2 SV=1	K	Transcription	uncharacterized protein LOC100527199 [Glycine max]	770	3UTR	2	0	0.156517	5	2	0	0.156517	--	--	--	--
gma-miR156n	TTGACAGAAGAGAGTGAGCAC	Glyma.11G251500.13.Wm82.a2.v1	--	--	Molecular Function: DNA binding (GO:0003677);; Cellular Component: nucleus (GO:0005634);;	--	--	--	SBP domain	Squamosa promoter-binding-like protein 2 GN=SPL2 OS=Arabidopsis thaliana (Mouse-ear cress) PE=2 SV=1	K	Transcription	PREDICTED: uncharacterized protein LOC100796013 isoform X1 [Glycine max]	1449	CDS	1	0	0.178295	1197	1	0	0.178295	--	--	--	--
gma-miR156n	TTGACAGAAGAGAGTGAGCAC	Glyma.08G011500.4.Wm82.a2.v1	--	--	Molecular Function: DNA binding (GO:0003677);; Cellular Component: nucleus (GO:0005634);;	--	--	--	SBP domain	Squamosa promoter-binding-like protein 13B GN=MFB16.6 OS=Arabidopsis thaliana (Mouse-ear cress) PE=3 SV=1	K	Transcription	PREDICTED: squamosa promoter-binding-like protein 13B-like isoform X1 [Glycine max]	1243	CDS	2	3	0.0709048	12	2	3	0.0709048	--	--	--	--
gma-miR156n	TTGACAGAAGAGAGTGAGCAC	Glyma.11G251500.2.Wm82.a2.v1	--	--	Molecular Function: DNA binding (GO:0003677);; Cellular Component: nucleus (GO:0005634);;	--	--	--	SBP domain	Squamosa promoter-binding-like protein 2 GN=SPL2 OS=Arabidopsis thaliana (Mouse-ear cress) PE=2 SV=1	K	Transcription	PREDICTED: uncharacterized protein LOC100796013 isoform X1 [Glycine max]	1534	CDS	1	0	0.178295	1197	1	0	0.178295	--	--	--	--
gma-miR156n	TTGACAGAAGAGAGTGAGCAC	Glyma.16G054500.1.Wm82.a2.v1	--	--	Molecular Function: DNA binding (GO:0003677);; Cellular Component: nucleus (GO:0005634);;	--	--	--	SBP domain	Squamosa promoter-binding-like protein 16 GN=P0702E04.9 OS=Oryza sativa subsp. japonica (Rice) PE=2 SV=1	S	Function unknown	PREDICTED: squamosa promoter-binding-like protein 16-like isoform X1 [Glycine max]	1497	CDS	3	0	0.0472809	2228	3	0	0.0548107	160	3	0	0.0472809
gma-miR156n	TTGACAGAAGAGAGTGAGCAC	Glyma.11G251500.9.Wm82.a2.v1	--	--	Molecular Function: DNA binding (GO:0003677);; Cellular Component: nucleus (GO:0005634);;	--	--	--	SBP domain	Squamosa promoter-binding-like protein 12 GN=SPL12 OS=Oryza sativa subsp. indica (Rice) PE=2 SV=1	K	Transcription	Squamosa promoter-binding-like protein 12 [Glycine soja]	3244	CDS	1	0	0.178295	1197	1	0	0.178295	--	--	--	--
gma-miR156o	TTGACAGAAGAGAGTGAGCAC	Glyma.11G251500.Wm82.a2.v1.new2	--	--	Molecular Function: DNA binding (GO:0003677);; Cellular Component: nucleus (GO:0005634);;	--	--	--	SBP domain	Squamosa promoter-binding-like protein 2 GN=SPL2 OS=Arabidopsis thaliana (Mouse-ear cress) PE=2 SV=1	K	Transcription	PREDICTED: uncharacterized protein LOC100796013 isoform X1 [Glycine max]	1186	3UTR	1	0	0.178295	1197	1	0	0.178295	--	--	--	--
gma-miR156o	TTGACAGAAGAGAGTGAGCAC	Glyma.11G251500.9.Wm82.a2.v1	--	--	Molecular Function: DNA binding (GO:0003677);; Cellular Component: nucleus (GO:0005634);;	--	--	--	SBP domain	Squamosa promoter-binding-like protein 12 GN=SPL12 OS=Oryza sativa subsp. indica (Rice) PE=2 SV=1	K	Transcription	Squamosa promoter-binding-like protein 12 [Glycine soja]	3244	CDS	1	0	0.178295	1197	1	0	0.178295	--	--	--	--
gma-miR156o	TTGACAGAAGAGAGTGAGCAC	Glyma.13G177400.1.Wm82.a2.v1	--	--	Molecular Function: DNA binding (GO:0003677);; Cellular Component: nucleus (GO:0005634);;	--	--	--	SBP domain	Squamosa promoter-binding protein 1 GN=SBP1 OS=Antirrhinum majus (Garden snapdragon) PE=2 SV=1	K	Transcription	uncharacterized protein LOC100527199 [Glycine max]	770	3UTR	2	0	0.156517	5	2	0	0.156517	--	--	--	--
gma-miR156o	TTGACAGAAGAGAGTGAGCAC	Glyma.08G011500.1.Wm82.a2.v1	--	--	Molecular Function: DNA binding (GO:0003677);; Cellular Component: nucleus (GO:0005634);;	--	--	--	SBP domain	Squamosa promoter-binding-like protein 13B GN=MFB16.6 OS=Arabidopsis thaliana (Mouse-ear cress) PE=3 SV=1	K	Transcription	PREDICTED: squamosa promoter-binding-like protein 13B-like isoform X1 [Glycine max]	1390	CDS	2	3	0.0709048	12	2	3	0.0709048	--	--	--	--
gma-miR156o	TTGACAGAAGAGAGTGAGCAC	Glyma.16G054500.1.Wm82.a2.v1	--	--	Molecular Function: DNA binding (GO:0003677);; Cellular Component: nucleus (GO:0005634);;	--	--	--	SBP domain	Squamosa promoter-binding-like protein 16 GN=P0702E04.9 OS=Oryza sativa subsp. japonica (Rice) PE=2 SV=1	S	Function unknown	PREDICTED: squamosa promoter-binding-like protein 16-like isoform X1 [Glycine max]	1497	CDS	3	0	0.0472809	2228	3	0	0.0548107	160	3	0	0.0472809
gma-miR156o	TTGACAGAAGAGAGTGAGCAC	Glyma.19G094000.1.Wm82.a2.v1	--	--	Molecular Function: DNA binding (GO:0003677);; Cellular Component: nucleus (GO:0005634);;	--	--	--	SBP domain	Squamosa promoter-binding-like protein 16 GN=P0702E04.9 OS=Oryza sativa subsp. japonica (Rice) PE=2 SV=1	S	Function unknown	PREDICTED: squamosa promoter-binding-like protein 16-like [Glycine max]	1581	CDS	3	0	0.0472809	3717	3	0	0.0548107	495	3	0	0.0472809
gma-miR156o	TTGACAGAAGAGAGTGAGCAC	Glyma.11G251500.Wm82.a2.v1.new1	--	--	Molecular Function: DNA binding (GO:0003677);; Cellular Component: nucleus (GO:0005634);;	--	--	--	SBP domain	Squamosa promoter-binding-like protein 12 GN=SPL12 OS=Oryza sativa subsp. indica (Rice) PE=2 SV=1	K	Transcription	Squamosa promoter-binding-like protein 12 [Glycine soja]	2968	CDS	1	0	0.178295	1197	1	0	0.178295	--	--	--	--
gma-miR156o	TTGACAGAAGAGAGTGAGCAC	Glyma.11G251500.14.Wm82.a2.v1	--	--	Molecular Function: DNA binding (GO:0003677);; Cellular Component: nucleus (GO:0005634);;	--	--	--	SBP domain	Squamosa promoter-binding-like protein 2 GN=SPL2 OS=Arabidopsis thaliana (Mouse-ear cress) PE=2 SV=1	K	Transcription	PREDICTED: uncharacterized protein LOC100796013 isoform X1 [Glycine max]	1312	CDS	1	0	0.178295	1197	1	0	0.178295	--	--	--	--
gma-miR156o	TTGACAGAAGAGAGTGAGCAC	Glyma.11G251500.16.Wm82.a2.v1	--	--	Molecular Function: DNA binding (GO:0003677);; Cellular Component: nucleus (GO:0005634);;	--	--	--	SBP domain	Squamosa promoter-binding-like protein 2 GN=SPL2 OS=Arabidopsis thaliana (Mouse-ear cress) PE=2 SV=1	K	Transcription	Squamosa promoter-binding-like protein 12 [Glycine soja]	3221	CDS	1	0	0.178295	1197	1	0	0.178295	--	--	--	--
gma-miR156o	TTGACAGAAGAGAGTGAGCAC	Glyma.11G251500.15.Wm82.a2.v1	--	--	Molecular Function: DNA binding (GO:0003677);; Cellular Component: nucleus (GO:0005634);;	--	--	--	SBP domain	Squamosa promoter-binding-like protein 2 GN=SPL2 OS=Arabidopsis thaliana (Mouse-ear cress) PE=2 SV=1	K	Transcription	PREDICTED: uncharacterized protein LOC100796013 isoform X1 [Glycine max]	1409	CDS	1	0	0.178295	1197	1	0	0.178295	--	--	--	--
gma-miR156o	TTGACAGAAGAGAGTGAGCAC	Glyma.11G251500.5.Wm82.a2.v1	--	--	Molecular Function: DNA binding (GO:0003677);; Cellular Component: nucleus (GO:0005634);;	--	--	--	SBP domain	Squamosa promoter-binding-like protein 12 GN=SPL12 OS=Oryza sativa subsp. indica (Rice) PE=2 SV=1	K	Transcription	PREDICTED: uncharacterized protein LOC100796013 isoform X8 [Glycine max]	3388	CDS	1	0	0.178295	1197	1	0	0.178295	--	--	--	--
gma-miR156o	TTGACAGAAGAGAGTGAGCAC	Glyma.11G251500.10.Wm82.a2.v1	--	--	Molecular Function: DNA binding (GO:0003677);; Cellular Component: nucleus (GO:0005634);;	--	--	--	SBP domain	Squamosa promoter-binding-like protein 12 GN=SPL12 OS=Oryza sativa subsp. indica (Rice) PE=2 SV=1	K	Transcription	PREDICTED: uncharacterized protein LOC100796013 isoform X8 [Glycine max]	1303	CDS	1	0	0.178295	1197	1	0	0.178295	--	--	--	--
gma-miR156o	TTGACAGAAGAGAGTGAGCAC	Glyma.11G251500.3.Wm82.a2.v1	--	--	Molecular Function: DNA binding (GO:0003677);; Cellular Component: nucleus (GO:0005634);;	--	--	--	SBP domain	Squamosa promoter-binding-like protein 2 GN=SPL2 OS=Arabidopsis thaliana (Mouse-ear cress) PE=2 SV=1	K	Transcription	PREDICTED: uncharacterized protein LOC100796013 isoform X1 [Glycine max]	1351	CDS	1	0	0.178295	1197	1	0	0.178295	--	--	--	--
gma-miR156o	TTGACAGAAGAGAGTGAGCAC	Glyma.19G094000.2.Wm82.a2.v1	--	--	Molecular Function: DNA binding (GO:0003677);; Cellular Component: nucleus (GO:0005634);;	--	--	--	SBP domain	Squamosa promoter-binding-like protein 16 GN=P0702E04.9 OS=Oryza sativa subsp. japonica (Rice) PE=2 SV=1	S	Function unknown	PREDICTED: squamosa promoter-binding-like protein 16-like [Glycine max]	1310	CDS	3	0	0.0472809	3717	3	0	0.0548107	495	3	0	0.0472809
gma-miR156o	TTGACAGAAGAGAGTGAGCAC	Glyma.16G054500.2.Wm82.a2.v1	--	--	Molecular Function: DNA binding (GO:0003677);; Cellular Component: nucleus (GO:0005634);;	--	--	--	SBP domain	Squamosa promoter-binding-like protein 16 GN=P0702E04.9 OS=Oryza sativa subsp. japonica (Rice) PE=2 SV=1	S	Function unknown	PREDICTED: squamosa promoter-binding-like protein 16-like isoform X1 [Glycine max]	1088	CDS	3	0	0.0472809	2228	3	0	0.0548107	160	3	0	0.0472809
gma-miR156o	TTGACAGAAGAGAGTGAGCAC	Glyma.08G011500.2.Wm82.a2.v1	--	--	Molecular Function: DNA binding (GO:0003677);; Cellular Component: nucleus (GO:0005634);;	--	--	--	SBP domain	Squamosa promoter-binding-like protein 13B GN=MFB16.6 OS=Arabidopsis thaliana (Mouse-ear cress) PE=3 SV=1	K	Transcription	PREDICTED: squamosa promoter-binding-like protein 13B-like isoform X1 [Glycine max]	1365	CDS	2	3	0.0709048	12	2	3	0.0709048	--	--	--	--
gma-miR156o	TTGACAGAAGAGAGTGAGCAC	Glyma.16G054500.3.Wm82.a2.v1	--	--	Molecular Function: DNA binding (GO:0003677);; Cellular Component: nucleus (GO:0005634);;	--	--	--	SBP domain	Squamosa promoter-binding-like protein 16 GN=P0702E04.9 OS=Oryza sativa subsp. japonica (Rice) PE=2 SV=1	S	Function unknown	PREDICTED: squamosa promoter-binding-like protein 16-like isoform X1 [Glycine max]	1055	CDS	3	0	0.0472809	2228	3	0	0.0548107	160	3	0	0.0472809
gma-miR156o	TTGACAGAAGAGAGTGAGCAC	Glyma.11G251500.11.Wm82.a2.v1	--	--	Molecular Function: DNA binding (GO:0003677);; Cellular Component: nucleus (GO:0005634);;	--	--	--	SBP domain	Squamosa promoter-binding-like protein 12 GN=SPL12 OS=Oryza sativa subsp. indica (Rice) PE=2 SV=1	K	Transcription	PREDICTED: uncharacterized protein LOC100796013 isoform X8 [Glycine max]	3316	CDS	1	0	0.178295	1197	1	0	0.178295	--	--	--	--
gma-miR156o	TTGACAGAAGAGAGTGAGCAC	Glyma.11G251500.17.Wm82.a2.v1	--	--	Molecular Function: DNA binding (GO:0003677);; Cellular Component: nucleus (GO:0005634);;	--	--	--	SBP domain	Squamosa promoter-binding-like protein 2 GN=SPL2 OS=Arabidopsis thaliana (Mouse-ear cress) PE=2 SV=1	K	Transcription	PREDICTED: uncharacterized protein LOC100796013 isoform X1 [Glycine max]	1300	CDS	1	0	0.178295	1197	1	0	0.178295	--	--	--	--
gma-miR156o	TTGACAGAAGAGAGTGAGCAC	Glyma.11G251500.12.Wm82.a2.v1	--	--	Molecular Function: DNA binding (GO:0003677);; Cellular Component: nucleus (GO:0005634);;	--	--	--	SBP domain	Squamosa promoter-binding-like protein 12 GN=SPL12 OS=Oryza sativa subsp. indica (Rice) PE=2 SV=1	K	Transcription	PREDICTED: uncharacterized protein LOC100796013 isoform X8 [Glycine max]	1331	CDS	1	0	0.178295	1197	1	0	0.178295	--	--	--	--
gma-miR156o	TTGACAGAAGAGAGTGAGCAC	Glyma.11G251500.13.Wm82.a2.v1	--	--	Molecular Function: DNA binding (GO:0003677);; Cellular Component: nucleus (GO:0005634);;	--	--	--	SBP domain	Squamosa promoter-binding-like protein 2 GN=SPL2 OS=Arabidopsis thaliana (Mouse-ear cress) PE=2 SV=1	K	Transcription	PREDICTED: uncharacterized protein LOC100796013 isoform X1 [Glycine max]	1449	CDS	1	0	0.178295	1197	1	0	0.178295	--	--	--	--
gma-miR156o	TTGACAGAAGAGAGTGAGCAC	Glyma.11G251500.20.Wm82.a2.v1	--	--	Molecular Function: DNA binding (GO:0003677);; Cellular Component: nucleus (GO:0005634);;	--	--	--	SBP domain	Squamosa promoter-binding-like protein 12 GN=SPL12 OS=Oryza sativa subsp. indica (Rice) PE=2 SV=1	K	Transcription	PREDICTED: uncharacterized protein LOC100796013 isoform X8 [Glycine max]	1331	CDS	1	0	0.178295	1197	1	0	0.178295	--	--	--	--
gma-miR156o	TTGACAGAAGAGAGTGAGCAC	Glyma.19G094000.Wm82.a2.v1.new1	--	--	Molecular Function: DNA binding (GO:0003677);; Cellular Component: nucleus (GO:0005634);;	--	--	--	SBP domain	Squamosa promoter-binding-like protein 16 GN=P0702E04.9 OS=Oryza sativa subsp. japonica (Rice) PE=2 SV=1	S	Function unknown	PREDICTED: squamosa promoter-binding-like protein 16-like [Glycine max]	1484	CDS	3	0	0.0472809	3717	3	0	0.0548107	495	3	0	0.0472809
gma-miR156o	TTGACAGAAGAGAGTGAGCAC	Glyma.11G251500.4.Wm82.a2.v1	--	--	Molecular Function: DNA binding (GO:0003677);; Cellular Component: nucleus (GO:0005634);;	--	--	--	SBP domain	Squamosa promoter-binding-like protein 12 GN=SPL12 OS=Oryza sativa subsp. indica (Rice) PE=2 SV=1	K	Transcription	PREDICTED: uncharacterized protein LOC100796013 isoform X8 [Glycine max]	1250	CDS	1	0	0.178295	1197	1	0	0.178295	--	--	--	--
gma-miR156o	TTGACAGAAGAGAGTGAGCAC	Glyma.11G251500.8.Wm82.a2.v1	--	--	Molecular Function: DNA binding (GO:0003677);; Cellular Component: nucleus (GO:0005634);;	--	--	--	SBP domain	Squamosa promoter-binding-like protein 12 GN=SPL12 OS=Oryza sativa subsp. indica (Rice) PE=2 SV=1	K	Transcription	Squamosa promoter-binding-like protein 12 [Glycine soja]	3397	CDS	1	0	0.178295	1197	1	0	0.178295	--	--	--	--
gma-miR156o	TTGACAGAAGAGAGTGAGCAC	Glyma.11G251500.6.Wm82.a2.v1	--	--	Molecular Function: DNA binding (GO:0003677);; Cellular Component: nucleus (GO:0005634);;	--	--	--	SBP domain	Squamosa promoter-binding-like protein 12 GN=SPL12 OS=Oryza sativa subsp. indica (Rice) PE=2 SV=1	K	Transcription	PREDICTED: uncharacterized protein LOC100796013 isoform X8 [Glycine max]	3235	CDS	1	0	0.178295	1197	1	0	0.178295	--	--	--	--
gma-miR156o	TTGACAGAAGAGAGTGAGCAC	Glyma.11G251500.19.Wm82.a2.v1	--	--	Molecular Function: DNA binding (GO:0003677);; Cellular Component: nucleus (GO:0005634);;	--	--	--	SBP domain	Squamosa promoter-binding-like protein 12 GN=SPL12 OS=Oryza sativa subsp. indica (Rice) PE=2 SV=1	K	Transcription	PREDICTED: uncharacterized protein LOC100796013 isoform X8 [Glycine max]	1932	CDS	1	0	0.178295	1197	1	0	0.178295	--	--	--	--
gma-miR156o	TTGACAGAAGAGAGTGAGCAC	Glyma.11G251500.2.Wm82.a2.v1	--	--	Molecular Function: DNA binding (GO:0003677);; Cellular Component: nucleus (GO:0005634);;	--	--	--	SBP domain	Squamosa promoter-binding-like protein 2 GN=SPL2 OS=Arabidopsis thaliana (Mouse-ear cress) PE=2 SV=1	K	Transcription	PREDICTED: uncharacterized protein LOC100796013 isoform X1 [Glycine max]	1534	CDS	1	0	0.178295	1197	1	0	0.178295	--	--	--	--
gma-miR156o	TTGACAGAAGAGAGTGAGCAC	Glyma.11G251500.7.Wm82.a2.v1	--	--	Molecular Function: DNA binding (GO:0003677);; Cellular Component: nucleus (GO:0005634);;	--	--	--	SBP domain	Squamosa promoter-binding-like protein 12 GN=SPL12 OS=Oryza sativa subsp. indica (Rice) PE=2 SV=1	K	Transcription	Squamosa promoter-binding-like protein 12 [Glycine soja]	1259	CDS	1	0	0.178295	1197	1	0	0.178295	--	--	--	--
gma-miR156o	TTGACAGAAGAGAGTGAGCAC	Glyma.16G054500.Wm82.a2.v1.new1	--	--	Molecular Function: DNA binding (GO:0003677);; Cellular Component: nucleus (GO:0005634);;	--	--	--	SBP domain	Squamosa promoter-binding-like protein 16 GN=P0702E04.9 OS=Oryza sativa subsp. japonica (Rice) PE=2 SV=1	S	Function unknown	PREDICTED: squamosa promoter-binding-like protein 16-like isoform X1 [Glycine max]	1548	CDS	3	0	0.0472809	2228	3	0	0.0548107	160	3	0	0.0472809
gma-miR156o	TTGACAGAAGAGAGTGAGCAC	Glyma.08G011500.4.Wm82.a2.v1	--	--	Molecular Function: DNA binding (GO:0003677);; Cellular Component: nucleus (GO:0005634);;	--	--	--	SBP domain	Squamosa promoter-binding-like protein 13B GN=MFB16.6 OS=Arabidopsis thaliana (Mouse-ear cress) PE=3 SV=1	K	Transcription	PREDICTED: squamosa promoter-binding-like protein 13B-like isoform X1 [Glycine max]	1243	CDS	2	3	0.0709048	12	2	3	0.0709048	--	--	--	--
gma-miR156o	TTGACAGAAGAGAGTGAGCAC	Glyma.11G251500.1.Wm82.a2.v1	--	--	Molecular Function: DNA binding (GO:0003677);; Cellular Component: nucleus (GO:0005634);;	--	--	--	SBP domain	Squamosa promoter-binding-like protein 2 GN=SPL2 OS=Arabidopsis thaliana (Mouse-ear cress) PE=2 SV=1	K	Transcription	Squamosa promoter-binding-like protein 12 [Glycine soja]	3661	CDS	1	0	0.178295	1197	1	0	0.178295	--	--	--	--
gma-miR156o	TTGACAGAAGAGAGTGAGCAC	Glyma.08G011500.3.Wm82.a2.v1	--	--	Molecular Function: DNA binding (GO:0003677);; Cellular Component: nucleus (GO:0005634);;	--	--	--	SBP domain	Squamosa promoter-binding-like protein 13B GN=MFB16.6 OS=Arabidopsis thaliana (Mouse-ear cress) PE=3 SV=1	K	Transcription	PREDICTED: squamosa promoter-binding-like protein 13B-like isoform X1 [Glycine max]	1297	CDS	2	3	0.0709048	12	2	3	0.0709048	--	--	--	--
gma-miR156p	TTGACAGAAGAAAGGGAGCAC	Glyma.13G067300.1.Wm82.a2.v1	--	--	--	--	--	--	--	--	S	Function unknown	PREDICTED: uncharacterized protein LOC102665456 isoform X1 [Glycine max]	1018	CDS	4	1	0.171694	15	4	1	0.171694	--	--	--	--
gma-miR156p	TTGACAGAAGAAAGGGAGCAC	Glyma.11G251500.Wm82.a2.v1.new1	--	--	Molecular Function: DNA binding (GO:0003677);; Cellular Component: nucleus (GO:0005634);;	--	--	--	SBP domain	Squamosa promoter-binding-like protein 12 GN=SPL12 OS=Oryza sativa subsp. indica (Rice) PE=2 SV=1	K	Transcription	Squamosa promoter-binding-like protein 12 [Glycine soja]	2968	CDS	1.5	0	0.194778	1197	1.5	0	0.194778	--	--	--	--
gma-miR156p	TTGACAGAAGAAAGGGAGCAC	Glyma.11G251500.Wm82.a2.v1.new2	--	--	Molecular Function: DNA binding (GO:0003677);; Cellular Component: nucleus (GO:0005634);;	--	--	--	SBP domain	Squamosa promoter-binding-like protein 2 GN=SPL2 OS=Arabidopsis thaliana (Mouse-ear cress) PE=2 SV=1	K	Transcription	PREDICTED: uncharacterized protein LOC100796013 isoform X1 [Glycine max]	1186	3UTR	1.5	0	0.194778	1197	1.5	0	0.194778	--	--	--	--
gma-miR156p	TTGACAGAAGAAAGGGAGCAC	Glyma.11G251500.13.Wm82.a2.v1	--	--	Molecular Function: DNA binding (GO:0003677);; Cellular Component: nucleus (GO:0005634);;	--	--	--	SBP domain	Squamosa promoter-binding-like protein 2 GN=SPL2 OS=Arabidopsis thaliana (Mouse-ear cress) PE=2 SV=1	K	Transcription	PREDICTED: uncharacterized protein LOC100796013 isoform X1 [Glycine max]	1449	CDS	1.5	0	0.194778	1197	1.5	0	0.194778	--	--	--	--
gma-miR156p	TTGACAGAAGAAAGGGAGCAC	Glyma.08G011500.3.Wm82.a2.v1	--	--	Molecular Function: DNA binding (GO:0003677);; Cellular Component: nucleus (GO:0005634);;	--	--	--	SBP domain	Squamosa promoter-binding-like protein 13B GN=MFB16.6 OS=Arabidopsis thaliana (Mouse-ear cress) PE=3 SV=1	K	Transcription	PREDICTED: squamosa promoter-binding-like protein 13B-like isoform X1 [Glycine max]	1297	CDS	2.5	3	0.0615402	12	2.5	3	0.0615402	--	--	--	--
gma-miR156p	TTGACAGAAGAAAGGGAGCAC	Glyma.11G251500.8.Wm82.a2.v1	--	--	Molecular Function: DNA binding (GO:0003677);; Cellular Component: nucleus (GO:0005634);;	--	--	--	SBP domain	Squamosa promoter-binding-like protein 12 GN=SPL12 OS=Oryza sativa subsp. indica (Rice) PE=2 SV=1	K	Transcription	Squamosa promoter-binding-like protein 12 [Glycine soja]	3397	CDS	1.5	0	0.194778	1197	1.5	0	0.194778	--	--	--	--
gma-miR156p	TTGACAGAAGAAAGGGAGCAC	Glyma.11G251500.5.Wm82.a2.v1	--	--	Molecular Function: DNA binding (GO:0003677);; Cellular Component: nucleus (GO:0005634);;	--	--	--	SBP domain	Squamosa promoter-binding-like protein 12 GN=SPL12 OS=Oryza sativa subsp. indica (Rice) PE=2 SV=1	K	Transcription	PREDICTED: uncharacterized protein LOC100796013 isoform X8 [Glycine max]	3388	CDS	1.5	0	0.194778	1197	1.5	0	0.194778	--	--	--	--
gma-miR156p	TTGACAGAAGAAAGGGAGCAC	Glyma.11G251500.1.Wm82.a2.v1	--	--	Molecular Function: DNA binding (GO:0003677);; Cellular Component: nucleus (GO:0005634);;	--	--	--	SBP domain	Squamosa promoter-binding-like protein 2 GN=SPL2 OS=Arabidopsis thaliana (Mouse-ear cress) PE=2 SV=1	K	Transcription	Squamosa promoter-binding-like protein 12 [Glycine soja]	3661	CDS	1.5	0	0.194778	1197	1.5	0	0.194778	--	--	--	--
gma-miR156p	TTGACAGAAGAAAGGGAGCAC	Glyma.16G054500.Wm82.a2.v1.new1	--	--	Molecular Function: DNA binding (GO:0003677);; Cellular Component: nucleus (GO:0005634);;	--	--	--	SBP domain	Squamosa promoter-binding-like protein 16 GN=P0702E04.9 OS=Oryza sativa subsp. japonica (Rice) PE=2 SV=1	S	Function unknown	PREDICTED: squamosa promoter-binding-like protein 16-like isoform X1 [Glycine max]	1548	CDS	1.5	0	0.169845	2228	1.5	0	0.194778	160	1.5	0	0.169845
gma-miR156p	TTGACAGAAGAAAGGGAGCAC	Glyma.13G067300.2.Wm82.a2.v1	--	--	--	--	--	--	--	--	S	Function unknown	PREDICTED: uncharacterized protein LOC102665456 isoform X1 [Glycine max]	1018	CDS	4	1	0.171694	15	4	1	0.171694	--	--	--	--
gma-miR156p	TTGACAGAAGAAAGGGAGCAC	Glyma.11G251500.4.Wm82.a2.v1	--	--	Molecular Function: DNA binding (GO:0003677);; Cellular Component: nucleus (GO:0005634);;	--	--	--	SBP domain	Squamosa promoter-binding-like protein 12 GN=SPL12 OS=Oryza sativa subsp. indica (Rice) PE=2 SV=1	K	Transcription	PREDICTED: uncharacterized protein LOC100796013 isoform X8 [Glycine max]	1250	CDS	1.5	0	0.194778	1197	1.5	0	0.194778	--	--	--	--
gma-miR156p	TTGACAGAAGAAAGGGAGCAC	Glyma.19G094000.1.Wm82.a2.v1	--	--	Molecular Function: DNA binding (GO:0003677);; Cellular Component: nucleus (GO:0005634);;	--	--	--	SBP domain	Squamosa promoter-binding-like protein 16 GN=P0702E04.9 OS=Oryza sativa subsp. japonica (Rice) PE=2 SV=1	S	Function unknown	PREDICTED: squamosa promoter-binding-like protein 16-like [Glycine max]	1581	CDS	1.5	0	0.169845	3717	1.5	0	0.194778	495	1.5	0	0.169845
gma-miR156p	TTGACAGAAGAAAGGGAGCAC	Glyma.08G011500.2.Wm82.a2.v1	--	--	Molecular Function: DNA binding (GO:0003677);; Cellular Component: nucleus (GO:0005634);;	--	--	--	SBP domain	Squamosa promoter-binding-like protein 13B GN=MFB16.6 OS=Arabidopsis thaliana (Mouse-ear cress) PE=3 SV=1	K	Transcription	PREDICTED: squamosa promoter-binding-like protein 13B-like isoform X1 [Glycine max]	1365	CDS	2.5	3	0.0615402	12	2.5	3	0.0615402	--	--	--	--
gma-miR156p	TTGACAGAAGAAAGGGAGCAC	Glyma.11G251500.14.Wm82.a2.v1	--	--	Molecular Function: DNA binding (GO:0003677);; Cellular Component: nucleus (GO:0005634);;	--	--	--	SBP domain	Squamosa promoter-binding-like protein 2 GN=SPL2 OS=Arabidopsis thaliana (Mouse-ear cress) PE=2 SV=1	K	Transcription	PREDICTED: uncharacterized protein LOC100796013 isoform X1 [Glycine max]	1312	CDS	1.5	0	0.194778	1197	1.5	0	0.194778	--	--	--	--
gma-miR156p	TTGACAGAAGAAAGGGAGCAC	Glyma.11G251500.10.Wm82.a2.v1	--	--	Molecular Function: DNA binding (GO:0003677);; Cellular Component: nucleus (GO:0005634);;	--	--	--	SBP domain	Squamosa promoter-binding-like protein 12 GN=SPL12 OS=Oryza sativa subsp. indica (Rice) PE=2 SV=1	K	Transcription	PREDICTED: uncharacterized protein LOC100796013 isoform X8 [Glycine max]	1303	CDS	1.5	0	0.194778	1197	1.5	0	0.194778	--	--	--	--
gma-miR156p	TTGACAGAAGAAAGGGAGCAC	Glyma.11G251500.16.Wm82.a2.v1	--	--	Molecular Function: DNA binding (GO:0003677);; Cellular Component: nucleus (GO:0005634);;	--	--	--	SBP domain	Squamosa promoter-binding-like protein 2 GN=SPL2 OS=Arabidopsis thaliana (Mouse-ear cress) PE=2 SV=1	K	Transcription	Squamosa promoter-binding-like protein 12 [Glycine soja]	3221	CDS	1.5	0	0.194778	1197	1.5	0	0.194778	--	--	--	--
gma-miR156p	TTGACAGAAGAAAGGGAGCAC	Glyma.13G067300.Wm82.a2.v1.new1	--	--	--	--	--	--	--	--	S	Function unknown	PREDICTED: uncharacterized protein LOC102665456 isoform X1 [Glycine max]	1018	CDS	4	1	0.171694	15	4	1	0.171694	--	--	--	--
gma-miR156p	TTGACAGAAGAAAGGGAGCAC	Glyma.11G251500.2.Wm82.a2.v1	--	--	Molecular Function: DNA binding (GO:0003677);; Cellular Component: nucleus (GO:0005634);;	--	--	--	SBP domain	Squamosa promoter-binding-like protein 2 GN=SPL2 OS=Arabidopsis thaliana (Mouse-ear cress) PE=2 SV=1	K	Transcription	PREDICTED: uncharacterized protein LOC100796013 isoform X1 [Glycine max]	1534	CDS	1.5	0	0.194778	1197	1.5	0	0.194778	--	--	--	--
gma-miR156p	TTGACAGAAGAAAGGGAGCAC	Glyma.11G251500.15.Wm82.a2.v1	--	--	Molecular Function: DNA binding (GO:0003677);; Cellular Component: nucleus (GO:0005634);;	--	--	--	SBP domain	Squamosa promoter-binding-like protein 2 GN=SPL2 OS=Arabidopsis thaliana (Mouse-ear cress) PE=2 SV=1	K	Transcription	PREDICTED: uncharacterized protein LOC100796013 isoform X1 [Glycine max]	1409	CDS	1.5	0	0.194778	1197	1.5	0	0.194778	--	--	--	--
gma-miR156p	TTGACAGAAGAAAGGGAGCAC	Glyma.16G054500.1.Wm82.a2.v1	--	--	Molecular Function: DNA binding (GO:0003677);; Cellular Component: nucleus (GO:0005634);;	--	--	--	SBP domain	Squamosa promoter-binding-like protein 16 GN=P0702E04.9 OS=Oryza sativa subsp. japonica (Rice) PE=2 SV=1	S	Function unknown	PREDICTED: squamosa promoter-binding-like protein 16-like isoform X1 [Glycine max]	1497	CDS	1.5	0	0.169845	2228	1.5	0	0.194778	160	1.5	0	0.169845
gma-miR156p	TTGACAGAAGAAAGGGAGCAC	Glyma.11G251500.11.Wm82.a2.v1	--	--	Molecular Function: DNA binding (GO:0003677);; Cellular Component: nucleus (GO:0005634);;	--	--	--	SBP domain	Squamosa promoter-binding-like protein 12 GN=SPL12 OS=Oryza sativa subsp. indica (Rice) PE=2 SV=1	K	Transcription	PREDICTED: uncharacterized protein LOC100796013 isoform X8 [Glycine max]	3316	CDS	1.5	0	0.194778	1197	1.5	0	0.194778	--	--	--	--
gma-miR156p	TTGACAGAAGAAAGGGAGCAC	Glyma.11G251500.6.Wm82.a2.v1	--	--	Molecular Function: DNA binding (GO:0003677);; Cellular Component: nucleus (GO:0005634);;	--	--	--	SBP domain	Squamosa promoter-binding-like protein 12 GN=SPL12 OS=Oryza sativa subsp. indica (Rice) PE=2 SV=1	K	Transcription	PREDICTED: uncharacterized protein LOC100796013 isoform X8 [Glycine max]	3235	CDS	1.5	0	0.194778	1197	1.5	0	0.194778	--	--	--	--
gma-miR156p	TTGACAGAAGAAAGGGAGCAC	Glyma.11G251500.3.Wm82.a2.v1	--	--	Molecular Function: DNA binding (GO:0003677);; Cellular Component: nucleus (GO:0005634);;	--	--	--	SBP domain	Squamosa promoter-binding-like protein 2 GN=SPL2 OS=Arabidopsis thaliana (Mouse-ear cress) PE=2 SV=1	K	Transcription	PREDICTED: uncharacterized protein LOC100796013 isoform X1 [Glycine max]	1351	CDS	1.5	0	0.194778	1197	1.5	0	0.194778	--	--	--	--
gma-miR156p	TTGACAGAAGAAAGGGAGCAC	Glyma.19G094000.2.Wm82.a2.v1	--	--	Molecular Function: DNA binding (GO:0003677);; Cellular Component: nucleus (GO:0005634);;	--	--	--	SBP domain	Squamosa promoter-binding-like protein 16 GN=P0702E04.9 OS=Oryza sativa subsp. japonica (Rice) PE=2 SV=1	S	Function unknown	PREDICTED: squamosa promoter-binding-like protein 16-like [Glycine max]	1310	CDS	1.5	0	0.169845	3717	1.5	0	0.194778	495	1.5	0	0.169845
gma-miR156p	TTGACAGAAGAAAGGGAGCAC	Glyma.08G011500.1.Wm82.a2.v1	--	--	Molecular Function: DNA binding (GO:0003677);; Cellular Component: nucleus (GO:0005634);;	--	--	--	SBP domain	Squamosa promoter-binding-like protein 13B GN=MFB16.6 OS=Arabidopsis thaliana (Mouse-ear cress) PE=3 SV=1	K	Transcription	PREDICTED: squamosa promoter-binding-like protein 13B-like isoform X1 [Glycine max]	1390	CDS	2.5	3	0.0615402	12	2.5	3	0.0615402	--	--	--	--
gma-miR156p	TTGACAGAAGAAAGGGAGCAC	Glyma.11G251500.7.Wm82.a2.v1	--	--	Molecular Function: DNA binding (GO:0003677);; Cellular Component: nucleus (GO:0005634);;	--	--	--	SBP domain	Squamosa promoter-binding-like protein 12 GN=SPL12 OS=Oryza sativa subsp. indica (Rice) PE=2 SV=1	K	Transcription	Squamosa promoter-binding-like protein 12 [Glycine soja]	1259	CDS	1.5	0	0.194778	1197	1.5	0	0.194778	--	--	--	--
gma-miR156p	TTGACAGAAGAAAGGGAGCAC	Glyma.11G251500.20.Wm82.a2.v1	--	--	Molecular Function: DNA binding (GO:0003677);; Cellular Component: nucleus (GO:0005634);;	--	--	--	SBP domain	Squamosa promoter-binding-like protein 12 GN=SPL12 OS=Oryza sativa subsp. indica (Rice) PE=2 SV=1	K	Transcription	PREDICTED: uncharacterized protein LOC100796013 isoform X8 [Glycine max]	1331	CDS	1.5	0	0.194778	1197	1.5	0	0.194778	--	--	--	--
gma-miR156p	TTGACAGAAGAAAGGGAGCAC	Glyma.13G177400.1.Wm82.a2.v1	--	--	Molecular Function: DNA binding (GO:0003677);; Cellular Component: nucleus (GO:0005634);;	--	--	--	SBP domain	Squamosa promoter-binding protein 1 GN=SBP1 OS=Antirrhinum majus (Garden snapdragon) PE=2 SV=1	K	Transcription	uncharacterized protein LOC100527199 [Glycine max]	770	3UTR	1.5	0	0.194778	5	1.5	0	0.194778	--	--	--	--
gma-miR156p	TTGACAGAAGAAAGGGAGCAC	Glyma.11G251500.19.Wm82.a2.v1	--	--	Molecular Function: DNA binding (GO:0003677);; Cellular Component: nucleus (GO:0005634);;	--	--	--	SBP domain	Squamosa promoter-binding-like protein 12 GN=SPL12 OS=Oryza sativa subsp. indica (Rice) PE=2 SV=1	K	Transcription	PREDICTED: uncharacterized protein LOC100796013 isoform X8 [Glycine max]	1932	CDS	1.5	0	0.194778	1197	1.5	0	0.194778	--	--	--	--
gma-miR156p	TTGACAGAAGAAAGGGAGCAC	Glyma.08G011500.4.Wm82.a2.v1	--	--	Molecular Function: DNA binding (GO:0003677);; Cellular Component: nucleus (GO:0005634);;	--	--	--	SBP domain	Squamosa promoter-binding-like protein 13B GN=MFB16.6 OS=Arabidopsis thaliana (Mouse-ear cress) PE=3 SV=1	K	Transcription	PREDICTED: squamosa promoter-binding-like protein 13B-like isoform X1 [Glycine max]	1243	CDS	2.5	3	0.0615402	12	2.5	3	0.0615402	--	--	--	--
gma-miR156p	TTGACAGAAGAAAGGGAGCAC	Glyma.19G094000.Wm82.a2.v1.new1	--	--	Molecular Function: DNA binding (GO:0003677);; Cellular Component: nucleus (GO:0005634);;	--	--	--	SBP domain	Squamosa promoter-binding-like protein 16 GN=P0702E04.9 OS=Oryza sativa subsp. japonica (Rice) PE=2 SV=1	S	Function unknown	PREDICTED: squamosa promoter-binding-like protein 16-like [Glycine max]	1484	CDS	1.5	0	0.169845	3717	1.5	0	0.194778	495	1.5	0	0.169845
gma-miR156p	TTGACAGAAGAAAGGGAGCAC	Glyma.16G054500.3.Wm82.a2.v1	--	--	Molecular Function: DNA binding (GO:0003677);; Cellular Component: nucleus (GO:0005634);;	--	--	--	SBP domain	Squamosa promoter-binding-like protein 16 GN=P0702E04.9 OS=Oryza sativa subsp. japonica (Rice) PE=2 SV=1	S	Function unknown	PREDICTED: squamosa promoter-binding-like protein 16-like isoform X1 [Glycine max]	1055	CDS	1.5	0	0.169845	2228	1.5	0	0.194778	160	1.5	0	0.169845
gma-miR156p	TTGACAGAAGAAAGGGAGCAC	Glyma.11G251500.12.Wm82.a2.v1	--	--	Molecular Function: DNA binding (GO:0003677);; Cellular Component: nucleus (GO:0005634);;	--	--	--	SBP domain	Squamosa promoter-binding-like protein 12 GN=SPL12 OS=Oryza sativa subsp. indica (Rice) PE=2 SV=1	K	Transcription	PREDICTED: uncharacterized protein LOC100796013 isoform X8 [Glycine max]	1331	CDS	1.5	0	0.194778	1197	1.5	0	0.194778	--	--	--	--
gma-miR156p	TTGACAGAAGAAAGGGAGCAC	Glyma.11G251500.17.Wm82.a2.v1	--	--	Molecular Function: DNA binding (GO:0003677);; Cellular Component: nucleus (GO:0005634);;	--	--	--	SBP domain	Squamosa promoter-binding-like protein 2 GN=SPL2 OS=Arabidopsis thaliana (Mouse-ear cress) PE=2 SV=1	K	Transcription	PREDICTED: uncharacterized protein LOC100796013 isoform X1 [Glycine max]	1300	CDS	1.5	0	0.194778	1197	1.5	0	0.194778	--	--	--	--
gma-miR156p	TTGACAGAAGAAAGGGAGCAC	Glyma.11G251500.9.Wm82.a2.v1	--	--	Molecular Function: DNA binding (GO:0003677);; Cellular Component: nucleus (GO:0005634);;	--	--	--	SBP domain	Squamosa promoter-binding-like protein 12 GN=SPL12 OS=Oryza sativa subsp. indica (Rice) PE=2 SV=1	K	Transcription	Squamosa promoter-binding-like protein 12 [Glycine soja]	3244	CDS	1.5	0	0.194778	1197	1.5	0	0.194778	--	--	--	--
gma-miR156p	TTGACAGAAGAAAGGGAGCAC	Glyma.16G054500.2.Wm82.a2.v1	--	--	Molecular Function: DNA binding (GO:0003677);; Cellular Component: nucleus (GO:0005634);;	--	--	--	SBP domain	Squamosa promoter-binding-like protein 16 GN=P0702E04.9 OS=Oryza sativa subsp. japonica (Rice) PE=2 SV=1	S	Function unknown	PREDICTED: squamosa promoter-binding-like protein 16-like isoform X1 [Glycine max]	1088	CDS	1.5	0	0.169845	2228	1.5	0	0.194778	160	1.5	0	0.169845
gma-miR156q	TGACAGAAGAGAGTGAGCACT	Glyma.08G011500.3.Wm82.a2.v1	--	--	Molecular Function: DNA binding (GO:0003677);; Cellular Component: nucleus (GO:0005634);;	--	--	--	SBP domain	Squamosa promoter-binding-like protein 13B GN=MFB16.6 OS=Arabidopsis thaliana (Mouse-ear cress) PE=3 SV=1	K	Transcription	PREDICTED: squamosa promoter-binding-like protein 13B-like isoform X1 [Glycine max]	1296	CDS	2	3	0.167948	12	2	3	0.167948	--	--	--	--
gma-miR156q	TGACAGAAGAGAGTGAGCACT	Glyma.08G011500.4.Wm82.a2.v1	--	--	Molecular Function: DNA binding (GO:0003677);; Cellular Component: nucleus (GO:0005634);;	--	--	--	SBP domain	Squamosa promoter-binding-like protein 13B GN=MFB16.6 OS=Arabidopsis thaliana (Mouse-ear cress) PE=3 SV=1	K	Transcription	PREDICTED: squamosa promoter-binding-like protein 13B-like isoform X1 [Glycine max]	1242	CDS	2	3	0.167948	12	2	3	0.167948	--	--	--	--
gma-miR156q	TGACAGAAGAGAGTGAGCACT	Glyma.02G177500.1.Wm82.a2.v1	--	--	--	--	--	--	SBP domain	Squamosa promoter-binding-like protein 17 GN=OsJ_028679 OS=Oryza sativa subsp. japonica (Rice) PE=2 SV=2	K	Transcription	PREDICTED: squamosa promoter-binding-like protein 17-like isoform X1 [Glycine max]	927	CDS	2	0	0.167948	36	2	0	0.167948	--	--	--	--
gma-miR156q	TGACAGAAGAGAGTGAGCACT	Glyma.12G226000.1.Wm82.a2.v1	--	--	Molecular Function: DNA binding (GO:0003677);; Cellular Component: nucleus (GO:0005634);;	--	--	--	SBP domain	Squamosa promoter-binding protein 1 GN=SBP1 OS=Antirrhinum majus (Garden snapdragon) PE=2 SV=1	--	--	PREDICTED: squamosa promoter-binding protein 2 [Glycine max]	1125	3UTR	2	0	0.0164113	2	2	0	0.0164113	--	--	--	--
gma-miR156q	TGACAGAAGAGAGTGAGCACT	Glyma.06G238100.1.Wm82.a2.v1	--	--	Molecular Function: DNA binding (GO:0003677);; Cellular Component: nucleus (GO:0005634);;	--	--	--	SBP domain	Squamosa promoter-binding-like protein 4 GN=SPL4 OS=Arabidopsis thaliana (Mouse-ear cress) PE=1 SV=1	K	Transcription	PREDICTED: squamosa promoter-binding protein 2-like [Glycine max]	646	3UTR	3	0	0.0421906	26	3	0	0.0421906	--	--	--	--
gma-miR156q	TGACAGAAGAGAGTGAGCACT	Glyma.02G177500.Wm82.a2.v1.new3	--	--	Molecular Function: DNA binding (GO:0003677);; Cellular Component: nucleus (GO:0005634);;	--	--	--	SBP domain	Squamosa promoter-binding-like protein 9 GN=SPL9 OS=Arabidopsis thaliana (Mouse-ear cress) PE=2 SV=2	K	Transcription	PREDICTED: squamosa promoter-binding-like protein 17-like isoform X1 [Glycine max]	941	CDS	2	0	0.167948	36	2	0	0.167948	--	--	--	--
gma-miR156q	TGACAGAAGAGAGTGAGCACT	Glyma.19G146000.1.Wm82.a2.v1	--	--	Molecular Function: DNA binding (GO:0003677);; Cellular Component: nucleus (GO:0005634);;	--	--	--	SBP domain	Squamosa promoter-binding-like protein 9 GN=SPL9 OS=Arabidopsis thaliana (Mouse-ear cress) PE=2 SV=2	K	Transcription	PREDICTED: squamosa promoter-binding-like protein 9-like [Glycine max]	1156	CDS	2	2	0.167948	10	2	2	0.167948	--	--	--	--
gma-miR156q	TGACAGAAGAGAGTGAGCACT	Glyma.08G011500.1.Wm82.a2.v1	--	--	Molecular Function: DNA binding (GO:0003677);; Cellular Component: nucleus (GO:0005634);;	--	--	--	SBP domain	Squamosa promoter-binding-like protein 13B GN=MFB16.6 OS=Arabidopsis thaliana (Mouse-ear cress) PE=3 SV=1	K	Transcription	PREDICTED: squamosa promoter-binding-like protein 13B-like isoform X1 [Glycine max]	1389	CDS	2	3	0.167948	12	2	3	0.167948	--	--	--	--
gma-miR156q	TGACAGAAGAGAGTGAGCACT	Glyma.08G011500.2.Wm82.a2.v1	--	--	Molecular Function: DNA binding (GO:0003677);; Cellular Component: nucleus (GO:0005634);;	--	--	--	SBP domain	Squamosa promoter-binding-like protein 13B GN=MFB16.6 OS=Arabidopsis thaliana (Mouse-ear cress) PE=3 SV=1	K	Transcription	PREDICTED: squamosa promoter-binding-like protein 13B-like isoform X1 [Glycine max]	1364	CDS	2	3	0.167948	12	2	3	0.167948	--	--	--	--
gma-miR156r	CTGACAGAAGATAGAGAGCAT	Glyma.08G011500.4.Wm82.a2.v1	--	--	Molecular Function: DNA binding (GO:0003677);; Cellular Component: nucleus (GO:0005634);;	--	--	--	SBP domain	Squamosa promoter-binding-like protein 13B GN=MFB16.6 OS=Arabidopsis thaliana (Mouse-ear cress) PE=3 SV=1	K	Transcription	PREDICTED: squamosa promoter-binding-like protein 13B-like isoform X1 [Glycine max]	1243	CDS	3.5	3	0.116935	12	3.5	3	0.116935	--	--	--	--
gma-miR156r	CTGACAGAAGATAGAGAGCAT	Glyma.19G002900.2.Wm82.a2.v1	--	--	--	--	--	--	No apical meristem (NAM) protein	NAC domain-containing protein 8 GN=NAC008 OS=Arabidopsis thaliana (Mouse-ear cress) PE=2 SV=1	R	General function prediction only	PREDICTED: NAC domain-containing protein 8-like [Glycine max]	657	CDS	4	0	0.102896	--	--	--	--	9	4	0	0.102896
gma-miR156r	CTGACAGAAGATAGAGAGCAT	Glyma.16G054500.1.Wm82.a2.v1	--	--	Molecular Function: DNA binding (GO:0003677);; Cellular Component: nucleus (GO:0005634);;	--	--	--	SBP domain	Squamosa promoter-binding-like protein 16 GN=P0702E04.9 OS=Oryza sativa subsp. japonica (Rice) PE=2 SV=1	S	Function unknown	PREDICTED: squamosa promoter-binding-like protein 16-like isoform X1 [Glycine max]	1497	CDS	1.5	0	0.058971	2228	1.5	0	0.0682948	160	1.5	0	0.058971
gma-miR156r	CTGACAGAAGATAGAGAGCAT	Glyma.19G002900.1.Wm82.a2.v1	--	--	--	--	--	--	No apical meristem (NAM) protein	NAC domain-containing protein 8 GN=NAC008 OS=Arabidopsis thaliana (Mouse-ear cress) PE=2 SV=1	R	General function prediction only	PREDICTED: NAC domain-containing protein 8-like [Glycine max]	772	CDS	4	0	0.102896	--	--	--	--	9	4	0	0.102896
gma-miR156r	CTGACAGAAGATAGAGAGCAT	Glyma.08G011500.3.Wm82.a2.v1	--	--	Molecular Function: DNA binding (GO:0003677);; Cellular Component: nucleus (GO:0005634);;	--	--	--	SBP domain	Squamosa promoter-binding-like protein 13B GN=MFB16.6 OS=Arabidopsis thaliana (Mouse-ear cress) PE=3 SV=1	K	Transcription	PREDICTED: squamosa promoter-binding-like protein 13B-like isoform X1 [Glycine max]	1297	CDS	3.5	3	0.116935	12	3.5	3	0.116935	--	--	--	--
gma-miR156r	CTGACAGAAGATAGAGAGCAT	Glyma.19G094000.2.Wm82.a2.v1	--	--	Molecular Function: DNA binding (GO:0003677);; Cellular Component: nucleus (GO:0005634);;	--	--	--	SBP domain	Squamosa promoter-binding-like protein 16 GN=P0702E04.9 OS=Oryza sativa subsp. japonica (Rice) PE=2 SV=1	S	Function unknown	PREDICTED: squamosa promoter-binding-like protein 16-like [Glycine max]	1310	CDS	1.5	0	0.058971	3717	1.5	0	0.0682948	495	1.5	0	0.058971
gma-miR156r	CTGACAGAAGATAGAGAGCAT	Glyma.13G067300.1.Wm82.a2.v1	--	--	--	--	--	--	--	--	S	Function unknown	PREDICTED: uncharacterized protein LOC102665456 isoform X1 [Glycine max]	1018	CDS	3.5	1	0.14368	15	3.5	1	0.14368	--	--	--	--
gma-miR156r	CTGACAGAAGATAGAGAGCAT	Glyma.16G054500.Wm82.a2.v1.new1	--	--	Molecular Function: DNA binding (GO:0003677);; Cellular Component: nucleus (GO:0005634);;	--	--	--	SBP domain	Squamosa promoter-binding-like protein 16 GN=P0702E04.9 OS=Oryza sativa subsp. japonica (Rice) PE=2 SV=1	S	Function unknown	PREDICTED: squamosa promoter-binding-like protein 16-like isoform X1 [Glycine max]	1548	CDS	1.5	0	0.058971	2228	1.5	0	0.0682948	160	1.5	0	0.058971
gma-miR156r	CTGACAGAAGATAGAGAGCAT	Glyma.13G067300.Wm82.a2.v1.new1	--	--	--	--	--	--	--	--	S	Function unknown	PREDICTED: uncharacterized protein LOC102665456 isoform X1 [Glycine max]	1018	CDS	3.5	1	0.14368	15	3.5	1	0.14368	--	--	--	--
gma-miR156r	CTGACAGAAGATAGAGAGCAT	Glyma.13G177400.1.Wm82.a2.v1	--	--	Molecular Function: DNA binding (GO:0003677);; Cellular Component: nucleus (GO:0005634);;	--	--	--	SBP domain	Squamosa promoter-binding protein 1 GN=SBP1 OS=Antirrhinum majus (Garden snapdragon) PE=2 SV=1	K	Transcription	uncharacterized protein LOC100527199 [Glycine max]	770	3UTR	1	0	0.0142661	5	1	0	0.0142661	--	--	--	--
gma-miR156r	CTGACAGAAGATAGAGAGCAT	Glyma.08G011500.2.Wm82.a2.v1	--	--	Molecular Function: DNA binding (GO:0003677);; Cellular Component: nucleus (GO:0005634);;	--	--	--	SBP domain	Squamosa promoter-binding-like protein 13B GN=MFB16.6 OS=Arabidopsis thaliana (Mouse-ear cress) PE=3 SV=1	K	Transcription	PREDICTED: squamosa promoter-binding-like protein 13B-like isoform X1 [Glycine max]	1365	CDS	3.5	3	0.116935	12	3.5	3	0.116935	--	--	--	--
gma-miR156r	CTGACAGAAGATAGAGAGCAT	Glyma.19G002900.3.Wm82.a2.v1	--	--	--	--	--	--	No apical meristem (NAM) protein	NAC domain-containing protein 8 GN=NAC008 OS=Arabidopsis thaliana (Mouse-ear cress) PE=2 SV=1	R	General function prediction only	PREDICTED: NAC domain-containing protein 8-like [Glycine max]	625	CDS	4	0	0.102896	--	--	--	--	9	4	0	0.102896
gma-miR156r	CTGACAGAAGATAGAGAGCAT	Glyma.16G054500.3.Wm82.a2.v1	--	--	Molecular Function: DNA binding (GO:0003677);; Cellular Component: nucleus (GO:0005634);;	--	--	--	SBP domain	Squamosa promoter-binding-like protein 16 GN=P0702E04.9 OS=Oryza sativa subsp. japonica (Rice) PE=2 SV=1	S	Function unknown	PREDICTED: squamosa promoter-binding-like protein 16-like isoform X1 [Glycine max]	1055	CDS	1.5	0	0.058971	2228	1.5	0	0.0682948	160	1.5	0	0.058971
gma-miR156r	CTGACAGAAGATAGAGAGCAT	Glyma.08G011500.1.Wm82.a2.v1	--	--	Molecular Function: DNA binding (GO:0003677);; Cellular Component: nucleus (GO:0005634);;	--	--	--	SBP domain	Squamosa promoter-binding-like protein 13B GN=MFB16.6 OS=Arabidopsis thaliana (Mouse-ear cress) PE=3 SV=1	K	Transcription	PREDICTED: squamosa promoter-binding-like protein 13B-like isoform X1 [Glycine max]	1390	CDS	3.5	3	0.116935	12	3.5	3	0.116935	--	--	--	--
gma-miR156r	CTGACAGAAGATAGAGAGCAT	Glyma.19G094000.1.Wm82.a2.v1	--	--	Molecular Function: DNA binding (GO:0003677);; Cellular Component: nucleus (GO:0005634);;	--	--	--	SBP domain	Squamosa promoter-binding-like protein 16 GN=P0702E04.9 OS=Oryza sativa subsp. japonica (Rice) PE=2 SV=1	S	Function unknown	PREDICTED: squamosa promoter-binding-like protein 16-like [Glycine max]	1581	CDS	1.5	0	0.058971	3717	1.5	0	0.0682948	495	1.5	0	0.058971
gma-miR156r	CTGACAGAAGATAGAGAGCAT	Glyma.13G067300.2.Wm82.a2.v1	--	--	--	--	--	--	--	--	S	Function unknown	PREDICTED: uncharacterized protein LOC102665456 isoform X1 [Glycine max]	1018	CDS	3.5	1	0.14368	15	3.5	1	0.14368	--	--	--	--
gma-miR156r	CTGACAGAAGATAGAGAGCAT	Glyma.16G054500.2.Wm82.a2.v1	--	--	Molecular Function: DNA binding (GO:0003677);; Cellular Component: nucleus (GO:0005634);;	--	--	--	SBP domain	Squamosa promoter-binding-like protein 16 GN=P0702E04.9 OS=Oryza sativa subsp. japonica (Rice) PE=2 SV=1	S	Function unknown	PREDICTED: squamosa promoter-binding-like protein 16-like isoform X1 [Glycine max]	1088	CDS	1.5	0	0.058971	2228	1.5	0	0.0682948	160	1.5	0	0.058971
gma-miR156r	CTGACAGAAGATAGAGAGCAT	Glyma.19G094000.Wm82.a2.v1.new1	--	--	Molecular Function: DNA binding (GO:0003677);; Cellular Component: nucleus (GO:0005634);;	--	--	--	SBP domain	Squamosa promoter-binding-like protein 16 GN=P0702E04.9 OS=Oryza sativa subsp. japonica (Rice) PE=2 SV=1	S	Function unknown	PREDICTED: squamosa promoter-binding-like protein 16-like [Glycine max]	1484	CDS	1.5	0	0.058971	3717	1.5	0	0.0682948	495	1.5	0	0.058971
gma-miR156s	TGACAGAAGAGAGTGAGCACT	Glyma.19G146000.1.Wm82.a2.v1	--	--	Molecular Function: DNA binding (GO:0003677);; Cellular Component: nucleus (GO:0005634);;	--	--	--	SBP domain	Squamosa promoter-binding-like protein 9 GN=SPL9 OS=Arabidopsis thaliana (Mouse-ear cress) PE=2 SV=2	K	Transcription	PREDICTED: squamosa promoter-binding-like protein 9-like [Glycine max]	1156	CDS	2	2	0.167948	10	2	2	0.167948	--	--	--	--
gma-miR156s	TGACAGAAGAGAGTGAGCACT	Glyma.12G226000.1.Wm82.a2.v1	--	--	Molecular Function: DNA binding (GO:0003677);; Cellular Component: nucleus (GO:0005634);;	--	--	--	SBP domain	Squamosa promoter-binding protein 1 GN=SBP1 OS=Antirrhinum majus (Garden snapdragon) PE=2 SV=1	--	--	PREDICTED: squamosa promoter-binding protein 2 [Glycine max]	1125	3UTR	2	0	0.0164113	2	2	0	0.0164113	--	--	--	--
gma-miR156s	TGACAGAAGAGAGTGAGCACT	Glyma.02G177500.1.Wm82.a2.v1	--	--	--	--	--	--	SBP domain	Squamosa promoter-binding-like protein 17 GN=OsJ_028679 OS=Oryza sativa subsp. japonica (Rice) PE=2 SV=2	K	Transcription	PREDICTED: squamosa promoter-binding-like protein 17-like isoform X1 [Glycine max]	927	CDS	2	0	0.167948	36	2	0	0.167948	--	--	--	--
gma-miR156s	TGACAGAAGAGAGTGAGCACT	Glyma.08G011500.3.Wm82.a2.v1	--	--	Molecular Function: DNA binding (GO:0003677);; Cellular Component: nucleus (GO:0005634);;	--	--	--	SBP domain	Squamosa promoter-binding-like protein 13B GN=MFB16.6 OS=Arabidopsis thaliana (Mouse-ear cress) PE=3 SV=1	K	Transcription	PREDICTED: squamosa promoter-binding-like protein 13B-like isoform X1 [Glycine max]	1296	CDS	2	3	0.167948	12	2	3	0.167948	--	--	--	--
gma-miR156s	TGACAGAAGAGAGTGAGCACT	Glyma.08G011500.4.Wm82.a2.v1	--	--	Molecular Function: DNA binding (GO:0003677);; Cellular Component: nucleus (GO:0005634);;	--	--	--	SBP domain	Squamosa promoter-binding-like protein 13B GN=MFB16.6 OS=Arabidopsis thaliana (Mouse-ear cress) PE=3 SV=1	K	Transcription	PREDICTED: squamosa promoter-binding-like protein 13B-like isoform X1 [Glycine max]	1242	CDS	2	3	0.167948	12	2	3	0.167948	--	--	--	--
gma-miR156s	TGACAGAAGAGAGTGAGCACT	Glyma.06G238100.1.Wm82.a2.v1	--	--	Molecular Function: DNA binding (GO:0003677);; Cellular Component: nucleus (GO:0005634);;	--	--	--	SBP domain	Squamosa promoter-binding-like protein 4 GN=SPL4 OS=Arabidopsis thaliana (Mouse-ear cress) PE=1 SV=1	K	Transcription	PREDICTED: squamosa promoter-binding protein 2-like [Glycine max]	646	3UTR	3	0	0.0421906	26	3	0	0.0421906	--	--	--	--
gma-miR156s	TGACAGAAGAGAGTGAGCACT	Glyma.08G011500.1.Wm82.a2.v1	--	--	Molecular Function: DNA binding (GO:0003677);; Cellular Component: nucleus (GO:0005634);;	--	--	--	SBP domain	Squamosa promoter-binding-like protein 13B GN=MFB16.6 OS=Arabidopsis thaliana (Mouse-ear cress) PE=3 SV=1	K	Transcription	PREDICTED: squamosa promoter-binding-like protein 13B-like isoform X1 [Glycine max]	1389	CDS	2	3	0.167948	12	2	3	0.167948	--	--	--	--
gma-miR156s	TGACAGAAGAGAGTGAGCACT	Glyma.08G011500.2.Wm82.a2.v1	--	--	Molecular Function: DNA binding (GO:0003677);; Cellular Component: nucleus (GO:0005634);;	--	--	--	SBP domain	Squamosa promoter-binding-like protein 13B GN=MFB16.6 OS=Arabidopsis thaliana (Mouse-ear cress) PE=3 SV=1	K	Transcription	PREDICTED: squamosa promoter-binding-like protein 13B-like isoform X1 [Glycine max]	1364	CDS	2	3	0.167948	12	2	3	0.167948	--	--	--	--
gma-miR156s	TGACAGAAGAGAGTGAGCACT	Glyma.02G177500.Wm82.a2.v1.new3	--	--	Molecular Function: DNA binding (GO:0003677);; Cellular Component: nucleus (GO:0005634);;	--	--	--	SBP domain	Squamosa promoter-binding-like protein 9 GN=SPL9 OS=Arabidopsis thaliana (Mouse-ear cress) PE=2 SV=2	K	Transcription	PREDICTED: squamosa promoter-binding-like protein 17-like isoform X1 [Glycine max]	941	CDS	2	0	0.167948	36	2	0	0.167948	--	--	--	--
gma-miR156t	TTGACAGAAGAAAGGGAGCAC	Glyma.16G054500.1.Wm82.a2.v1	--	--	Molecular Function: DNA binding (GO:0003677);; Cellular Component: nucleus (GO:0005634);;	--	--	--	SBP domain	Squamosa promoter-binding-like protein 16 GN=P0702E04.9 OS=Oryza sativa subsp. japonica (Rice) PE=2 SV=1	S	Function unknown	PREDICTED: squamosa promoter-binding-like protein 16-like isoform X1 [Glycine max]	1497	CDS	1.5	0	0.169845	2228	1.5	0	0.194778	160	1.5	0	0.169845
gma-miR156t	TTGACAGAAGAAAGGGAGCAC	Glyma.11G251500.Wm82.a2.v1.new2	--	--	Molecular Function: DNA binding (GO:0003677);; Cellular Component: nucleus (GO:0005634);;	--	--	--	SBP domain	Squamosa promoter-binding-like protein 2 GN=SPL2 OS=Arabidopsis thaliana (Mouse-ear cress) PE=2 SV=1	K	Transcription	PREDICTED: uncharacterized protein LOC100796013 isoform X1 [Glycine max]	1186	3UTR	1.5	0	0.194778	1197	1.5	0	0.194778	--	--	--	--
gma-miR156t	TTGACAGAAGAAAGGGAGCAC	Glyma.11G251500.16.Wm82.a2.v1	--	--	Molecular Function: DNA binding (GO:0003677);; Cellular Component: nucleus (GO:0005634);;	--	--	--	SBP domain	Squamosa promoter-binding-like protein 2 GN=SPL2 OS=Arabidopsis thaliana (Mouse-ear cress) PE=2 SV=1	K	Transcription	Squamosa promoter-binding-like protein 12 [Glycine soja]	3221	CDS	1.5	0	0.194778	1197	1.5	0	0.194778	--	--	--	--
gma-miR156t	TTGACAGAAGAAAGGGAGCAC	Glyma.19G094000.Wm82.a2.v1.new1	--	--	Molecular Function: DNA binding (GO:0003677);; Cellular Component: nucleus (GO:0005634);;	--	--	--	SBP domain	Squamosa promoter-binding-like protein 16 GN=P0702E04.9 OS=Oryza sativa subsp. japonica (Rice) PE=2 SV=1	S	Function unknown	PREDICTED: squamosa promoter-binding-like protein 16-like [Glycine max]	1484	CDS	1.5	0	0.169845	3717	1.5	0	0.194778	495	1.5	0	0.169845
gma-miR156t	TTGACAGAAGAAAGGGAGCAC	Glyma.11G251500.Wm82.a2.v1.new1	--	--	Molecular Function: DNA binding (GO:0003677);; Cellular Component: nucleus (GO:0005634);;	--	--	--	SBP domain	Squamosa promoter-binding-like protein 12 GN=SPL12 OS=Oryza sativa subsp. indica (Rice) PE=2 SV=1	K	Transcription	Squamosa promoter-binding-like protein 12 [Glycine soja]	2968	CDS	1.5	0	0.194778	1197	1.5	0	0.194778	--	--	--	--
gma-miR156t	TTGACAGAAGAAAGGGAGCAC	Glyma.11G251500.4.Wm82.a2.v1	--	--	Molecular Function: DNA binding (GO:0003677);; Cellular Component: nucleus (GO:0005634);;	--	--	--	SBP domain	Squamosa promoter-binding-like protein 12 GN=SPL12 OS=Oryza sativa subsp. indica (Rice) PE=2 SV=1	K	Transcription	PREDICTED: uncharacterized protein LOC100796013 isoform X8 [Glycine max]	1250	CDS	1.5	0	0.194778	1197	1.5	0	0.194778	--	--	--	--
gma-miR156t	TTGACAGAAGAAAGGGAGCAC	Glyma.11G251500.13.Wm82.a2.v1	--	--	Molecular Function: DNA binding (GO:0003677);; Cellular Component: nucleus (GO:0005634);;	--	--	--	SBP domain	Squamosa promoter-binding-like protein 2 GN=SPL2 OS=Arabidopsis thaliana (Mouse-ear cress) PE=2 SV=1	K	Transcription	PREDICTED: uncharacterized protein LOC100796013 isoform X1 [Glycine max]	1449	CDS	1.5	0	0.194778	1197	1.5	0	0.194778	--	--	--	--
gma-miR156t	TTGACAGAAGAAAGGGAGCAC	Glyma.11G251500.10.Wm82.a2.v1	--	--	Molecular Function: DNA binding (GO:0003677);; Cellular Component: nucleus (GO:0005634);;	--	--	--	SBP domain	Squamosa promoter-binding-like protein 12 GN=SPL12 OS=Oryza sativa subsp. indica (Rice) PE=2 SV=1	K	Transcription	PREDICTED: uncharacterized protein LOC100796013 isoform X8 [Glycine max]	1303	CDS	1.5	0	0.194778	1197	1.5	0	0.194778	--	--	--	--
gma-miR156t	TTGACAGAAGAAAGGGAGCAC	Glyma.11G251500.9.Wm82.a2.v1	--	--	Molecular Function: DNA binding (GO:0003677);; Cellular Component: nucleus (GO:0005634);;	--	--	--	SBP domain	Squamosa promoter-binding-like protein 12 GN=SPL12 OS=Oryza sativa subsp. indica (Rice) PE=2 SV=1	K	Transcription	Squamosa promoter-binding-like protein 12 [Glycine soja]	3244	CDS	1.5	0	0.194778	1197	1.5	0	0.194778	--	--	--	--
gma-miR156t	TTGACAGAAGAAAGGGAGCAC	Glyma.08G011500.4.Wm82.a2.v1	--	--	Molecular Function: DNA binding (GO:0003677);; Cellular Component: nucleus (GO:0005634);;	--	--	--	SBP domain	Squamosa promoter-binding-like protein 13B GN=MFB16.6 OS=Arabidopsis thaliana (Mouse-ear cress) PE=3 SV=1	K	Transcription	PREDICTED: squamosa promoter-binding-like protein 13B-like isoform X1 [Glycine max]	1243	CDS	2.5	3	0.0615402	12	2.5	3	0.0615402	--	--	--	--
gma-miR156t	TTGACAGAAGAAAGGGAGCAC	Glyma.11G251500.15.Wm82.a2.v1	--	--	Molecular Function: DNA binding (GO:0003677);; Cellular Component: nucleus (GO:0005634);;	--	--	--	SBP domain	Squamosa promoter-binding-like protein 2 GN=SPL2 OS=Arabidopsis thaliana (Mouse-ear cress) PE=2 SV=1	K	Transcription	PREDICTED: uncharacterized protein LOC100796013 isoform X1 [Glycine max]	1409	CDS	1.5	0	0.194778	1197	1.5	0	0.194778	--	--	--	--
gma-miR156t	TTGACAGAAGAAAGGGAGCAC	Glyma.11G251500.17.Wm82.a2.v1	--	--	Molecular Function: DNA binding (GO:0003677);; Cellular Component: nucleus (GO:0005634);;	--	--	--	SBP domain	Squamosa promoter-binding-like protein 2 GN=SPL2 OS=Arabidopsis thaliana (Mouse-ear cress) PE=2 SV=1	K	Transcription	PREDICTED: uncharacterized protein LOC100796013 isoform X1 [Glycine max]	1300	CDS	1.5	0	0.194778	1197	1.5	0	0.194778	--	--	--	--
gma-miR156t	TTGACAGAAGAAAGGGAGCAC	Glyma.16G054500.3.Wm82.a2.v1	--	--	Molecular Function: DNA binding (GO:0003677);; Cellular Component: nucleus (GO:0005634);;	--	--	--	SBP domain	Squamosa promoter-binding-like protein 16 GN=P0702E04.9 OS=Oryza sativa subsp. japonica (Rice) PE=2 SV=1	S	Function unknown	PREDICTED: squamosa promoter-binding-like protein 16-like isoform X1 [Glycine max]	1055	CDS	1.5	0	0.169845	2228	1.5	0	0.194778	160	1.5	0	0.169845
gma-miR156t	TTGACAGAAGAAAGGGAGCAC	Glyma.13G177400.1.Wm82.a2.v1	--	--	Molecular Function: DNA binding (GO:0003677);; Cellular Component: nucleus (GO:0005634);;	--	--	--	SBP domain	Squamosa promoter-binding protein 1 GN=SBP1 OS=Antirrhinum majus (Garden snapdragon) PE=2 SV=1	K	Transcription	uncharacterized protein LOC100527199 [Glycine max]	770	3UTR	1.5	0	0.194778	5	1.5	0	0.194778	--	--	--	--
gma-miR156t	TTGACAGAAGAAAGGGAGCAC	Glyma.16G054500.Wm82.a2.v1.new1	--	--	Molecular Function: DNA binding (GO:0003677);; Cellular Component: nucleus (GO:0005634);;	--	--	--	SBP domain	Squamosa promoter-binding-like protein 16 GN=P0702E04.9 OS=Oryza sativa subsp. japonica (Rice) PE=2 SV=1	S	Function unknown	PREDICTED: squamosa promoter-binding-like protein 16-like isoform X1 [Glycine max]	1548	CDS	1.5	0	0.169845	2228	1.5	0	0.194778	160	1.5	0	0.169845
gma-miR156t	TTGACAGAAGAAAGGGAGCAC	Glyma.11G251500.20.Wm82.a2.v1	--	--	Molecular Function: DNA binding (GO:0003677);; Cellular Component: nucleus (GO:0005634);;	--	--	--	SBP domain	Squamosa promoter-binding-like protein 12 GN=SPL12 OS=Oryza sativa subsp. indica (Rice) PE=2 SV=1	K	Transcription	PREDICTED: uncharacterized protein LOC100796013 isoform X8 [Glycine max]	1331	CDS	1.5	0	0.194778	1197	1.5	0	0.194778	--	--	--	--
gma-miR156t	TTGACAGAAGAAAGGGAGCAC	Glyma.11G251500.12.Wm82.a2.v1	--	--	Molecular Function: DNA binding (GO:0003677);; Cellular Component: nucleus (GO:0005634);;	--	--	--	SBP domain	Squamosa promoter-binding-like protein 12 GN=SPL12 OS=Oryza sativa subsp. indica (Rice) PE=2 SV=1	K	Transcription	PREDICTED: uncharacterized protein LOC100796013 isoform X8 [Glycine max]	1331	CDS	1.5	0	0.194778	1197	1.5	0	0.194778	--	--	--	--
gma-miR156t	TTGACAGAAGAAAGGGAGCAC	Glyma.11G251500.7.Wm82.a2.v1	--	--	Molecular Function: DNA binding (GO:0003677);; Cellular Component: nucleus (GO:0005634);;	--	--	--	SBP domain	Squamosa promoter-binding-like protein 12 GN=SPL12 OS=Oryza sativa subsp. indica (Rice) PE=2 SV=1	K	Transcription	Squamosa promoter-binding-like protein 12 [Glycine soja]	1259	CDS	1.5	0	0.194778	1197	1.5	0	0.194778	--	--	--	--
gma-miR156t	TTGACAGAAGAAAGGGAGCAC	Glyma.13G067300.1.Wm82.a2.v1	--	--	--	--	--	--	--	--	S	Function unknown	PREDICTED: uncharacterized protein LOC102665456 isoform X1 [Glycine max]	1018	CDS	4	1	0.171694	15	4	1	0.171694	--	--	--	--
gma-miR156t	TTGACAGAAGAAAGGGAGCAC	Glyma.08G011500.1.Wm82.a2.v1	--	--	Molecular Function: DNA binding (GO:0003677);; Cellular Component: nucleus (GO:0005634);;	--	--	--	SBP domain	Squamosa promoter-binding-like protein 13B GN=MFB16.6 OS=Arabidopsis thaliana (Mouse-ear cress) PE=3 SV=1	K	Transcription	PREDICTED: squamosa promoter-binding-like protein 13B-like isoform X1 [Glycine max]	1390	CDS	2.5	3	0.0615402	12	2.5	3	0.0615402	--	--	--	--
gma-miR156t	TTGACAGAAGAAAGGGAGCAC	Glyma.11G251500.19.Wm82.a2.v1	--	--	Molecular Function: DNA binding (GO:0003677);; Cellular Component: nucleus (GO:0005634);;	--	--	--	SBP domain	Squamosa promoter-binding-like protein 12 GN=SPL12 OS=Oryza sativa subsp. indica (Rice) PE=2 SV=1	K	Transcription	PREDICTED: uncharacterized protein LOC100796013 isoform X8 [Glycine max]	1932	CDS	1.5	0	0.194778	1197	1.5	0	0.194778	--	--	--	--
gma-miR156t	TTGACAGAAGAAAGGGAGCAC	Glyma.11G251500.11.Wm82.a2.v1	--	--	Molecular Function: DNA binding (GO:0003677);; Cellular Component: nucleus (GO:0005634);;	--	--	--	SBP domain	Squamosa promoter-binding-like protein 12 GN=SPL12 OS=Oryza sativa subsp. indica (Rice) PE=2 SV=1	K	Transcription	PREDICTED: uncharacterized protein LOC100796013 isoform X8 [Glycine max]	3316	CDS	1.5	0	0.194778	1197	1.5	0	0.194778	--	--	--	--
gma-miR156t	TTGACAGAAGAAAGGGAGCAC	Glyma.08G011500.3.Wm82.a2.v1	--	--	Molecular Function: DNA binding (GO:0003677);; Cellular Component: nucleus (GO:0005634);;	--	--	--	SBP domain	Squamosa promoter-binding-like protein 13B GN=MFB16.6 OS=Arabidopsis thaliana (Mouse-ear cress) PE=3 SV=1	K	Transcription	PREDICTED: squamosa promoter-binding-like protein 13B-like isoform X1 [Glycine max]	1297	CDS	2.5	3	0.0615402	12	2.5	3	0.0615402	--	--	--	--
gma-miR156t	TTGACAGAAGAAAGGGAGCAC	Glyma.11G251500.14.Wm82.a2.v1	--	--	Molecular Function: DNA binding (GO:0003677);; Cellular Component: nucleus (GO:0005634);;	--	--	--	SBP domain	Squamosa promoter-binding-like protein 2 GN=SPL2 OS=Arabidopsis thaliana (Mouse-ear cress) PE=2 SV=1	K	Transcription	PREDICTED: uncharacterized protein LOC100796013 isoform X1 [Glycine max]	1312	CDS	1.5	0	0.194778	1197	1.5	0	0.194778	--	--	--	--
gma-miR156t	TTGACAGAAGAAAGGGAGCAC	Glyma.11G251500.1.Wm82.a2.v1	--	--	Molecular Function: DNA binding (GO:0003677);; Cellular Component: nucleus (GO:0005634);;	--	--	--	SBP domain	Squamosa promoter-binding-like protein 2 GN=SPL2 OS=Arabidopsis thaliana (Mouse-ear cress) PE=2 SV=1	K	Transcription	Squamosa promoter-binding-like protein 12 [Glycine soja]	3661	CDS	1.5	0	0.194778	1197	1.5	0	0.194778	--	--	--	--
gma-miR156t	TTGACAGAAGAAAGGGAGCAC	Glyma.11G251500.8.Wm82.a2.v1	--	--	Molecular Function: DNA binding (GO:0003677);; Cellular Component: nucleus (GO:0005634);;	--	--	--	SBP domain	Squamosa promoter-binding-like protein 12 GN=SPL12 OS=Oryza sativa subsp. indica (Rice) PE=2 SV=1	K	Transcription	Squamosa promoter-binding-like protein 12 [Glycine soja]	3397	CDS	1.5	0	0.194778	1197	1.5	0	0.194778	--	--	--	--
gma-miR156t	TTGACAGAAGAAAGGGAGCAC	Glyma.11G251500.2.Wm82.a2.v1	--	--	Molecular Function: DNA binding (GO:0003677);; Cellular Component: nucleus (GO:0005634);;	--	--	--	SBP domain	Squamosa promoter-binding-like protein 2 GN=SPL2 OS=Arabidopsis thaliana (Mouse-ear cress) PE=2 SV=1	K	Transcription	PREDICTED: uncharacterized protein LOC100796013 isoform X1 [Glycine max]	1534	CDS	1.5	0	0.194778	1197	1.5	0	0.194778	--	--	--	--
gma-miR156t	TTGACAGAAGAAAGGGAGCAC	Glyma.13G067300.Wm82.a2.v1.new1	--	--	--	--	--	--	--	--	S	Function unknown	PREDICTED: uncharacterized protein LOC102665456 isoform X1 [Glycine max]	1018	CDS	4	1	0.171694	15	4	1	0.171694	--	--	--	--
gma-miR156t	TTGACAGAAGAAAGGGAGCAC	Glyma.11G251500.5.Wm82.a2.v1	--	--	Molecular Function: DNA binding (GO:0003677);; Cellular Component: nucleus (GO:0005634);;	--	--	--	SBP domain	Squamosa promoter-binding-like protein 12 GN=SPL12 OS=Oryza sativa subsp. indica (Rice) PE=2 SV=1	K	Transcription	PREDICTED: uncharacterized protein LOC100796013 isoform X8 [Glycine max]	3388	CDS	1.5	0	0.194778	1197	1.5	0	0.194778	--	--	--	--
gma-miR156t	TTGACAGAAGAAAGGGAGCAC	Glyma.19G094000.1.Wm82.a2.v1	--	--	Molecular Function: DNA binding (GO:0003677);; Cellular Component: nucleus (GO:0005634);;	--	--	--	SBP domain	Squamosa promoter-binding-like protein 16 GN=P0702E04.9 OS=Oryza sativa subsp. japonica (Rice) PE=2 SV=1	S	Function unknown	PREDICTED: squamosa promoter-binding-like protein 16-like [Glycine max]	1581	CDS	1.5	0	0.169845	3717	1.5	0	0.194778	495	1.5	0	0.169845
gma-miR156t	TTGACAGAAGAAAGGGAGCAC	Glyma.11G251500.6.Wm82.a2.v1	--	--	Molecular Function: DNA binding (GO:0003677);; Cellular Component: nucleus (GO:0005634);;	--	--	--	SBP domain	Squamosa promoter-binding-like protein 12 GN=SPL12 OS=Oryza sativa subsp. indica (Rice) PE=2 SV=1	K	Transcription	PREDICTED: uncharacterized protein LOC100796013 isoform X8 [Glycine max]	3235	CDS	1.5	0	0.194778	1197	1.5	0	0.194778	--	--	--	--
gma-miR156t	TTGACAGAAGAAAGGGAGCAC	Glyma.11G251500.3.Wm82.a2.v1	--	--	Molecular Function: DNA binding (GO:0003677);; Cellular Component: nucleus (GO:0005634);;	--	--	--	SBP domain	Squamosa promoter-binding-like protein 2 GN=SPL2 OS=Arabidopsis thaliana (Mouse-ear cress) PE=2 SV=1	K	Transcription	PREDICTED: uncharacterized protein LOC100796013 isoform X1 [Glycine max]	1351	CDS	1.5	0	0.194778	1197	1.5	0	0.194778	--	--	--	--
gma-miR156t	TTGACAGAAGAAAGGGAGCAC	Glyma.13G067300.2.Wm82.a2.v1	--	--	--	--	--	--	--	--	S	Function unknown	PREDICTED: uncharacterized protein LOC102665456 isoform X1 [Glycine max]	1018	CDS	4	1	0.171694	15	4	1	0.171694	--	--	--	--
gma-miR156t	TTGACAGAAGAAAGGGAGCAC	Glyma.16G054500.2.Wm82.a2.v1	--	--	Molecular Function: DNA binding (GO:0003677);; Cellular Component: nucleus (GO:0005634);;	--	--	--	SBP domain	Squamosa promoter-binding-like protein 16 GN=P0702E04.9 OS=Oryza sativa subsp. japonica (Rice) PE=2 SV=1	S	Function unknown	PREDICTED: squamosa promoter-binding-like protein 16-like isoform X1 [Glycine max]	1088	CDS	1.5	0	0.169845	2228	1.5	0	0.194778	160	1.5	0	0.169845
gma-miR156t	TTGACAGAAGAAAGGGAGCAC	Glyma.19G094000.2.Wm82.a2.v1	--	--	Molecular Function: DNA binding (GO:0003677);; Cellular Component: nucleus (GO:0005634);;	--	--	--	SBP domain	Squamosa promoter-binding-like protein 16 GN=P0702E04.9 OS=Oryza sativa subsp. japonica (Rice) PE=2 SV=1	S	Function unknown	PREDICTED: squamosa promoter-binding-like protein 16-like [Glycine max]	1310	CDS	1.5	0	0.169845	3717	1.5	0	0.194778	495	1.5	0	0.169845
gma-miR156t	TTGACAGAAGAAAGGGAGCAC	Glyma.08G011500.2.Wm82.a2.v1	--	--	Molecular Function: DNA binding (GO:0003677);; Cellular Component: nucleus (GO:0005634);;	--	--	--	SBP domain	Squamosa promoter-binding-like protein 13B GN=MFB16.6 OS=Arabidopsis thaliana (Mouse-ear cress) PE=3 SV=1	K	Transcription	PREDICTED: squamosa promoter-binding-like protein 13B-like isoform X1 [Glycine max]	1365	CDS	2.5	3	0.0615402	12	2.5	3	0.0615402	--	--	--	--
gma-miR156u	TGACAGAAGAGAGTGAGCAC	Glyma.12G226000.1.Wm82.a2.v1	--	--	Molecular Function: DNA binding (GO:0003677);; Cellular Component: nucleus (GO:0005634);;	--	--	--	SBP domain	Squamosa promoter-binding protein 1 GN=SBP1 OS=Antirrhinum majus (Garden snapdragon) PE=2 SV=1	--	--	PREDICTED: squamosa promoter-binding protein 2 [Glycine max]	1125	3UTR	2	0	0.00550062	2	2	0	0.00550062	--	--	--	--
gma-miR156u	TGACAGAAGAGAGTGAGCAC	Glyma.06G238100.1.Wm82.a2.v1	--	--	Molecular Function: DNA binding (GO:0003677);; Cellular Component: nucleus (GO:0005634);;	--	--	--	SBP domain	Squamosa promoter-binding-like protein 4 GN=SPL4 OS=Arabidopsis thaliana (Mouse-ear cress) PE=1 SV=1	K	Transcription	PREDICTED: squamosa promoter-binding protein 2-like [Glycine max]	646	3UTR	3	0	0.11546	26	3	0	0.11546	--	--	--	--
gma-miR156u	TGACAGAAGAGAGTGAGCAC	Glyma.02G177500.Wm82.a2.v1.new3	--	--	Molecular Function: DNA binding (GO:0003677);; Cellular Component: nucleus (GO:0005634);;	--	--	--	SBP domain	Squamosa promoter-binding-like protein 9 GN=SPL9 OS=Arabidopsis thaliana (Mouse-ear cress) PE=2 SV=2	K	Transcription	PREDICTED: squamosa promoter-binding-like protein 17-like isoform X1 [Glycine max]	941	CDS	1	0	0.177626	36	1	0	0.177626	--	--	--	--
gma-miR156u	TGACAGAAGAGAGTGAGCAC	Glyma.02G177500.1.Wm82.a2.v1	--	--	--	--	--	--	SBP domain	Squamosa promoter-binding-like protein 17 GN=OsJ_028679 OS=Oryza sativa subsp. japonica (Rice) PE=2 SV=2	K	Transcription	PREDICTED: squamosa promoter-binding-like protein 17-like isoform X1 [Glycine max]	927	CDS	1	0	0.177626	36	1	0	0.177626	--	--	--	--
gma-miR156u	TGACAGAAGAGAGTGAGCAC	Glyma.08G011500.4.Wm82.a2.v1	--	--	Molecular Function: DNA binding (GO:0003677);; Cellular Component: nucleus (GO:0005634);;	--	--	--	SBP domain	Squamosa promoter-binding-like protein 13B GN=MFB16.6 OS=Arabidopsis thaliana (Mouse-ear cress) PE=3 SV=1	K	Transcription	PREDICTED: squamosa promoter-binding-like protein 13B-like isoform X1 [Glycine max]	1242	CDS	1	3	0.177626	12	1	3	0.177626	--	--	--	--
gma-miR156u	TGACAGAAGAGAGTGAGCAC	Glyma.08G011500.3.Wm82.a2.v1	--	--	Molecular Function: DNA binding (GO:0003677);; Cellular Component: nucleus (GO:0005634);;	--	--	--	SBP domain	Squamosa promoter-binding-like protein 13B GN=MFB16.6 OS=Arabidopsis thaliana (Mouse-ear cress) PE=3 SV=1	K	Transcription	PREDICTED: squamosa promoter-binding-like protein 13B-like isoform X1 [Glycine max]	1296	CDS	1	3	0.177626	12	1	3	0.177626	--	--	--	--
gma-miR156u	TGACAGAAGAGAGTGAGCAC	Glyma.08G011500.1.Wm82.a2.v1	--	--	Molecular Function: DNA binding (GO:0003677);; Cellular Component: nucleus (GO:0005634);;	--	--	--	SBP domain	Squamosa promoter-binding-like protein 13B GN=MFB16.6 OS=Arabidopsis thaliana (Mouse-ear cress) PE=3 SV=1	K	Transcription	PREDICTED: squamosa promoter-binding-like protein 13B-like isoform X1 [Glycine max]	1389	CDS	1	3	0.177626	12	1	3	0.177626	--	--	--	--
gma-miR156u	TGACAGAAGAGAGTGAGCAC	Glyma.08G011500.2.Wm82.a2.v1	--	--	Molecular Function: DNA binding (GO:0003677);; Cellular Component: nucleus (GO:0005634);;	--	--	--	SBP domain	Squamosa promoter-binding-like protein 13B GN=MFB16.6 OS=Arabidopsis thaliana (Mouse-ear cress) PE=3 SV=1	K	Transcription	PREDICTED: squamosa promoter-binding-like protein 13B-like isoform X1 [Glycine max]	1364	CDS	1	3	0.177626	12	1	3	0.177626	--	--	--	--
gma-miR156u	TGACAGAAGAGAGTGAGCAC	Glyma.19G146000.1.Wm82.a2.v1	--	--	Molecular Function: DNA binding (GO:0003677);; Cellular Component: nucleus (GO:0005634);;	--	--	--	SBP domain	Squamosa promoter-binding-like protein 9 GN=SPL9 OS=Arabidopsis thaliana (Mouse-ear cress) PE=2 SV=2	K	Transcription	PREDICTED: squamosa promoter-binding-like protein 9-like [Glycine max]	1156	CDS	1	2	0.177626	10	1	2	0.177626	--	--	--	--
gma-miR156v	TGACAGAAGAGAGTGAGCAC	Glyma.02G177500.1.Wm82.a2.v1	--	--	--	--	--	--	SBP domain	Squamosa promoter-binding-like protein 17 GN=OsJ_028679 OS=Oryza sativa subsp. japonica (Rice) PE=2 SV=2	K	Transcription	PREDICTED: squamosa promoter-binding-like protein 17-like isoform X1 [Glycine max]	927	CDS	1	0	0.177626	36	1	0	0.177626	--	--	--	--
gma-miR156v	TGACAGAAGAGAGTGAGCAC	Glyma.08G011500.2.Wm82.a2.v1	--	--	Molecular Function: DNA binding (GO:0003677);; Cellular Component: nucleus (GO:0005634);;	--	--	--	SBP domain	Squamosa promoter-binding-like protein 13B GN=MFB16.6 OS=Arabidopsis thaliana (Mouse-ear cress) PE=3 SV=1	K	Transcription	PREDICTED: squamosa promoter-binding-like protein 13B-like isoform X1 [Glycine max]	1364	CDS	1	3	0.177626	12	1	3	0.177626	--	--	--	--
gma-miR156v	TGACAGAAGAGAGTGAGCAC	Glyma.02G177500.Wm82.a2.v1.new3	--	--	Molecular Function: DNA binding (GO:0003677);; Cellular Component: nucleus (GO:0005634);;	--	--	--	SBP domain	Squamosa promoter-binding-like protein 9 GN=SPL9 OS=Arabidopsis thaliana (Mouse-ear cress) PE=2 SV=2	K	Transcription	PREDICTED: squamosa promoter-binding-like protein 17-like isoform X1 [Glycine max]	941	CDS	1	0	0.177626	36	1	0	0.177626	--	--	--	--
gma-miR156v	TGACAGAAGAGAGTGAGCAC	Glyma.08G011500.3.Wm82.a2.v1	--	--	Molecular Function: DNA binding (GO:0003677);; Cellular Component: nucleus (GO:0005634);;	--	--	--	SBP domain	Squamosa promoter-binding-like protein 13B GN=MFB16.6 OS=Arabidopsis thaliana (Mouse-ear cress) PE=3 SV=1	K	Transcription	PREDICTED: squamosa promoter-binding-like protein 13B-like isoform X1 [Glycine max]	1296	CDS	1	3	0.177626	12	1	3	0.177626	--	--	--	--
gma-miR156v	TGACAGAAGAGAGTGAGCAC	Glyma.12G226000.1.Wm82.a2.v1	--	--	Molecular Function: DNA binding (GO:0003677);; Cellular Component: nucleus (GO:0005634);;	--	--	--	SBP domain	Squamosa promoter-binding protein 1 GN=SBP1 OS=Antirrhinum majus (Garden snapdragon) PE=2 SV=1	--	--	PREDICTED: squamosa promoter-binding protein 2 [Glycine max]	1125	3UTR	2	0	0.00550062	2	2	0	0.00550062	--	--	--	--
gma-miR156v	TGACAGAAGAGAGTGAGCAC	Glyma.08G011500.4.Wm82.a2.v1	--	--	Molecular Function: DNA binding (GO:0003677);; Cellular Component: nucleus (GO:0005634);;	--	--	--	SBP domain	Squamosa promoter-binding-like protein 13B GN=MFB16.6 OS=Arabidopsis thaliana (Mouse-ear cress) PE=3 SV=1	K	Transcription	PREDICTED: squamosa promoter-binding-like protein 13B-like isoform X1 [Glycine max]	1242	CDS	1	3	0.177626	12	1	3	0.177626	--	--	--	--
gma-miR156v	TGACAGAAGAGAGTGAGCAC	Glyma.08G011500.1.Wm82.a2.v1	--	--	Molecular Function: DNA binding (GO:0003677);; Cellular Component: nucleus (GO:0005634);;	--	--	--	SBP domain	Squamosa promoter-binding-like protein 13B GN=MFB16.6 OS=Arabidopsis thaliana (Mouse-ear cress) PE=3 SV=1	K	Transcription	PREDICTED: squamosa promoter-binding-like protein 13B-like isoform X1 [Glycine max]	1389	CDS	1	3	0.177626	12	1	3	0.177626	--	--	--	--
gma-miR156v	TGACAGAAGAGAGTGAGCAC	Glyma.19G146000.1.Wm82.a2.v1	--	--	Molecular Function: DNA binding (GO:0003677);; Cellular Component: nucleus (GO:0005634);;	--	--	--	SBP domain	Squamosa promoter-binding-like protein 9 GN=SPL9 OS=Arabidopsis thaliana (Mouse-ear cress) PE=2 SV=2	K	Transcription	PREDICTED: squamosa promoter-binding-like protein 9-like [Glycine max]	1156	CDS	1	2	0.177626	10	1	2	0.177626	--	--	--	--
gma-miR156v	TGACAGAAGAGAGTGAGCAC	Glyma.06G238100.1.Wm82.a2.v1	--	--	Molecular Function: DNA binding (GO:0003677);; Cellular Component: nucleus (GO:0005634);;	--	--	--	SBP domain	Squamosa promoter-binding-like protein 4 GN=SPL4 OS=Arabidopsis thaliana (Mouse-ear cress) PE=1 SV=1	K	Transcription	PREDICTED: squamosa promoter-binding protein 2-like [Glycine max]	646	3UTR	3	0	0.11546	26	3	0	0.11546	--	--	--	--
gma-miR156w	TGACAGAAGAGAGTGAGCAC	Glyma.08G011500.3.Wm82.a2.v1	--	--	Molecular Function: DNA binding (GO:0003677);; Cellular Component: nucleus (GO:0005634);;	--	--	--	SBP domain	Squamosa promoter-binding-like protein 13B GN=MFB16.6 OS=Arabidopsis thaliana (Mouse-ear cress) PE=3 SV=1	K	Transcription	PREDICTED: squamosa promoter-binding-like protein 13B-like isoform X1 [Glycine max]	1296	CDS	1	3	0.177626	12	1	3	0.177626	--	--	--	--
gma-miR156w	TGACAGAAGAGAGTGAGCAC	Glyma.08G011500.2.Wm82.a2.v1	--	--	Molecular Function: DNA binding (GO:0003677);; Cellular Component: nucleus (GO:0005634);;	--	--	--	SBP domain	Squamosa promoter-binding-like protein 13B GN=MFB16.6 OS=Arabidopsis thaliana (Mouse-ear cress) PE=3 SV=1	K	Transcription	PREDICTED: squamosa promoter-binding-like protein 13B-like isoform X1 [Glycine max]	1364	CDS	1	3	0.177626	12	1	3	0.177626	--	--	--	--
gma-miR156w	TGACAGAAGAGAGTGAGCAC	Glyma.12G226000.1.Wm82.a2.v1	--	--	Molecular Function: DNA binding (GO:0003677);; Cellular Component: nucleus (GO:0005634);;	--	--	--	SBP domain	Squamosa promoter-binding protein 1 GN=SBP1 OS=Antirrhinum majus (Garden snapdragon) PE=2 SV=1	--	--	PREDICTED: squamosa promoter-binding protein 2 [Glycine max]	1125	3UTR	2	0	0.00550062	2	2	0	0.00550062	--	--	--	--
gma-miR156w	TGACAGAAGAGAGTGAGCAC	Glyma.02G177500.Wm82.a2.v1.new3	--	--	Molecular Function: DNA binding (GO:0003677);; Cellular Component: nucleus (GO:0005634);;	--	--	--	SBP domain	Squamosa promoter-binding-like protein 9 GN=SPL9 OS=Arabidopsis thaliana (Mouse-ear cress) PE=2 SV=2	K	Transcription	PREDICTED: squamosa promoter-binding-like protein 17-like isoform X1 [Glycine max]	941	CDS	1	0	0.177626	36	1	0	0.177626	--	--	--	--
gma-miR156w	TGACAGAAGAGAGTGAGCAC	Glyma.06G238100.1.Wm82.a2.v1	--	--	Molecular Function: DNA binding (GO:0003677);; Cellular Component: nucleus (GO:0005634);;	--	--	--	SBP domain	Squamosa promoter-binding-like protein 4 GN=SPL4 OS=Arabidopsis thaliana (Mouse-ear cress) PE=1 SV=1	K	Transcription	PREDICTED: squamosa promoter-binding protein 2-like [Glycine max]	646	3UTR	3	0	0.11546	26	3	0	0.11546	--	--	--	--
gma-miR156w	TGACAGAAGAGAGTGAGCAC	Glyma.02G177500.1.Wm82.a2.v1	--	--	--	--	--	--	SBP domain	Squamosa promoter-binding-like protein 17 GN=OsJ_028679 OS=Oryza sativa subsp. japonica (Rice) PE=2 SV=2	K	Transcription	PREDICTED: squamosa promoter-binding-like protein 17-like isoform X1 [Glycine max]	927	CDS	1	0	0.177626	36	1	0	0.177626	--	--	--	--
gma-miR156w	TGACAGAAGAGAGTGAGCAC	Glyma.08G011500.1.Wm82.a2.v1	--	--	Molecular Function: DNA binding (GO:0003677);; Cellular Component: nucleus (GO:0005634);;	--	--	--	SBP domain	Squamosa promoter-binding-like protein 13B GN=MFB16.6 OS=Arabidopsis thaliana (Mouse-ear cress) PE=3 SV=1	K	Transcription	PREDICTED: squamosa promoter-binding-like protein 13B-like isoform X1 [Glycine max]	1389	CDS	1	3	0.177626	12	1	3	0.177626	--	--	--	--
gma-miR156w	TGACAGAAGAGAGTGAGCAC	Glyma.08G011500.4.Wm82.a2.v1	--	--	Molecular Function: DNA binding (GO:0003677);; Cellular Component: nucleus (GO:0005634);;	--	--	--	SBP domain	Squamosa promoter-binding-like protein 13B GN=MFB16.6 OS=Arabidopsis thaliana (Mouse-ear cress) PE=3 SV=1	K	Transcription	PREDICTED: squamosa promoter-binding-like protein 13B-like isoform X1 [Glycine max]	1242	CDS	1	3	0.177626	12	1	3	0.177626	--	--	--	--
gma-miR156w	TGACAGAAGAGAGTGAGCAC	Glyma.19G146000.1.Wm82.a2.v1	--	--	Molecular Function: DNA binding (GO:0003677);; Cellular Component: nucleus (GO:0005634);;	--	--	--	SBP domain	Squamosa promoter-binding-like protein 9 GN=SPL9 OS=Arabidopsis thaliana (Mouse-ear cress) PE=2 SV=2	K	Transcription	PREDICTED: squamosa promoter-binding-like protein 9-like [Glycine max]	1156	CDS	1	2	0.177626	10	1	2	0.177626	--	--	--	--
gma-miR156x	TGACAGAAGAGAGTGAGCAC	Glyma.12G226000.1.Wm82.a2.v1	--	--	Molecular Function: DNA binding (GO:0003677);; Cellular Component: nucleus (GO:0005634);;	--	--	--	SBP domain	Squamosa promoter-binding protein 1 GN=SBP1 OS=Antirrhinum majus (Garden snapdragon) PE=2 SV=1	--	--	PREDICTED: squamosa promoter-binding protein 2 [Glycine max]	1125	3UTR	2	0	0.00550062	2	2	0	0.00550062	--	--	--	--
gma-miR156x	TGACAGAAGAGAGTGAGCAC	Glyma.08G011500.3.Wm82.a2.v1	--	--	Molecular Function: DNA binding (GO:0003677);; Cellular Component: nucleus (GO:0005634);;	--	--	--	SBP domain	Squamosa promoter-binding-like protein 13B GN=MFB16.6 OS=Arabidopsis thaliana (Mouse-ear cress) PE=3 SV=1	K	Transcription	PREDICTED: squamosa promoter-binding-like protein 13B-like isoform X1 [Glycine max]	1296	CDS	1	3	0.177626	12	1	3	0.177626	--	--	--	--
gma-miR156x	TGACAGAAGAGAGTGAGCAC	Glyma.06G238100.1.Wm82.a2.v1	--	--	Molecular Function: DNA binding (GO:0003677);; Cellular Component: nucleus (GO:0005634);;	--	--	--	SBP domain	Squamosa promoter-binding-like protein 4 GN=SPL4 OS=Arabidopsis thaliana (Mouse-ear cress) PE=1 SV=1	K	Transcription	PREDICTED: squamosa promoter-binding protein 2-like [Glycine max]	646	3UTR	3	0	0.11546	26	3	0	0.11546	--	--	--	--
gma-miR156x	TGACAGAAGAGAGTGAGCAC	Glyma.08G011500.4.Wm82.a2.v1	--	--	Molecular Function: DNA binding (GO:0003677);; Cellular Component: nucleus (GO:0005634);;	--	--	--	SBP domain	Squamosa promoter-binding-like protein 13B GN=MFB16.6 OS=Arabidopsis thaliana (Mouse-ear cress) PE=3 SV=1	K	Transcription	PREDICTED: squamosa promoter-binding-like protein 13B-like isoform X1 [Glycine max]	1242	CDS	1	3	0.177626	12	1	3	0.177626	--	--	--	--
gma-miR156x	TGACAGAAGAGAGTGAGCAC	Glyma.02G177500.1.Wm82.a2.v1	--	--	--	--	--	--	SBP domain	Squamosa promoter-binding-like protein 17 GN=OsJ_028679 OS=Oryza sativa subsp. japonica (Rice) PE=2 SV=2	K	Transcription	PREDICTED: squamosa promoter-binding-like protein 17-like isoform X1 [Glycine max]	927	CDS	1	0	0.177626	36	1	0	0.177626	--	--	--	--
gma-miR156x	TGACAGAAGAGAGTGAGCAC	Glyma.08G011500.1.Wm82.a2.v1	--	--	Molecular Function: DNA binding (GO:0003677);; Cellular Component: nucleus (GO:0005634);;	--	--	--	SBP domain	Squamosa promoter-binding-like protein 13B GN=MFB16.6 OS=Arabidopsis thaliana (Mouse-ear cress) PE=3 SV=1	K	Transcription	PREDICTED: squamosa promoter-binding-like protein 13B-like isoform X1 [Glycine max]	1389	CDS	1	3	0.177626	12	1	3	0.177626	--	--	--	--
gma-miR156x	TGACAGAAGAGAGTGAGCAC	Glyma.08G011500.2.Wm82.a2.v1	--	--	Molecular Function: DNA binding (GO:0003677);; Cellular Component: nucleus (GO:0005634);;	--	--	--	SBP domain	Squamosa promoter-binding-like protein 13B GN=MFB16.6 OS=Arabidopsis thaliana (Mouse-ear cress) PE=3 SV=1	K	Transcription	PREDICTED: squamosa promoter-binding-like protein 13B-like isoform X1 [Glycine max]	1364	CDS	1	3	0.177626	12	1	3	0.177626	--	--	--	--
gma-miR156x	TGACAGAAGAGAGTGAGCAC	Glyma.02G177500.Wm82.a2.v1.new3	--	--	Molecular Function: DNA binding (GO:0003677);; Cellular Component: nucleus (GO:0005634);;	--	--	--	SBP domain	Squamosa promoter-binding-like protein 9 GN=SPL9 OS=Arabidopsis thaliana (Mouse-ear cress) PE=2 SV=2	K	Transcription	PREDICTED: squamosa promoter-binding-like protein 17-like isoform X1 [Glycine max]	941	CDS	1	0	0.177626	36	1	0	0.177626	--	--	--	--
gma-miR156x	TGACAGAAGAGAGTGAGCAC	Glyma.19G146000.1.Wm82.a2.v1	--	--	Molecular Function: DNA binding (GO:0003677);; Cellular Component: nucleus (GO:0005634);;	--	--	--	SBP domain	Squamosa promoter-binding-like protein 9 GN=SPL9 OS=Arabidopsis thaliana (Mouse-ear cress) PE=2 SV=2	K	Transcription	PREDICTED: squamosa promoter-binding-like protein 9-like [Glycine max]	1156	CDS	1	2	0.177626	10	1	2	0.177626	--	--	--	--
gma-miR156y	TGACAGAAGAGAGTGAGCAC	Glyma.06G238100.1.Wm82.a2.v1	--	--	Molecular Function: DNA binding (GO:0003677);; Cellular Component: nucleus (GO:0005634);;	--	--	--	SBP domain	Squamosa promoter-binding-like protein 4 GN=SPL4 OS=Arabidopsis thaliana (Mouse-ear cress) PE=1 SV=1	K	Transcription	PREDICTED: squamosa promoter-binding protein 2-like [Glycine max]	646	3UTR	3	0	0.11546	26	3	0	0.11546	--	--	--	--
gma-miR156y	TGACAGAAGAGAGTGAGCAC	Glyma.08G011500.3.Wm82.a2.v1	--	--	Molecular Function: DNA binding (GO:0003677);; Cellular Component: nucleus (GO:0005634);;	--	--	--	SBP domain	Squamosa promoter-binding-like protein 13B GN=MFB16.6 OS=Arabidopsis thaliana (Mouse-ear cress) PE=3 SV=1	K	Transcription	PREDICTED: squamosa promoter-binding-like protein 13B-like isoform X1 [Glycine max]	1296	CDS	1	3	0.177626	12	1	3	0.177626	--	--	--	--
gma-miR156y	TGACAGAAGAGAGTGAGCAC	Glyma.02G177500.1.Wm82.a2.v1	--	--	--	--	--	--	SBP domain	Squamosa promoter-binding-like protein 17 GN=OsJ_028679 OS=Oryza sativa subsp. japonica (Rice) PE=2 SV=2	K	Transcription	PREDICTED: squamosa promoter-binding-like protein 17-like isoform X1 [Glycine max]	927	CDS	1	0	0.177626	36	1	0	0.177626	--	--	--	--
gma-miR156y	TGACAGAAGAGAGTGAGCAC	Glyma.12G226000.1.Wm82.a2.v1	--	--	Molecular Function: DNA binding (GO:0003677);; Cellular Component: nucleus (GO:0005634);;	--	--	--	SBP domain	Squamosa promoter-binding protein 1 GN=SBP1 OS=Antirrhinum majus (Garden snapdragon) PE=2 SV=1	--	--	PREDICTED: squamosa promoter-binding protein 2 [Glycine max]	1125	3UTR	2	0	0.00550062	2	2	0	0.00550062	--	--	--	--
gma-miR156y	TGACAGAAGAGAGTGAGCAC	Glyma.02G177500.Wm82.a2.v1.new3	--	--	Molecular Function: DNA binding (GO:0003677);; Cellular Component: nucleus (GO:0005634);;	--	--	--	SBP domain	Squamosa promoter-binding-like protein 9 GN=SPL9 OS=Arabidopsis thaliana (Mouse-ear cress) PE=2 SV=2	K	Transcription	PREDICTED: squamosa promoter-binding-like protein 17-like isoform X1 [Glycine max]	941	CDS	1	0	0.177626	36	1	0	0.177626	--	--	--	--
gma-miR156y	TGACAGAAGAGAGTGAGCAC	Glyma.08G011500.2.Wm82.a2.v1	--	--	Molecular Function: DNA binding (GO:0003677);; Cellular Component: nucleus (GO:0005634);;	--	--	--	SBP domain	Squamosa promoter-binding-like protein 13B GN=MFB16.6 OS=Arabidopsis thaliana (Mouse-ear cress) PE=3 SV=1	K	Transcription	PREDICTED: squamosa promoter-binding-like protein 13B-like isoform X1 [Glycine max]	1364	CDS	1	3	0.177626	12	1	3	0.177626	--	--	--	--
gma-miR156y	TGACAGAAGAGAGTGAGCAC	Glyma.08G011500.1.Wm82.a2.v1	--	--	Molecular Function: DNA binding (GO:0003677);; Cellular Component: nucleus (GO:0005634);;	--	--	--	SBP domain	Squamosa promoter-binding-like protein 13B GN=MFB16.6 OS=Arabidopsis thaliana (Mouse-ear cress) PE=3 SV=1	K	Transcription	PREDICTED: squamosa promoter-binding-like protein 13B-like isoform X1 [Glycine max]	1389	CDS	1	3	0.177626	12	1	3	0.177626	--	--	--	--
gma-miR156y	TGACAGAAGAGAGTGAGCAC	Glyma.19G146000.1.Wm82.a2.v1	--	--	Molecular Function: DNA binding (GO:0003677);; Cellular Component: nucleus (GO:0005634);;	--	--	--	SBP domain	Squamosa promoter-binding-like protein 9 GN=SPL9 OS=Arabidopsis thaliana (Mouse-ear cress) PE=2 SV=2	K	Transcription	PREDICTED: squamosa promoter-binding-like protein 9-like [Glycine max]	1156	CDS	1	2	0.177626	10	1	2	0.177626	--	--	--	--
gma-miR156y	TGACAGAAGAGAGTGAGCAC	Glyma.08G011500.4.Wm82.a2.v1	--	--	Molecular Function: DNA binding (GO:0003677);; Cellular Component: nucleus (GO:0005634);;	--	--	--	SBP domain	Squamosa promoter-binding-like protein 13B GN=MFB16.6 OS=Arabidopsis thaliana (Mouse-ear cress) PE=3 SV=1	K	Transcription	PREDICTED: squamosa promoter-binding-like protein 13B-like isoform X1 [Glycine max]	1242	CDS	1	3	0.177626	12	1	3	0.177626	--	--	--	--
gma-miR156z	ATTGGAGTGAAGGGAGCT	Glyma.13G187500.2.Wm82.a2.v1	[KAD]	--	Molecular Function: DNA binding (GO:0003677);; Molecular Function: chromatin binding (GO:0003682);;	K09422|0|gmx:100810415|transcription factor GAMYB-like; K09422 myb proto-oncogene protein, plant (A)	[K]	Transcription	Myb-like DNA-binding domain;; Myb-like DNA-binding domain	Transcription factor GAMYB GN=GAM1 OS=Oryza sativa subsp. indica (Rice) PE=2 SV=1	K	Transcription	PREDICTED: transcription factor GAMYB-like isoform X1 [Glycine max]	1332	CDS	0	0	0.119362	184	0	0	0.119362	--	--	--	--
gma-miR156z	ATTGGAGTGAAGGGAGCT	Glyma.20G047600.Wm82.a2.v1.new2	[KAD]	--	--	K09422|0|gmx:100818609|transcription factor GAMYB-like; K09422 myb proto-oncogene protein, plant (A)	[K]	Transcription	Myb-like DNA-binding domain;; Myb-like DNA-binding domain	Transcription factor GAMYB GN=GAM1 OS=Oryza sativa subsp. indica (Rice) PE=2 SV=1	K	Transcription	PREDICTED: transcription factor GAMYB-like isoform X2 [Glycine max]	1583	CDS	0	0	0.103464	459	0	0	0.119362	117	0	0	0.103464
gma-miR156z	ATTGGAGTGAAGGGAGCT	Glyma.20G047600.3.Wm82.a2.v1	--	--	--	K09422|0|gmx:100818609|transcription factor GAMYB-like; K09422 myb proto-oncogene protein, plant (A)	[K]	Transcription	--	Transcription factor GAMYB GN=GAM1 OS=Oryza sativa subsp. indica (Rice) PE=2 SV=1	K	Transcription	PREDICTED: transcription factor GAMYB-like isoform X2 [Glycine max]	771	CDS	0	0	0.103464	459	0	0	0.119362	117	0	0	0.103464
gma-miR156z	ATTGGAGTGAAGGGAGCT	Glyma.15G225300.2.Wm82.a2.v1	[KAD]	--	Molecular Function: DNA binding (GO:0003677);; Molecular Function: chromatin binding (GO:0003682);;	K09422|0|gmx:100785877|transcription factor GAMYB-like; K09422 myb proto-oncogene protein, plant (A)	[K]	Transcription	Myb-like DNA-binding domain;; Myb-like DNA-binding domain	Transcription factor GAMYB GN=GAM1 OS=Oryza sativa subsp. indica (Rice) PE=2 SV=1	K	Transcription	PREDICTED: transcription factor GAMYB-like isoform X1 [Glycine max]	1298	CDS	0	0	0.103464	160	0	0	0.119362	20	0	0	0.103464
gma-miR156z	ATTGGAGTGAAGGGAGCT	Glyma.06G312900.Wm82.a2.v1.new1	[KAD]	--	--	K09422|0|gmx:100805804|transcription factor GAMYB-like; K09422 myb proto-oncogene protein, plant (A)	[K]	Transcription	Myb-like DNA-binding domain;; Myb-like DNA-binding domain	Transcription factor GAMYB OS=Oryza sativa subsp. japonica (Rice) PE=2 SV=1	K	Transcription	PREDICTED: transcription factor GAMYB-like isoform X1 [Glycine max]	1341	CDS	1	0	0.0329714	60	1	0	0.0329714	--	--	--	--
gma-miR156z	ATTGGAGTGAAGGGAGCT	Glyma.15G225300.3.Wm82.a2.v1	[KAD]	--	Molecular Function: DNA binding (GO:0003677);; Molecular Function: chromatin binding (GO:0003682);;	K09422|0|gmx:100785877|transcription factor GAMYB-like; K09422 myb proto-oncogene protein, plant (A)	[K]	Transcription	Myb-like DNA-binding domain;; Myb-like DNA-binding domain	Transcription factor GAMYB GN=GAM1 OS=Oryza sativa subsp. indica (Rice) PE=2 SV=1	K	Transcription	PREDICTED: transcription factor GAMYB-like isoform X1 [Glycine max]	1135	CDS	0	0	0.103464	160	0	0	0.119362	20	0	0	0.103464
gma-miR156z	ATTGGAGTGAAGGGAGCT	Glyma.06G312900.1.Wm82.a2.v1	[KAD]	--	--	K09422|0|gmx:100805804|transcription factor GAMYB-like; K09422 myb proto-oncogene protein, plant (A)	[K]	Transcription	Myb-like DNA-binding domain;; Myb-like DNA-binding domain	Transcription factor GAMYB OS=Oryza sativa subsp. japonica (Rice) PE=2 SV=1	K	Transcription	PREDICTED: transcription factor GAMYB-like isoform X2 [Glycine max]	1341	CDS	1	0	0.0329714	60	1	0	0.0329714	--	--	--	--
gma-miR156z	ATTGGAGTGAAGGGAGCT	Glyma.13G187500.Wm82.a2.v1.new1	[KAD]	--	Molecular Function: DNA binding (GO:0003677);; Molecular Function: chromatin binding (GO:0003682);;	K09422|0|gmx:100810415|transcription factor GAMYB-like; K09422 myb proto-oncogene protein, plant (A)	[K]	Transcription	Myb-like DNA-binding domain;; Myb-like DNA-binding domain	Transcription factor GAMYB GN=GAM1 OS=Oryza sativa subsp. indica (Rice) PE=2 SV=1	K	Transcription	PREDICTED: transcription factor GAMYB-like isoform X1 [Glycine max]	2222	CDS	0	0	0.119362	184	0	0	0.119362	--	--	--	--
gma-miR156z	ATTGGAGTGAAGGGAGCT	Glyma.15G225300.1.Wm82.a2.v1	[KAD]	--	Molecular Function: DNA binding (GO:0003677);; Molecular Function: chromatin binding (GO:0003682);;	K09422|0|gmx:100785877|transcription factor GAMYB-like; K09422 myb proto-oncogene protein, plant (A)	[K]	Transcription	Myb-like DNA-binding domain;; Myb-like DNA-binding domain	Transcription factor GAMYB GN=GAM1 OS=Oryza sativa subsp. indica (Rice) PE=2 SV=1	K	Transcription	PREDICTED: transcription factor GAMYB-like isoform X1 [Glycine max]	1352	CDS	0	0	0.103464	160	0	0	0.119362	20	0	0	0.103464
gma-miR156z	ATTGGAGTGAAGGGAGCT	Glyma.20G047600.Wm82.a2.v1.new4	[KAD]	--	--	K09422|0|gmx:100818609|transcription factor GAMYB-like; K09422 myb proto-oncogene protein, plant (A)	[K]	Transcription	Myb-like DNA-binding domain;; Myb-like DNA-binding domain	Transcription factor GAMYB GN=GAM1 OS=Oryza sativa subsp. indica (Rice) PE=2 SV=1	K	Transcription	PREDICTED: transcription factor GAMYB-like isoform X1 [Glycine max]	1596	CDS	0	0	0.103464	459	0	0	0.119362	117	0	0	0.103464
gma-miR156z	ATTGGAGTGAAGGGAGCT	Glyma.20G047600.Wm82.a2.v1.new6	[KAD]	--	--	K09422|0|gmx:100818609|transcription factor GAMYB-like; K09422 myb proto-oncogene protein, plant (A)	[K]	Transcription	Myb-like DNA-binding domain;; Myb-like DNA-binding domain	Transcription factor GAMYB GN=GAM1 OS=Oryza sativa subsp. indica (Rice) PE=2 SV=1	K	Transcription	Transcription factor GAMYB [Glycine soja]	3389	CDS	0	0	0.103464	459	0	0	0.119362	117	0	0	0.103464
gma-miR156z	ATTGGAGTGAAGGGAGCT	Glyma.20G047600.2.Wm82.a2.v1	[KAD]	--	--	K09422|0|gmx:100818609|transcription factor GAMYB-like; K09422 myb proto-oncogene protein, plant (A)	[K]	Transcription	Myb-like DNA-binding domain;; Myb-like DNA-binding domain	Transcription factor GAMYB GN=GAM1 OS=Oryza sativa subsp. indica (Rice) PE=2 SV=1	K	Transcription	PREDICTED: transcription factor GAMYB-like isoform X1 [Glycine max]	3641	CDS	0	0	0.103464	459	0	0	0.119362	117	0	0	0.103464
gma-miR156z	ATTGGAGTGAAGGGAGCT	Glyma.20G047600.Wm82.a2.v1.new1	[KAD]	--	--	K09422|0|gmx:100818609|transcription factor GAMYB-like; K09422 myb proto-oncogene protein, plant (A)	[K]	Transcription	Myb-like DNA-binding domain;; Myb-like DNA-binding domain	Transcription factor GAMYB GN=GAM1 OS=Oryza sativa subsp. indica (Rice) PE=2 SV=1	K	Transcription	PREDICTED: transcription factor GAMYB-like isoform X1 [Glycine max]	1692	CDS	0	0	0.103464	459	0	0	0.119362	117	0	0	0.103464
gma-miR156z	ATTGGAGTGAAGGGAGCT	Glyma.13G187500.1.Wm82.a2.v1	[KAD]	--	Molecular Function: DNA binding (GO:0003677);; Molecular Function: chromatin binding (GO:0003682);;	K09422|0|gmx:100810415|transcription factor GAMYB-like; K09422 myb proto-oncogene protein, plant (A)	[K]	Transcription	Myb-like DNA-binding domain;; Myb-like DNA-binding domain	Transcription factor GAMYB GN=GAM1 OS=Oryza sativa subsp. indica (Rice) PE=2 SV=1	K	Transcription	PREDICTED: transcription factor GAMYB-like isoform X1 [Glycine max]	1830	CDS	0	0	0.119362	184	0	0	0.119362	--	--	--	--
gma-miR156z	ATTGGAGTGAAGGGAGCT	Glyma.13G073400.1.Wm82.a2.v1	[KAD]	--	--	K09422|0|gmx:100800658|transcription factor GAMYB-like; K09422 myb proto-oncogene protein, plant (A)	[K]	Transcription	Myb-like DNA-binding domain;; Myb-like DNA-binding domain	Transcription factor GAMYB GN=GAM1 OS=Oryza sativa subsp. indica (Rice) PE=2 SV=1	K	Transcription	PREDICTED: transcription factor GAMYB-like isoform X1 [Glycine max]	1100	CDS	0	0	0.103464	162	0	0	0.119362	18	0	0	0.103464
gma-miR156z	ATTGGAGTGAAGGGAGCT	Glyma.20G047600.Wm82.a2.v1.new3	[KAD]	--	--	K09422|0|gmx:100818609|transcription factor GAMYB-like; K09422 myb proto-oncogene protein, plant (A)	[K]	Transcription	Myb-like DNA-binding domain;; Myb-like DNA-binding domain	Transcription factor GAMYB GN=GAM1 OS=Oryza sativa subsp. indica (Rice) PE=2 SV=1	K	Transcription	PREDICTED: transcription factor GAMYB-like isoform X2 [Glycine max]	2136	CDS	0	0	0.103464	459	0	0	0.119362	117	0	0	0.103464
gma-miR156z	ATTGGAGTGAAGGGAGCT	Glyma.15G225300.4.Wm82.a2.v1	[KAD]	--	Molecular Function: DNA binding (GO:0003677);; Molecular Function: chromatin binding (GO:0003682);;	K09422|0|gmx:100785877|transcription factor GAMYB-like; K09422 myb proto-oncogene protein, plant (A)	[K]	Transcription	Myb-like DNA-binding domain;; Myb-like DNA-binding domain	Transcription factor GAMYB GN=GAM1 OS=Oryza sativa subsp. indica (Rice) PE=2 SV=1	K	Transcription	PREDICTED: transcription factor GAMYB-like isoform X1 [Glycine max]	1010	CDS	0	0	0.103464	160	0	0	0.119362	20	0	0	0.103464
gma-miR156z	ATTGGAGTGAAGGGAGCT	Glyma.13G187500.Wm82.a2.v1.new2	[KAD]	--	--	K09422|0|gmx:100810415|transcription factor GAMYB-like; K09422 myb proto-oncogene protein, plant (A)	[K]	Transcription	Myb-like DNA-binding domain;; Myb-like DNA-binding domain	Transcription factor GAMYB OS=Oryza sativa subsp. japonica (Rice) PE=2 SV=1	K	Transcription	PREDICTED: transcription factor GAMYB-like isoform X1 [Glycine max]	2222	CDS	0	0	0.119362	184	0	0	0.119362	--	--	--	--
gma-miR156z	ATTGGAGTGAAGGGAGCT	Glyma.20G047600.1.Wm82.a2.v1	[KAD]	--	--	K09422|0|gmx:100818609|transcription factor GAMYB-like; K09422 myb proto-oncogene protein, plant (A)	[K]	Transcription	Myb-like DNA-binding domain;; Myb-like DNA-binding domain	Transcription factor GAMYB GN=GAM1 OS=Oryza sativa subsp. indica (Rice) PE=2 SV=1	K	Transcription	PREDICTED: transcription factor GAMYB-like isoform X1 [Glycine max]	1524	CDS	0	0	0.103464	459	0	0	0.119362	117	0	0	0.103464
gma-miR156z	ATTGGAGTGAAGGGAGCT	Glyma.13G073400.2.Wm82.a2.v1	[KAD]	--	--	K09422|0|gmx:100800658|transcription factor GAMYB-like; K09422 myb proto-oncogene protein, plant (A)	[K]	Transcription	Myb-like DNA-binding domain;; Myb-like DNA-binding domain	Transcription factor GAMYB GN=GAM1 OS=Oryza sativa subsp. indica (Rice) PE=2 SV=1	K	Transcription	PREDICTED: transcription factor GAMYB-like isoform X1 [Glycine max]	1397	CDS	0	0	0.103464	162	0	0	0.119362	18	0	0	0.103464
gma-miR156z	ATTGGAGTGAAGGGAGCT	Glyma.13G073400.3.Wm82.a2.v1	[KAD]	--	--	K09422|0|gmx:100800658|transcription factor GAMYB-like; K09422 myb proto-oncogene protein, plant (A)	[K]	Transcription	Myb-like DNA-binding domain;; Myb-like DNA-binding domain	Transcription factor GAMYB GN=GAM1 OS=Oryza sativa subsp. indica (Rice) PE=2 SV=1	K	Transcription	PREDICTED: transcription factor GAMYB-like isoform X1 [Glycine max]	1148	CDS	0	0	0.103464	162	0	0	0.119362	18	0	0	0.103464
gma-miR156z	ATTGGAGTGAAGGGAGCT	Glyma.20G047600.Wm82.a2.v1.new5	[KAD]	--	--	K09422|0|gmx:100818609|transcription factor GAMYB-like; K09422 myb proto-oncogene protein, plant (A)	[K]	Transcription	Myb-like DNA-binding domain;; Myb-like DNA-binding domain	Transcription factor GAMYB GN=GAM1 OS=Oryza sativa subsp. indica (Rice) PE=2 SV=1	K	Transcription	PREDICTED: transcription factor GAMYB-like isoform X2 [Glycine max]	2419	CDS	0	0	0.103464	459	0	0	0.119362	117	0	0	0.103464
gma-miR156z	ATTGGAGTGAAGGGAGCT	Glyma.06G312900.2.Wm82.a2.v1	[KAD]	--	--	K09422|0|gmx:100805804|transcription factor GAMYB-like; K09422 myb proto-oncogene protein, plant (A)	[K]	Transcription	Myb-like DNA-binding domain;; Myb-like DNA-binding domain	Transcription factor GAMYB OS=Oryza sativa subsp. japonica (Rice) PE=2 SV=1	K	Transcription	PREDICTED: transcription factor GAMYB-like isoform X1 [Glycine max]	1341	CDS	1	0	0.0329714	60	1	0	0.0329714	--	--	--	--
gma-miR159a-3p	TTTGGATTGAAGGGAGCTCTA	Glyma.06G232600.1.Wm82.a2.v1	--	--	--	--	--	--	--	--	--	--	hypothetical protein glysoja_049144 [Glycine soja]	876	CDS	4	0	0.0501781	2	4	0	0.0501781	--	--	--	--
gma-miR159a-3p	TTTGGATTGAAGGGAGCTCTA	Glyma.12G228100.Wm82.a2.v1.new2	--	--	--	--	--	--	--	--	S	Function unknown	PREDICTED: uncharacterized protein LOC100801534 [Glycine max]	1301	CDS	2.5	0	0.0583751	1488	2.5	0	0.067608	144	2.5	0	0.0583751
gma-miR159a-3p	TTTGGATTGAAGGGAGCTCTA	Glyma.20G047600.1.Wm82.a2.v1	[KAD]	--	--	K09422|0|gmx:100818609|transcription factor GAMYB-like; K09422 myb proto-oncogene protein, plant (A)	[K]	Transcription	Myb-like DNA-binding domain;; Myb-like DNA-binding domain	Transcription factor GAMYB GN=GAM1 OS=Oryza sativa subsp. indica (Rice) PE=2 SV=1	K	Transcription	PREDICTED: transcription factor GAMYB-like isoform X1 [Glycine max]	1524	CDS	3.5	0	0.0940487	459	3.5	0	0.10859	117	3.5	0	0.0940487
gma-miR159a-3p	TTTGGATTGAAGGGAGCTCTA	Glyma.13G073400.3.Wm82.a2.v1	[KAD]	--	--	K09422|0|gmx:100800658|transcription factor GAMYB-like; K09422 myb proto-oncogene protein, plant (A)	[K]	Transcription	Myb-like DNA-binding domain;; Myb-like DNA-binding domain	Transcription factor GAMYB GN=GAM1 OS=Oryza sativa subsp. indica (Rice) PE=2 SV=1	K	Transcription	PREDICTED: transcription factor GAMYB-like isoform X1 [Glycine max]	1148	CDS	3.5	0	0.0940487	162	3.5	0	0.10859	18	3.5	0	0.0940487
gma-miR159a-3p	TTTGGATTGAAGGGAGCTCTA	Glyma.01G021600.1.Wm82.a2.v1	--	--	--	--	--	--	Bromodomain associated	--	S	Function unknown	PREDICTED: mediator of RNA polymerase II transcription subunit 15a-like isoform X1 [Glycine max]	1607	CDS	4.5	1	0.172993	--	--	--	--	30	4.5	1	0.172993
gma-miR159a-3p	TTTGGATTGAAGGGAGCTCTA	Glyma.13G271900.Wm82.a2.v1.new1	--	--	--	--	--	--	Plant transcription factor NOZZLE	--	S	Function unknown	PREDICTED: uncharacterized protein LOC100797471 isoform X1 [Glycine max]	886	CDS	2.5	2	0.0583751	483	2.5	0	0.067608	18	2.5	2	0.0583751
gma-miR159a-3p	TTTGGATTGAAGGGAGCTCTA	Glyma.12G228100.1.Wm82.a2.v1	--	--	--	--	--	--	--	--	S	Function unknown	PREDICTED: uncharacterized protein LOC100801534 [Glycine max]	1301	CDS	2.5	0	0.0583751	1488	2.5	0	0.067608	144	2.5	0	0.0583751
gma-miR159a-3p	TTTGGATTGAAGGGAGCTCTA	Glyma.20G047600.3.Wm82.a2.v1	--	--	--	K09422|0|gmx:100818609|transcription factor GAMYB-like; K09422 myb proto-oncogene protein, plant (A)	[K]	Transcription	--	Transcription factor GAMYB GN=GAM1 OS=Oryza sativa subsp. indica (Rice) PE=2 SV=1	K	Transcription	PREDICTED: transcription factor GAMYB-like isoform X2 [Glycine max]	771	CDS	3.5	0	0.0940487	459	3.5	0	0.10859	117	3.5	0	0.0940487
gma-miR159a-3p	TTTGGATTGAAGGGAGCTCTA	Glyma.15G079800.1.Wm82.a2.v1	--	--	--	--	--	--	--	--	S	Function unknown	PREDICTED: uncharacterized protein LOC102667982 [Glycine max]	1085	CDS	2	1	0.00915088	4	2	1	0.00915088	--	--	--	--
gma-miR159a-3p	TTTGGATTGAAGGGAGCTCTA	Glyma.13G271900.1.Wm82.a2.v1	--	--	--	--	--	--	Plant transcription factor NOZZLE	--	S	Function unknown	PREDICTED: uncharacterized protein LOC100797471 isoform X1 [Glycine max]	1203	CDS	2.5	2	0.0583751	483	2.5	0	0.067608	18	2.5	2	0.0583751
gma-miR159a-3p	TTTGGATTGAAGGGAGCTCTA	Glyma.13G187500.Wm82.a2.v1.new2	[KAD]	--	--	K09422|0|gmx:100810415|transcription factor GAMYB-like; K09422 myb proto-oncogene protein, plant (A)	[K]	Transcription	Myb-like DNA-binding domain;; Myb-like DNA-binding domain	Transcription factor GAMYB OS=Oryza sativa subsp. japonica (Rice) PE=2 SV=1	K	Transcription	PREDICTED: transcription factor GAMYB-like isoform X1 [Glycine max]	2222	CDS	3.5	0	0.10859	184	3.5	0	0.10859	--	--	--	--
gma-miR159a-3p	TTTGGATTGAAGGGAGCTCTA	Glyma.15G225300.4.Wm82.a2.v1	[KAD]	--	Molecular Function: DNA binding (GO:0003677);; Molecular Function: chromatin binding (GO:0003682);;	K09422|0|gmx:100785877|transcription factor GAMYB-like; K09422 myb proto-oncogene protein, plant (A)	[K]	Transcription	Myb-like DNA-binding domain;; Myb-like DNA-binding domain	Transcription factor GAMYB GN=GAM1 OS=Oryza sativa subsp. indica (Rice) PE=2 SV=1	K	Transcription	PREDICTED: transcription factor GAMYB-like isoform X1 [Glycine max]	1010	CDS	3.5	0	0.0940487	160	3.5	0	0.10859	20	3.5	0	0.0940487
gma-miR159a-3p	TTTGGATTGAAGGGAGCTCTA	Glyma.12G228100.Wm82.a2.v1.new1	--	--	--	--	--	--	--	--	S	Function unknown	PREDICTED: uncharacterized protein LOC100801534 [Glycine max]	1301	CDS	2.5	0	0.0583751	1488	2.5	0	0.067608	144	2.5	0	0.0583751
gma-miR159a-3p	TTTGGATTGAAGGGAGCTCTA	Glyma.01G021600.2.Wm82.a2.v1	--	--	--	--	--	--	Bromodomain associated	--	S	Function unknown	hypothetical protein glysoja_024273 [Glycine soja]	1607	CDS	4.5	1	0.172993	--	--	--	--	30	4.5	1	0.172993
gma-miR159a-3p	TTTGGATTGAAGGGAGCTCTA	Glyma.20G047600.Wm82.a2.v1.new1	[KAD]	--	--	K09422|0|gmx:100818609|transcription factor GAMYB-like; K09422 myb proto-oncogene protein, plant (A)	[K]	Transcription	Myb-like DNA-binding domain;; Myb-like DNA-binding domain	Transcription factor GAMYB GN=GAM1 OS=Oryza sativa subsp. indica (Rice) PE=2 SV=1	K	Transcription	PREDICTED: transcription factor GAMYB-like isoform X1 [Glycine max]	1692	CDS	3.5	0	0.0940487	459	3.5	0	0.10859	117	3.5	0	0.0940487
gma-miR159a-3p	TTTGGATTGAAGGGAGCTCTA	Glyma.15G271900.3.Wm82.a2.v1	--	--	Molecular Function: protein dimerization activity (GO:0046983);;	--	--	--	Helix-loop-helix DNA-binding domain	Transcription factor bHLH130 GN=T24P15.19 OS=Arabidopsis thaliana (Mouse-ear cress) PE=1 SV=1	K	Transcription	PREDICTED: transcription factor bHLH130-like isoform X2 [Glycine max]	716	CDS	3	1	0.0640466	40	3	1	0.0640466	--	--	--	--
gma-miR159a-3p	TTTGGATTGAAGGGAGCTCTA	Glyma.13G187500.Wm82.a2.v1.new1	[KAD]	--	Molecular Function: DNA binding (GO:0003677);; Molecular Function: chromatin binding (GO:0003682);;	K09422|0|gmx:100810415|transcription factor GAMYB-like; K09422 myb proto-oncogene protein, plant (A)	[K]	Transcription	Myb-like DNA-binding domain;; Myb-like DNA-binding domain	Transcription factor GAMYB GN=GAM1 OS=Oryza sativa subsp. indica (Rice) PE=2 SV=1	K	Transcription	PREDICTED: transcription factor GAMYB-like isoform X1 [Glycine max]	2222	CDS	3.5	0	0.10859	184	3.5	0	0.10859	--	--	--	--
gma-miR159a-3p	TTTGGATTGAAGGGAGCTCTA	Glyma.15G271900.1.Wm82.a2.v1	--	--	Molecular Function: protein dimerization activity (GO:0046983);;	--	--	--	Helix-loop-helix DNA-binding domain	Transcription factor bHLH130 GN=T24P15.19 OS=Arabidopsis thaliana (Mouse-ear cress) PE=1 SV=1	K	Transcription	PREDICTED: transcription factor bHLH130-like isoform X2 [Glycine max]	739	CDS	3	1	0.0640466	40	3	1	0.0640466	--	--	--	--
gma-miR159a-3p	TTTGGATTGAAGGGAGCTCTA	Glyma.12G228100.Wm82.a2.v1.new5	--	--	--	--	--	--	--	--	S	Function unknown	PREDICTED: uncharacterized protein LOC100801534 [Glycine max]	1324	CDS	2.5	0	0.0583751	1488	2.5	0	0.067608	144	2.5	0	0.0583751
gma-miR159a-3p	TTTGGATTGAAGGGAGCTCTA	Glyma.06G312900.Wm82.a2.v1.new1	[KAD]	--	--	K09422|0|gmx:100805804|transcription factor GAMYB-like; K09422 myb proto-oncogene protein, plant (A)	[K]	Transcription	Myb-like DNA-binding domain;; Myb-like DNA-binding domain	Transcription factor GAMYB OS=Oryza sativa subsp. japonica (Rice) PE=2 SV=1	K	Transcription	PREDICTED: transcription factor GAMYB-like isoform X1 [Glycine max]	1341	CDS	1.5	0	0.0261783	60	1.5	0	0.0261783	--	--	--	--
gma-miR159a-3p	TTTGGATTGAAGGGAGCTCTA	Glyma.15G079800.2.Wm82.a2.v1	--	--	--	--	--	--	--	--	S	Function unknown	PREDICTED: uncharacterized protein LOC102667982 [Glycine max]	1078	CDS	2	1	0.00915088	4	2	1	0.00915088	--	--	--	--
gma-miR159a-3p	TTTGGATTGAAGGGAGCTCTA	Glyma.15G225300.3.Wm82.a2.v1	[KAD]	--	Molecular Function: DNA binding (GO:0003677);; Molecular Function: chromatin binding (GO:0003682);;	K09422|0|gmx:100785877|transcription factor GAMYB-like; K09422 myb proto-oncogene protein, plant (A)	[K]	Transcription	Myb-like DNA-binding domain;; Myb-like DNA-binding domain	Transcription factor GAMYB GN=GAM1 OS=Oryza sativa subsp. indica (Rice) PE=2 SV=1	K	Transcription	PREDICTED: transcription factor GAMYB-like isoform X1 [Glycine max]	1135	CDS	3.5	0	0.0940487	160	3.5	0	0.10859	20	3.5	0	0.0940487
gma-miR159a-3p	TTTGGATTGAAGGGAGCTCTA	Glyma.15G225300.2.Wm82.a2.v1	[KAD]	--	Molecular Function: DNA binding (GO:0003677);; Molecular Function: chromatin binding (GO:0003682);;	K09422|0|gmx:100785877|transcription factor GAMYB-like; K09422 myb proto-oncogene protein, plant (A)	[K]	Transcription	Myb-like DNA-binding domain;; Myb-like DNA-binding domain	Transcription factor GAMYB GN=GAM1 OS=Oryza sativa subsp. indica (Rice) PE=2 SV=1	K	Transcription	PREDICTED: transcription factor GAMYB-like isoform X1 [Glycine max]	1298	CDS	3.5	0	0.0940487	160	3.5	0	0.10859	20	3.5	0	0.0940487
gma-miR159a-3p	TTTGGATTGAAGGGAGCTCTA	Glyma.13G282800.1.Wm82.a2.v1	--	--	--	--	--	--	Plant transcription factor NOZZLE	--	S	Function unknown	hypothetical protein glysoja_001499 [Glycine soja]	487	CDS	2.5	0	0.0583751	--	--	--	--	2	2.5	0	0.0583751
gma-miR159a-3p	TTTGGATTGAAGGGAGCTCTA	Glyma.13G187500.2.Wm82.a2.v1	[KAD]	--	Molecular Function: DNA binding (GO:0003677);; Molecular Function: chromatin binding (GO:0003682);;	K09422|0|gmx:100810415|transcription factor GAMYB-like; K09422 myb proto-oncogene protein, plant (A)	[K]	Transcription	Myb-like DNA-binding domain;; Myb-like DNA-binding domain	Transcription factor GAMYB GN=GAM1 OS=Oryza sativa subsp. indica (Rice) PE=2 SV=1	K	Transcription	PREDICTED: transcription factor GAMYB-like isoform X1 [Glycine max]	1332	CDS	3.5	0	0.10859	184	3.5	0	0.10859	--	--	--	--
gma-miR159a-3p	TTTGGATTGAAGGGAGCTCTA	Glyma.20G047600.Wm82.a2.v1.new6	[KAD]	--	--	K09422|0|gmx:100818609|transcription factor GAMYB-like; K09422 myb proto-oncogene protein, plant (A)	[K]	Transcription	Myb-like DNA-binding domain;; Myb-like DNA-binding domain	Transcription factor GAMYB GN=GAM1 OS=Oryza sativa subsp. indica (Rice) PE=2 SV=1	K	Transcription	Transcription factor GAMYB [Glycine soja]	3389	CDS	3.5	0	0.0940487	459	3.5	0	0.10859	117	3.5	0	0.0940487
gma-miR159a-3p	TTTGGATTGAAGGGAGCTCTA	Glyma.15G225300.1.Wm82.a2.v1	[KAD]	--	Molecular Function: DNA binding (GO:0003677);; Molecular Function: chromatin binding (GO:0003682);;	K09422|0|gmx:100785877|transcription factor GAMYB-like; K09422 myb proto-oncogene protein, plant (A)	[K]	Transcription	Myb-like DNA-binding domain;; Myb-like DNA-binding domain	Transcription factor GAMYB GN=GAM1 OS=Oryza sativa subsp. indica (Rice) PE=2 SV=1	K	Transcription	PREDICTED: transcription factor GAMYB-like isoform X1 [Glycine max]	1352	CDS	3.5	0	0.0940487	160	3.5	0	0.10859	20	3.5	0	0.0940487
gma-miR159a-3p	TTTGGATTGAAGGGAGCTCTA	Glyma.13G187500.1.Wm82.a2.v1	[KAD]	--	Molecular Function: DNA binding (GO:0003677);; Molecular Function: chromatin binding (GO:0003682);;	K09422|0|gmx:100810415|transcription factor GAMYB-like; K09422 myb proto-oncogene protein, plant (A)	[K]	Transcription	Myb-like DNA-binding domain;; Myb-like DNA-binding domain	Transcription factor GAMYB GN=GAM1 OS=Oryza sativa subsp. indica (Rice) PE=2 SV=1	K	Transcription	PREDICTED: transcription factor GAMYB-like isoform X1 [Glycine max]	1830	CDS	3.5	0	0.10859	184	3.5	0	0.10859	--	--	--	--
gma-miR159a-3p	TTTGGATTGAAGGGAGCTCTA	Glyma.15G271900.Wm82.a2.v1.new1	--	--	Molecular Function: protein dimerization activity (GO:0046983);;	--	--	--	Helix-loop-helix DNA-binding domain	Transcription factor bHLH130 GN=T24P15.19 OS=Arabidopsis thaliana (Mouse-ear cress) PE=1 SV=1	K	Transcription	PREDICTED: transcription factor bHLH130-like isoform X2 [Glycine max]	739	CDS	3	1	0.0640466	40	3	1	0.0640466	--	--	--	--
gma-miR159a-3p	TTTGGATTGAAGGGAGCTCTA	Glyma.15G271900.2.Wm82.a2.v1	--	--	Molecular Function: protein dimerization activity (GO:0046983);;	--	--	--	Helix-loop-helix DNA-binding domain	Transcription factor bHLH130 GN=T24P15.19 OS=Arabidopsis thaliana (Mouse-ear cress) PE=1 SV=1	K	Transcription	PREDICTED: transcription factor bHLH130-like isoform X2 [Glycine max]	716	CDS	3	1	0.0640466	40	3	1	0.0640466	--	--	--	--
gma-miR159a-3p	TTTGGATTGAAGGGAGCTCTA	Glyma.13G271900.2.Wm82.a2.v1	--	--	--	--	--	--	Plant transcription factor NOZZLE	--	S	Function unknown	PREDICTED: uncharacterized protein LOC100797471 isoform X1 [Glycine max]	803	CDS	2.5	2	0.0583751	483	2.5	0	0.067608	18	2.5	2	0.0583751
gma-miR159a-3p	TTTGGATTGAAGGGAGCTCTA	Glyma.20G047600.Wm82.a2.v1.new4	[KAD]	--	--	K09422|0|gmx:100818609|transcription factor GAMYB-like; K09422 myb proto-oncogene protein, plant (A)	[K]	Transcription	Myb-like DNA-binding domain;; Myb-like DNA-binding domain	Transcription factor GAMYB GN=GAM1 OS=Oryza sativa subsp. indica (Rice) PE=2 SV=1	K	Transcription	PREDICTED: transcription factor GAMYB-like isoform X1 [Glycine max]	1596	CDS	3.5	0	0.0940487	459	3.5	0	0.10859	117	3.5	0	0.0940487
gma-miR159a-3p	TTTGGATTGAAGGGAGCTCTA	Glyma.20G047600.Wm82.a2.v1.new5	[KAD]	--	--	K09422|0|gmx:100818609|transcription factor GAMYB-like; K09422 myb proto-oncogene protein, plant (A)	[K]	Transcription	Myb-like DNA-binding domain;; Myb-like DNA-binding domain	Transcription factor GAMYB GN=GAM1 OS=Oryza sativa subsp. indica (Rice) PE=2 SV=1	K	Transcription	PREDICTED: transcription factor GAMYB-like isoform X2 [Glycine max]	2419	CDS	3.5	0	0.0940487	459	3.5	0	0.10859	117	3.5	0	0.0940487
gma-miR159a-3p	TTTGGATTGAAGGGAGCTCTA	Glyma.13G073400.2.Wm82.a2.v1	[KAD]	--	--	K09422|0|gmx:100800658|transcription factor GAMYB-like; K09422 myb proto-oncogene protein, plant (A)	[K]	Transcription	Myb-like DNA-binding domain;; Myb-like DNA-binding domain	Transcription factor GAMYB GN=GAM1 OS=Oryza sativa subsp. indica (Rice) PE=2 SV=1	K	Transcription	PREDICTED: transcription factor GAMYB-like isoform X1 [Glycine max]	1397	CDS	3.5	0	0.0940487	162	3.5	0	0.10859	18	3.5	0	0.0940487
gma-miR159a-3p	TTTGGATTGAAGGGAGCTCTA	Glyma.12G228100.Wm82.a2.v1.new3	--	--	--	--	--	--	--	--	S	Function unknown	PREDICTED: uncharacterized protein LOC100801534 [Glycine max]	1407	CDS	2.5	0	0.0583751	1488	2.5	0	0.067608	144	2.5	0	0.0583751
gma-miR159a-3p	TTTGGATTGAAGGGAGCTCTA	Glyma.12G228100.Wm82.a2.v1.new4	--	--	--	--	--	--	--	--	S	Function unknown	PREDICTED: uncharacterized protein LOC100801534 [Glycine max]	1324	CDS	2.5	0	0.0583751	1488	2.5	0	0.067608	144	2.5	0	0.0583751
gma-miR159a-3p	TTTGGATTGAAGGGAGCTCTA	Glyma.20G047600.2.Wm82.a2.v1	[KAD]	--	--	K09422|0|gmx:100818609|transcription factor GAMYB-like; K09422 myb proto-oncogene protein, plant (A)	[K]	Transcription	Myb-like DNA-binding domain;; Myb-like DNA-binding domain	Transcription factor GAMYB GN=GAM1 OS=Oryza sativa subsp. indica (Rice) PE=2 SV=1	K	Transcription	PREDICTED: transcription factor GAMYB-like isoform X1 [Glycine max]	3641	CDS	3.5	0	0.0940487	459	3.5	0	0.10859	117	3.5	0	0.0940487
gma-miR159a-3p	TTTGGATTGAAGGGAGCTCTA	Glyma.06G312900.2.Wm82.a2.v1	[KAD]	--	--	K09422|0|gmx:100805804|transcription factor GAMYB-like; K09422 myb proto-oncogene protein, plant (A)	[K]	Transcription	Myb-like DNA-binding domain;; Myb-like DNA-binding domain	Transcription factor GAMYB OS=Oryza sativa subsp. japonica (Rice) PE=2 SV=1	K	Transcription	PREDICTED: transcription factor GAMYB-like isoform X1 [Glycine max]	1341	CDS	1.5	0	0.0261783	60	1.5	0	0.0261783	--	--	--	--
gma-miR159a-3p	TTTGGATTGAAGGGAGCTCTA	Glyma.06G312900.1.Wm82.a2.v1	[KAD]	--	--	K09422|0|gmx:100805804|transcription factor GAMYB-like; K09422 myb proto-oncogene protein, plant (A)	[K]	Transcription	Myb-like DNA-binding domain;; Myb-like DNA-binding domain	Transcription factor GAMYB OS=Oryza sativa subsp. japonica (Rice) PE=2 SV=1	K	Transcription	PREDICTED: transcription factor GAMYB-like isoform X2 [Glycine max]	1341	CDS	1.5	0	0.0261783	60	1.5	0	0.0261783	--	--	--	--
gma-miR159a-3p	TTTGGATTGAAGGGAGCTCTA	Glyma.13G073400.1.Wm82.a2.v1	[KAD]	--	--	K09422|0|gmx:100800658|transcription factor GAMYB-like; K09422 myb proto-oncogene protein, plant (A)	[K]	Transcription	Myb-like DNA-binding domain;; Myb-like DNA-binding domain	Transcription factor GAMYB GN=GAM1 OS=Oryza sativa subsp. indica (Rice) PE=2 SV=1	K	Transcription	PREDICTED: transcription factor GAMYB-like isoform X1 [Glycine max]	1100	CDS	3.5	0	0.0940487	162	3.5	0	0.10859	18	3.5	0	0.0940487
gma-miR159a-3p	TTTGGATTGAAGGGAGCTCTA	Glyma.20G047600.Wm82.a2.v1.new2	[KAD]	--	--	K09422|0|gmx:100818609|transcription factor GAMYB-like; K09422 myb proto-oncogene protein, plant (A)	[K]	Transcription	Myb-like DNA-binding domain;; Myb-like DNA-binding domain	Transcription factor GAMYB GN=GAM1 OS=Oryza sativa subsp. indica (Rice) PE=2 SV=1	K	Transcription	PREDICTED: transcription factor GAMYB-like isoform X2 [Glycine max]	1583	CDS	3.5	0	0.0940487	459	3.5	0	0.10859	117	3.5	0	0.0940487
gma-miR159a-3p	TTTGGATTGAAGGGAGCTCTA	Glyma.20G047600.Wm82.a2.v1.new3	[KAD]	--	--	K09422|0|gmx:100818609|transcription factor GAMYB-like; K09422 myb proto-oncogene protein, plant (A)	[K]	Transcription	Myb-like DNA-binding domain;; Myb-like DNA-binding domain	Transcription factor GAMYB GN=GAM1 OS=Oryza sativa subsp. indica (Rice) PE=2 SV=1	K	Transcription	PREDICTED: transcription factor GAMYB-like isoform X2 [Glycine max]	2136	CDS	3.5	0	0.0940487	459	3.5	0	0.10859	117	3.5	0	0.0940487
gma-miR159a-3p	TTTGGATTGAAGGGAGCTCTA	Glyma.17G158500.5.Wm82.a2.v1	--	--	Cellular Component: chloroplast stroma (GO:0009570);; Molecular Function: antioxidant activity (GO:0016209);; Molecular Function: oxidoreductase activity (GO:0016491);; Biological Process: oxidation-reduction process (GO:0055114);;	--	[S]	Function unknown	AhpC/TSA antioxidant enzyme;; AhpC/TSA family	--	S	Function unknown	uncharacterized protein LOC100806055 [Glycine max]	677	CDS	4.5	1	0.177061	--	--	--	--	24	4.5	1	0.177061
gma-miR159b-3p	ATTGGAGTGAAGGGAGCTCCA	Glyma.13G187500.Wm82.a2.v1.new2	[KAD]	--	--	K09422|0|gmx:100810415|transcription factor GAMYB-like; K09422 myb proto-oncogene protein, plant (A)	[K]	Transcription	Myb-like DNA-binding domain;; Myb-like DNA-binding domain	Transcription factor GAMYB OS=Oryza sativa subsp. japonica (Rice) PE=2 SV=1	K	Transcription	PREDICTED: transcription factor GAMYB-like isoform X1 [Glycine max]	2222	CDS	0	0	0.10464	184	0	0	0.10464	--	--	--	--
gma-miR159b-3p	ATTGGAGTGAAGGGAGCTCCA	Glyma.20G047600.2.Wm82.a2.v1	[KAD]	--	--	K09422|0|gmx:100818609|transcription factor GAMYB-like; K09422 myb proto-oncogene protein, plant (A)	[K]	Transcription	Myb-like DNA-binding domain;; Myb-like DNA-binding domain	Transcription factor GAMYB GN=GAM1 OS=Oryza sativa subsp. indica (Rice) PE=2 SV=1	K	Transcription	PREDICTED: transcription factor GAMYB-like isoform X1 [Glycine max]	3641	CDS	0	0	0.0906006	459	0	0	0.10464	117	0	0	0.0906006
gma-miR159b-3p	ATTGGAGTGAAGGGAGCTCCA	Glyma.20G047600.Wm82.a2.v1.new6	[KAD]	--	--	K09422|0|gmx:100818609|transcription factor GAMYB-like; K09422 myb proto-oncogene protein, plant (A)	[K]	Transcription	Myb-like DNA-binding domain;; Myb-like DNA-binding domain	Transcription factor GAMYB GN=GAM1 OS=Oryza sativa subsp. indica (Rice) PE=2 SV=1	K	Transcription	Transcription factor GAMYB [Glycine soja]	3389	CDS	0	0	0.0906006	459	0	0	0.10464	117	0	0	0.0906006
gma-miR159b-3p	ATTGGAGTGAAGGGAGCTCCA	Glyma.20G047600.1.Wm82.a2.v1	[KAD]	--	--	K09422|0|gmx:100818609|transcription factor GAMYB-like; K09422 myb proto-oncogene protein, plant (A)	[K]	Transcription	Myb-like DNA-binding domain;; Myb-like DNA-binding domain	Transcription factor GAMYB GN=GAM1 OS=Oryza sativa subsp. indica (Rice) PE=2 SV=1	K	Transcription	PREDICTED: transcription factor GAMYB-like isoform X1 [Glycine max]	1524	CDS	0	0	0.0906006	459	0	0	0.10464	117	0	0	0.0906006
gma-miR159b-3p	ATTGGAGTGAAGGGAGCTCCA	Glyma.20G047600.Wm82.a2.v1.new1	[KAD]	--	--	K09422|0|gmx:100818609|transcription factor GAMYB-like; K09422 myb proto-oncogene protein, plant (A)	[K]	Transcription	Myb-like DNA-binding domain;; Myb-like DNA-binding domain	Transcription factor GAMYB GN=GAM1 OS=Oryza sativa subsp. indica (Rice) PE=2 SV=1	K	Transcription	PREDICTED: transcription factor GAMYB-like isoform X1 [Glycine max]	1692	CDS	0	0	0.0906006	459	0	0	0.10464	117	0	0	0.0906006
gma-miR159b-3p	ATTGGAGTGAAGGGAGCTCCA	Glyma.13G187500.2.Wm82.a2.v1	[KAD]	--	Molecular Function: DNA binding (GO:0003677);; Molecular Function: chromatin binding (GO:0003682);;	K09422|0|gmx:100810415|transcription factor GAMYB-like; K09422 myb proto-oncogene protein, plant (A)	[K]	Transcription	Myb-like DNA-binding domain;; Myb-like DNA-binding domain	Transcription factor GAMYB GN=GAM1 OS=Oryza sativa subsp. indica (Rice) PE=2 SV=1	K	Transcription	PREDICTED: transcription factor GAMYB-like isoform X1 [Glycine max]	1332	CDS	0	0	0.10464	184	0	0	0.10464	--	--	--	--
gma-miR159b-3p	ATTGGAGTGAAGGGAGCTCCA	Glyma.06G312900.Wm82.a2.v1.new1	[KAD]	--	--	K09422|0|gmx:100805804|transcription factor GAMYB-like; K09422 myb proto-oncogene protein, plant (A)	[K]	Transcription	Myb-like DNA-binding domain;; Myb-like DNA-binding domain	Transcription factor GAMYB OS=Oryza sativa subsp. japonica (Rice) PE=2 SV=1	K	Transcription	PREDICTED: transcription factor GAMYB-like isoform X1 [Glycine max]	1341	CDS	1	0	0.0236636	60	1	0	0.0236636	--	--	--	--
gma-miR159b-3p	ATTGGAGTGAAGGGAGCTCCA	Glyma.15G225300.3.Wm82.a2.v1	[KAD]	--	Molecular Function: DNA binding (GO:0003677);; Molecular Function: chromatin binding (GO:0003682);;	K09422|0|gmx:100785877|transcription factor GAMYB-like; K09422 myb proto-oncogene protein, plant (A)	[K]	Transcription	Myb-like DNA-binding domain;; Myb-like DNA-binding domain	Transcription factor GAMYB GN=GAM1 OS=Oryza sativa subsp. indica (Rice) PE=2 SV=1	K	Transcription	PREDICTED: transcription factor GAMYB-like isoform X1 [Glycine max]	1135	CDS	0	0	0.0906006	160	0	0	0.10464	20	0	0	0.0906006
gma-miR159b-3p	ATTGGAGTGAAGGGAGCTCCA	Glyma.20G047600.Wm82.a2.v1.new5	[KAD]	--	--	K09422|0|gmx:100818609|transcription factor GAMYB-like; K09422 myb proto-oncogene protein, plant (A)	[K]	Transcription	Myb-like DNA-binding domain;; Myb-like DNA-binding domain	Transcription factor GAMYB GN=GAM1 OS=Oryza sativa subsp. indica (Rice) PE=2 SV=1	K	Transcription	PREDICTED: transcription factor GAMYB-like isoform X2 [Glycine max]	2419	CDS	0	0	0.0906006	459	0	0	0.10464	117	0	0	0.0906006
gma-miR159b-3p	ATTGGAGTGAAGGGAGCTCCA	Glyma.13G073400.2.Wm82.a2.v1	[KAD]	--	--	K09422|0|gmx:100800658|transcription factor GAMYB-like; K09422 myb proto-oncogene protein, plant (A)	[K]	Transcription	Myb-like DNA-binding domain;; Myb-like DNA-binding domain	Transcription factor GAMYB GN=GAM1 OS=Oryza sativa subsp. indica (Rice) PE=2 SV=1	K	Transcription	PREDICTED: transcription factor GAMYB-like isoform X1 [Glycine max]	1397	CDS	0	0	0.0906006	162	0	0	0.10464	18	0	0	0.0906006
gma-miR159b-3p	ATTGGAGTGAAGGGAGCTCCA	Glyma.06G312900.1.Wm82.a2.v1	[KAD]	--	--	K09422|0|gmx:100805804|transcription factor GAMYB-like; K09422 myb proto-oncogene protein, plant (A)	[K]	Transcription	Myb-like DNA-binding domain;; Myb-like DNA-binding domain	Transcription factor GAMYB OS=Oryza sativa subsp. japonica (Rice) PE=2 SV=1	K	Transcription	PREDICTED: transcription factor GAMYB-like isoform X2 [Glycine max]	1341	CDS	1	0	0.0236636	60	1	0	0.0236636	--	--	--	--
gma-miR159b-3p	ATTGGAGTGAAGGGAGCTCCA	Glyma.20G047600.3.Wm82.a2.v1	--	--	--	K09422|0|gmx:100818609|transcription factor GAMYB-like; K09422 myb proto-oncogene protein, plant (A)	[K]	Transcription	--	Transcription factor GAMYB GN=GAM1 OS=Oryza sativa subsp. indica (Rice) PE=2 SV=1	K	Transcription	PREDICTED: transcription factor GAMYB-like isoform X2 [Glycine max]	771	CDS	0	0	0.0906006	459	0	0	0.10464	117	0	0	0.0906006
gma-miR159b-3p	ATTGGAGTGAAGGGAGCTCCA	Glyma.15G225300.2.Wm82.a2.v1	[KAD]	--	Molecular Function: DNA binding (GO:0003677);; Molecular Function: chromatin binding (GO:0003682);;	K09422|0|gmx:100785877|transcription factor GAMYB-like; K09422 myb proto-oncogene protein, plant (A)	[K]	Transcription	Myb-like DNA-binding domain;; Myb-like DNA-binding domain	Transcription factor GAMYB GN=GAM1 OS=Oryza sativa subsp. indica (Rice) PE=2 SV=1	K	Transcription	PREDICTED: transcription factor GAMYB-like isoform X1 [Glycine max]	1298	CDS	0	0	0.0906006	160	0	0	0.10464	20	0	0	0.0906006
gma-miR159b-3p	ATTGGAGTGAAGGGAGCTCCA	Glyma.20G047600.Wm82.a2.v1.new4	[KAD]	--	--	K09422|0|gmx:100818609|transcription factor GAMYB-like; K09422 myb proto-oncogene protein, plant (A)	[K]	Transcription	Myb-like DNA-binding domain;; Myb-like DNA-binding domain	Transcription factor GAMYB GN=GAM1 OS=Oryza sativa subsp. indica (Rice) PE=2 SV=1	K	Transcription	PREDICTED: transcription factor GAMYB-like isoform X1 [Glycine max]	1596	CDS	0	0	0.0906006	459	0	0	0.10464	117	0	0	0.0906006
gma-miR159b-3p	ATTGGAGTGAAGGGAGCTCCA	Glyma.13G073400.3.Wm82.a2.v1	[KAD]	--	--	K09422|0|gmx:100800658|transcription factor GAMYB-like; K09422 myb proto-oncogene protein, plant (A)	[K]	Transcription	Myb-like DNA-binding domain;; Myb-like DNA-binding domain	Transcription factor GAMYB GN=GAM1 OS=Oryza sativa subsp. indica (Rice) PE=2 SV=1	K	Transcription	PREDICTED: transcription factor GAMYB-like isoform X1 [Glycine max]	1148	CDS	0	0	0.0906006	162	0	0	0.10464	18	0	0	0.0906006
gma-miR159b-3p	ATTGGAGTGAAGGGAGCTCCA	Glyma.15G225300.4.Wm82.a2.v1	[KAD]	--	Molecular Function: DNA binding (GO:0003677);; Molecular Function: chromatin binding (GO:0003682);;	K09422|0|gmx:100785877|transcription factor GAMYB-like; K09422 myb proto-oncogene protein, plant (A)	[K]	Transcription	Myb-like DNA-binding domain;; Myb-like DNA-binding domain	Transcription factor GAMYB GN=GAM1 OS=Oryza sativa subsp. indica (Rice) PE=2 SV=1	K	Transcription	PREDICTED: transcription factor GAMYB-like isoform X1 [Glycine max]	1010	CDS	0	0	0.0906006	160	0	0	0.10464	20	0	0	0.0906006
gma-miR159b-3p	ATTGGAGTGAAGGGAGCTCCA	Glyma.20G047600.Wm82.a2.v1.new2	[KAD]	--	--	K09422|0|gmx:100818609|transcription factor GAMYB-like; K09422 myb proto-oncogene protein, plant (A)	[K]	Transcription	Myb-like DNA-binding domain;; Myb-like DNA-binding domain	Transcription factor GAMYB GN=GAM1 OS=Oryza sativa subsp. indica (Rice) PE=2 SV=1	K	Transcription	PREDICTED: transcription factor GAMYB-like isoform X2 [Glycine max]	1583	CDS	0	0	0.0906006	459	0	0	0.10464	117	0	0	0.0906006
gma-miR159b-3p	ATTGGAGTGAAGGGAGCTCCA	Glyma.20G047600.Wm82.a2.v1.new3	[KAD]	--	--	K09422|0|gmx:100818609|transcription factor GAMYB-like; K09422 myb proto-oncogene protein, plant (A)	[K]	Transcription	Myb-like DNA-binding domain;; Myb-like DNA-binding domain	Transcription factor GAMYB GN=GAM1 OS=Oryza sativa subsp. indica (Rice) PE=2 SV=1	K	Transcription	PREDICTED: transcription factor GAMYB-like isoform X2 [Glycine max]	2136	CDS	0	0	0.0906006	459	0	0	0.10464	117	0	0	0.0906006
gma-miR159b-3p	ATTGGAGTGAAGGGAGCTCCA	Glyma.13G187500.1.Wm82.a2.v1	[KAD]	--	Molecular Function: DNA binding (GO:0003677);; Molecular Function: chromatin binding (GO:0003682);;	K09422|0|gmx:100810415|transcription factor GAMYB-like; K09422 myb proto-oncogene protein, plant (A)	[K]	Transcription	Myb-like DNA-binding domain;; Myb-like DNA-binding domain	Transcription factor GAMYB GN=GAM1 OS=Oryza sativa subsp. indica (Rice) PE=2 SV=1	K	Transcription	PREDICTED: transcription factor GAMYB-like isoform X1 [Glycine max]	1830	CDS	0	0	0.10464	184	0	0	0.10464	--	--	--	--
gma-miR159b-3p	ATTGGAGTGAAGGGAGCTCCA	Glyma.13G073400.1.Wm82.a2.v1	[KAD]	--	--	K09422|0|gmx:100800658|transcription factor GAMYB-like; K09422 myb proto-oncogene protein, plant (A)	[K]	Transcription	Myb-like DNA-binding domain;; Myb-like DNA-binding domain	Transcription factor GAMYB GN=GAM1 OS=Oryza sativa subsp. indica (Rice) PE=2 SV=1	K	Transcription	PREDICTED: transcription factor GAMYB-like isoform X1 [Glycine max]	1100	CDS	0	0	0.0906006	162	0	0	0.10464	18	0	0	0.0906006
gma-miR159b-3p	ATTGGAGTGAAGGGAGCTCCA	Glyma.13G187500.Wm82.a2.v1.new1	[KAD]	--	Molecular Function: DNA binding (GO:0003677);; Molecular Function: chromatin binding (GO:0003682);;	K09422|0|gmx:100810415|transcription factor GAMYB-like; K09422 myb proto-oncogene protein, plant (A)	[K]	Transcription	Myb-like DNA-binding domain;; Myb-like DNA-binding domain	Transcription factor GAMYB GN=GAM1 OS=Oryza sativa subsp. indica (Rice) PE=2 SV=1	K	Transcription	PREDICTED: transcription factor GAMYB-like isoform X1 [Glycine max]	2222	CDS	0	0	0.10464	184	0	0	0.10464	--	--	--	--
gma-miR159b-3p	ATTGGAGTGAAGGGAGCTCCA	Glyma.15G225300.1.Wm82.a2.v1	[KAD]	--	Molecular Function: DNA binding (GO:0003677);; Molecular Function: chromatin binding (GO:0003682);;	K09422|0|gmx:100785877|transcription factor GAMYB-like; K09422 myb proto-oncogene protein, plant (A)	[K]	Transcription	Myb-like DNA-binding domain;; Myb-like DNA-binding domain	Transcription factor GAMYB GN=GAM1 OS=Oryza sativa subsp. indica (Rice) PE=2 SV=1	K	Transcription	PREDICTED: transcription factor GAMYB-like isoform X1 [Glycine max]	1352	CDS	0	0	0.0906006	160	0	0	0.10464	20	0	0	0.0906006
gma-miR159b-3p	ATTGGAGTGAAGGGAGCTCCA	Glyma.06G312900.2.Wm82.a2.v1	[KAD]	--	--	K09422|0|gmx:100805804|transcription factor GAMYB-like; K09422 myb proto-oncogene protein, plant (A)	[K]	Transcription	Myb-like DNA-binding domain;; Myb-like DNA-binding domain	Transcription factor GAMYB OS=Oryza sativa subsp. japonica (Rice) PE=2 SV=1	K	Transcription	PREDICTED: transcription factor GAMYB-like isoform X1 [Glycine max]	1341	CDS	1	0	0.0236636	60	1	0	0.0236636	--	--	--	--
gma-miR159c	ATTGGAGTGAAGGGAGCTCCG	Glyma.20G047600.2.Wm82.a2.v1	[KAD]	--	--	K09422|0|gmx:100818609|transcription factor GAMYB-like; K09422 myb proto-oncogene protein, plant (A)	[K]	Transcription	Myb-like DNA-binding domain;; Myb-like DNA-binding domain	Transcription factor GAMYB GN=GAM1 OS=Oryza sativa subsp. indica (Rice) PE=2 SV=1	K	Transcription	PREDICTED: transcription factor GAMYB-like isoform X1 [Glycine max]	3641	CDS	0.5	0	0.0848246	459	0.5	0	0.0980181	117	0.5	0	0.0848246
gma-miR159c	ATTGGAGTGAAGGGAGCTCCG	Glyma.15G225300.4.Wm82.a2.v1	[KAD]	--	Molecular Function: DNA binding (GO:0003677);; Molecular Function: chromatin binding (GO:0003682);;	K09422|0|gmx:100785877|transcription factor GAMYB-like; K09422 myb proto-oncogene protein, plant (A)	[K]	Transcription	Myb-like DNA-binding domain;; Myb-like DNA-binding domain	Transcription factor GAMYB GN=GAM1 OS=Oryza sativa subsp. indica (Rice) PE=2 SV=1	K	Transcription	PREDICTED: transcription factor GAMYB-like isoform X1 [Glycine max]	1010	CDS	0.5	0	0.0848246	160	0.5	0	0.0980181	20	0.5	0	0.0848246
gma-miR159c	ATTGGAGTGAAGGGAGCTCCG	Glyma.20G047600.1.Wm82.a2.v1	[KAD]	--	--	K09422|0|gmx:100818609|transcription factor GAMYB-like; K09422 myb proto-oncogene protein, plant (A)	[K]	Transcription	Myb-like DNA-binding domain;; Myb-like DNA-binding domain	Transcription factor GAMYB GN=GAM1 OS=Oryza sativa subsp. indica (Rice) PE=2 SV=1	K	Transcription	PREDICTED: transcription factor GAMYB-like isoform X1 [Glycine max]	1524	CDS	0.5	0	0.0848246	459	0.5	0	0.0980181	117	0.5	0	0.0848246
gma-miR159c	ATTGGAGTGAAGGGAGCTCCG	Glyma.13G073400.2.Wm82.a2.v1	[KAD]	--	--	K09422|0|gmx:100800658|transcription factor GAMYB-like; K09422 myb proto-oncogene protein, plant (A)	[K]	Transcription	Myb-like DNA-binding domain;; Myb-like DNA-binding domain	Transcription factor GAMYB GN=GAM1 OS=Oryza sativa subsp. indica (Rice) PE=2 SV=1	K	Transcription	PREDICTED: transcription factor GAMYB-like isoform X1 [Glycine max]	1397	CDS	0.5	0	0.0848246	162	0.5	0	0.0980181	18	0.5	0	0.0848246
gma-miR159c	ATTGGAGTGAAGGGAGCTCCG	Glyma.20G047600.Wm82.a2.v1.new2	[KAD]	--	--	K09422|0|gmx:100818609|transcription factor GAMYB-like; K09422 myb proto-oncogene protein, plant (A)	[K]	Transcription	Myb-like DNA-binding domain;; Myb-like DNA-binding domain	Transcription factor GAMYB GN=GAM1 OS=Oryza sativa subsp. indica (Rice) PE=2 SV=1	K	Transcription	PREDICTED: transcription factor GAMYB-like isoform X2 [Glycine max]	1583	CDS	0.5	0	0.0848246	459	0.5	0	0.0980181	117	0.5	0	0.0848246
gma-miR159c	ATTGGAGTGAAGGGAGCTCCG	Glyma.10G127100.Wm82.a2.v1.new1	--	--	Cellular Component: Golgi apparatus (GO:0005794);; Biological Process: acetyl-CoA metabolic process (GO:0006084);; Molecular Function: acetylglucosaminyltransferase activity (GO:0008375);; Cellular Component: membrane (GO:0016020);; Biological Process: sterol biosynthetic process (GO:0016126);; Biological Process: brassinosteroid biosynthetic process (GO:0016132);;	--	[G]	Carbohydrate transport and metabolism	Core-2/I-Branching enzyme	--	G	Carbohydrate transport and metabolism	hypothetical protein glysoja_044396 [Glycine soja]	345	CDS	5	1	0.132443	15	5	1	0.132443	--	--	--	--
gma-miR159c	ATTGGAGTGAAGGGAGCTCCG	Glyma.13G187500.Wm82.a2.v1.new2	[KAD]	--	--	K09422|0|gmx:100810415|transcription factor GAMYB-like; K09422 myb proto-oncogene protein, plant (A)	[K]	Transcription	Myb-like DNA-binding domain;; Myb-like DNA-binding domain	Transcription factor GAMYB OS=Oryza sativa subsp. japonica (Rice) PE=2 SV=1	K	Transcription	PREDICTED: transcription factor GAMYB-like isoform X1 [Glycine max]	2222	CDS	0.5	0	0.0980181	184	0.5	0	0.0980181	--	--	--	--
gma-miR159c	ATTGGAGTGAAGGGAGCTCCG	Glyma.10G127100.Wm82.a2.v1.new2	--	--	Cellular Component: Golgi apparatus (GO:0005794);; Biological Process: acetyl-CoA metabolic process (GO:0006084);; Molecular Function: acetylglucosaminyltransferase activity (GO:0008375);; Cellular Component: membrane (GO:0016020);; Biological Process: sterol biosynthetic process (GO:0016126);; Biological Process: brassinosteroid biosynthetic process (GO:0016132);; Molecular Function: protein xyl…	--	[G]	Carbohydrate transport and metabolism	Core-2/I-Branching enzyme;; Core-2/I-Branching enzyme	--	G	Carbohydrate transport and metabolism	PREDICTED: xylosyltransferase 2-like [Glycine max]	1102	CDS	5	1	0.132443	15	5	1	0.132443	--	--	--	--
gma-miR159c	ATTGGAGTGAAGGGAGCTCCG	Glyma.13G187500.1.Wm82.a2.v1	[KAD]	--	Molecular Function: DNA binding (GO:0003677);; Molecular Function: chromatin binding (GO:0003682);;	K09422|0|gmx:100810415|transcription factor GAMYB-like; K09422 myb proto-oncogene protein, plant (A)	[K]	Transcription	Myb-like DNA-binding domain;; Myb-like DNA-binding domain	Transcription factor GAMYB GN=GAM1 OS=Oryza sativa subsp. indica (Rice) PE=2 SV=1	K	Transcription	PREDICTED: transcription factor GAMYB-like isoform X1 [Glycine max]	1830	CDS	0.5	0	0.0980181	184	0.5	0	0.0980181	--	--	--	--
gma-miR159c	ATTGGAGTGAAGGGAGCTCCG	Glyma.06G312900.1.Wm82.a2.v1	[KAD]	--	--	K09422|0|gmx:100805804|transcription factor GAMYB-like; K09422 myb proto-oncogene protein, plant (A)	[K]	Transcription	Myb-like DNA-binding domain;; Myb-like DNA-binding domain	Transcription factor GAMYB OS=Oryza sativa subsp. japonica (Rice) PE=2 SV=1	K	Transcription	PREDICTED: transcription factor GAMYB-like isoform X2 [Glycine max]	1341	CDS	2	0	0.0200598	60	2	0	0.0200598	--	--	--	--
gma-miR159c	ATTGGAGTGAAGGGAGCTCCG	Glyma.20G047600.Wm82.a2.v1.new3	[KAD]	--	--	K09422|0|gmx:100818609|transcription factor GAMYB-like; K09422 myb proto-oncogene protein, plant (A)	[K]	Transcription	Myb-like DNA-binding domain;; Myb-like DNA-binding domain	Transcription factor GAMYB GN=GAM1 OS=Oryza sativa subsp. indica (Rice) PE=2 SV=1	K	Transcription	PREDICTED: transcription factor GAMYB-like isoform X2 [Glycine max]	2136	CDS	0.5	0	0.0848246	459	0.5	0	0.0980181	117	0.5	0	0.0848246
gma-miR159c	ATTGGAGTGAAGGGAGCTCCG	Glyma.20G047600.Wm82.a2.v1.new4	[KAD]	--	--	K09422|0|gmx:100818609|transcription factor GAMYB-like; K09422 myb proto-oncogene protein, plant (A)	[K]	Transcription	Myb-like DNA-binding domain;; Myb-like DNA-binding domain	Transcription factor GAMYB GN=GAM1 OS=Oryza sativa subsp. indica (Rice) PE=2 SV=1	K	Transcription	PREDICTED: transcription factor GAMYB-like isoform X1 [Glycine max]	1596	CDS	0.5	0	0.0848246	459	0.5	0	0.0980181	117	0.5	0	0.0848246
gma-miR159c	ATTGGAGTGAAGGGAGCTCCG	Glyma.15G225300.3.Wm82.a2.v1	[KAD]	--	Molecular Function: DNA binding (GO:0003677);; Molecular Function: chromatin binding (GO:0003682);;	K09422|0|gmx:100785877|transcription factor GAMYB-like; K09422 myb proto-oncogene protein, plant (A)	[K]	Transcription	Myb-like DNA-binding domain;; Myb-like DNA-binding domain	Transcription factor GAMYB GN=GAM1 OS=Oryza sativa subsp. indica (Rice) PE=2 SV=1	K	Transcription	PREDICTED: transcription factor GAMYB-like isoform X1 [Glycine max]	1135	CDS	0.5	0	0.0848246	160	0.5	0	0.0980181	20	0.5	0	0.0848246
gma-miR159c	ATTGGAGTGAAGGGAGCTCCG	Glyma.20G047600.3.Wm82.a2.v1	--	--	--	K09422|0|gmx:100818609|transcription factor GAMYB-like; K09422 myb proto-oncogene protein, plant (A)	[K]	Transcription	--	Transcription factor GAMYB GN=GAM1 OS=Oryza sativa subsp. indica (Rice) PE=2 SV=1	K	Transcription	PREDICTED: transcription factor GAMYB-like isoform X2 [Glycine max]	771	CDS	0.5	0	0.0848246	459	0.5	0	0.0980181	117	0.5	0	0.0848246
gma-miR159c	ATTGGAGTGAAGGGAGCTCCG	Glyma.13G073400.3.Wm82.a2.v1	[KAD]	--	--	K09422|0|gmx:100800658|transcription factor GAMYB-like; K09422 myb proto-oncogene protein, plant (A)	[K]	Transcription	Myb-like DNA-binding domain;; Myb-like DNA-binding domain	Transcription factor GAMYB GN=GAM1 OS=Oryza sativa subsp. indica (Rice) PE=2 SV=1	K	Transcription	PREDICTED: transcription factor GAMYB-like isoform X1 [Glycine max]	1148	CDS	0.5	0	0.0848246	162	0.5	0	0.0980181	18	0.5	0	0.0848246
gma-miR159c	ATTGGAGTGAAGGGAGCTCCG	Glyma.06G312900.Wm82.a2.v1.new1	[KAD]	--	--	K09422|0|gmx:100805804|transcription factor GAMYB-like; K09422 myb proto-oncogene protein, plant (A)	[K]	Transcription	Myb-like DNA-binding domain;; Myb-like DNA-binding domain	Transcription factor GAMYB OS=Oryza sativa subsp. japonica (Rice) PE=2 SV=1	K	Transcription	PREDICTED: transcription factor GAMYB-like isoform X1 [Glycine max]	1341	CDS	2	0	0.0200598	60	2	0	0.0200598	--	--	--	--
gma-miR159c	ATTGGAGTGAAGGGAGCTCCG	Glyma.20G047600.Wm82.a2.v1.new1	[KAD]	--	--	K09422|0|gmx:100818609|transcription factor GAMYB-like; K09422 myb proto-oncogene protein, plant (A)	[K]	Transcription	Myb-like DNA-binding domain;; Myb-like DNA-binding domain	Transcription factor GAMYB GN=GAM1 OS=Oryza sativa subsp. indica (Rice) PE=2 SV=1	K	Transcription	PREDICTED: transcription factor GAMYB-like isoform X1 [Glycine max]	1692	CDS	0.5	0	0.0848246	459	0.5	0	0.0980181	117	0.5	0	0.0848246
gma-miR159c	ATTGGAGTGAAGGGAGCTCCG	Glyma.15G225300.2.Wm82.a2.v1	[KAD]	--	Molecular Function: DNA binding (GO:0003677);; Molecular Function: chromatin binding (GO:0003682);;	K09422|0|gmx:100785877|transcription factor GAMYB-like; K09422 myb proto-oncogene protein, plant (A)	[K]	Transcription	Myb-like DNA-binding domain;; Myb-like DNA-binding domain	Transcription factor GAMYB GN=GAM1 OS=Oryza sativa subsp. indica (Rice) PE=2 SV=1	K	Transcription	PREDICTED: transcription factor GAMYB-like isoform X1 [Glycine max]	1298	CDS	0.5	0	0.0848246	160	0.5	0	0.0980181	20	0.5	0	0.0848246
gma-miR159c	ATTGGAGTGAAGGGAGCTCCG	Glyma.06G312900.2.Wm82.a2.v1	[KAD]	--	--	K09422|0|gmx:100805804|transcription factor GAMYB-like; K09422 myb proto-oncogene protein, plant (A)	[K]	Transcription	Myb-like DNA-binding domain;; Myb-like DNA-binding domain	Transcription factor GAMYB OS=Oryza sativa subsp. japonica (Rice) PE=2 SV=1	K	Transcription	PREDICTED: transcription factor GAMYB-like isoform X1 [Glycine max]	1341	CDS	2	0	0.0200598	60	2	0	0.0200598	--	--	--	--
gma-miR159c	ATTGGAGTGAAGGGAGCTCCG	Glyma.15G225300.1.Wm82.a2.v1	[KAD]	--	Molecular Function: DNA binding (GO:0003677);; Molecular Function: chromatin binding (GO:0003682);;	K09422|0|gmx:100785877|transcription factor GAMYB-like; K09422 myb proto-oncogene protein, plant (A)	[K]	Transcription	Myb-like DNA-binding domain;; Myb-like DNA-binding domain	Transcription factor GAMYB GN=GAM1 OS=Oryza sativa subsp. indica (Rice) PE=2 SV=1	K	Transcription	PREDICTED: transcription factor GAMYB-like isoform X1 [Glycine max]	1352	CDS	0.5	0	0.0848246	160	0.5	0	0.0980181	20	0.5	0	0.0848246
gma-miR159c	ATTGGAGTGAAGGGAGCTCCG	Glyma.20G047600.Wm82.a2.v1.new5	[KAD]	--	--	K09422|0|gmx:100818609|transcription factor GAMYB-like; K09422 myb proto-oncogene protein, plant (A)	[K]	Transcription	Myb-like DNA-binding domain;; Myb-like DNA-binding domain	Transcription factor GAMYB GN=GAM1 OS=Oryza sativa subsp. indica (Rice) PE=2 SV=1	K	Transcription	PREDICTED: transcription factor GAMYB-like isoform X2 [Glycine max]	2419	CDS	0.5	0	0.0848246	459	0.5	0	0.0980181	117	0.5	0	0.0848246
gma-miR159c	ATTGGAGTGAAGGGAGCTCCG	Glyma.13G073400.1.Wm82.a2.v1	[KAD]	--	--	K09422|0|gmx:100800658|transcription factor GAMYB-like; K09422 myb proto-oncogene protein, plant (A)	[K]	Transcription	Myb-like DNA-binding domain;; Myb-like DNA-binding domain	Transcription factor GAMYB GN=GAM1 OS=Oryza sativa subsp. indica (Rice) PE=2 SV=1	K	Transcription	PREDICTED: transcription factor GAMYB-like isoform X1 [Glycine max]	1100	CDS	0.5	0	0.0848246	162	0.5	0	0.0980181	18	0.5	0	0.0848246
gma-miR159c	ATTGGAGTGAAGGGAGCTCCG	Glyma.13G187500.2.Wm82.a2.v1	[KAD]	--	Molecular Function: DNA binding (GO:0003677);; Molecular Function: chromatin binding (GO:0003682);;	K09422|0|gmx:100810415|transcription factor GAMYB-like; K09422 myb proto-oncogene protein, plant (A)	[K]	Transcription	Myb-like DNA-binding domain;; Myb-like DNA-binding domain	Transcription factor GAMYB GN=GAM1 OS=Oryza sativa subsp. indica (Rice) PE=2 SV=1	K	Transcription	PREDICTED: transcription factor GAMYB-like isoform X1 [Glycine max]	1332	CDS	0.5	0	0.0980181	184	0.5	0	0.0980181	--	--	--	--
gma-miR159c	ATTGGAGTGAAGGGAGCTCCG	Glyma.13G187500.Wm82.a2.v1.new1	[KAD]	--	Molecular Function: DNA binding (GO:0003677);; Molecular Function: chromatin binding (GO:0003682);;	K09422|0|gmx:100810415|transcription factor GAMYB-like; K09422 myb proto-oncogene protein, plant (A)	[K]	Transcription	Myb-like DNA-binding domain;; Myb-like DNA-binding domain	Transcription factor GAMYB GN=GAM1 OS=Oryza sativa subsp. indica (Rice) PE=2 SV=1	K	Transcription	PREDICTED: transcription factor GAMYB-like isoform X1 [Glycine max]	2222	CDS	0.5	0	0.0980181	184	0.5	0	0.0980181	--	--	--	--
gma-miR159c	ATTGGAGTGAAGGGAGCTCCG	Glyma.20G047600.Wm82.a2.v1.new6	[KAD]	--	--	K09422|0|gmx:100818609|transcription factor GAMYB-like; K09422 myb proto-oncogene protein, plant (A)	[K]	Transcription	Myb-like DNA-binding domain;; Myb-like DNA-binding domain	Transcription factor GAMYB GN=GAM1 OS=Oryza sativa subsp. indica (Rice) PE=2 SV=1	K	Transcription	Transcription factor GAMYB [Glycine soja]	3389	CDS	0.5	0	0.0848246	459	0.5	0	0.0980181	117	0.5	0	0.0848246
gma-miR159c	ATTGGAGTGAAGGGAGCTCCG	Glyma.10G127100.1.Wm82.a2.v1	--	--	Cellular Component: Golgi apparatus (GO:0005794);; Biological Process: acetyl-CoA metabolic process (GO:0006084);; Molecular Function: acetylglucosaminyltransferase activity (GO:0008375);; Cellular Component: membrane (GO:0016020);; Biological Process: sterol biosynthetic process (GO:0016126);; Biological Process: brassinosteroid biosynthetic process (GO:0016132);; Molecular Function: protein xyl…	--	[G]	Carbohydrate transport and metabolism	Core-2/I-Branching enzyme	--	G	Carbohydrate transport and metabolism	PREDICTED: xylosyltransferase 2-like [Glycine max]	1149	CDS	5	1	0.132443	15	5	1	0.132443	--	--	--	--
gma-miR159d	AGCTGCTTAGCTATGGATCCC	Glyma.12G092300.1.Wm82.a2.v1	[R]	General function prediction only	Cellular Component: plasma membrane (GO:0005886);; Biological Process: nitrogen compound metabolic process (GO:0006807);; Molecular Function: cyanoalanine nitrilase activity (GO:0047427);;	K13035|0|gmx:100810230|bifunctional nitrilase/nitrile hydratase NIT4B-like; K13035 beta-cyano-L-alanine hydratase/nitrilase [EC:3.5.5.4 4.2.1.65] (A)	[E]	Amino acid transport and metabolism	Carbon-nitrogen hydrolase	Bifunctional nitrilase/nitrile hydratase NIT4A GN=NIT4A OS=Lupinus angustifolius (Narrow-leaved blue lupine) PE=1 SV=1	E	Amino acid transport and metabolism	uncharacterized protein LOC100810230 [Glycine max]	271	CDS	4	4	0.0122724	1	4	4	0.0122724	--	--	--	--
gma-miR159e-3p	TTTGGATTGAAGGGAGCTCTA	Glyma.13G271900.Wm82.a2.v1.new1	--	--	--	--	--	--	Plant transcription factor NOZZLE	--	S	Function unknown	PREDICTED: uncharacterized protein LOC100797471 isoform X1 [Glycine max]	886	CDS	2.5	2	0.0583751	483	2.5	0	0.067608	18	2.5	2	0.0583751
gma-miR159e-3p	TTTGGATTGAAGGGAGCTCTA	Glyma.06G312900.Wm82.a2.v1.new1	[KAD]	--	--	K09422|0|gmx:100805804|transcription factor GAMYB-like; K09422 myb proto-oncogene protein, plant (A)	[K]	Transcription	Myb-like DNA-binding domain;; Myb-like DNA-binding domain	Transcription factor GAMYB OS=Oryza sativa subsp. japonica (Rice) PE=2 SV=1	K	Transcription	PREDICTED: transcription factor GAMYB-like isoform X1 [Glycine max]	1341	CDS	1.5	0	0.0261783	60	1.5	0	0.0261783	--	--	--	--
gma-miR159e-3p	TTTGGATTGAAGGGAGCTCTA	Glyma.12G228100.Wm82.a2.v1.new5	--	--	--	--	--	--	--	--	S	Function unknown	PREDICTED: uncharacterized protein LOC100801534 [Glycine max]	1324	CDS	2.5	0	0.0583751	1488	2.5	0	0.067608	144	2.5	0	0.0583751
gma-miR159e-3p	TTTGGATTGAAGGGAGCTCTA	Glyma.20G047600.Wm82.a2.v1.new6	[KAD]	--	--	K09422|0|gmx:100818609|transcription factor GAMYB-like; K09422 myb proto-oncogene protein, plant (A)	[K]	Transcription	Myb-like DNA-binding domain;; Myb-like DNA-binding domain	Transcription factor GAMYB GN=GAM1 OS=Oryza sativa subsp. indica (Rice) PE=2 SV=1	K	Transcription	Transcription factor GAMYB [Glycine soja]	3389	CDS	3.5	0	0.0940487	459	3.5	0	0.10859	117	3.5	0	0.0940487
gma-miR159e-3p	TTTGGATTGAAGGGAGCTCTA	Glyma.13G073400.2.Wm82.a2.v1	[KAD]	--	--	K09422|0|gmx:100800658|transcription factor GAMYB-like; K09422 myb proto-oncogene protein, plant (A)	[K]	Transcription	Myb-like DNA-binding domain;; Myb-like DNA-binding domain	Transcription factor GAMYB GN=GAM1 OS=Oryza sativa subsp. indica (Rice) PE=2 SV=1	K	Transcription	PREDICTED: transcription factor GAMYB-like isoform X1 [Glycine max]	1397	CDS	3.5	0	0.0940487	162	3.5	0	0.10859	18	3.5	0	0.0940487
gma-miR159e-3p	TTTGGATTGAAGGGAGCTCTA	Glyma.15G271900.2.Wm82.a2.v1	--	--	Molecular Function: protein dimerization activity (GO:0046983);;	--	--	--	Helix-loop-helix DNA-binding domain	Transcription factor bHLH130 GN=T24P15.19 OS=Arabidopsis thaliana (Mouse-ear cress) PE=1 SV=1	K	Transcription	PREDICTED: transcription factor bHLH130-like isoform X2 [Glycine max]	716	CDS	3	1	0.0640466	40	3	1	0.0640466	--	--	--	--
gma-miR159e-3p	TTTGGATTGAAGGGAGCTCTA	Glyma.15G225300.4.Wm82.a2.v1	[KAD]	--	Molecular Function: DNA binding (GO:0003677);; Molecular Function: chromatin binding (GO:0003682);;	K09422|0|gmx:100785877|transcription factor GAMYB-like; K09422 myb proto-oncogene protein, plant (A)	[K]	Transcription	Myb-like DNA-binding domain;; Myb-like DNA-binding domain	Transcription factor GAMYB GN=GAM1 OS=Oryza sativa subsp. indica (Rice) PE=2 SV=1	K	Transcription	PREDICTED: transcription factor GAMYB-like isoform X1 [Glycine max]	1010	CDS	3.5	0	0.0940487	160	3.5	0	0.10859	20	3.5	0	0.0940487
gma-miR159e-3p	TTTGGATTGAAGGGAGCTCTA	Glyma.15G271900.3.Wm82.a2.v1	--	--	Molecular Function: protein dimerization activity (GO:0046983);;	--	--	--	Helix-loop-helix DNA-binding domain	Transcription factor bHLH130 GN=T24P15.19 OS=Arabidopsis thaliana (Mouse-ear cress) PE=1 SV=1	K	Transcription	PREDICTED: transcription factor bHLH130-like isoform X2 [Glycine max]	716	CDS	3	1	0.0640466	40	3	1	0.0640466	--	--	--	--
gma-miR159e-3p	TTTGGATTGAAGGGAGCTCTA	Glyma.12G228100.Wm82.a2.v1.new2	--	--	--	--	--	--	--	--	S	Function unknown	PREDICTED: uncharacterized protein LOC100801534 [Glycine max]	1301	CDS	2.5	0	0.0583751	1488	2.5	0	0.067608	144	2.5	0	0.0583751
gma-miR159e-3p	TTTGGATTGAAGGGAGCTCTA	Glyma.15G079800.2.Wm82.a2.v1	--	--	--	--	--	--	--	--	S	Function unknown	PREDICTED: uncharacterized protein LOC102667982 [Glycine max]	1078	CDS	2	1	0.00915088	4	2	1	0.00915088	--	--	--	--
gma-miR159e-3p	TTTGGATTGAAGGGAGCTCTA	Glyma.13G271900.2.Wm82.a2.v1	--	--	--	--	--	--	Plant transcription factor NOZZLE	--	S	Function unknown	PREDICTED: uncharacterized protein LOC100797471 isoform X1 [Glycine max]	803	CDS	2.5	2	0.0583751	483	2.5	0	0.067608	18	2.5	2	0.0583751
gma-miR159e-3p	TTTGGATTGAAGGGAGCTCTA	Glyma.20G047600.Wm82.a2.v1.new1	[KAD]	--	--	K09422|0|gmx:100818609|transcription factor GAMYB-like; K09422 myb proto-oncogene protein, plant (A)	[K]	Transcription	Myb-like DNA-binding domain;; Myb-like DNA-binding domain	Transcription factor GAMYB GN=GAM1 OS=Oryza sativa subsp. indica (Rice) PE=2 SV=1	K	Transcription	PREDICTED: transcription factor GAMYB-like isoform X1 [Glycine max]	1692	CDS	3.5	0	0.0940487	459	3.5	0	0.10859	117	3.5	0	0.0940487
gma-miR159e-3p	TTTGGATTGAAGGGAGCTCTA	Glyma.13G073400.3.Wm82.a2.v1	[KAD]	--	--	K09422|0|gmx:100800658|transcription factor GAMYB-like; K09422 myb proto-oncogene protein, plant (A)	[K]	Transcription	Myb-like DNA-binding domain;; Myb-like DNA-binding domain	Transcription factor GAMYB GN=GAM1 OS=Oryza sativa subsp. indica (Rice) PE=2 SV=1	K	Transcription	PREDICTED: transcription factor GAMYB-like isoform X1 [Glycine max]	1148	CDS	3.5	0	0.0940487	162	3.5	0	0.10859	18	3.5	0	0.0940487
gma-miR159e-3p	TTTGGATTGAAGGGAGCTCTA	Glyma.15G225300.1.Wm82.a2.v1	[KAD]	--	Molecular Function: DNA binding (GO:0003677);; Molecular Function: chromatin binding (GO:0003682);;	K09422|0|gmx:100785877|transcription factor GAMYB-like; K09422 myb proto-oncogene protein, plant (A)	[K]	Transcription	Myb-like DNA-binding domain;; Myb-like DNA-binding domain	Transcription factor GAMYB GN=GAM1 OS=Oryza sativa subsp. indica (Rice) PE=2 SV=1	K	Transcription	PREDICTED: transcription factor GAMYB-like isoform X1 [Glycine max]	1352	CDS	3.5	0	0.0940487	160	3.5	0	0.10859	20	3.5	0	0.0940487
gma-miR159e-3p	TTTGGATTGAAGGGAGCTCTA	Glyma.13G187500.Wm82.a2.v1.new1	[KAD]	--	Molecular Function: DNA binding (GO:0003677);; Molecular Function: chromatin binding (GO:0003682);;	K09422|0|gmx:100810415|transcription factor GAMYB-like; K09422 myb proto-oncogene protein, plant (A)	[K]	Transcription	Myb-like DNA-binding domain;; Myb-like DNA-binding domain	Transcription factor GAMYB GN=GAM1 OS=Oryza sativa subsp. indica (Rice) PE=2 SV=1	K	Transcription	PREDICTED: transcription factor GAMYB-like isoform X1 [Glycine max]	2222	CDS	3.5	0	0.10859	184	3.5	0	0.10859	--	--	--	--
gma-miR159e-3p	TTTGGATTGAAGGGAGCTCTA	Glyma.01G021600.2.Wm82.a2.v1	--	--	--	--	--	--	Bromodomain associated	--	S	Function unknown	hypothetical protein glysoja_024273 [Glycine soja]	1607	CDS	4.5	1	0.172993	--	--	--	--	30	4.5	1	0.172993
gma-miR159e-3p	TTTGGATTGAAGGGAGCTCTA	Glyma.12G228100.Wm82.a2.v1.new4	--	--	--	--	--	--	--	--	S	Function unknown	PREDICTED: uncharacterized protein LOC100801534 [Glycine max]	1324	CDS	2.5	0	0.0583751	1488	2.5	0	0.067608	144	2.5	0	0.0583751
gma-miR159e-3p	TTTGGATTGAAGGGAGCTCTA	Glyma.20G047600.Wm82.a2.v1.new4	[KAD]	--	--	K09422|0|gmx:100818609|transcription factor GAMYB-like; K09422 myb proto-oncogene protein, plant (A)	[K]	Transcription	Myb-like DNA-binding domain;; Myb-like DNA-binding domain	Transcription factor GAMYB GN=GAM1 OS=Oryza sativa subsp. indica (Rice) PE=2 SV=1	K	Transcription	PREDICTED: transcription factor GAMYB-like isoform X1 [Glycine max]	1596	CDS	3.5	0	0.0940487	459	3.5	0	0.10859	117	3.5	0	0.0940487
gma-miR159e-3p	TTTGGATTGAAGGGAGCTCTA	Glyma.12G228100.1.Wm82.a2.v1	--	--	--	--	--	--	--	--	S	Function unknown	PREDICTED: uncharacterized protein LOC100801534 [Glycine max]	1301	CDS	2.5	0	0.0583751	1488	2.5	0	0.067608	144	2.5	0	0.0583751
gma-miR159e-3p	TTTGGATTGAAGGGAGCTCTA	Glyma.20G047600.Wm82.a2.v1.new2	[KAD]	--	--	K09422|0|gmx:100818609|transcription factor GAMYB-like; K09422 myb proto-oncogene protein, plant (A)	[K]	Transcription	Myb-like DNA-binding domain;; Myb-like DNA-binding domain	Transcription factor GAMYB GN=GAM1 OS=Oryza sativa subsp. indica (Rice) PE=2 SV=1	K	Transcription	PREDICTED: transcription factor GAMYB-like isoform X2 [Glycine max]	1583	CDS	3.5	0	0.0940487	459	3.5	0	0.10859	117	3.5	0	0.0940487
gma-miR159e-3p	TTTGGATTGAAGGGAGCTCTA	Glyma.15G079800.1.Wm82.a2.v1	--	--	--	--	--	--	--	--	S	Function unknown	PREDICTED: uncharacterized protein LOC102667982 [Glycine max]	1085	CDS	2	1	0.00915088	4	2	1	0.00915088	--	--	--	--
gma-miR159e-3p	TTTGGATTGAAGGGAGCTCTA	Glyma.06G312900.2.Wm82.a2.v1	[KAD]	--	--	K09422|0|gmx:100805804|transcription factor GAMYB-like; K09422 myb proto-oncogene protein, plant (A)	[K]	Transcription	Myb-like DNA-binding domain;; Myb-like DNA-binding domain	Transcription factor GAMYB OS=Oryza sativa subsp. japonica (Rice) PE=2 SV=1	K	Transcription	PREDICTED: transcription factor GAMYB-like isoform X1 [Glycine max]	1341	CDS	1.5	0	0.0261783	60	1.5	0	0.0261783	--	--	--	--
gma-miR159e-3p	TTTGGATTGAAGGGAGCTCTA	Glyma.20G047600.1.Wm82.a2.v1	[KAD]	--	--	K09422|0|gmx:100818609|transcription factor GAMYB-like; K09422 myb proto-oncogene protein, plant (A)	[K]	Transcription	Myb-like DNA-binding domain;; Myb-like DNA-binding domain	Transcription factor GAMYB GN=GAM1 OS=Oryza sativa subsp. indica (Rice) PE=2 SV=1	K	Transcription	PREDICTED: transcription factor GAMYB-like isoform X1 [Glycine max]	1524	CDS	3.5	0	0.0940487	459	3.5	0	0.10859	117	3.5	0	0.0940487
gma-miR159e-3p	TTTGGATTGAAGGGAGCTCTA	Glyma.13G187500.Wm82.a2.v1.new2	[KAD]	--	--	K09422|0|gmx:100810415|transcription factor GAMYB-like; K09422 myb proto-oncogene protein, plant (A)	[K]	Transcription	Myb-like DNA-binding domain;; Myb-like DNA-binding domain	Transcription factor GAMYB OS=Oryza sativa subsp. japonica (Rice) PE=2 SV=1	K	Transcription	PREDICTED: transcription factor GAMYB-like isoform X1 [Glycine max]	2222	CDS	3.5	0	0.10859	184	3.5	0	0.10859	--	--	--	--
gma-miR159e-3p	TTTGGATTGAAGGGAGCTCTA	Glyma.12G228100.Wm82.a2.v1.new3	--	--	--	--	--	--	--	--	S	Function unknown	PREDICTED: uncharacterized protein LOC100801534 [Glycine max]	1407	CDS	2.5	0	0.0583751	1488	2.5	0	0.067608	144	2.5	0	0.0583751
gma-miR159e-3p	TTTGGATTGAAGGGAGCTCTA	Glyma.13G187500.1.Wm82.a2.v1	[KAD]	--	Molecular Function: DNA binding (GO:0003677);; Molecular Function: chromatin binding (GO:0003682);;	K09422|0|gmx:100810415|transcription factor GAMYB-like; K09422 myb proto-oncogene protein, plant (A)	[K]	Transcription	Myb-like DNA-binding domain;; Myb-like DNA-binding domain	Transcription factor GAMYB GN=GAM1 OS=Oryza sativa subsp. indica (Rice) PE=2 SV=1	K	Transcription	PREDICTED: transcription factor GAMYB-like isoform X1 [Glycine max]	1830	CDS	3.5	0	0.10859	184	3.5	0	0.10859	--	--	--	--
gma-miR159e-3p	TTTGGATTGAAGGGAGCTCTA	Glyma.17G158500.5.Wm82.a2.v1	--	--	Cellular Component: chloroplast stroma (GO:0009570);; Molecular Function: antioxidant activity (GO:0016209);; Molecular Function: oxidoreductase activity (GO:0016491);; Biological Process: oxidation-reduction process (GO:0055114);;	--	[S]	Function unknown	AhpC/TSA antioxidant enzyme;; AhpC/TSA family	--	S	Function unknown	uncharacterized protein LOC100806055 [Glycine max]	677	CDS	4.5	1	0.177061	--	--	--	--	24	4.5	1	0.177061
gma-miR159e-3p	TTTGGATTGAAGGGAGCTCTA	Glyma.01G021600.1.Wm82.a2.v1	--	--	--	--	--	--	Bromodomain associated	--	S	Function unknown	PREDICTED: mediator of RNA polymerase II transcription subunit 15a-like isoform X1 [Glycine max]	1607	CDS	4.5	1	0.172993	--	--	--	--	30	4.5	1	0.172993
gma-miR159e-3p	TTTGGATTGAAGGGAGCTCTA	Glyma.13G187500.2.Wm82.a2.v1	[KAD]	--	Molecular Function: DNA binding (GO:0003677);; Molecular Function: chromatin binding (GO:0003682);;	K09422|0|gmx:100810415|transcription factor GAMYB-like; K09422 myb proto-oncogene protein, plant (A)	[K]	Transcription	Myb-like DNA-binding domain;; Myb-like DNA-binding domain	Transcription factor GAMYB GN=GAM1 OS=Oryza sativa subsp. indica (Rice) PE=2 SV=1	K	Transcription	PREDICTED: transcription factor GAMYB-like isoform X1 [Glycine max]	1332	CDS	3.5	0	0.10859	184	3.5	0	0.10859	--	--	--	--
gma-miR159e-3p	TTTGGATTGAAGGGAGCTCTA	Glyma.06G312900.1.Wm82.a2.v1	[KAD]	--	--	K09422|0|gmx:100805804|transcription factor GAMYB-like; K09422 myb proto-oncogene protein, plant (A)	[K]	Transcription	Myb-like DNA-binding domain;; Myb-like DNA-binding domain	Transcription factor GAMYB OS=Oryza sativa subsp. japonica (Rice) PE=2 SV=1	K	Transcription	PREDICTED: transcription factor GAMYB-like isoform X2 [Glycine max]	1341	CDS	1.5	0	0.0261783	60	1.5	0	0.0261783	--	--	--	--
gma-miR159e-3p	TTTGGATTGAAGGGAGCTCTA	Glyma.20G047600.Wm82.a2.v1.new3	[KAD]	--	--	K09422|0|gmx:100818609|transcription factor GAMYB-like; K09422 myb proto-oncogene protein, plant (A)	[K]	Transcription	Myb-like DNA-binding domain;; Myb-like DNA-binding domain	Transcription factor GAMYB GN=GAM1 OS=Oryza sativa subsp. indica (Rice) PE=2 SV=1	K	Transcription	PREDICTED: transcription factor GAMYB-like isoform X2 [Glycine max]	2136	CDS	3.5	0	0.0940487	459	3.5	0	0.10859	117	3.5	0	0.0940487
gma-miR159e-3p	TTTGGATTGAAGGGAGCTCTA	Glyma.20G047600.Wm82.a2.v1.new5	[KAD]	--	--	K09422|0|gmx:100818609|transcription factor GAMYB-like; K09422 myb proto-oncogene protein, plant (A)	[K]	Transcription	Myb-like DNA-binding domain;; Myb-like DNA-binding domain	Transcription factor GAMYB GN=GAM1 OS=Oryza sativa subsp. indica (Rice) PE=2 SV=1	K	Transcription	PREDICTED: transcription factor GAMYB-like isoform X2 [Glycine max]	2419	CDS	3.5	0	0.0940487	459	3.5	0	0.10859	117	3.5	0	0.0940487
gma-miR159e-3p	TTTGGATTGAAGGGAGCTCTA	Glyma.12G228100.Wm82.a2.v1.new1	--	--	--	--	--	--	--	--	S	Function unknown	PREDICTED: uncharacterized protein LOC100801534 [Glycine max]	1301	CDS	2.5	0	0.0583751	1488	2.5	0	0.067608	144	2.5	0	0.0583751
gma-miR159e-3p	TTTGGATTGAAGGGAGCTCTA	Glyma.15G225300.3.Wm82.a2.v1	[KAD]	--	Molecular Function: DNA binding (GO:0003677);; Molecular Function: chromatin binding (GO:0003682);;	K09422|0|gmx:100785877|transcription factor GAMYB-like; K09422 myb proto-oncogene protein, plant (A)	[K]	Transcription	Myb-like DNA-binding domain;; Myb-like DNA-binding domain	Transcription factor GAMYB GN=GAM1 OS=Oryza sativa subsp. indica (Rice) PE=2 SV=1	K	Transcription	PREDICTED: transcription factor GAMYB-like isoform X1 [Glycine max]	1135	CDS	3.5	0	0.0940487	160	3.5	0	0.10859	20	3.5	0	0.0940487
gma-miR159e-3p	TTTGGATTGAAGGGAGCTCTA	Glyma.13G073400.1.Wm82.a2.v1	[KAD]	--	--	K09422|0|gmx:100800658|transcription factor GAMYB-like; K09422 myb proto-oncogene protein, plant (A)	[K]	Transcription	Myb-like DNA-binding domain;; Myb-like DNA-binding domain	Transcription factor GAMYB GN=GAM1 OS=Oryza sativa subsp. indica (Rice) PE=2 SV=1	K	Transcription	PREDICTED: transcription factor GAMYB-like isoform X1 [Glycine max]	1100	CDS	3.5	0	0.0940487	162	3.5	0	0.10859	18	3.5	0	0.0940487
gma-miR159e-3p	TTTGGATTGAAGGGAGCTCTA	Glyma.15G225300.2.Wm82.a2.v1	[KAD]	--	Molecular Function: DNA binding (GO:0003677);; Molecular Function: chromatin binding (GO:0003682);;	K09422|0|gmx:100785877|transcription factor GAMYB-like; K09422 myb proto-oncogene protein, plant (A)	[K]	Transcription	Myb-like DNA-binding domain;; Myb-like DNA-binding domain	Transcription factor GAMYB GN=GAM1 OS=Oryza sativa subsp. indica (Rice) PE=2 SV=1	K	Transcription	PREDICTED: transcription factor GAMYB-like isoform X1 [Glycine max]	1298	CDS	3.5	0	0.0940487	160	3.5	0	0.10859	20	3.5	0	0.0940487
gma-miR159e-3p	TTTGGATTGAAGGGAGCTCTA	Glyma.13G282800.1.Wm82.a2.v1	--	--	--	--	--	--	Plant transcription factor NOZZLE	--	S	Function unknown	hypothetical protein glysoja_001499 [Glycine soja]	487	CDS	2.5	0	0.0583751	--	--	--	--	2	2.5	0	0.0583751
gma-miR159e-3p	TTTGGATTGAAGGGAGCTCTA	Glyma.20G047600.2.Wm82.a2.v1	[KAD]	--	--	K09422|0|gmx:100818609|transcription factor GAMYB-like; K09422 myb proto-oncogene protein, plant (A)	[K]	Transcription	Myb-like DNA-binding domain;; Myb-like DNA-binding domain	Transcription factor GAMYB GN=GAM1 OS=Oryza sativa subsp. indica (Rice) PE=2 SV=1	K	Transcription	PREDICTED: transcription factor GAMYB-like isoform X1 [Glycine max]	3641	CDS	3.5	0	0.0940487	459	3.5	0	0.10859	117	3.5	0	0.0940487
gma-miR159e-3p	TTTGGATTGAAGGGAGCTCTA	Glyma.15G271900.Wm82.a2.v1.new1	--	--	Molecular Function: protein dimerization activity (GO:0046983);;	--	--	--	Helix-loop-helix DNA-binding domain	Transcription factor bHLH130 GN=T24P15.19 OS=Arabidopsis thaliana (Mouse-ear cress) PE=1 SV=1	K	Transcription	PREDICTED: transcription factor bHLH130-like isoform X2 [Glycine max]	739	CDS	3	1	0.0640466	40	3	1	0.0640466	--	--	--	--
[truncated: 4,318 more rows]
