# Supplementary material for: Integration of sRNA, degradome, transcriptome analysis and functional investigation reveals gma-miR398c negatively regulates drought tolerance via GmCSDs and GmCCS in transgenic Arabidopsis and soybean
Source: BMC Plant Biol. 2020 May 5;20:190. doi: 10.1186/s12870-020-02370-y (PMC7201782; doi:10.1186/s12870-020-02370-y)
Supplement: Supplementary file 14 — Additional file 14: Table S5. Differentially expressed genes for different treatment durations. [file 12870_2020_2370_MOESM14_ESM.xlsx]

## Sheet: Leaf-6h-DEGs
Table S5. Differentially expressed genes for different treatment durations.
	Leaf-control			Leaf-6h
#ID	T01_FPKM	T04_FPKM	T07_FPKM	T02_FPKM	T05_FPKM	T08_FPKM	FDR	log2FC	regulated	COG_class	COG_class_annotation	GO_annotation	KEGG_annotation	KEGG_pathway_annotation	KOG_class	KOG_class_annotation	Pfam_annotation	Swiss-Prot_annotation	eggNOG_class	eggNOG_class_annotation	NR_annotation
Glyma.04G255400.Wm82.a2.v1	0.273831	0.546515	0.171515	2.19356	4.69286	5.25139	0.00190244	3.63023	up	[M]	Cell wall/membrane/envelope biogenesis	--	--	--	--	--	Cellulose synthase	Cellulose synthase-like protein G1 OS=Arabidopsis thaliana (Mouse-ear cress) PE=2 SV=1	S	Function unknown	PREDICTED: cellulose synthase-like protein G1-like [Glycine max]
Glyma.11G239200.Wm82.a2.v1	0.00059287	0.000580577	0.000729503	0.973132	1.15044	0.714229	0.0006739	Inf	up	--	--	--	K09286|2.47146e-132|gmx:100815162|ethylene-responsive transcription factor RAP2-4-like; K09286 EREBP-like factor (A)	--	--	--	AP2 domain	Ethylene-responsive transcription factor RAP2-4 OS=Arabidopsis thaliana (Mouse-ear cress) PE=1 SV=1	K	Transcription	unknown [Glycine max]

## Sheet: Leaf-12h-DEGs
Table S5. Differentially expressed genes for different treatment durations.
	Leaf-control			Leaf-12h
#ID	T01_FPKM	T04_FPKM	T07_FPKM	T03_FPKM	T06_FPKM	T09_FPKM	FDR	log2FC	regulated	COG_class	COG_class_annotation	GO_annotation	KEGG_annotation	KEGG_pathway_annotation	KOG_class	KOG_class_annotation	Pfam_annotation	Swiss-Prot_annotation	eggNOG_class	eggNOG_class_annotation	NR_annotation
Glyma.04G255400.Wm82.a2.v1	0.273831	0.546515	0.171515	3.35442	5.94235	6.10227	8.0706e-08	3.95115	up	[M]	Cell wall/membrane/envelope biogenesis	--	--	--	--	--	Cellulose synthase	Cellulose synthase-like protein G1 OS=Arabidopsis thaliana (Mouse-ear cress) PE=2 SV=1	S	Function unknown	PREDICTED: cellulose synthase-like protein G1-like [Glycine max]
Glyma.03G063000.Wm82.a2.v1	2.21539	1.58843	1.55879	11.4666	11.8852	8.64133	0.00822894	2.3567	up	--	--	Molecular Function: catalytic activity (GO:0003824);; Molecular Function: binding (GO:0005488);; Biological Process: starch metabolic process (GO:0005982);; Biological Process: metabolic process (GO:0008152);; Cellular Component: chloroplast (GO:0009507);; Molecular Function: kinase activity (GO:0016301);; Biological Process: phosphorylation (GO:0016310);; Molecular Function: starch binding (GO:2…	--	--	--	--	Starch binding domain	Phosphoglucan, water dikinase, chloroplastic (Precursor) OS=Arabidopsis thaliana (Mouse-ear cress) PE=1 SV=1	R	General function prediction only	unknown [Glycine max]
Glyma.08G285400.Wm82.a2.v1	9.07435	17.1835	3.24696	46.7989	35.2469	24.2949	0.0156971	1.96719	up	--	--	Molecular Function: polygalacturonase activity (GO:0004650);; Cellular Component: extracellular region (GO:0005576);; Biological Process: carbohydrate metabolic process (GO:0005975);; Molecular Function: galacturan 1,4-alpha-galacturonidase activity (GO:0047911);;	--	--	--	--	Glycosyl hydrolases family 28;; Pectate lyase superfamily protein;; Right handed beta helix region	Polygalacturonase At1g48100 (Precursor) GN=At1g48100 OS=Arabidopsis thaliana (Mouse-ear cress) PE=2 SV=1	R	General function prediction only	PREDICTED: polygalacturonase At1g48100 isoform 1 [Glycine max]
Glyma.10G028900.Wm82.a2.v1	2.44859	1.2725	2.69924	7.06906	9.71062	12.8736	0.00468787	2.18451	up	[P]	Inorganic ion transport and metabolism	Molecular Function: secondary active sulfate transmembrane transporter activity (GO:0008271);; Biological Process: sulfate transport (GO:0008272);; Cellular Component: chloroplast (GO:0009507);; Cellular Component: integral component of membrane (GO:0016021);; Biological Process: transmembrane transport (GO:0055085);;	K17471|0|gmx:100810196|sulfate transporter 3.1-like; K17471 sulfate transporter 3 (A)	--	[P]	Inorganic ion transport and metabolism	Sulfate transporter family;; STAS domain;; Sulfate transporter N-terminal domain with GLY motif	Sulfate transporter 3.1 OS=Arabidopsis thaliana (Mouse-ear cress) PE=2 SV=1	P	Inorganic ion transport and metabolism	PREDICTED: sulfate transporter 3.1-like [Glycine max]
Glyma.02G301300.Wm82.a2.v1	6.80561	2.92763	6.68224	30.5811	41.9077	21.9437	0.0074786	2.30636	up	--	--	Cellular Component: mitochondrion (GO:0005739);; Cellular Component: endoplasmic reticulum (GO:0005783);; Cellular Component: plasma membrane (GO:0005886);; Cellular Component: integral component of membrane (GO:0016021);; Molecular Function: transferase activity, transferring glycosyl groups (GO:0016757);; Molecular Function: cellulose synthase (UDP-forming) activity (GO:0016760);; Biological Pr…	--	--	--	--	--	Cellulose synthase-like protein E2 GN=CSLE2 OS=Oryza sativa subsp. japonica (Rice) PE=2 SV=1	S	Function unknown	PREDICTED: cellulose synthase-like protein E6-like [Glycine max]
Glyma.08G281700.Wm82.a2.v1	4.65661	1.68826	3.02721	12.0168	12.9733	9.63268	0.0187492	1.86397	up	--	--	Molecular Function: signal transducer activity (GO:0004871);; Cellular Component: plasma membrane (GO:0005886);; Biological Process: signal transduction (GO:0007165);; Biological Process: response to light stimulus (GO:0009416);;	--	--	--	--	NPH3 family	BTB/POZ domain-containing protein At1g67900 GN=At1g67900 OS=Arabidopsis thaliana (Mouse-ear cress) PE=1 SV=1	R	General function prediction only	PREDICTED: BTB/POZ domain-containing protein At1g67900-like [Glycine max]
Glyma.03G050100.Wm82.a2.v1	117.411	516.597	651.599	3.38928	4.89398	7.18323	0.00588488	-6.42666	down	[P]	Inorganic ion transport and metabolism	Molecular Function: ferroxidase activity (GO:0004322);; Cellular Component: mitochondrion (GO:0005739);; Biological Process: iron ion transport (GO:0006826);; Biological Process: cellular iron ion homeostasis (GO:0006879);; Molecular Function: ferric iron binding (GO:0008199);; Biological Process: response to cold (GO:0009409);; Cellular Component: chloroplast (GO:0009507);; Cellular Component: c…	K00522|1.65992e-137|gmx:100778273|ferritin-2, chloroplastic-like; K00522 ferritin heavy chain [EC:1.16.3.2] (A)	--	[P]	Inorganic ion transport and metabolism	Ferritin-like domain	Ferritin-2, chloroplastic (Precursor) OS=Glycine max (Soybean) PE=2 SV=1	P	Inorganic ion transport and metabolism	PREDICTED: ferritin-2, chloroplastic-like [Glycine max]
Glyma.18G205800.Wm82.a2.v1	99.982	389.869	293.776	10.4139	6.1297	11.4513	0.00764573	-4.88866	down	[P]	Inorganic ion transport and metabolism	Molecular Function: ferroxidase activity (GO:0004322);; Cellular Component: mitochondrion (GO:0005739);; Biological Process: iron ion transport (GO:0006826);; Biological Process: cellular iron ion homeostasis (GO:0006879);; Molecular Function: ferric iron binding (GO:0008199);; Biological Process: response to cold (GO:0009409);; Cellular Component: chloroplast (GO:0009507);; Cellular Component: c…	K00522|4.72455e-168|gmx:547824|FERRITIN, SFerH-1, SOF-35, SOF-5L; ferritin light chain (EC:1.16.3.1); K00522 ferritin heavy chain [EC:1.16.3.2] (A)	--	[P]	Inorganic ion transport and metabolism	Ferritin-like domain	Ferritin-1, chloroplastic (Precursor) OS=Glycine max (Soybean) PE=1 SV=4	P	Inorganic ion transport and metabolism	chloroplast ferritin [Glycine soja]
Glyma.04G066500.Wm82.a2.v1	7.0291	4.37073	4.40526	22.1853	21.4536	17.0506	0.00838532	1.97602	up	--	--	Molecular Function: transcription cofactor activity (GO:0003712);; Biological Process: regulation of transcription, DNA-templated (GO:0006355);;	--	--	--	--	--	--	S	Function unknown	PREDICTED: uncharacterized protein LOC100803816 [Glycine max]
Glyma.10G021600.Wm82.a2.v1	0.80655	0	0.50653	2.19572	2.41003	1.82694	0.0344859	2.37477	up	--	--	Cellular Component: vacuolar membrane (GO:0005774);; Cellular Component: nuclear membrane (GO:0031965);;	--	--	--	--	KIP1-like protein	Putative WEB family protein At1g65010, chloroplastic (Precursor) GN=At1g65010 OS=Arabidopsis thaliana (Mouse-ear cress) PE=1 SV=1	R	General function prediction only	uncharacterized protein LOC100527524 [Glycine max]
Glyma.07G015600.Wm82.a2.v1	0.525914	0.128617	0.0540438	2.0954	2.15091	3.97745	0.00379892	3.59138	up	[T]	Signal transduction mechanisms	--	K14490|1.12906e-101|gmx:100526849|uncharacterized LOC100526849; K14490 histidine-containing phosphotransfer peotein (A)	Plant hormone signal transduction (ko04075)	[T]	Signal transduction mechanisms	Hpt domain	Histidine-containing phosphotransfer protein 4 GN=AHP4 OS=Arabidopsis thaliana (Mouse-ear cress) PE=1 SV=2	T	Signal transduction mechanisms	uncharacterized protein LOC100526849 [Glycine max]
Glyma.15G084600.Wm82.a2.v1	2.28704	0.580694	2.23911	7.67176	7.0103	4.44522	0.0418311	1.88865	up	--	--	--	--	--	[A]	RNA processing and modification	RING-variant domain	--	A	RNA processing and modification	PREDICTED: pentatricopeptide repeat-containing protein At4g18750, chloroplastic-like [Glycine max]
Glyma.18G228700.Wm82.a2.v1	2.96602	0.668044	2.32149	14.8799	11.5873	9.73829	6.06793e-05	2.6097	up	[GEPR]	Carbohydrate transport and metabolism;; Amino acid transport and metabolism;; Inorganic ion transport and metabolism;; General function prediction only	Cellular Component: plant-type vacuole (GO:0000325);; Cellular Component: vacuolar membrane (GO:0005774);; Cellular Component: Golgi apparatus (GO:0005794);; Biological Process: calcium ion transport (GO:0006816);; Biological Process: phosphate ion transport (GO:0006817);; Biological Process: Golgi organization (GO:0007030);; Biological Process: response to salt stress (GO:0009651);; Cellular Com…	--	--	[R]	General function prediction only	Major Facilitator Superfamily;; SPX domain	SPX domain-containing membrane protein At4g22990 GN=At4g22990 OS=Arabidopsis thaliana (Mouse-ear cress) PE=2 SV=2	P	Inorganic ion transport and metabolism	PREDICTED: SPX domain-containing membrane protein At4g22990-like [Glycine max]
Glyma.11G022300.Wm82.a2.v1	9.50135	7.5089	6.99479	36.6912	40.6114	26.6032	0.00712258	2.07077	up	--	--	Molecular Function: kinase activity (GO:0016301);; Biological Process: phosphorylation (GO:0016310);;	--	--	--	--	Histidine phosphatase superfamily (branch 1);; Histidine phosphatase superfamily (branch 2)	--	G	Carbohydrate transport and metabolism	PREDICTED: putative phosphoglycerate mutase DET1-like [Glycine max]
Glyma.17G163500.Wm82.a2.v1	1.69565	2.6737	1.59343	8.37399	9.00853	5.74116	0.0160771	1.96206	up	--	--	Cellular Component: plasma membrane (GO:0005886);; Biological Process: pattern specification process (GO:0007389);; Biological Process: response to blue light (GO:0009637);; Biological Process: pollen tube growth (GO:0009860);; Biological Process: flower development (GO:0009908);; Biological Process: positive gravitropism (GO:0009958);; Biological Process: regulation of hormone levels (GO:0010817…	--	--	--	--	NPH3 family	BTB/POZ domain-containing protein At5g67385 GN=At5g67385 OS=Arabidopsis thaliana (Mouse-ear cress) PE=2 SV=2	S	Function unknown	PREDICTED: BTB/POZ domain-containing protein At5g67385-like [Glycine max]
Glyma.09G087200.Wm82.a2.v1	3.73594	1.44575	4.40465	19.8583	23.8509	15.7128	6.06793e-05	2.63291	up	[GEPR]	Carbohydrate transport and metabolism;; Amino acid transport and metabolism;; Inorganic ion transport and metabolism;; General function prediction only	Molecular Function: sugar:proton symporter activity (GO:0005351);; Molecular Function: myo-inositol:proton symporter activity (GO:0005366);; Cellular Component: plasma membrane (GO:0005886);; Biological Process: purine nucleobase transport (GO:0006863);; Biological Process: carbohydrate transport (GO:0008643);; Cellular Component: plant-type vacuole membrane (GO:0009705);; Biological Process: myo…	K08150|0|gmx:100783605|probable inositol transporter 2-like; K08150 MFS transporter, SP family, solute carrier family 2 (myo-inositol transporter), member 13 (A)	--	[R]	General function prediction only	Sugar (and other) transporter;; Major Facilitator Superfamily;; MFS/sugar transport protein;; Fungal trichothecene efflux pump (TRI12)	Probable inositol transporter 2 GN=INT2 OS=Arabidopsis thaliana (Mouse-ear cress) PE=1 SV=1	R	General function prediction only	PREDICTED: probable inositol transporter 2-like isoform 1 [Glycine max]
Glyma.15G071300.Wm82.a2.v1	11.6003	11.8954	7.34091	2.13811	1.71165	3.52903	0.0147006	-2.05691	down	--	--	--	--	--	--	--	Aluminium induced protein;; Glutamine amidotransferase domain	Stem-specific protein TSJT1 GN=TSJT1 OS=Nicotiana tabacum (Common tobacco) PE=2 SV=1	--	--	uncharacterized protein LOC100804761 [Glycine max]
Glyma.19G027400.Wm82.a2.v1	5.14553	2.44726	5.04191	21.3123	19.2516	12.1022	0.00727641	2.01249	up	--	--	Biological Process: circadian rhythm (GO:0007623);; Cellular Component: chloroplast (GO:0009507);; Biological Process: myo-inositol hexakisphosphate biosynthetic process (GO:0010264);;	--	--	--	--	Domain of unknown function (DUF4336)	--	S	Function unknown	PREDICTED: uncharacterized protein LOC100818397 isoform 1 [Glycine max]
Glyma.10G289900.Wm82.a2.v1	2.95326	2.15242	2.92942	16.4495	16.3877	11.3462	0.000526582	2.45387	up	--	--	Molecular Function: sequence-specific DNA binding transcription factor activity (GO:0003700);; Molecular Function: protein binding (GO:0005515);; Cellular Component: nucleus (GO:0005634);; Cellular Component: cytoplasm (GO:0005737);; Biological Process: regulation of transcription, DNA-templated (GO:0006355);; Biological Process: positive regulation of cell proliferation (GO:0008284);; Biological…	--	--	--	--	Homeobox domain	WUSCHEL-related homeobox 13 GN=WOX13 OS=Arabidopsis thaliana (Mouse-ear cress) PE=2 SV=1	K	Transcription	PREDICTED: WUSCHEL-related homeobox 13-like [Glycine max]
Glyma.03G062800.Wm82.a2.v1	1.14859	0.357233	0.780729	4.72325	6.4893	3.62886	0.00060819	2.68938	up	--	--	Molecular Function: catalytic activity (GO:0003824);; Molecular Function: endoribonuclease activity (GO:0004521);; Biological Process: starch metabolic process (GO:0005982);; Biological Process: metabolic process (GO:0008152);; Cellular Component: chloroplast (GO:0009507);; Biological Process: chloroplast organization (GO:0009658);; Biological Process: chloroplast mRNA processing (GO:0010239);; M…	--	--	--	--	Starch binding domain	Phosphoglucan, water dikinase, chloroplastic (Precursor) OS=Arabidopsis thaliana (Mouse-ear cress) PE=1 SV=1	R	General function prediction only	PREDICTED: uncharacterized protein LOC100778097 [Glycine max]
Glyma.15G176000.Wm82.a2.v1	9.41662	4.57213	8.94173	29.2715	31.0548	20.563	0.0348554	1.80314	up	[KAD]	Transcription;; RNA processing and modification;; Cell cycle control, cell division, chromosome partitioning	Biological Process: cell fate specification (GO:0001708);; Molecular Function: DNA binding (GO:0003677);; Molecular Function: chromatin binding (GO:0003682);; Molecular Function: sequence-specific DNA binding transcription factor activity (GO:0003700);; Molecular Function: acid phosphatase activity (GO:0003993);; Molecular Function: protein serine/threonine phosphatase activity (GO:0004722);; Mol…	K09422|3.10752e-101|gmx:778159|transcription factor MYBZ1; K09422 myb proto-oncogene protein, plant (A)	--	[K]	Transcription	Myb-like DNA-binding domain;; Myb-like DNA-binding domain	Transcription factor TT2 GN=MOK9.18 OS=Arabidopsis thaliana (Mouse-ear cress) PE=1 SV=1	K	Transcription	MYB transcription factor MYB121 [Glycine max]
Glyma.06G067900.Wm82.a2.v1	0.65844	0.719088	0.521977	4.63891	4.73888	3.43584	0.00398882	2.7983	up	--	--	Molecular Function: transcription cofactor activity (GO:0003712);; Cellular Component: mitochondrion (GO:0005739);; Biological Process: regulation of transcription, DNA-templated (GO:0006355);;	--	--	--	--	--	--	S	Function unknown	PREDICTED: uncharacterized protein LOC100791147 [Glycine max]
Glyma.09G132200.Wm82.a2.v1	1.38791	1.98232	1.7073	10.6051	10.9776	6.40094	0.00656627	2.33993	up	--	--	Molecular Function: iron ion binding (GO:0005506);; Biological Process: fatty acid biosynthetic process (GO:0006633);; Cellular Component: integral component of membrane (GO:0016021);; Biological Process: carotenoid biosynthetic process (GO:0016117);; Molecular Function: oxidoreductase activity (GO:0016491);; Molecular Function: hydrolase activity (GO:0016787);; Cellular Component: chloroplast me…	K15746|0|gmx:100813368|beta-carotene hydroxylase 2, chloroplastic-like; K15746 beta-carotene 3-hydroxylase [EC:1.14.13.129] (A)	Carotenoid biosynthesis (ko00906)	--	--	Fatty acid hydroxylase superfamily	Beta-carotene hydroxylase 2, chloroplastic (Precursor; Fragment) GN=CA2 OS=Capsicum annuum (Bell pepper) PE=2 SV=1	I	Lipid transport and metabolism	beta-carotene hydroxylase 2, chloroplastic-like [Glycine max]
Glyma.08G158500.Wm82.a2.v1	2.46924	0.178379	3.35743	14.7338	14.036	11.8143	0.000679009	2.73647	up	--	--	Cellular Component: mitochondrion (GO:0005739);;	--	--	--	--	--	--	S	Function unknown	uncharacterized protein LOC100499949 [Glycine max]
Glyma.20G231000.Wm82.a2.v1	1.33141	0.540601	0.510969	4.21726	4.25808	2.87014	0.0229088	2.23917	up	[RTKL]	General function prediction only;; Signal transduction mechanisms;; Transcription;; Replication, recombination and repair	Biological Process: response to molecule of fungal origin (GO:0002238);; Molecular Function: protein serine/threonine kinase activity (GO:0004674);; Molecular Function: ATP binding (GO:0005524);; Cellular Component: nucleus (GO:0005634);; Cellular Component: cytoplasm (GO:0005737);; Cellular Component: cytosol (GO:0005829);; Cellular Component: plasma membrane (GO:0005886);; Biological Process: p…	--	--	[T]	Signal transduction mechanisms	Protein tyrosine kinase;; Protein kinase domain	Receptor-like cytosolic serine/threonine-protein kinase RBK2 GN=RBK2 OS=Arabidopsis thaliana (Mouse-ear cress) PE=1 SV=1	T	Signal transduction mechanisms	PREDICTED: receptor-like cytosolic serine/threonine-protein kinase RBK2-like [Glycine max]
Glyma.18G106300.Wm82.a2.v1	3.18532	2.25882	3.10513	11.4625	15.5679	11.4036	0.00215869	2.18568	up	[M]	Cell wall/membrane/envelope biogenesis	Cellular Component: Golgi apparatus (GO:0005794);; Cellular Component: cytosol (GO:0005829);; Biological Process: monosaccharide metabolic process (GO:0005996);; Cellular Component: plasmodesma (GO:0009506);; Cellular Component: chloroplast (GO:0009507);; Biological Process: response to sucrose (GO:0009744);; Biological Process: mucilage biosynthetic process (GO:0010192);; Biological Process: see…	K12450|0|gmx:100810341|probable rhamnose biosynthetic enzyme 1-like; K12450 UDP-glucose 4,6-dehydratase [EC:4.2.1.76] (A)	Amino sugar and nucleotide sugar metabolism (ko00520)	[G]	Carbohydrate transport and metabolism	NAD dependent epimerase/dehydratase family;; Male sterility protein;; 3-beta hydroxysteroid dehydrogenase/isomerase family;; Polysaccharide biosynthesis protein;; RmlD substrate binding domain	Probable rhamnose biosynthetic enzyme 1 GN=RHM1 OS=Arabidopsis thaliana (Mouse-ear cress) PE=1 SV=1	M	Cell wall/membrane/envelope biogenesis	PREDICTED: probable rhamnose biosynthetic enzyme 1-like [Glycine max]
Glyma.20G184800.Wm82.a2.v1	2.64778	1.92162	1.04237	16.657	12.2972	14.2038	0.00805515	2.76894	up	--	--	--	--	--	--	--	--	--	--	--	PREDICTED: uncharacterized protein LOC100783164 [Glycine max]
Glyma.14G077900.Wm82.a2.v1	0.323171	0	0.0426632	1.06529	1.10653	0.903838	0.0195165	3.14017	up	--	--	Molecular Function: phosphatidylinositol-4,5-bisphosphate 5-phosphatase activity (GO:0004439);; Molecular Function: nuclease activity (GO:0004518);; Cellular Component: cytoplasm (GO:0005737);; Biological Process: response to auxin (GO:0009733);; Biological Process: response to abscisic acid (GO:0009737);; Biological Process: response to jasmonic acid (GO:0009753);; Molecular Function: phosphatid…	K01106|0|gmx:100810977|type I inositol 1,4,5-trisphosphate 5-phosphatase 11-like; K01106 inositol-1,4,5-trisphosphate 5-phosphatase [EC:3.1.3.56] (A)	Inositol phosphate metabolism (ko00562);; Phosphatidylinositol signaling system (ko04070)	[U]	Intracellular trafficking, secretion, and vesicular transport	Endonuclease/Exonuclease/phosphatase family	Type I inositol 1,4,5-trisphosphate 5-phosphatase 11 GN=At1g47510 OS=Arabidopsis thaliana (Mouse-ear cress) PE=2 SV=1	U	Intracellular trafficking, secretion, and vesicular transport	PREDICTED: type I inositol-1,4,5-trisphosphate 5-phosphatase 11-like [Glycine max]
Glyma.13G211800.Wm82.a2.v1	0.488078	0.157326	0.728146	2.9422	3.25201	1.76922	0.00939473	2.50566	up	[T]	Signal transduction mechanisms	Molecular Function: protein serine/threonine phosphatase activity (GO:0004722);; Cellular Component: nucleus (GO:0005634);; Cellular Component: plasma membrane (GO:0005886);; Biological Process: protein dephosphorylation (GO:0006470);; Biological Process: response to stress (GO:0006950);; Cellular Component: protein serine/threonine phosphatase complex (GO:0008287);; Biological Process: response …	--	--	[T]	Signal transduction mechanisms	Protein phosphatase 2C;; Protein phosphatase 2C;; Stage II sporulation protein E (SpoIIE)	Probable protein phosphatase 2C 35 GN=At3g06270 OS=Arabidopsis thaliana (Mouse-ear cress) PE=2 SV=1	T	Signal transduction mechanisms	PREDICTED: probable protein phosphatase 2C 35-like isoform 2 [Glycine max]
Glyma.17G027300.Wm82.a2.v1	0.81527	1.34854	0.591983	4.2583	4.85001	3.86038	0.0424884	2.10766	up	[MG]	Cell wall/membrane/envelope biogenesis;; Carbohydrate transport and metabolism	--	--	--	[GM]	Carbohydrate transport and metabolism;; Cell wall/membrane/envelope biogenesis	NAD dependent epimerase/dehydratase family;; 3-beta hydroxysteroid dehydrogenase/isomerase family;; RmlD substrate binding domain;; Male sterility protein;; Polysaccharide biosynthesis protein;; short chain dehydrogenase	UDP-glucuronic acid decarboxylase 2 GN=F26K9_260 OS=Arabidopsis thaliana (Mouse-ear cress) PE=1 SV=1	M	Cell wall/membrane/envelope biogenesis	PREDICTED: UDP-glucuronic acid decarboxylase 1-like [Glycine max]
Glyma.16G179100.Wm82.a2.v1	4.19517	3.19418	3.07977	34.077	28.0652	15.0215	0.00764573	2.78326	up	--	--	Molecular Function: iron ion binding (GO:0005506);; Biological Process: fatty acid biosynthetic process (GO:0006633);; Molecular Function: carotene beta-ring hydroxylase activity (GO:0010291);; Cellular Component: integral component of membrane (GO:0016021);; Biological Process: carotene metabolic process (GO:0016119);; Biological Process: xanthophyll biosynthetic process (GO:0016123);; Molecular…	K15746|0|gmx:100785541|beta-carotene 3-hydroxylase 1, chloroplastic-like; K15746 beta-carotene 3-hydroxylase [EC:1.14.13.129] (A)	Carotenoid biosynthesis (ko00906)	--	--	Fatty acid hydroxylase superfamily	Beta-carotene hydroxylase 2, chloroplastic (Precursor; Fragment) GN=CA2 OS=Capsicum annuum (Bell pepper) PE=2 SV=1	I	Lipid transport and metabolism	uncharacterized protein LOC100785541 [Glycine max]
Glyma.03G068100.Wm82.a2.v1	3.3132	3.10354	2.77036	27.6562	24.3476	11.5638	0.00712258	2.76128	up	--	--	Biological Process: MAPK cascade (GO:0000165);; Molecular Function: ATP binding (GO:0005524);; Cellular Component: cell wall (GO:0005618);; Cellular Component: nucleus (GO:0005634);; Biological Process: protein targeting to membrane (GO:0006612);; Cellular Component: chloroplast thylakoid membrane (GO:0009535);; Biological Process: detection of biotic stimulus (GO:0009595);; Biological Process: r…	--	--	[O]	Posttranslational modification, protein turnover, chaperones	ATPase family associated with various cellular activities (AAA)	Ribulose bisphosphate carboxylase/oxygenase activase 1, chloroplastic (Precursor) GN=RCA1 OS=Larrea tridentata (Creosote bush) PE=1 SV=1	O	Posttranslational modification, protein turnover, chaperones	rubisco activase [Glycine max]
Glyma.09G191800.Wm82.a2.v1	0.319578	0	0.126228	2.42536	1.36021	0.994802	0.0178151	3.51059	up	--	--	Cellular Component: cytoplasm (GO:0005737);; Biological Process: trichome morphogenesis (GO:0010090);; Cellular Component: microtubule cytoskeleton (GO:0015630);; Biological Process: root development (GO:0048364);;	--	--	--	--	--	Probable protein ABIL5 OS=Oryza sativa subsp. japonica (Rice) PE=2 SV=1	S	Function unknown	uncharacterized protein LOC100798609 [Glycine max]
Glyma.02G080800.Wm82.a2.v1	16.9957	14.4097	11.8396	2.5985	3.1615	6.71392	0.020626	-2.05611	down	--	--	Cellular Component: mitochondrion (GO:0005739);; Cellular Component: photosystem I (GO:0009522);; Cellular Component: photosystem II (GO:0009523);; Cellular Component: chloroplast thylakoid membrane (GO:0009535);; Biological Process: response to blue light (GO:0009637);; Biological Process: photosynthesis, light harvesting (GO:0009765);; Cellular Component: chloroplast envelope (GO:0009941);; Bio…	K08912|3.54446e-133|gmx:100800351|chlorophyll a-b binding protein 21, chloroplastic-like; K08912 light-harvesting complex II chlorophyll a/b binding protein 1 (A)	Photosynthesis - antenna proteins (ko00196)	--	--	Chlorophyll A-B binding protein	Chlorophyll a-b binding protein 2, chloroplastic (Precursor) GN=CAB2 OS=Glycine max (Soybean) PE=3 SV=1	O	Posttranslational modification, protein turnover, chaperones	RecName: Full=Chlorophyll a-b binding protein 2, chloroplastic; AltName: Full=LHCII type I CAB-2; Short=LHCP; Flags: Precursor
Glyma.17G092800.Wm82.a2.v1	150.25	199.944	130.592	25.8715	12.736	30.0878	0.00060819	-2.8541	down	--	--	--	--	--	--	--	Gibberellin regulated protein	Snakin-2 (Precursor) GN=SN2 OS=Solanum tuberosum (Potato) PE=1 SV=1	R	General function prediction only	PREDICTED: snakin-2-like [Glycine max]
Glyma.03G255700.Wm82.a2.v1	8.49056	10.0703	14.0638	1.24809	1.60629	0.744242	0.000534691	-3.30896	down	--	--	Cellular Component: plasma membrane (GO:0005886);; Biological Process: tryptophan catabolic process (GO:0006569);; Biological Process: iron ion transport (GO:0006826);; Biological Process: response to mechanical stimulus (GO:0009612);; Biological Process: indoleacetic acid biosynthetic process (GO:0009684);; Biological Process: trichoblast differentiation (GO:0010054);; Biological Process: cellul…	--	--	--	--	Protein of unknown function (DUF1070)	Arabinogalactan peptide 20 (Precursor) GN=AGP20 OS=Arabidopsis thaliana (Mouse-ear cress) PE=3 SV=1	R	General function prediction only	PREDICTED: arabinogalactan peptide 20-like [Glycine max]
Glyma.03G247000.Wm82.a2.v1	34.4745	38.8751	40.2782	3.66891	2.68608	6.79737	1.96297e-06	-3.16905	down	[MG]	Cell wall/membrane/envelope biogenesis;; Carbohydrate transport and metabolism	Cellular Component: cytosol (GO:0005829);; Biological Process: nucleotide-sugar metabolic process (GO:0009225);; Biological Process: nucleotide-sugar biosynthetic process (GO:0009226);; Cellular Component: membrane (GO:0016020);; Biological Process: L-ascorbic acid biosynthetic process (GO:0019853);; Cellular Component: intracellular membrane-bounded organelle (GO:0043231);; Molecular Function: G…	K10046|0|gmx:100794772|GDP-mannose 3,5-epimerase 1-like; K10046 GDP-D-mannose 3', 5'-epimerase [EC:5.1.3.18 5.1.3.-] (A)	Ascorbate and aldarate metabolism (ko00053);; Amino sugar and nucleotide sugar metabolism (ko00520)	[GM]	Carbohydrate transport and metabolism;; Cell wall/membrane/envelope biogenesis	NAD dependent epimerase/dehydratase family;; 3-beta hydroxysteroid dehydrogenase/isomerase family;; Male sterility protein;; NADH(P)-binding;; Polysaccharide biosynthesis protein	GDP-mannose 3,5-epimerase 1 OS=Oryza sativa subsp. japonica (Rice) PE=1 SV=1	G	Carbohydrate transport and metabolism	PREDICTED: GDP-mannose 3,5-epimerase 1-like [Glycine max]
Glyma.04G013400.Wm82.a2.v1	3.06929	7.58127	5.00351	0	0.252178	0.270293	2.85221e-05	-5.20852	down	--	--	--	--	--	[D]	Cell cycle control, cell division, chromosome partitioning	Protein of unknown function (DUF2775)	Organ-specific protein S2 OS=Pisum sativum (Garden pea) PE=2 SV=1	R	General function prediction only	PREDICTED: uncharacterized protein LOC100816105 [Glycine max]
Glyma.05G034500.Wm82.a2.v1	89.9898	87.5849	94.2862	21.7863	25.9384	26.8924	0.026211	-1.95649	down	--	--	Molecular Function: protein binding (GO:0005515);; Cellular Component: extracellular region (GO:0005576);; Cellular Component: cell wall (GO:0005618);; Cellular Component: plasma membrane (GO:0005886);; Biological Process: response to heat (GO:0009408);; Biological Process: response to salt stress (GO:0009651);; Biological Process: response to abscisic acid (GO:0009737);; Biological Process: resp…	--	--	--	--	Gibberellin regulated protein	Snakin-2 (Precursor) GN=SN2 OS=Solanum tuberosum (Potato) PE=1 SV=1	R	General function prediction only	uncharacterized protein LOC100306333 precursor [Glycine max]
Glyma.08G240100.Wm82.a2.v1	5.95649	3.13489	5.7432	19.6799	20.8138	11.9057	0.0288661	1.8622	up	[KR]	Transcription;; General function prediction only	Molecular Function: N-acetyltransferase activity (GO:0008080);; Biological Process: metabolic process (GO:0008152);;	--	--	--	--	Acetyltransferase (GNAT) family	--	R	General function prediction only	uncharacterized protein LOC100808330 [Glycine max]
Glyma.01G124500.Wm82.a2.v1	72.647	325.438	393.558	3.64081	4.96841	5.45853	0.00939473	-5.89177	down	[P]	Inorganic ion transport and metabolism	Molecular Function: ferroxidase activity (GO:0004322);; Cellular Component: mitochondrion (GO:0005739);; Biological Process: iron ion transport (GO:0006826);; Biological Process: cellular iron ion homeostasis (GO:0006879);; Molecular Function: ferric iron binding (GO:0008199);; Biological Process: response to cold (GO:0009409);; Cellular Component: chloroplast (GO:0009507);; Cellular Component: c…	K00522|4.37763e-159|gmx:547988|SFERH-2, Fer1-1; ferritin (EC:1.16.3.1); K00522 ferritin heavy chain [EC:1.16.3.2] (A)	--	[P]	Inorganic ion transport and metabolism	Ferritin-like domain	Ferritin-2, chloroplastic (Precursor) OS=Glycine max (Soybean) PE=2 SV=1	P	Inorganic ion transport and metabolism	ferritin-2, chloroplastic [Glycine max]
Glyma.07G223400.Wm82.a2.v1	3.99576	1.97637	3.43894	12.6322	11.9586	8.45292	0.0428145	1.76912	up	--	--	Molecular Function: transferase activity, transferring glycosyl groups (GO:0016757);;	--	--	--	--	GDP-fucose protein O-fucosyltransferase	--	S	Function unknown	PREDICTED: uncharacterized protein LOC100792558 [Glycine max]
Glyma.06G195000.Wm82.a2.v1	2.65857	3.29283	1.6907	0.0490562	0.176779	0.190748	1.89678e-05	-4.37618	down	--	--	Cellular Component: extracellular region (GO:0005576);; Biological Process: syncytium formation (GO:0006949);; Cellular Component: plant-type cell wall (GO:0009505);; Biological Process: plant-type cell wall organization (GO:0009664);; Biological Process: response to red light (GO:0010114);; Biological Process: regulation of stomatal movement (GO:0010119);; Cellular Component: membrane (GO:001602…	--	--	--	--	Pollen allergen;; Rare lipoprotein A (RlpA)-like double-psi beta-barrel	Expansin-A15 (Precursor) GN=T17M13.26 OS=Arabidopsis thaliana (Mouse-ear cress) PE=2 SV=2	R	General function prediction only	PREDICTED: expansin-A15-like [Glycine max]
Glyma.02G301200.Wm82.a2.v1	9.91793	9.63631	7.90652	44.1044	47.3037	35.6365	0.00537365	2.22254	up	[M]	Cell wall/membrane/envelope biogenesis	Biological Process: polysaccharide biosynthetic process (GO:0000271);; Cellular Component: mitochondrion (GO:0005739);; Cellular Component: endoplasmic reticulum (GO:0005783);; Cellular Component: Golgi apparatus (GO:0005794);; Cellular Component: plasma membrane (GO:0005886);; Biological Process: plant-type cell wall biogenesis (GO:0009832);; Cellular Component: integral component of membrane (G…	--	--	--	--	Cellulose synthase	Cellulose synthase-like protein E6 GN=P0556A05.32 OS=Oryza sativa subsp. japonica (Rice) PE=2 SV=1	S	Function unknown	PREDICTED: cellulose synthase-like protein E6-like [Glycine max]
Glyma.04G225900.Wm82.a2.v1	24.9146	15.4509	26.8207	10.4976	1.59219	2.78486	0.00136691	-2.30781	down	--	--	--	--	--	--	--	--	--	S	Function unknown	uncharacterized protein LOC100527500 [Glycine max]
Glyma.15G244200.Wm82.a2.v1	2.70393	1.48281	2.59087	14.3319	13.1399	8.68762	0.000534691	2.40629	up	[Q]	Secondary metabolites biosynthesis, transport and catabolism	Molecular Function: monooxygenase activity (GO:0004497);; Molecular Function: iron ion binding (GO:0005506);; Molecular Function: electron carrier activity (GO:0009055);; Molecular Function: oxidoreductase activity, acting on paired donors, with incorporation or reduction of molecular oxygen (GO:0016705);; Molecular Function: heme binding (GO:0020037);; Biological Process: oxidation-reduction pro…	--	--	[QI]	Secondary metabolites biosynthesis, transport and catabolism;; Lipid transport and metabolism	Cytochrome P450	Secologanin synthase GN=CYP72A1 OS=Catharanthus roseus (Madagascar periwinkle) PE=2 SV=1	Q	Secondary metabolites biosynthesis, transport and catabolism	PREDICTED: secologanin synthase-like [Glycine max]
Glyma.06G170300.Wm82.a2.v1	18.0001	11.9423	11.9105	80.3087	97.1123	58.1981	0.00871015	2.4716	up	[R]	General function prediction only	Molecular Function: acid phosphatase activity (GO:0003993);; Molecular Function: protein serine/threonine phosphatase activity (GO:0004722);; Cellular Component: extracellular region (GO:0005576);; Cellular Component: cell wall (GO:0005618);; Biological Process: tryptophan catabolic process (GO:0006569);; Cellular Component: chloroplast (GO:0009507);; Biological Process: systemic acquired resista…	--	--	[G]	Carbohydrate transport and metabolism	Iron/zinc purple acid phosphatase-like protein C;; Calcineurin-like phosphoesterase;; Calcineurin-like phosphoesterase superfamily domain	Probable inactive purple acid phosphatase 27 (Precursor) GN=PAP27 OS=Arabidopsis thaliana (Mouse-ear cress) PE=2 SV=1	G	Carbohydrate transport and metabolism	PREDICTED: probable inactive purple acid phosphatase 27-like [Glycine max]
Glyma.06G324300.Wm82.a2.v1	6.45112	10.9699	4.89985	26.9912	37.4219	31.2596	0.0145169	2.06117	up	[M]	Cell wall/membrane/envelope biogenesis	Biological Process: polysaccharide biosynthetic process (GO:0000271);; Biological Process: response to osmotic stress (GO:0006970);; Biological Process: signal transduction (GO:0007165);; Biological Process: plant-type cell wall biogenesis (GO:0009832);; Cellular Component: membrane (GO:0016020);; Molecular Function: transferase activity, transferring glycosyl groups (GO:0016757);; Cellular Compo…	--	--	--	--	Cellulose synthase	Cellulose synthase-like protein G1 OS=Arabidopsis thaliana (Mouse-ear cress) PE=2 SV=1	S	Function unknown	PREDICTED: cellulose synthase-like protein G1-like [Glycine max]
Glyma.14G210600.Wm82.a2.v1	10.1831	3.92457	8.47751	30.5516	33.1271	24.1972	0.0229088	1.92144	up	--	--	Molecular Function: DNA binding (GO:0003677);; Molecular Function: chromatin binding (GO:0003682);; Molecular Function: protein binding (GO:0005515);; Cellular Component: nucleus (GO:0005634);; Biological Process: response to cold (GO:0009409);; Biological Process: response to salt stress (GO:0009651);; Biological Process: response to ethylene (GO:0009723);; Biological Process: response to auxin …	--	--	[O]	Posttranslational modification, protein turnover, chaperones	Myb-like DNA-binding domain;; Myb-like DNA-binding domain	Protein CCA1 GN=CCA1 OS=Arabidopsis thaliana (Mouse-ear cress) PE=1 SV=1	K	Transcription	MYB transcription factor MYB177 [Glycine max]
Glyma.02G234800.Wm82.a2.v1	0.177785	0.16588	0.190244	1.27192	1.37411	0.671617	0.0187492	2.75384	up	[RTKL]	General function prediction only;; Signal transduction mechanisms;; Transcription;; Replication, recombination and repair	--	--	--	[T]	Signal transduction mechanisms	Protein kinase domain;; Protein tyrosine kinase;; NAF domain;; Kinase-like	CBL-interacting serine/threonine-protein kinase 10 GN=At5g58380 OS=Arabidopsis thaliana (Mouse-ear cress) PE=1 SV=1	T	Signal transduction mechanisms	PREDICTED: CBL-interacting serine/threonine-protein kinase 10-like [Glycine max]
Glyma.12G197100.Wm82.a2.v1	4.99274	2.27572	3.71299	28.0389	26.6142	17.0059	7.12283e-05	2.68417	up	--	--	Biological Process: polysaccharide biosynthetic process (GO:0000271);; Biological Process: polysaccharide catabolic process (GO:0000272);; Molecular Function: sequence-specific DNA binding transcription factor activity (GO:0003700);; Molecular Function: alpha-amylase activity (GO:0004556);; Molecular Function: calcium ion binding (GO:0005509);; Cellular Component: extracellular region (GO:0005576…	--	--	--	--	Glycosyl hydrolase family 14	Beta-amylase GN=BMY1 OS=Vigna unguiculata (Cowpea) PE=2 SV=1	R	General function prediction only	PREDICTED: beta-amylase-like [Glycine max]
Glyma.05G195900.Wm82.a2.v1	2.04998	0.721402	1.908	9.12076	7.16982	4.80493	0.00566017	2.13287	up	--	--	Molecular Function: protein binding (GO:0005515);; Cellular Component: mitochondrion (GO:0005739);; Cellular Component: chloroplast (GO:0009507);;	--	--	--	--	Polyketide cyclase / dehydrase and lipid transport;; Polyketide cyclase / dehydrase and lipid transport	--	S	Function unknown	PREDICTED: uncharacterized protein LOC100797103 [Glycine max]
Glyma.08G114400.Wm82.a2.v1	1.18123	0.653349	1.32427	5.7835	4.45443	3.06817	0.0476523	2.04879	up	[PR]	Inorganic ion transport and metabolism;; General function prediction only	Biological Process: cellular amino acid metabolic process (GO:0006520);; Biological Process: cellular aromatic compound metabolic process (GO:0006725);; Biological Process: sulfur compound metabolic process (GO:0006790);; Biological Process: response to stress (GO:0006950);; Molecular Function: electron carrier activity (GO:0009055);; Cellular Component: thylakoid (GO:0009579);; Biological Proces…	--	--	--	--	Pheophorbide a oxygenase;; Rieske [2Fe-2S] domain	Protochlorophyllide-dependent translocon component 52, chloroplastic (Precursor) GN=L73G19.30 OS=Arabidopsis thaliana (Mouse-ear cress) PE=2 SV=1	R	General function prediction only	PREDICTED: pheophorbide a oxygenase, chloroplastic-like [Glycine max]
Glyma.10G269700.Wm82.a2.v1	7.08625	15.7234	10.7983	1.55999	2.48898	2.66741	0.00468787	-2.26045	down	[E]	Amino acid transport and metabolism	Biological Process: amino acid transmembrane transport (GO:0003333);; Molecular Function: L-glutamate transmembrane transporter activity (GO:0005313);; Cellular Component: mitochondrion (GO:0005739);; Molecular Function: amino acid transmembrane transporter activity (GO:0015171);; Molecular Function: L-alanine transmembrane transporter activity (GO:0015180);; Molecular Function: arginine transmem…	--	--	[E]	Amino acid transport and metabolism	Amino acid permease;; Amino acid permease	Amino-acid permease BAT1 homolog GN=OsJ_02547 OS=Oryza sativa subsp. japonica (Rice) PE=2 SV=1	E	Amino acid transport and metabolism	PREDICTED: uncharacterized amino-acid permease C15C4.04c-like [Glycine max]
Glyma.06G125700.Wm82.a2.v1	3.45508	1.06707	4.37691	13.7425	11.8914	10.085	0.0101717	1.97077	up	[K]	Transcription	--	K03093|0|gmx:100812580|GmSIG5B, SIG5B; RNA polymerase sigma factor sigE, chloroplastic/mitochondrial-like; K03093 RNA polymerase sigma factor (A)	--	--	--	Sigma-70 region 3;; Sigma-70, region 4;; Sigma-70 region 2	RNA polymerase sigma factor sigE, chloroplastic/mitochondrial (Precursor) GN=MLE8.4 OS=Arabidopsis thaliana (Mouse-ear cress) PE=1 SV=1	K	Transcription	PREDICTED: RNA polymerase sigma factor rpoD-like [Glycine max]

## Sheet: Root-6h-DEGs
Table S5. Differentially expressed genes for different treatment durations.
	Root-control			Root-6h
#ID	T10_FPKM	T13_FPKM	T16_FPKM	T11_FPKM	T14_FPKM	FDR	log2FC	regulated	COG_class	COG_class_annotation	GO_annotation	KEGG_annotation	KEGG_pathway_annotation	KOG_class	KOG_class_annotation	Pfam_annotation	Swiss-Prot_annotation	eggNOG_class	eggNOG_class_annotation	NR_annotation
Glyma.09G017800.Wm82.a2.v1	1.95825	2.18827	1.6435	0.763479	0.935555	0.00789665	-1.13342	down	--	--	--	--	--	--	--	--	--	S	Function unknown	PREDICTED: uncharacterized protein LOC100779669 [Glycine max]
Glyma.13G229800.Wm82.a2.v1	1.47291	1.47494	1.85072	0.204865	0.0827207	1.23868e-09	-3.78345	down	--	--	--	--	--	--	--	GDSL/SGNH-like Acyl-Esterase family found in Pmr5 and Cas1p;; PMR5 N terminal Domain	--	S	Function unknown	PREDICTED: uncharacterized protein LOC100811677 [Glycine max]
Glyma.01G134700.Wm82.a2.v1	1.60912	0.737814	4.18955	0.12323	0.0626369	0.0365971	-2.5468	down	--	--	Molecular Function: prenyltransferase activity (GO:0004659);; Cellular Component: integral component of membrane (GO:0016021);;	K09833|3.30658e-20|gmx:100777517|homogentisate phytyltransferase 1, chloroplastic-like; K09833 homogentisate phytyltransferase / homogentisate geranylgeranyltransferase [EC:2.5.1.115 2.5.1.116] (A)	Ubiquinone and other terpenoid-quinone biosynthesis (ko00130)	--	--	--	Glycinol 4-dimethylallyltransferase (Precursor) GN=G4DT OS=Glycine max (Soybean) PE=1 SV=1	H	Coenzyme transport and metabolism	uncharacterized protein LOC100777517 [Glycine max]
Glyma.09G173700.Wm82.a2.v1	1.55904	1.29244	1.66074	0.0938888	0.535649	0.000106291	-2.35291	down	--	--	--	--	--	--	--	Zinc-finger domain of monoamine-oxidase A repressor R1	--	S	Function unknown	PREDICTED: uncharacterized protein LOC100775920 [Glycine max]
Glyma.02G074500.Wm82.a2.v1	1.39579	1.72543	1.39224	0.626736	0.513286	1.8675e-05	-1.39622	down	--	--	--	--	--	[R]	General function prediction only	PIN domain;; FHA domain	--	R	General function prediction only	PREDICTED: uncharacterized protein LOC100793706 [Glycine max]
Glyma.11G177800.Wm82.a2.v1	10.1577	11.7675	13.9686	1.42448	1.41813	4.66424e-18	-3.0799	down	[B]	Chromatin structure and dynamics	Cellular Component: nucleosome (GO:0000786);; Molecular Function: DNA binding (GO:0003677);; Cellular Component: nucleolus (GO:0005730);; Cellular Component: vacuolar membrane (GO:0005774);; Cellular Component: cytosol (GO:0005829);; Cellular Component: plasma membrane (GO:0005886);; Biological Process: nucleosome assembly (GO:0006334);; Cellular Component: plasmodesma (GO:0009506);; Cellular Com…	K14838|8.9079e-51|zma:100282268|pco082380(357); LOC100282268; K11254 histone H4 (A)	--	[B]	Chromatin structure and dynamics	Core histone H2A/H2B/H3/H4;; TATA box binding protein associated factor (TAF)	Histone H4 OS=Glycine max (Soybean) PE=3 SV=1	R	General function prediction only	PREDICTED: histone H4-like isoform X2 [Setaria italica]
Glyma.09G039000.Wm82.a2.v1	2.46624	2.40898	2.25742	0.779227	0.532444	1.90338e-09	-1.87548	down	--	--	--	--	--	--	--	Domain of unknown function (DUF4378);; DUF761-associated sequence motif	--	S	Function unknown	PREDICTED: uncharacterized protein LOC100777900 [Glycine max]
Glyma.15G080900.Wm82.a2.v1	1.05951	1.46613	1.46033	0.443984	0.240392	0.00183366	-1.96605	down	--	--	--	--	--	--	--	GDSL-like Lipase/Acylhydrolase	GDSL esterase/lipase At1g28600 (Precursor) GN=At1g28600 OS=Arabidopsis thaliana (Mouse-ear cress) PE=2 SV=1	I	Lipid transport and metabolism	uncharacterized protein LOC100816865 [Glycine max]
Glyma.04G196300.Wm82.a2.v1	0.393387	0.278712	0.323568	0.858016	0.650234	0.00896371	1.2228	up	[O]	Posttranslational modification, protein turnover, chaperones	Biological Process: primary metabolic process (GO:0044238);; Biological Process: cellular macromolecule metabolic process (GO:0044260);;	--	--	--	--	Domain of unknown function (DUF3444);; DnaJ domain	Chaperone protein dnaJ 49 OS=Arabidopsis thaliana (Mouse-ear cress) PE=2 SV=2	O	Posttranslational modification, protein turnover, chaperones	PREDICTED: uncharacterized protein LOC100788095 [Glycine max]
Glyma.01G229100.Wm82.a2.v1	0.923019	0.717911	0.359079	0.136304	0.100156	0.0116448	-2.57202	down	--	--	--	--	--	--	--	Plant protein of unknown function (DUF946)	--	S	Function unknown	PREDICTED: uncharacterized protein LOC100811439 [Glycine max]
Glyma.04G062200.Wm82.a2.v1	3.82626	3.83948	3.36494	9.5494	9.34978	5.18021e-14	1.39351	up	[O]	Posttranslational modification, protein turnover, chaperones	Molecular Function: ATP binding (GO:0005524);; Cellular Component: mitochondrion (GO:0005739);; Biological Process: ATP catabolic process (GO:0006200);; Biological Process: protein folding (GO:0006457);; Biological Process: response to heat (GO:0009408);; Cellular Component: chloroplast stroma (GO:0009570);; Biological Process: response to high light intensity (GO:0009644);; Cellular Component: c…	K03695|0|gmx:100782242|chaperone protein ClpB4, mitochondrial-like; K03695 ATP-dependent Clp protease ATP-binding subunit ClpB (A)	--	[O]	Posttranslational modification, protein turnover, chaperones	AAA domain (Cdc48 subfamily);; ATPase family associated with various cellular activities (AAA);; Clp amino terminal domain;; C-terminal, D2-small domain, of ClpB protein;; AAA domain (dynein-related subfamily);; AAA ATPase domain;; Sigma-54 interaction domain;; AAA domain;; AAA domain;; IstB-like ATP binding protein;; AAA domain;; AAA domain;; Zeta toxin;; Magnesium chelatase, subunit ChlI	Chaperone protein ClpB4, mitochondrial (Precursor) GN=F13D4.100 OS=Arabidopsis thaliana (Mouse-ear cress) PE=2 SV=1	O	Posttranslational modification, protein turnover, chaperones	PREDICTED: chaperone protein ClpB4, mitochondrial-like [Glycine max]
Glyma.11G071100.Wm82.a2.v1	11.1492	13.3152	7.42686	48.5131	35.4049	5.22609e-10	1.97267	up	--	--	Biological Process: systemic acquired resistance (GO:0009627);; Biological Process: regulation of defense response (GO:0031347);; Biological Process: regulation of cellular process (GO:0050794);; Biological Process: cellular response to stimulus (GO:0051716);;	--	--	--	--	--	--	S	Function unknown	PREDICTED: uncharacterized protein LOC100783478 [Glycine max]
Glyma.03G097900.Wm82.a2.v1	5.44338	5.13132	5.02106	9.72157	10.4808	9.72711e-08	1.07334	up	[J]	Translation, ribosomal structure and biogenesis	Molecular Function: tRNA binding (GO:0000049);; Molecular Function: protein histidine kinase activity (GO:0004673);; Molecular Function: glutamate-tRNA ligase activity (GO:0004818);; Molecular Function: receptor activity (GO:0004872);; Molecular Function: protein binding (GO:0005515);; Molecular Function: ATP binding (GO:0005524);; Cellular Component: mitochondrion (GO:0005739);; Cellular Compone…	K01885|0|gmx:100810730|glutamate--tRNA ligase, chloroplastic/mitochondrial-like; K01885 glutamyl-tRNA synthetase [EC:6.1.1.17] (A)	Porphyrin and chlorophyll metabolism (ko00860);; Aminoacyl-tRNA biosynthesis (ko00970)	[J]	Translation, ribosomal structure and biogenesis	tRNA synthetases class I (E and Q), catalytic domain	Glutamate--tRNA ligase, chloroplastic/mitochondrial (Precursor) GN=At5g64050 OS=Arabidopsis thaliana (Mouse-ear cress) PE=1 SV=1	J	Translation, ribosomal structure and biogenesis	PREDICTED: glutamyl-tRNA synthetase, chloroplastic/mitochondrial-like [Glycine max]
Glyma.16G061800.Wm82.a2.v1	9.8061	7.7077	5.49736	2.83177	2.68656	0.00179793	-1.46045	down	--	--	Molecular Function: ionotropic glutamate receptor activity (GO:0004970);; Molecular Function: extracellular-glutamate-gated ion channel activity (GO:0005234);; Biological Process: ion transport (GO:0006811);; Cellular Component: integral component of membrane (GO:0016021);; Biological Process: ionotropic glutamate receptor signaling pathway (GO:0035235);;	K05387|0|gmx:100777873|glutamate receptor 2.5-like; K05387 glutamate receptor, ionotropic, plant (A)	--	[PET]	Inorganic ion transport and metabolism;; Amino acid transport and metabolism;; Signal transduction mechanisms	Receptor family ligand binding region;; Bacterial extracellular solute-binding proteins, family 3;; Ligand-gated ion channel;; Periplasmic binding protein	Glutamate receptor 2.5 (Precursor) GN=GLR2.5 OS=Arabidopsis thaliana (Mouse-ear cress) PE=2 SV=2	4473		PREDICTED: glutamate receptor 2.5-like [Glycine max]
Glyma.17G254200.Wm82.a2.v1	64.9529	74.7462	76.6802	175.623	182.737	5.27886e-13	1.33212	up	[OC]	Posttranslational modification, protein turnover, chaperones;; Energy production and conversion	Molecular Function: enzyme inhibitor activity (GO:0004857);; Cellular Component: cell wall (GO:0005618);; Cellular Component: mitochondrion (GO:0005739);; Cellular Component: vacuole (GO:0005773);; Cellular Component: Golgi apparatus (GO:0005794);; Cellular Component: cytosol (GO:0005829);; Cellular Component: plasma membrane (GO:0005886);; Biological Process: protein folding (GO:0006457);; Biolo…	K03671|3.64878e-77|gmx:100499871|uncharacterized LOC100499871; K03671 thioredoxin 1 (A)	--	[O]	Posttranslational modification, protein turnover, chaperones	Thioredoxin;; Thioredoxin-like domain;; Thioredoxin-like;; Thioredoxin-like;; Redoxin	Thioredoxin H-type OS=Ricinus communis (Castor bean) PE=3 SV=1	O	Posttranslational modification, protein turnover, chaperones	unknown [Glycine max]
Glyma.09G181000.Wm82.a2.v1	1.83271	1.18175	1.64728	0.433673	0.437726	0.00249257	-1.80379	down	--	--	--	K08099|0|gmx:100820123|chlorophyllase-1-like; K08099 chlorophyllase [EC:3.1.1.14] (A)	Porphyrin and chlorophyll metabolism (ko00860)	--	--	Chlorophyllase;; Chlorophyllase enzyme;; Alpha/beta hydrolase family;; Alpha/beta hydrolase family;; Platelet-activating factor acetylhydrolase, isoform II	Chlorophyllase-1 GN=F6F9.28 OS=Arabidopsis thaliana (Mouse-ear cress) PE=1 SV=1	H	Coenzyme transport and metabolism	PREDICTED: chlorophyllase-1-like [Glycine max]
Glyma.17G243000.Wm82.a2.v1	2.38572	3.11616	3.28861	0.47827	0.704138	4.08916e-08	-2.33724	down	[R]	General function prediction only	Cellular Component: cytosol (GO:0005829);; Cellular Component: plasma membrane (GO:0005886);; Biological Process: defense response (GO:0006952);; Biological Process: response to endogenous stimulus (GO:0009719);; Biological Process: response to organic substance (GO:0010033);; Biological Process: negative regulation of brassinosteroid biosynthetic process (GO:0010423);; Biological Process: single…	K14499|1.31478e-113|gmx:100778908|BRI1 kinase inhibitor 1-like; K14499 BRI1 kinase inhibitor 1 (A)	Plant hormone signal transduction (ko04075)	--	--	--	BRI1 kinase inhibitor 1 GN=BKI1 OS=Arabidopsis thaliana (Mouse-ear cress) PE=1 SV=1	T	Signal transduction mechanisms	PREDICTED: BRI1 kinase inhibitor 1-like [Glycine max]
Glyma.08G012300.Wm82.a2.v1	4.33349	4.39778	6.17927	2.14705	1.96025	0.00466864	-1.29412	down	--	--	--	--	--	--	--	--	CLE14p (Precursor) GN=CLE14 OS=Arabidopsis thaliana (Mouse-ear cress) PE=2 SV=1	R	General function prediction only	CLE36 protein [Glycine max]
Glyma.20G110900.Wm82.a2.v1	56.9414	57.6769	61.0336	141.948	147.889	5.13579e-14	1.33615	up	--	--	Molecular Function: enzyme inhibitor activity (GO:0004857);; Cellular Component: mitochondrion (GO:0005739);; Biological Process: negative regulation of catalytic activity (GO:0043086);; Biological Process: negative regulation of nucleotide metabolic process (GO:0045980);;	--	--	--	--	--	--	S	Function unknown	PREDICTED: uncharacterized protein LOC100306658 [Glycine max]
Glyma.10G248800.Wm82.a2.v1	6.62445	7.31376	7.00248	2.6796	1.94758	5.86675e-09	-1.59484	down	[E]	Amino acid transport and metabolism	Biological Process: polysaccharide biosynthetic process (GO:0000271);; Molecular Function: spermidine synthase activity (GO:0004766);; Cellular Component: nucleus (GO:0005634);; Cellular Component: cytoplasm (GO:0005737);; Biological Process: polyamine biosynthetic process (GO:0006596);; Biological Process: pattern specification process (GO:0007389);; Biological Process: metabolic process (GO:000…	--	--	[E]	Amino acid transport and metabolism	Spermine/spermidine synthase	Thermospermine synthase ACAULIS5 GN=T20D1.50 OS=Arabidopsis thaliana (Mouse-ear cress) PE=1 SV=1	E	Amino acid transport and metabolism	PREDICTED: thermospermine synthase ACAULIS5-like [Glycine max]
Glyma.04G222000.Wm82.a2.v1	5.24902	5.26222	5.26526	2.53971	2.45685	1.98451e-05	-1.0523	down	--	--	Biological Process: mitotic cell cycle (GO:0000278);; Biological Process: double-strand break repair via homologous recombination (GO:0000724);; Molecular Function: protein binding (GO:0005515);; Biological Process: DNA replication initiation (GO:0006270);; Biological Process: regulation of DNA replication (GO:0006275);; Biological Process: postreplication repair (GO:0006301);; Biological Process…	--	--	[S]	Function unknown	Mini-chromosome maintenance replisome factor;; Putative alanine racemase	Mini-chromosome maintenance complex-binding protein GN=ETG1 OS=Arabidopsis thaliana (Mouse-ear cress) PE=1 SV=1	S	Function unknown	PREDICTED: mini-chromosome maintenance complex-binding protein-like [Glycine max]
Glyma.04G155600.Wm82.a2.v1	1.51155	1.2142	1.32733	1.80358	3.06031	0.0016916	1.10089	up	[K]	Transcription	Molecular Function: DNA binding (GO:0003677);; Molecular Function: DNA-directed RNA polymerase activity (GO:0003899);; Molecular Function: protein binding (GO:0005515);; Cellular Component: mitochondrion (GO:0005739);; Biological Process: transcription, DNA-templated (GO:0006351);; Cellular Component: chloroplast (GO:0009507);; Biological Process: embryo development ending in seed dormancy (GO:00…	K10908|0|gmx:100802776|DNA-directed RNA polymerase 3B, chloroplastic-like; K10908 DNA-directed RNA polymerase, mitochondrial [EC:2.7.7.6] (A)	--	[KL]	Transcription;; Replication, recombination and repair	DNA-dependent RNA polymerase	DNA-directed RNA polymerase 3B, chloroplastic (Precursor) GN=RPOT3-TOM OS=Nicotiana tabacum (Common tobacco) PE=2 SV=2	K	Transcription	PREDICTED: DNA-directed RNA polymerase 3, chloroplastic-like [Glycine max]
Glyma.16G005500.Wm82.a2.v1	2.24524	1.48165	2.89072	1.19854	0.50377	0.0365017	-1.34451	down	--	--	Molecular Function: sequence-specific DNA binding transcription factor activity (GO:0003700);; Biological Process: signal transduction (GO:0007165);; Biological Process: response to UV (GO:0009411);; Biological Process: double fertilization forming a zygote and endosperm (GO:0009567);; Biological Process: response to salt stress (GO:0009651);; Biological Process: response to ethylene (GO:0009723)…	K08064|0|gmx:100803903|nuclear transcription factor Y subunit A-3-like; K08064 nuclear transcription factor Y, alpha (A)	--	[K]	Transcription	CCAAT-binding transcription factor (CBF-B/NF-YA) subunit B	Nuclear transcription factor Y subunit A-3 OS=Arabidopsis thaliana (Mouse-ear cress) PE=2 SV=2	K	Transcription	PREDICTED: nuclear transcription factor Y subunit A-3-like [Glycine max]
Glyma.15G012000.Wm82.a2.v1	0.923927	0.336536	0.305507	1.1779	1.04045	0.0447439	1.1345	up	[V]	Defense mechanisms	Molecular Function: ATP binding (GO:0005524);; Biological Process: ATP catabolic process (GO:0006200);; Molecular Function: organic phosphonate transmembrane-transporting ATPase activity (GO:0015416);; Molecular Function: polyamine-transporting ATPase activity (GO:0015417);; Cellular Component: membrane (GO:0016020);;	--	--	[Q]	Secondary metabolites biosynthesis, transport and catabolism	ABC-2 type transporter;; ABC transporter;; Plant PDR ABC transporter associated;; ABC-transporter extracellular N-terminal;; AAA domain;; AAA domain	Pleiotropic drug resistance protein 1 GN=PDR1 OS=Nicotiana tabacum (Common tobacco) PE=2 SV=1	Q	Secondary metabolites biosynthesis, transport and catabolism	PREDICTED: pleiotropic drug resistance protein 1-like [Glycine max]
Glyma.18G032700.Wm82.a2.v1	0	0.517929	0	2.24512	2.15671	4.24334e-05	3.76303	up	--	--	--	--	--	--	--	Probable lipid transfer	--	--	--	PREDICTED: uncharacterized protein LOC100811611 [Glycine max]
Glyma.09G148900.Wm82.a2.v1	1.30298	1.78764	2.56317	6.50419	5.87923	1.66197e-10	1.84307	up	[G]	Carbohydrate transport and metabolism	--	K00847|0|gmx:100792618|putative fructokinase-5-like; K00847 fructokinase [EC:2.7.1.4] (A)	Fructose and mannose metabolism (ko00051);; Starch and sucrose metabolism (ko00500);; Amino sugar and nucleotide sugar metabolism (ko00520)	[G]	Carbohydrate transport and metabolism	pfkB family carbohydrate kinase	Putative fructokinase-5 GN=At4g10260 OS=Arabidopsis thaliana (Mouse-ear cress) PE=2 SV=1	G	Carbohydrate transport and metabolism	PREDICTED: putative fructokinase-5-like [Glycine max]
Glyma.11G060100.Wm82.a2.v1	1.30133	1.3132	1.14312	0.563275	0.192053	1.60745e-05	-1.89096	down	[Q]	Secondary metabolites biosynthesis, transport and catabolism	Molecular Function: iron ion binding (GO:0005506);; Molecular Function: electron carrier activity (GO:0009055);; Biological Process: response to UV (GO:0009411);; Cellular Component: chloroplast (GO:0009507);; Biological Process: response to organic substance (GO:0010033);; Biological Process: response to zinc ion (GO:0010043);; Cellular Component: membrane (GO:0016020);; Molecular Function: flav…	--	--	[Q]	Secondary metabolites biosynthesis, transport and catabolism	Cytochrome P450	Cytochrome P450 82C4 GN=CYP82C4 OS=Arabidopsis thaliana (Mouse-ear cress) PE=2 SV=1	Q	Secondary metabolites biosynthesis, transport and catabolism	cytochrome P450 CYP82C1 [Glycine max]
Glyma.20G198800.Wm82.a2.v1	8.34491	7.79838	8.61997	18.3069	15.9707	5.16195e-07	1.06658	up	--	--	Biological Process: mitotic cell cycle (GO:0000278);; Biological Process: nuclear division (GO:0000280);; Biological Process: nuclear-transcribed mRNA catabolic process (GO:0000956);; Molecular Function: cyclin-dependent protein serine/threonine kinase inhibitor activity (GO:0004861);; Cellular Component: nucleus (GO:0005634);; Cellular Component: cytoplasm (GO:0005737);; Biological Process: DNA …	--	--	--	--	Cyclin-dependent kinase inhibitor	Cyclin-dependent kinase inhibitor 5 GN=OsJ_008991 OS=Oryza sativa subsp. japonica (Rice) PE=2 SV=1	T	Signal transduction mechanisms	PREDICTED: cyclin-dependent kinase inhibitor 3-like [Glycine max]
Glyma.12G076600.Wm82.a2.v1	4.15896	2.92947	2.26234	1.31732	1.33462	0.0326794	-1.1965	down	--	--	--	--	--	--	--	Glycosyl transferase family 2	--	S	Function unknown	PREDICTED: uncharacterized protein LOC100790938 [Glycine max]
Glyma.14G048500.Wm82.a2.v1	1.42916	1.20226	2.53947	0.513342	1.1117	0.00166491	-1.47727	down	--	--	Molecular Function: protein binding (GO:0005515);; Biological Process: response to stimulus (GO:0050896);; Molecular Function: organic cyclic compound binding (GO:0097159);; Molecular Function: heterocyclic compound binding (GO:1901363);;	--	--	--	--	--	TMV resistance protein N GN=N OS=Nicotiana glutinosa (Tobacco) PE=1 SV=1	T	Signal transduction mechanisms	PREDICTED: TMV resistance protein N-like [Glycine max]
Glyma.14G167900.Wm82.a2.v1	2.31858	2.52592	2.30065	5.31681	4.71852	8.40039e-05	1.10613	up	--	--	Cellular Component: cytoplasm (GO:0005737);;	--	--	[R]	General function prediction only	Kelch motif;; Kelch motif;; Galactose oxidase, central domain;; Kelch motif;; Galactose oxidase, central domain;; F-box-like;; F-box domain	F-box/kelch-repeat protein At1g22040 GN=At1g22040 OS=Arabidopsis thaliana (Mouse-ear cress) PE=2 SV=1	R	General function prediction only	PREDICTED: F-box/kelch-repeat protein At1g22040-like [Glycine max]
Glyma.15G052500.Wm82.a2.v1	10.8069	10.068	10.931	3.01787	4.5845	1.62873e-07	-1.46997	down	[I]	Lipid transport and metabolism	--	K02372|3.73902e-151|gmx:100817945|(3R)-hydroxymyristoyl-[acyl-carrier-protein] dehydratase-like; K02372 3-hydroxyacyl-[acyl-carrier-protein] dehydratase [EC:4.2.1.59] (A)	Fatty acid biosynthesis (ko00061);; Biotin metabolism (ko00780);; Fatty acid metabolism (ko01212)	--	--	FabA-like domain;; MaoC like domain	--	I	Lipid transport and metabolism	PREDICTED: (3R)-hydroxymyristoyl-[acyl-carrier-protein] dehydratase-like [Glycine max]
Glyma.09G037100.Wm82.a2.v1	21.8252	14.8212	10.3103	3.00687	3.94184	0.00253703	-2.16764	down	--	--	Cellular Component: vacuole (GO:0005773);; Biological Process: carbohydrate metabolic process (GO:0005975);; Biological Process: defense response (GO:0006952);; Molecular Function: glucan endo-1,3-beta-D-glucosidase activity (GO:0042973);;	--	--	--	--	Glycosyl hydrolases family 17	Glucan endo-1,3-beta-glucosidase, basic isoform (Precursor) OS=Phaseolus vulgaris (Kidney bean) PE=2 SV=1	R	General function prediction only	PREDICTED: glucan endo-1,3-beta-glucosidase, basic isoform-like [Glycine max]
Glyma.05G044800.Wm82.a2.v1	4.22964	5.15573	5.22484	9.9941	10.7983	3.45128e-05	1.11704	up	[J]	Translation, ribosomal structure and biogenesis	--	--	--	--	--	Ribosomal protein S21	30S ribosomal protein S21, chloroplastic (Fragment) GN=rps21 OS=Spinacia oleracea (Spinach) PE=1 SV=1	S	Function unknown	PREDICTED: peroxisomal biogenesis factor 6-like [Glycine max]
Glyma.05G229500.Wm82.a2.v1	6.12355	7.61167	7.94913	2.94924	4.14527	9.29036e-05	-1.02755	down	--	--	Biological Process: single-organism cellular process (GO:0044763);; Biological Process: regulation of biological process (GO:0050789);;	--	--	--	--	--	Transcription factor bHLH68 GN=F19B15.130 OS=Arabidopsis thaliana (Mouse-ear cress) PE=2 SV=2	K	Transcription	uncharacterized protein LOC100777095 [Glycine max]
Glyma.15G033000.Wm82.a2.v1	0.228782	0.339137	0.434624	0.171838	0.0863465	0.04695	-1.43989	down	[S]	Function unknown	--	K09955|0|gmx:100815634|uncharacterized LOC100815634; K09955 hypothetical protein (A)	--	--	--	Putative glycosyl hydrolase of unknown function (DUF1680)	--	S	Function unknown	PREDICTED: uncharacterized protein LOC100815634 [Glycine max]
Glyma.11G219700.Wm82.a2.v1	1.02638	1.28018	1.34972	0.435185	0.54547	0.00121046	-1.40523	down	[Z]	Cytoskeleton	--	K11672|0|gmx:100813421|actin-related protein 5-like; K11672 actin-related protein 5 (A)	--	[Z]	Cytoskeleton	Actin	Actin-related protein 5 GN=ARP5 OS=Arabidopsis thaliana (Mouse-ear cress) PE=1 SV=2	Z	Cytoskeleton	PREDICTED: actin-related protein 5-like isoform 1 [Glycine max]
Glyma.03G098300.Wm82.a2.v1	5.03125	4.64872	6.06641	13.8107	12.9605	8.59063e-07	1.36758	up	--	--	Molecular Function: calcium ion binding (GO:0005509);; Cellular Component: plastid (GO:0009536);;	--	--	--	--	--	--	S	Function unknown	uncharacterized protein LOC100526914 [Glycine max]
Glyma.11G228000.Wm82.a2.v1	221.78	264.548	274.136	38.6804	51.1311	4.50078e-31	-2.46902	down	[G]	Carbohydrate transport and metabolism	Molecular Function: protein binding (GO:0005515);; Cellular Component: mitochondrion (GO:0005739);; Cellular Component: vacuole (GO:0005773);; Biological Process: acetyl-CoA metabolic process (GO:0006084);; Biological Process: glycolytic process (GO:0006096);; Biological Process: calcium ion transport (GO:0006816);; Biological Process: iron ion transport (GO:0006826);; Biological Process: water t…	K09872|0|gmx:100791447|probable aquaporin PIP-type 7a-like; K09872 aquaporin PIP (A)	--	[G]	Carbohydrate transport and metabolism	Major intrinsic protein	Probable aquaporin PIP-type 7a GN=TRG-31 OS=Pisum sativum (Garden pea) PE=2 SV=2	G	Carbohydrate transport and metabolism	uncharacterized protein LOC100791447 [Glycine max]
Glyma.05G124900.Wm82.a2.v1	0.228156	0.224702	0.0676033	34.7028	25.337	3.7558e-41	7.65062	up	[C]	Energy production and conversion	--	--	--	--	--	FAD binding domain;; Berberine and berberine like	Cannabidiolic acid synthase-like 2 (Precursor) GN=CBDAS3 OS=Cannabis sativa (Hemp) PE=2 SV=1	R	General function prediction only	PREDICTED: reticuline oxidase-like protein-like [Glycine max]
Glyma.18G284700.Wm82.a2.v1	0.896753	1.47695	1.20379	2.1188	3.47598	0.0121992	1.26749	up	[O]	Posttranslational modification, protein turnover, chaperones	Biological Process: metabolic process (GO:0008152);; Molecular Function: amino acid binding (GO:0016597);;	--	--	--	--	ACT domain;; ACT domain;; ACT domain	Unknown protein DS12 from 2D-PAGE of leaf, chloroplastic (Precursor) OS=Oryza sativa subsp. japonica (Rice) PE=2 SV=2	S	Function unknown	PREDICTED: uncharacterized protein LOC100816426 [Glycine max]
Glyma.01G085700.Wm82.a2.v1	0.542444	0.379811	0.229829	1.62878	3.06386	0.00113551	2.65243	up	--	--	Cellular Component: cytoplasm (GO:0005737);; Biological Process: cell communication (GO:0007154);; Biological Process: response to abiotic stimulus (GO:0009628);; Biological Process: secondary metabolic process (GO:0019748);; Biological Process: monocarboxylic acid metabolic process (GO:0032787);; Biological Process: cellular response to stress (GO:0033554);; Molecular Function: UDP-glucosyltrans…	--	--	[GC]	Carbohydrate transport and metabolism;; Energy production and conversion	UDP-glucoronosyl and UDP-glucosyl transferase	UDP-glycosyltransferase 83A1 GN=UGT83A1 OS=Arabidopsis thaliana (Mouse-ear cress) PE=2 SV=1	2371		PREDICTED: UDP-glycosyltransferase 83A1-like [Glycine max]
Glyma.17G160700.Wm82.a2.v1	10.1138	8.10931	8.84963	4.1038	3.93913	1.39995e-07	-1.14373	down	--	--	--	--	--	--	--	Glycosyl hydrolases family 43	--	G	Carbohydrate transport and metabolism	uncharacterized protein LOC100813539 [Glycine max]
Glyma.07G069700.Wm82.a2.v1	1.94577	2.64115	3.1564	8.49246	5.69421	0.000109424	1.51118	up	--	--	--	K13508|0|gmx:100794137|probable glycerol-3-phosphate acyltransferase 8-like; K13508 glycerol-3-phosphate acyltransferase [EC:2.3.1.15] (A)	Glycerolipid metabolism (ko00561);; Glycerophospholipid metabolism (ko00564)	--	--	haloacid dehalogenase-like hydrolase;; Acyltransferase	Probable glycerol-3-phosphate acyltransferase 8 GN=F5I10.4/F5I10.5 OS=Arabidopsis thaliana (Mouse-ear cress) PE=2 SV=1	I	Lipid transport and metabolism	PREDICTED: probable glycerol-3-phosphate acyltransferase 8-like [Glycine max]
Glyma.05G124000.Wm82.a2.v1	0.0395149	0.0792508	0.0265968	97.7128	17.7037	0.000251621	11.9512	up	[K]	Transcription	--	--	--	--	--	Leucine Rich repeats (2 copies);; Leucine Rich Repeat;; Leucine rich repeat;; Leucine rich repeat N-terminal domain	Polygalacturonase inhibitor 2 (Precursor) GN=PGIP2 OS=Phaseolus vulgaris (Kidney bean) PE=1 SV=1	R	General function prediction only	PREDICTED: polygalacturonase inhibitor 2-like [Glycine max]
Glyma.14G051800.Wm82.a2.v1	0.32741	0.321273	0.406877	25.8751	16.4836	2.22808e-18	6.01598	up	--	--	Molecular Function: calcium ion binding (GO:0005509);;	--	--	--	--	EF-hand domain pair;; EF hand;; EF-hand domain pair;; EF hand;; EF-hand domain	--	R	General function prediction only	PREDICTED: uncharacterized protein LOC100813858 [Glycine max]
Glyma.11G123400.Wm82.a2.v1	0.973247	4.52255	1.88817	361.211	218.893	1.93809e-19	6.90517	up	--	--	--	--	--	--	--	--	--	S	Function unknown	PREDICTED: uncharacterized protein LOC101510628 [Cicer arietinum]
Glyma.13G225100.Wm82.a2.v1	1.77958	1.55387	2.30529	0.643253	0.141745	0.000457691	-2.30486	down	[K]	Transcription	Molecular Function: binding (GO:0005488);; Cellular Component: mitochondrial inner membrane (GO:0005743);; Biological Process: RNA processing (GO:0006396);; Biological Process: transport (GO:0006810);; Biological Process: regulation of gene expression (GO:0010468);; Biological Process: dephosphorylation (GO:0016311);; Molecular Function: phosphatase activity (GO:0016791);; Cellular Component: nuc…	K15731|0|gmx:100799408|phosphatase PSR1-like; K15731 carboxy-terminal domain RNA polymerase II polypeptide A small phosphatase [EC:3.1.3.16] (A)	--	[K]	Transcription	NLI interacting factor-like phosphatase	Mitochondrial import inner membrane translocase subunit TIM50 (Precursor) GN=TIM50 OS=Phytophthora infestans (Potato late blight fungus) PE=2 SV=1	K	Transcription	PREDICTED: carboxy-terminal domain RNA polymerase II polypeptide A small phosphatase 2-like [Glycine max]
Glyma.07G043500.Wm82.a2.v1	1.66797	3.32268	2.19257	24.8014	28.1565	1.42024e-46	3.52386	up	--	--	--	--	--	--	--	Auxin responsive protein	--	S	Function unknown	PREDICTED: uncharacterized protein LOC100806352 [Glycine max]
Glyma.01G245500.Wm82.a2.v1	29.291	28.2907	24.9893	12.2481	14.5321	1.06149e-07	-1.0094	down	--	--	Molecular Function: GDP-fucose transmembrane transporter activity (GO:0005457);; Molecular Function: UDP-galactose transmembrane transporter activity (GO:0005459);; Molecular Function: UDP-glucose transmembrane transporter activity (GO:0005460);; Cellular Component: endosome (GO:0005768);; Cellular Component: Golgi apparatus (GO:0005794);; Cellular Component: trans-Golgi network (GO:0005802);; Ce…	--	--	[GE]	Carbohydrate transport and metabolism;; Amino acid transport and metabolism	Triose-phosphate Transporter family;; UAA transporter family;; EamA-like transporter family	UDP-galactose transporter 2 GN=UDP-GALT2 OS=Arabidopsis thaliana (Mouse-ear cress) PE=2 SV=1	G	Carbohydrate transport and metabolism	uncharacterized protein LOC100780365 [Glycine max]
Glyma.09G268900.Wm82.a2.v1	8.50341	9.25631	9.35683	20.8491	17.8984	1.15969e-09	1.15699	up	--	--	--	--	--	--	--	Domain of unknown function (DUF296)	Putative DNA-binding protein ESCAROLA GN=ESC OS=Arabidopsis thaliana (Mouse-ear cress) PE=2 SV=1	R	General function prediction only	PREDICTED: uncharacterized protein LOC100791563 [Glycine max]
Glyma.13G036400.Wm82.a2.v1	9.13268	9.31183	8.99991	3.8862	3.93555	7.77989e-08	-1.16709	down	[O]	Posttranslational modification, protein turnover, chaperones	Cellular Component: cytosol (GO:0005829);; Molecular Function: [protein-PII] uridylyltransferase activity (GO:0008773);; Molecular Function: amino acid binding (GO:0016597);; Biological Process: methylglyoxal catabolic process to D-lactate (GO:0019243);; Biological Process: cysteine biosynthetic process (GO:0019344);;	--	--	--	--	ACT domain;; ACT domain;; ACT domain	--	R	General function prediction only	PREDICTED: uncharacterized protein LOC100797658 [Glycine max]
Glyma.20G134200.Wm82.a2.v1	8.87028	10.8881	9.88808	1.50672	1.48873	3.18034e-32	-2.71169	down	[G]	Carbohydrate transport and metabolism	Molecular Function: hydrolase activity, hydrolyzing O-glycosyl compounds (GO:0004553);; Biological Process: xylan catabolic process (GO:0045493);;	--	--	--	--	Glycosyl hydrolase family 10;; Carbohydrate binding domain	--	R	General function prediction only	PREDICTED: endo-1,4-beta-xylanase A-like [Glycine max]
Glyma.16G049100.Wm82.a2.v1	0.065792	0.193503	0.287315	1.86275	1.4359	6.22125e-13	3.25503	up	--	--	Molecular Function: nucleic acid binding (GO:0003676);; Cellular Component: mitochondrion (GO:0005739);; Molecular Function: zinc ion binding (GO:0008270);;	--	--	[R]	General function prediction only	PPR repeat family;; PPR repeat;; PPR repeat;; Pentatricopeptide repeat domain;; Tetratricopeptide repeat	Putative pentatricopeptide repeat-containing protein At2g01510 OS=Arabidopsis thaliana (Mouse-ear cress) PE=3 SV=1	R	General function prediction only	PREDICTED: putative pentatricopeptide repeat-containing protein At2g01510-like [Glycine max]
Glyma.13G236600.Wm82.a2.v1	17.6463	23.2981	12.3641	67.2437	41.3154	0.000593142	1.64084	up	--	--	Biological Process: respiratory burst involved in defense response (GO:0002679);; Molecular Function: DNA binding (GO:0003677);; Molecular Function: sequence-specific DNA binding transcription factor activity (GO:0003700);; Molecular Function: protein binding (GO:0005515);; Cellular Component: nucleus (GO:0005634);; Cellular Component: nucleolus (GO:0005730);; Cellular Component: cytosol (GO:0005…	--	--	--	--	AP2 domain	Ethylene-responsive transcription factor 12 GN=F3M18.21 OS=Arabidopsis thaliana (Mouse-ear cress) PE=2 SV=1	K	Transcription	PREDICTED: ethylene-responsive transcription factor 12-like [Glycine max]
Glyma.03G224600.Wm82.a2.v1	1.44273	2.02715	1.39772	0.603212	0.649294	0.000803462	-1.37331	down	[M]	Cell wall/membrane/envelope biogenesis	Molecular Function: polygalacturonase activity (GO:0004650);; Cellular Component: extracellular region (GO:0005576);; Cellular Component: vacuole (GO:0005773);; Biological Process: carbohydrate metabolic process (GO:0005975);; Molecular Function: hydrolase activity, acting on glycosyl bonds (GO:0016798);; Biological Process: reproductive process (GO:0022414);; Cellular Component: intrinsic compon…	--	--	--	--	Glycosyl hydrolases family 28;; Pectate lyase superfamily protein	Probable polygalacturonase OS=Vitis vinifera (Grape) PE=1 SV=1	R	General function prediction only	uncharacterized protein LOC100817309 precursor [Glycine max]
Glyma.06G031100.Wm82.a2.v1	15.1072	25.668	29.1537	135.749	115.035	2.76436e-36	2.43838	up	--	--	--	--	--	--	--	--	--	S	Function unknown	uncharacterized protein LOC100306259 [Glycine max]
Glyma.15G185800.Wm82.a2.v1	15.827	19.1308	19.0929	8.773	7.84826	3.69117e-06	-1.003	down	[Q]	Secondary metabolites biosynthesis, transport and catabolism	Cellular Component: peroxisome (GO:0005777);; Cellular Component: chloroplast (GO:0009507);; Biological Process: phylloquinone biosynthetic process (GO:0042372);; Molecular Function: acyl-CoA hydrolase activity (GO:0047617);;	--	--	[R]	General function prediction only	Thioesterase superfamily	--	R	General function prediction only	uncharacterized protein LOC100527403 [Glycine max]
Glyma.14G074200.Wm82.a2.v1	1.06687	1.40157	1.83631	0.304782	0.420037	0.00848262	-2.00268	down	--	--	--	--	--	--	--	--	--	--	--	PREDICTED: LRR receptor-like serine/threonine-protein kinase GSO1-like [Glycine max]
Glyma.16G084800.Wm82.a2.v1	11.068	10.6105	10.733	21.0656	22.059	2.28137e-05	1.0089	up	[K]	Transcription	--	K03012|2.47604e-96|gmx:100499661|uncharacterized LOC100499661; K03012 DNA-directed RNA polymerase II subunit RPB4 (A)	Purine metabolism (ko00230);; Pyrimidine metabolism (ko00240);; RNA polymerase (ko03020)	[K]	Transcription	RNA polymerase Rpb4	--	K	Transcription	uncharacterized protein LOC100499661 [Glycine max]
Glyma.08G350800.Wm82.a2.v1	31.3974	39.7167	32.4305	4.36137	5.22881	1.89946e-33	-2.81838	down	[Q]	Secondary metabolites biosynthesis, transport and catabolism	--	K15814|0|gmx:100037459|CYP93E1; beta-amyrin and sophoradiol 24-hydroxylase (EC:1.14.99.43); K15814 beta-amyrin 24-hydroxylase [EC:1.14.99.43] (A)	Sesquiterpenoid and triterpenoid biosynthesis (ko00909)	[Q]	Secondary metabolites biosynthesis, transport and catabolism	Cytochrome P450	Beta-amyrin 24-hydroxylase GN=CYP93E1 OS=Glycine max (Soybean) PE=1 SV=1	Q	Secondary metabolites biosynthesis, transport and catabolism	RecName: Full=Beta-amyrin 24-hydroxylase; AltName: Full=Cytochrome P450 93E1; AltName: Full=Sophoradiol 24-hydroxylase
Glyma.16G130500.Wm82.a2.v1	3.01256	2.12839	2.12354	0.60067	0.452285	3.22191e-07	-2.17599	down	[Z]	Cytoskeleton	Biological Process: cell morphogenesis involved in differentiation (GO:0000904);; Biological Process: cell plate assembly (GO:0000919);; Molecular Function: microtubule motor activity (GO:0003777);; Molecular Function: ATP binding (GO:0005524);; Cellular Component: kinesin complex (GO:0005871);; Cellular Component: microtubule (GO:0005874);; Biological Process: DNA replication (GO:0006260);; Biol…	K11498|0|gmx:100775190|kinesin-like protein NACK1-like; K11498 centromeric protein E (A)	--	[Z]	Cytoskeleton	Kinesin motor domain;; Domain of unknown function (DUF3490)	Kinesin-like protein NACK1 GN=F15H18.12 OS=Arabidopsis thaliana (Mouse-ear cress) PE=1 SV=1	Z	Cytoskeleton	PREDICTED: uncharacterized protein LOC100775190 [Glycine max]
Glyma.02G163200.Wm82.a2.v1	4.74788	4.53712	3.97624	1.93624	1.48166	5.01181e-09	-1.35515	down	[V]	Defense mechanisms	Molecular Function: ATP binding (GO:0005524);; Cellular Component: plasma membrane (GO:0005886);; Biological Process: ATP catabolic process (GO:0006200);; Biological Process: amino acid transport (GO:0006865);; Molecular Function: xenobiotic-transporting ATPase activity (GO:0008559);; Cellular Component: plasmodesma (GO:0009506);; Biological Process: response to nematode (GO:0009624);; Biological…	--	--	[Q]	Secondary metabolites biosynthesis, transport and catabolism	ABC transporter	ABC transporter G family member 24 GN=F12M16.28 OS=Arabidopsis thaliana (Mouse-ear cress) PE=1 SV=2	Q	Secondary metabolites biosynthesis, transport and catabolism	PREDICTED: ABC transporter G family member 24-like [Glycine max]
Glyma.16G165900.Wm82.a2.v1	18.3806	16.8595	14.1265	3.82312	5.49312	3.2508e-13	-1.79242	down	[M]	Cell wall/membrane/envelope biogenesis	Cellular Component: Golgi apparatus (GO:0005794);; Molecular Function: zinc ion binding (GO:0008270);; Biological Process: plant-type primary cell wall biogenesis (GO:0009833);; Biological Process: seed coat development (GO:0010214);; Cellular Component: integral component of membrane (GO:0016021);; Biological Process: cell growth (GO:0016049);; Molecular Function: cellulose synthase (UDP-forming…	K10999|0|gmx:100798759|cellulose synthase A catalytic subunit 2 [UDP-forming]-like; K10999 cellulose synthase A [EC:2.4.1.12] (A)	--	--	--	Cellulose synthase;; Zinc-binding RING-finger;; Glycosyltransferase like family 2;; Glycosyl transferase family group 2	Cellulose synthase A catalytic subunit 2 [UDP-forming] GN=T22F8.250 OS=Arabidopsis thaliana (Mouse-ear cress) PE=1 SV=1	O	Posttranslational modification, protein turnover, chaperones	PREDICTED: cellulose synthase A catalytic subunit 6 [UDP-forming]-like [Glycine max]
Glyma.17G108000.Wm82.a2.v1	2.02127	1.97644	2.01078	0.576206	1.20476	0.0123692	-1.1478	down	[O]	Posttranslational modification, protein turnover, chaperones	Molecular Function: metalloendopeptidase activity (GO:0004222);; Cellular Component: cytosol (GO:0005829);; Biological Process: proteolysis (GO:0006508);; Biological Process: protein targeting to mitochondrion (GO:0006626);; Biological Process: actin filament-based movement (GO:0030048);; Biological Process: Golgi localization (GO:0051645);; Biological Process: mitochondrion localization (GO:0051…	K15900|0|gmx:100791556|probable tRNA N6-adenosine threonylcarbamoyltransferase-like; K01409 N6-L-threonylcarbamoyladenine synthase [EC:2.3.1.234] (A)	--	[O]	Posttranslational modification, protein turnover, chaperones	Glycoprotease family	--	O	Posttranslational modification, protein turnover, chaperones	PREDICTED: probable tRNA threonylcarbamoyladenosine biosynthesis protein osgep-like [Glycine max]
Glyma.10G034700.Wm82.a2.v1	3.76227	6.66068	5.25231	2.24364	1.54971	0.000939829	-1.52338	down	--	--	--	--	--	--	--	--	Transcriptional regulator SUPERMAN GN=K14B15.1 OS=Arabidopsis thaliana (Mouse-ear cress) PE=1 SV=1	R	General function prediction only	PREDICTED: transcriptional regulator SUPERMAN-like [Cicer arietinum]
Glyma.07G201200.Wm82.a2.v1	5.92529	5.2467	5.66354	2.8766	2.16905	2.89196e-09	-1.13135	down	--	--	Molecular Function: sequence-specific DNA binding transcription factor activity (GO:0003700);; Cellular Component: nucleus (GO:0005634);; Biological Process: regulation of transcription, DNA-templated (GO:0006355);; Biological Process: gravitropism (GO:0009630);; Biological Process: vegetative to reproductive phase transition of meristem (GO:0010228);; Molecular Function: sequence-specific DNA bi…	--	--	--	--	DDT domain;; Homeobox domain;; HB1, ASXL, restriction endonuclease HTH domain;; WSTF, HB1, Itc1p, MBD9 motif 2;; WSTF, HB1, Itc1p, MBD9 motif 1	Chromatin assembly factor 1 subunit FSM OS=Oryza sativa subsp. japonica (Rice) PE=2 SV=1	R	General function prediction only	PREDICTED: uncharacterized protein LOC100777465 [Glycine max]
Glyma.13G108800.Wm82.a2.v1	2.31133	3.1699	1.33026	0.784333	1.46191	0.0259401	-1.35127	down	--	--	Biological Process: RNA splicing, via endonucleolytic cleavage and ligation (GO:0000394);; Cellular Component: peroxisome (GO:0005777);; Cellular Component: cytosol (GO:0005829);; Biological Process: methionine biosynthetic process (GO:0009086);; Cellular Component: chloroplast stroma (GO:0009570);; Biological Process: response to fungus (GO:0009620);; Biological Process: cysteine biosynthetic pr…	--	--	--	--	Stress responsive A/B Barrel Domain	Probable protein Pop3 GN=At3g17210 OS=Arabidopsis thaliana (Mouse-ear cress) PE=1 SV=1	S	Function unknown	PREDICTED: uncharacterized protein LOC100780833 [Glycine max]
Glyma.08G232900.Wm82.a2.v1	4.18511	2.88694	3.41155	1.54999	1.52576	0.000260318	-1.17201	down	[L]	Replication, recombination and repair	Biological Process: base-excision repair (GO:0006284);; Molecular Function: DNA-3-methyladenine glycosylase activity (GO:0008725);; Biological Process: response to blue light (GO:0009637);; Biological Process: regulation of proton transport (GO:0010155);; Biological Process: protein autophosphorylation (GO:0046777);;	K01246|0|gmx:100793991|uncharacterized LOC100793991; K01246 DNA-3-methyladenine glycosylase I [EC:3.2.2.20] (A)	Base excision repair (ko03410)	--	--	Methyladenine glycosylase	--	L	Replication, recombination and repair	PREDICTED: uncharacterized protein LOC100793991 [Glycine max]
Glyma.01G141100.Wm82.a2.v1	1.59189	2.13007	1.07057	4.23718	4.12509	1.37203e-05	1.44276	up	--	--	--	--	--	--	--	Protein of unknown function (DUF1442)	Sulfated surface glycoprotein 185 (Precursor) OS=Volvox carteri (Green alga) PE=1 SV=1	S	Function unknown	PREDICTED: uncharacterized protein LOC100791746 [Glycine max]
Glyma.17G131200.Wm82.a2.v1	4.87449	4.19772	4.69941	1.52463	1.5495	1.86645e-11	-1.57157	down	--	--	Biological Process: microtubule cytoskeleton organization (GO:0000226);; Biological Process: cytokinesis by cell plate formation (GO:0000911);; Cellular Component: nucleus (GO:0005634);; Biological Process: regulation of transcription, DNA-templated (GO:0006355);; Biological Process: asymmetric cell division (GO:0008356);; Biological Process: gravitropism (GO:0009630);; Biological Process: respon…	--	--	--	--	GRAS domain family	Scarecrow-like protein 28 GN=SCL28 OS=Arabidopsis thaliana (Mouse-ear cress) PE=2 SV=1	K	Transcription	PREDICTED: scarecrow-like protein 28-like [Glycine max]
Glyma.02G252500.Wm82.a2.v1	10.7697	8.03062	7.60021	4.72634	3.04769	0.000578733	-1.19928	down	--	--	--	--	--	--	--	--	--	S	Function unknown	PREDICTED: uncharacterized protein LOC101512469 isoform X2 [Cicer arietinum]
Glyma.05G212200.Wm82.a2.v1	4.36215	5.4211	4.8578	2.30763	2.15186	1.3175e-05	-1.09081	down	--	--	--	--	--	--	--	--	--	S	Function unknown	PREDICTED: uncharacterized protein LOC100782637 [Glycine max]
Glyma.06G217400.Wm82.a2.v1	1.60128	1.45504	1.2052	3.05101	3.08588	2.0975e-06	1.13064	up	[K]	Transcription	--	K10908|0|gmx:100783185|DNA-directed RNA polymerase 3B, chloroplastic-like; K10908 DNA-directed RNA polymerase, mitochondrial [EC:2.7.7.6] (A)	--	[KL]	Transcription;; Replication, recombination and repair	DNA-dependent RNA polymerase;; DNA-directed RNA polymerase N-terminal	DNA-directed RNA polymerase 3B, chloroplastic (Precursor) GN=RPOT3-TOM OS=Nicotiana tabacum (Common tobacco) PE=2 SV=2	K	Transcription	PREDICTED: DNA-directed RNA polymerase 3, chloroplastic-like [Glycine max]
Glyma.19G219800.Wm82.a2.v1	14.3438	12.6419	12.4554	4.92203	5.45534	3.18841e-09	-1.33245	down	[IQR]	Lipid transport and metabolism;; Secondary metabolites biosynthesis, transport and catabolism;; General function prediction only	Molecular Function: copper ion binding (GO:0005507);; Cellular Component: extracellular region (GO:0005576);; Cellular Component: cytosol (GO:0005829);; Biological Process: proline biosynthetic process (GO:0006561);; Biological Process: response to heat (GO:0009408);; Biological Process: response to water deprivation (GO:0009414);; Biological Process: response to fructose (GO:0009750);; Biologica…	--	--	[R]	General function prediction only	short chain dehydrogenase;; Enoyl-(Acyl carrier protein) reductase;; KR domain;; NAD dependent epimerase/dehydratase family	Short-chain dehydrogenase reductase 3b GN=F14M4 OS=Arabidopsis thaliana (Mouse-ear cress) PE=2 SV=1	Q	Secondary metabolites biosynthesis, transport and catabolism	PREDICTED: sex determination protein tasselseed-2-like [Glycine max]
Glyma.08G302900.Wm82.a2.v1	1.31926	1.15155	1.10243	0.687755	0.403062	0.00339566	-1.12359	down	[S]	Function unknown	Biological Process: maltose metabolic process (GO:0000023);; Biological Process: maltose biosynthetic process (GO:0000024);; Biological Process: activation of MAPKK activity (GO:0000186);; Biological Process: polysaccharide biosynthetic process (GO:0000271);; Molecular Function: protein serine/threonine kinase activity (GO:0004674);; Molecular Function: MAP kinase kinase kinase activity (GO:00047…	--	--	--	--	Protein kinase domain;; Protein tyrosine kinase;; Leucine Rich repeats (2 copies);; Leucine Rich Repeat;; Leucine rich repeat;; Leucine Rich repeat;; Leucine rich repeat;; Leucine rich repeat N-terminal domain	Leucine-rich repeat receptor-like serine/threonine-protein kinase BAM3 (Precursor) GN=BAM3 OS=Arabidopsis thaliana (Mouse-ear cress) PE=2 SV=3	T	Signal transduction mechanisms	PREDICTED: leucine-rich repeat receptor-like serine/threonine-protein kinase BAM3-like [Glycine max]
Glyma.03G216300.Wm82.a2.v1	9.13145	9.8735	7.72373	40.1001	29.2581	9.24722e-10	1.98434	up	[M]	Cell wall/membrane/envelope biogenesis	Biological Process: response to hypoxia (GO:0001666);; Cellular Component: mitochondrion (GO:0005739);; Cellular Component: vacuole (GO:0005773);; Cellular Component: cytosol (GO:0005829);; Cellular Component: plasma membrane (GO:0005886);; Biological Process: starch metabolic process (GO:0005982);; Biological Process: sucrose biosynthetic process (GO:0005986);; Biological Process: response to os…	K00695|0|gmx:100793371|sucrose synthase 2-like; K00695 sucrose synthase [EC:2.4.1.13] (A)	Starch and sucrose metabolism (ko00500)	[M]	Cell wall/membrane/envelope biogenesis	Sucrose synthase;; Glycosyl transferases group 1	Sucrose synthase 2 GN=SUS2 OS=Pisum sativum (Garden pea) PE=2 SV=1	M	Cell wall/membrane/envelope biogenesis	PREDICTED: sucrose synthase 2-like [Glycine max]
Glyma.05G202000.Wm82.a2.v1	2.36376	1.65871	2.26682	6.54647	6.05193	4.46379e-11	1.82859	up	[RTKL]	General function prediction only;; Signal transduction mechanisms;; Transcription;; Replication, recombination and repair	--	K08819|0|gmx:100789359|probable serine/threonine-protein kinase At1g54610-like; K08819 cyclin-dependent kinase 12/13 [EC:2.7.11.22 2.7.11.23] (A)	--	[D]	Cell cycle control, cell division, chromosome partitioning	Protein kinase domain;; Protein tyrosine kinase	Probable serine/threonine-protein kinase At1g54610 GN=At1g54610 OS=Arabidopsis thaliana (Mouse-ear cress) PE=1 SV=1	T	Signal transduction mechanisms	PREDICTED: probable serine/threonine-protein kinase At1g54610-like [Glycine max]
Glyma.04G221600.Wm82.a2.v1	16.31	15.7338	17.1412	7.86329	7.76971	1.87126e-08	-1.06454	down	[P]	Inorganic ion transport and metabolism	Cellular Component: mitochondrion (GO:0005739);; Cellular Component: vacuolar membrane (GO:0005774);; Cellular Component: plasma membrane (GO:0005886);; Biological Process: glucose catabolic process (GO:0006007);; Biological Process: protein glycosylation (GO:0006486);; Biological Process: pollen development (GO:0009555);; Biological Process: cell tip growth (GO:0009932);; Molecular Function: pot…	K03549|0|gmx:100806122|potassium transporter 2-like; K03549 KUP system potassium uptake protein (A)	--	--	--	K+ potassium transporter	Potassium transporter 2 GN=T2P4.11 OS=Arabidopsis thaliana (Mouse-ear cress) PE=1 SV=2	P	Inorganic ion transport and metabolism	PREDICTED: potassium transporter 2-like [Glycine max]
Glyma.04G086700.Wm82.a2.v1	1.81264	0.986886	0.659114	5.16294	4.06506	9.69515e-09	2.02853	up	[S]	Function unknown	Biological Process: MAPK cascade (GO:0000165);; Biological Process: polysaccharide biosynthetic process (GO:0000271);; Biological Process: respiratory burst involved in defense response (GO:0002679);; Biological Process: regionalization (GO:0003002);; Molecular Function: protein kinase activity (GO:0004672);; Molecular Function: protein serine/threonine kinase activity (GO:0004674);; Molecular Fu…	--	--	--	--	Protein kinase domain;; Protein tyrosine kinase;; Leucine Rich repeats (2 copies);; Leucine rich repeat;; Leucine Rich Repeat;; Leucine Rich repeat;; Leucine rich repeat;; Leucine rich repeat N-terminal domain	Receptor-like protein kinase HSL1 (Precursor) GN=HSL1 OS=Arabidopsis thaliana (Mouse-ear cress) PE=2 SV=1	T	Signal transduction mechanisms	PREDICTED: receptor-like protein kinase HSL1-like [Glycine max]
Glyma.13G090600.Wm82.a2.v1	22.878	32.2174	36.9796	7.02352	10.0188	5.2668e-05	-1.83409	down	--	--	Molecular Function: nucleic acid binding (GO:0003676);; Biological Process: aromatic compound biosynthetic process (GO:0019438);; Cellular Component: intracellular membrane-bounded organelle (GO:0043231);; Biological Process: primary metabolic process (GO:0044238);; Cellular Component: cytoplasmic part (GO:0044444);; Biological Process: single-organism process (GO:0044699);; Biological Process: s…	--	--	--	--	--	Glycine-rich cell wall structural protein 2 (Precursor) OS=Oryza sativa subsp. japonica (Rice) PE=2 SV=1	--	--	uncharacterized protein LOC100306116 precursor [Glycine max]
Glyma.03G063000.Wm82.a2.v1	1.03675	1.90091	0.675677	1.74154	2.68726	0.0241371	1.4996	up	--	--	Molecular Function: catalytic activity (GO:0003824);; Molecular Function: binding (GO:0005488);; Biological Process: starch metabolic process (GO:0005982);; Biological Process: metabolic process (GO:0008152);; Cellular Component: chloroplast (GO:0009507);; Molecular Function: kinase activity (GO:0016301);; Biological Process: phosphorylation (GO:0016310);; Molecular Function: starch binding (GO:2…	--	--	--	--	Starch binding domain	Phosphoglucan, water dikinase, chloroplastic (Precursor) OS=Arabidopsis thaliana (Mouse-ear cress) PE=1 SV=1	R	General function prediction only	unknown [Glycine max]
Glyma.15G013300.Wm82.a2.v1	17.7083	20.225	25.5059	170.178	117.267	2.68048e-10	2.84526	up	--	--	--	--	--	[R]	General function prediction only	Kelch motif;; Kelch motif;; Galactose oxidase, central domain;; Galactose oxidase, central domain;; F-box domain;; Kelch motif	F-box/kelch-repeat protein At1g80440 GN=At1g80440 OS=Arabidopsis thaliana (Mouse-ear cress) PE=2 SV=1	R	General function prediction only	PREDICTED: F-box/kelch-repeat protein At1g80440-like [Glycine max]
Glyma.13G293100.Wm82.a2.v1	5.8859	6.88729	6.00653	2.27067	1.04028	2.90268e-10	-1.93183	down	[R]	General function prediction only	Biological Process: microtubule cytoskeleton organization (GO:0000226);; Biological Process: RNA splicing, via endonucleolytic cleavage and ligation (GO:0000394);; Molecular Function: GTPase activity (GO:0003924);; Molecular Function: sphingomyelin phosphodiesterase activity (GO:0004767);; Molecular Function: GTP binding (GO:0005525);; Cellular Component: extracellular region (GO:0005576);; Cellu…	K04392|1.99349e-123|gmx:100816833|rac-like GTP-binding protein RAC2-like; K04392 Ras-related C3 botulinum toxin substrate 1 (A)	Phagosome (ko04145)	[R]	General function prediction only	Ras family;; Miro-like protein	Rac-like GTP-binding protein RAC2 (Precursor) GN=RAC2 OS=Lotus japonicus (Lotus corniculatus var. japonicus) PE=2 SV=1	R	General function prediction only	PREDICTED: rac-like GTP-binding protein RAC2-like [Glycine max]
Glyma.19G194000.Wm82.a2.v1	1.32694	1.60324	2.93095	0.0965517	0.686258	0.0208569	-2.3655	down	[R]	General function prediction only	Molecular Function: acid phosphatase activity (GO:0003993);; Molecular Function: protein serine/threonine phosphatase activity (GO:0004722);; Cellular Component: extracellular region (GO:0005576);; Molecular Function: metal ion binding (GO:0046872);;	--	--	[G]	Carbohydrate transport and metabolism	Calcineurin-like phosphoesterase;; Iron/zinc purple acid phosphatase-like protein C	Probable purple acid phosphatase 20 (Precursor) GN=F3C22.180 OS=Arabidopsis thaliana (Mouse-ear cress) PE=2 SV=1	G	Carbohydrate transport and metabolism	PREDICTED: probable purple acid phosphatase 20-like [Glycine max]
Glyma.06G183000.Wm82.a2.v1	3.6381	4.05412	4.63723	7.61177	10.6478	0.000166598	1.22056	up	--	--	Cellular Component: nucleus (GO:0005634);; Cellular Component: plasma membrane (GO:0005886);;	--	--	--	--	Domain of unknown function (DUF588)	CASP-like protein At2g36330 GN=At2g36330 OS=Arabidopsis thaliana (Mouse-ear cress) PE=1 SV=1	S	Function unknown	PREDICTED: CASP-like protein At2g36330-like [Glycine max]
Glyma.08G029200.Wm82.a2.v1	5.94533	6.45774	4.14539	19.0506	14.5218	3.60181e-08	1.61092	up	[R]	General function prediction only	Molecular Function: aconitate hydratase activity (GO:0003994);; Molecular Function: copper ion binding (GO:0005507);; Cellular Component: mitochondrion (GO:0005739);; Cellular Component: vacuole (GO:0005773);; Cellular Component: cytosol (GO:0005829);; Cellular Component: plasma membrane (GO:0005886);; Biological Process: glycolytic process (GO:0006096);; Biological Process: citrate metabolic pro…	K05933|0|gmx:100793294|1-aminocyclopropane-1-carboxylate oxidase 1-like; K05933 aminocyclopropanecarboxylate oxidase [EC:1.14.17.4] (A)	Cysteine and methionine metabolism (ko00270)	[QR]	Secondary metabolites biosynthesis, transport and catabolism;; General function prediction only	2OG-Fe(II) oxygenase superfamily;; non-haem dioxygenase in morphine synthesis N-terminal	1-aminocyclopropane-1-carboxylate oxidase 1 GN=ACO1 OS=Arabidopsis thaliana (Mouse-ear cress) PE=2 SV=1	Q	Secondary metabolites biosynthesis, transport and catabolism	PREDICTED: 1-aminocyclopropane-1-carboxylate oxidase 1-like [Glycine max]
Glyma.20G164400.Wm82.a2.v1	1.18667	1.26711	1.29021	0.591547	0.391185	0.000154191	-1.33062	down	--	--	--	K03155|0|gmx:100796385|protein timeless homolog; K03155 timeless (A)	--	[L]	Replication, recombination and repair	Timeless protein C terminal region;; Timeless protein	--	L	Replication, recombination and repair	PREDICTED: protein timeless homolog [Glycine max]
Glyma.18G009900.Wm82.a2.v1	1.48952	1.55414	1.86449	0.135067	0.47028	7.42753e-05	-2.43493	down	--	--	Cellular Component: kinetochore (GO:0000776);; Molecular Function: DNA binding (GO:0003677);; Molecular Function: protein binding (GO:0005515);; Cellular Component: nuclear envelope (GO:0005635);; Cellular Component: cytoplasm (GO:0005737);; Biological Process: mitotic spindle assembly checkpoint (GO:0007094);; Biological Process: cell proliferation (GO:0008283);; Cellular Component: chromocenter…	K02537|3.50944e-151|gmx:100789307|mitotic spindle checkpoint protein MAD2-like; K02537 mitotic spindle assembly checkpoint protein MAD2 (A)	--	[DZ]	Cell cycle control, cell division, chromosome partitioning;; Cytoskeleton	HORMA domain	Mitotic spindle checkpoint protein MAD2 GN=MAD2 OS=Arabidopsis thaliana (Mouse-ear cress) PE=2 SV=1	D	Cell cycle control, cell division, chromosome partitioning	PREDICTED: mitotic spindle checkpoint protein MAD2-like [Glycine max]
Glyma.14G156200.Wm82.a2.v1	3.98975	3.22545	3.50041	14.235	10.2815	2.79247e-07	1.83446	up	[R]	General function prediction only	--	--	--	--	--	WD domain, G-beta repeat;; Transcription factor IIIC subunit delta N-term	--	R	General function prediction only	PREDICTED: uncharacterized protein LOC100804583 [Glycine max]
Glyma.03G184300.Wm82.a2.v1	0.760153	1.04395	1.38401	2.57291	2.07392	0.00182955	1.18578	up	--	--	Cellular Component: mitochondrion (GO:0005739);; Cellular Component: chloroplast (GO:0009507);; Biological Process: chloroplast RNA processing (GO:0031425);; Biological Process: mitochondrial mRNA modification (GO:0080156);;	--	--	[R]	General function prediction only	PPR repeat family;; PPR repeat;; PPR repeat;; Pentatricopeptide repeat domain;; Tetratricopeptide repeat	Putative pentatricopeptide repeat-containing protein At5g37570 GN=PCMP-E37 OS=Arabidopsis thaliana (Mouse-ear cress) PE=3 SV=1	R	General function prediction only	PREDICTED: putative pentatricopeptide repeat-containing protein At5g37570-like [Glycine max]
Glyma.03G227700.Wm82.a2.v1	11.0103	8.72055	8.79256	2.5308	3.04253	6.31296e-14	-1.75771	down	[KAD]	Transcription;; RNA processing and modification;; Cell cycle control, cell division, chromosome partitioning	Molecular Function: DNA binding (GO:0003677);; Molecular Function: chromatin binding (GO:0003682);; Molecular Function: sequence-specific DNA binding transcription factor activity (GO:0003700);; Cellular Component: nucleus (GO:0005634);; Biological Process: polyamine catabolic process (GO:0006598);; Biological Process: oligopeptide transport (GO:0006857);; Biological Process: response to water de…	K09422|0|gmx:778182|MYB160; MYB transcription factor MYB160; K09422 myb proto-oncogene protein, plant (A)	--	[K]	Transcription	Myb-like DNA-binding domain;; Myb-like DNA-binding domain	Transcription factor MYB86 GN=F21E10.4 OS=Arabidopsis thaliana (Mouse-ear cress) PE=2 SV=1	K	Transcription	PREDICTED: uncharacterized protein LOC778182 isoform 1 [Glycine max]
Glyma.02G143400.Wm82.a2.v1	8.03041	6.74066	7.7743	3.14717	3.20387	1.3882e-09	-1.20608	down	--	--	--	--	--	--	--	Domain of unknown function (DUF4378)	Protein LONGIFOLIA 1 GN=T20K14.190 OS=Arabidopsis thaliana (Mouse-ear cress) PE=1 SV=1	S	Function unknown	PREDICTED: uncharacterized protein LOC100777397 [Glycine max]
Glyma.01G101800.Wm82.a2.v1	7.26932	6.70987	6.82217	3.7809	3.02437	0.000250491	-1.02468	down	--	--	--	--	--	--	--	C2H2-type zinc finger	Probable transcriptional regulator RABBIT EARS GN=RBE OS=Arabidopsis thaliana (Mouse-ear cress) PE=2 SV=2	K	Transcription	PREDICTED: uncharacterized protein LOC100801427 [Glycine max]
Glyma.05G237900.Wm82.a2.v1	2.08861	2.09225	2.04642	0.226845	0.465243	3.83193e-05	-2.60778	down	--	--	--	--	--	--	--	Peptidase M50B-like	--	S	Function unknown	PREDICTED: uncharacterized protein LOC100814166 [Glycine max]
Glyma.06G184300.Wm82.a2.v1	21.1342	25.6447	26.4558	89.2189	84.0308	2.22611e-27	1.88548	up	--	--	--	--	--	--	--	--	--	S	Function unknown	PREDICTED: uncharacterized protein LOC100787218 [Glycine max]
Glyma.08G072400.Wm82.a2.v1	3.37025	3.45774	2.66025	10.2059	9.72897	5.79095e-19	1.61907	up	[P]	Inorganic ion transport and metabolism	Molecular Function: copper-exporting ATPase activity (GO:0004008);; Molecular Function: copper ion transmembrane transporter activity (GO:0005375);; Molecular Function: binding (GO:0005488);; Molecular Function: ATP binding (GO:0005524);; Cellular Component: vacuolar membrane (GO:0005774);; Cellular Component: cytosol (GO:0005829);; Cellular Component: proteasome core complex (GO:0005839);; Cellu…	K01533|0|gmx:100777857|putative copper-transporting ATPase PAA1-like; K01533 Cu2+-exporting ATPase [EC:3.6.3.4] (A)	--	[P]	Inorganic ion transport and metabolism	E1-E2 ATPase;; haloacid dehalogenase-like hydrolase;; haloacid dehalogenase-like hydrolase;; Heavy-metal-associated domain	Copper-transporting ATPase PAA1, chloroplastic (Precursor) OS=Arabidopsis thaliana (Mouse-ear cress) PE=2 SV=1	P	Inorganic ion transport and metabolism	PREDICTED: putative copper-transporting ATPase PAA1-like [Glycine max]
Glyma.18G294300.Wm82.a2.v1	16.0089	10.4526	15.0278	59.5867	44.6896	7.92791e-10	1.94104	up	[R]	General function prediction only	Biological Process: glutamine metabolic process (GO:0006541);; Molecular Function: hydrolase activity (GO:0016787);;	--	--	--	--	Peptidase C26;; Glutamine amidotransferase class-I	--	R	General function prediction only	PREDICTED: putative glutamine amidotransferase-like protein RP404-like [Glycine max]
Glyma.02G028800.Wm82.a2.v1	2.59571	4.66971	1.49419	20.44	13.8579	5.75262e-08	2.58706	up	--	--	Molecular Function: metalloendopeptidase activity (GO:0004222);; Biological Process: proteolysis (GO:0006508);; Molecular Function: zinc ion binding (GO:0008270);; Cellular Component: extracellular matrix (GO:0031012);;	--	--	[OW]	Posttranslational modification, protein turnover, chaperones;; Extracellular structures	Matrixin;; Putative peptidoglycan binding domain	Metalloendoproteinase 1 (Precursor) OS=Glycine max (Soybean) PE=1 SV=2	1784		PREDICTED: metalloendoproteinase 1-like [Glycine max]
Glyma.10G159100.Wm82.a2.v1	7.47648	6.73298	6.67745	3.32323	3.14627	1.81455e-07	-1.12288	down	[Z]	Cytoskeleton	--	--	--	[Z]	Cytoskeleton	Kinesin motor domain	Kinesin-like calmodulin-binding protein GN=K14B20.10 OS=Arabidopsis thaliana (Mouse-ear cress) PE=1 SV=1	Z	Cytoskeleton	PREDICTED: kinesin-1-like [Glycine max]
Glyma.03G082400.Wm82.a2.v1	0.485335	0.524291	0.478935	1.64971	1.14118	0.0023303	1.45938	up	[KAD]	Transcription;; RNA processing and modification;; Cell cycle control, cell division, chromosome partitioning	Biological Process: cytokinesis by cell plate formation (GO:0000911);; Biological Process: cell fate specification (GO:0001708);; Molecular Function: DNA binding (GO:0003677);; Molecular Function: sequence-specific DNA binding transcription factor activity (GO:0003700);; Molecular Function: transcription coactivator activity (GO:0003713);; Molecular Function: protein binding (GO:0005515);; Cellul…	K09422|0|gmx:100777236|myb-related protein B-like; K09422 myb proto-oncogene protein, plant (A)	--	[K]	Transcription	Myb-like DNA-binding domain;; Myb-like DNA-binding domain	Myb-related protein 3R-1 GN=MYB3R-1 OS=Arabidopsis thaliana (Mouse-ear cress) PE=2 SV=1	K	Transcription	PREDICTED: uncharacterized protein LOC100777236 [Glycine max]
Glyma.10G178300.Wm82.a2.v1	1.46762	1.70101	1.33127	0.697415	0.370372	0.000556993	-1.47657	down	--	--	--	--	--	--	--	Protein of unknown function (DUF668);; Domain of unknown function (DUF3475)	--	S	Function unknown	PREDICTED: uncharacterized protein LOC100779328 [Glycine max]
Glyma.12G023300.Wm82.a2.v1	8.5466	10.8933	8.29503	3.46221	4.12217	8.55183e-07	-1.2737	down	[Q]	Secondary metabolites biosynthesis, transport and catabolism	Biological Process: polysaccharide biosynthetic process (GO:0000271);; Cellular Component: vacuolar membrane (GO:0005774);; Cellular Component: cytosol (GO:0005829);; Biological Process: nucleotide biosynthetic process (GO:0009165);; Cellular Component: plant-type cell wall (GO:0009505);; Cellular Component: plasmodesma (GO:0009506);; Biological Process: multidimensional cell growth (GO:0009825);…	--	--	[Q]	Secondary metabolites biosynthesis, transport and catabolism	Multicopper oxidase;; Multicopper oxidase;; Multicopper oxidase	L-ascorbate oxidase homolog (Precursor) OS=Nicotiana tabacum (Common tobacco) PE=1 SV=1	Q	Secondary metabolites biosynthesis, transport and catabolism	PREDICTED: L-ascorbate oxidase homolog [Glycine max]
Glyma.18G269800.Wm82.a2.v1	49.9665	57.0882	55.9387	4.3505	5.34738	1.20842e-58	-3.47075	down	--	--	--	--	--	--	--	--	--	--	--	uncharacterized protein LOC100500577 precursor [Glycine max]
Glyma.17G144400.Wm82.a2.v1	7.39028	6.53803	6.77446	19.7253	15.0635	3.06639e-10	1.36262	up	--	--	Biological Process: cellular component organization (GO:0016043);; Molecular Function: kinase activity (GO:0016301);; Biological Process: primary metabolic process (GO:0044238);; Biological Process: cellular macromolecule metabolic process (GO:0044260);; Biological Process: single-organism cellular process (GO:0044763);; Cellular Component: cell periphery (GO:0071944);;	--	--	--	--	Protein of unknown function (DUF1639)	Proline-rich receptor-like protein kinase PERK2 GN=PERK2 OS=Arabidopsis thaliana (Mouse-ear cress) PE=2 SV=3	S	Function unknown	PREDICTED: uncharacterized protein LOC100812835 [Glycine max]
Glyma.16G032600.Wm82.a2.v1	5.74455	4.83493	5.53173	11.1113	10.9684	8.05652e-07	1.0767	up	--	--	Molecular Function: DNA binding (GO:0003677);; Molecular Function: chromatin binding (GO:0003682);; Molecular Function: sequence-specific DNA binding transcription factor activity (GO:0003700);; Cellular Component: nucleus (GO:0005634);; Biological Process: response to cold (GO:0009409);; Biological Process: response to red or far red light (GO:0009639);; Biological Process: response to salt stre…	--	--	[O]	Posttranslational modification, protein turnover, chaperones	Myb-like DNA-binding domain	Transcription factor ASG4 GN=F22L4.18 OS=Arabidopsis thaliana (Mouse-ear cress) PE=2 SV=1	K	Transcription	PREDICTED: transcription factor ASG4 [Glycine max]
Glyma.17G055000.Wm82.a2.v1	0.619292	0.85242	0.804556	0.0327296	0.106118	3.11782e-07	-3.69711	down	--	--	Cellular Component: mitochondrion (GO:0005739);; Biological Process: microtubule nucleation (GO:0007020);; Molecular Function: primary amine oxidase activity (GO:0008131);; Biological Process: cytokinin-activated signaling pathway (GO:0009736);; Biological Process: chromatin modification (GO:0016568);; Molecular Function: oxidoreductase activity, acting on the CH-NH group of donors, oxygen as acc…	K12259|0|gmx:100809633|probable polyamine oxidase 5-like; K12259 spermine oxidase [EC:1.5.3.16 1.5.3.-] (A)	Arginine and proline metabolism (ko00330);; beta-Alanine metabolism (ko00410)	[H]	Coenzyme transport and metabolism	Flavin containing amine oxidoreductase;; NAD(P)-binding Rossmann-like domain	Probable polyamine oxidase 5 GN=PAO5 OS=Arabidopsis thaliana (Mouse-ear cress) PE=2 SV=1	H	Coenzyme transport and metabolism	PREDICTED: probable polyamine oxidase 5-like [Glycine max]
Glyma.14G148300.Wm82.a2.v1	2.0314	3.08046	3.7459	25.2107	23.0048	1.61583e-57	3.06065	up	[GER]	Carbohydrate transport and metabolism;; Amino acid transport and metabolism;; General function prediction only	Molecular Function: protein binding (GO:0005515);; Cellular Component: extracellular region (GO:0005576);; Cellular Component: mitochondrion (GO:0005739);; Cellular Component: plasma membrane (GO:0005886);; Cellular Component: cell cortex (GO:0005938);; Biological Process: Golgi to vacuole transport (GO:0006896);; Biological Process: response to abiotic stimulus (GO:0009628);; Cellular Component:…	--	--	--	--	EamA-like transporter family	WAT1-related protein At1g44800 GN=At1g44800 OS=Arabidopsis thaliana (Mouse-ear cress) PE=1 SV=1	S	Function unknown	PREDICTED: auxin-induced protein 5NG4-like [Glycine max]
Glyma.19G124900.Wm82.a2.v1	3.87441	4.34566	4.07852	8.70956	9.80033	0.000480633	1.18807	up	--	--	Cellular Component: chloroplast thylakoid membrane (GO:0009535);; Cellular Component: thylakoid (GO:0009579);; Cellular Component: chloroplast envelope (GO:0009941);; Cellular Component: ribonucleoprotein complex (GO:0030529);; Biological Process: plastid translation (GO:0032544);; Cellular Component: chloroplast part (GO:0044434);;	--	--	--	--	--	50S ribosomal protein 5, chloroplastic (Precursor) GN=PSRP5 OS=Pisum sativum (Garden pea) PE=2 SV=1	S	Function unknown	PREDICTED: 50S ribosomal protein 5, chloroplastic [Glycine max]
Glyma.19G072900.Wm82.a2.v1	5.90001	6.82621	5.38991	2.60546	2.81102	1.5033e-05	-1.12924	down	[R]	General function prediction only	--	--	--	[S]	Function unknown	Membrane transport protein	--	S	Function unknown	PREDICTED: uncharacterized protein LOC100795484 [Glycine max]
Glyma.09G263400.Wm82.a2.v1	0.279334	0.507518	0.439732	0.125313	0.169544	0.0418348	-1.55802	down	[GEPR]	Carbohydrate transport and metabolism;; Amino acid transport and metabolism;; Inorganic ion transport and metabolism;; General function prediction only	--	--	--	[R]	General function prediction only	Major Facilitator Superfamily;; SPX domain	SPX domain-containing membrane protein At4g22990 GN=At4g22990 OS=Arabidopsis thaliana (Mouse-ear cress) PE=2 SV=2	P	Inorganic ion transport and metabolism	PREDICTED: SPX domain-containing membrane protein At4g22990-like isoform 1 [Glycine max]
Glyma.19G069300.Wm82.a2.v1	4.4133	5.20759	3.5075	16.4483	11.7901	6.18194e-07	1.72379	up	[RTKL]	General function prediction only;; Signal transduction mechanisms;; Transcription;; Replication, recombination and repair	Biological Process: MAPK cascade (GO:0000165);; Biological Process: response to molecule of bacterial origin (GO:0002237);; Molecular Function: protein serine/threonine kinase activity (GO:0004674);; Molecular Function: binding (GO:0005488);; Molecular Function: calmodulin binding (GO:0005516);; Cellular Component: plasma membrane (GO:0005886);; Biological Process: regulation of transcription, DN…	--	--	--	--	Protein tyrosine kinase;; Protein kinase domain;; Wall-associated receptor kinase galacturonan-binding	Probable receptor-like protein kinase At5g39020 (Precursor) GN=At5g39020 OS=Arabidopsis thaliana (Mouse-ear cress) PE=2 SV=1	T	Signal transduction mechanisms	PREDICTED: probable receptor-like protein kinase At5g39020-like [Glycine max]
Glyma.13G206400.Wm82.a2.v1	2.92671	4.67691	4.8611	1.29	1.58263	0.00242196	-1.59727	down	--	--	--	--	--	--	--	--	--	S	Function unknown	PREDICTED: uncharacterized protein LOC100803137 [Glycine max]
Glyma.19G212900.Wm82.a2.v1	2.19774	1.63053	1.72126	4.46933	4.03078	5.55352e-08	1.22702	up	[TK]	Signal transduction mechanisms;; Transcription	Molecular Function: phosphoric diester hydrolase activity (GO:0008081);; Molecular Function: GTP diphosphokinase activity (GO:0008728);; Cellular Component: chloroplast (GO:0009507);; Biological Process: response to wounding (GO:0009611);; Biological Process: guanosine tetraphosphate metabolic process (GO:0015969);; Molecular Function: metal ion binding (GO:0046872);;	--	--	[T]	Signal transduction mechanisms	HD domain;; Region found in RelA / SpoT proteins;; TGS domain;; HD domain	--	T	Signal transduction mechanisms	PREDICTED: GTP pyrophosphokinase-like [Glycine max]
Glyma.13G216400.Wm82.a2.v1	0.766025	0.706215	0.672099	0.22451	0.411058	0.0325888	-1.16359	down	--	--	Biological Process: developmental process involved in reproduction (GO:0003006);; Cellular Component: nucleus (GO:0005634);; Cellular Component: cytosol (GO:0005829);; Biological Process: DNA metabolic process (GO:0006259);; Biological Process: cellular protein modification process (GO:0006464);; Biological Process: lipid transport (GO:0006869);; Biological Process: multicellular organismal devel…	--	--	[R]	General function prediction only	Galactose oxidase, central domain;; Galactose oxidase, central domain;; Kelch motif;; Kelch motif;; Kelch motif;; Kelch motif	Acyl-CoA-binding domain-containing protein 4 GN=ACBP4 OS=Arabidopsis thaliana (Mouse-ear cress) PE=1 SV=1	R	General function prediction only	PREDICTED: acyl-CoA-binding domain-containing protein 4-like isoform X1 [Cicer arietinum]
Glyma.07G080700.Wm82.a2.v1	1.60329	1.70103	1.53265	3.55701	4.84991	5.04661e-07	1.41639	up	[RTKL]	General function prediction only;; Signal transduction mechanisms;; Transcription;; Replication, recombination and repair	Molecular Function: protein serine/threonine kinase activity (GO:0004674);; Molecular Function: binding (GO:0005488);; Cellular Component: plasma membrane (GO:0005886);; Biological Process: polysaccharide metabolic process (GO:0005976);; Biological Process: anatomical structure morphogenesis (GO:0009653);; Biological Process: plant-type cell wall organization (GO:0009664);; Biological Process: si…	--	--	--	--	Protein kinase domain;; Protein tyrosine kinase;; D-mannose binding lectin;; S-locus glycoprotein family	Putative receptor protein kinase ZmPK1 (Precursor) GN=PK1 OS=Zea mays (Maize) PE=2 SV=2	T	Signal transduction mechanisms	PREDICTED: putative receptor protein kinase ZmPK1-like [Glycine max]
Glyma.08G132100.Wm82.a2.v1	3.01696	2.62987	2.83412	1.21302	0.880235	0.000123384	-1.39795	down	--	--	--	--	--	--	--	Protein of unknown function (DUF707)	--	S	Function unknown	PREDICTED: uncharacterized protein LOC100793049 [Glycine max]
Glyma.04G227200.Wm82.a2.v1	29.9391	36.5323	35.0995	10.6408	11.7421	6.58808e-17	-1.59151	down	--	--	Molecular Function: peroxidase activity (GO:0004601);; Cellular Component: extracellular region (GO:0005576);; Cellular Component: nucleus (GO:0005634);; Biological Process: iron ion transport (GO:0006826);; Biological Process: response to desiccation (GO:0009269);; Biological Process: response to cold (GO:0009409);; Cellular Component: plant-type cell wall (GO:0009505);; Cellular Component: plas…	K00430|0|gmx:100779031|peroxidase 5-like; K00430 peroxidase [EC:1.11.1.7] (A)	Phenylalanine metabolism (ko00360);; Phenylpropanoid biosynthesis (ko00940)	--	--	Peroxidase	Peroxidase 5 (Precursor) OS=Vitis vinifera (Grape) PE=1 SV=2	G	Carbohydrate transport and metabolism	uncharacterized protein LOC100779031 precursor [Glycine max]
Glyma.01G007800.Wm82.a2.v1	6.82371	5.83122	6.14	2.25664	1.98639	3.66658e-12	-1.53811	down	[L]	Replication, recombination and repair	Molecular Function: DNA binding (GO:0003677);; Molecular Function: DNA (cytosine-5-)-methyltransferase activity (GO:0003886);; Cellular Component: nucleus (GO:0005634);; Biological Process: DNA methylation (GO:0006306);; Biological Process: transcription, DNA-templated (GO:0006351);; Biological Process: post-embryonic development (GO:0009791);; Biological Process: gene silencing (GO:0016458);; Bi…	K00558|0|gmx:100799480|DNA (cytosine-5)-methyltransferase CMT3-like; K00558 DNA (cytosine-5)-methyltransferase 1 [EC:2.1.1.37] (A)	Cysteine and methionine metabolism (ko00270)	--	--	C-5 cytosine-specific DNA methylase;; Chromo (CHRromatin Organisation MOdifier) domain	DNA (cytosine-5)-methyltransferase CMT3 GN=CMT3 OS=Arabidopsis thaliana (Mouse-ear cress) PE=1 SV=2	B	Chromatin structure and dynamics	PREDICTED: DNA (cytosine-5)-methyltransferase CMT3-like [Glycine max]
Glyma.16G033700.Wm82.a2.v1	12.8709	13.3466	13.0912	2.12044	2.51174	3.99789e-29	-2.46253	down	--	--	Cellular Component: cytosol (GO:0005829);; Biological Process: metabolic process (GO:0008152);; Biological Process: response to organic substance (GO:0010033);; Molecular Function: abscisic acid glucosyltransferase activity (GO:0010294);; Biological Process: brassinosteroid metabolic process (GO:0016131);; Molecular Function: transferase activity, transferring hexosyl groups (GO:0016758);; Molecu…	--	--	[GC]	Carbohydrate transport and metabolism;; Energy production and conversion	UDP-glucoronosyl and UDP-glucosyl transferase	UDP-glucose flavonoid 3-O-glucosyltransferase 7 GN=GT7 OS=Fragaria ananassa (Strawberry) PE=1 SV=1	S	Function unknown	PREDICTED: UDP-glycosyltransferase 73B5-like [Glycine max]
Glyma.11G004300.Wm82.a2.v1	11.6648	11.3959	10.7302	23.2319	24.1817	3.09716e-09	1.05485	up	--	--	Biological Process: nuclear-transcribed mRNA catabolic process (GO:0000956);; Molecular Function: protein binding (GO:0005515);; Cellular Component: nucleus (GO:0005634);; Cellular Component: plasma membrane (GO:0005886);; Biological Process: cellular protein modification process (GO:0006464);; Biological Process: intracellular protein transport (GO:0006886);; Biological Process: signal transduct…	--	--	[S]	Function unknown	Armadillo/beta-catenin-like repeat;; BTB/POZ domain;; HEAT repeats;; HEAT repeat;; HEAT-like repeat;; V-ATPase subunit H;; Adaptin N terminal region	ARM REPEAT PROTEIN INTERACTING WITH ABF2 GN=ARIA OS=Arabidopsis thaliana (Mouse-ear cress) PE=1 SV=2	R	General function prediction only	PREDICTED: ARM REPEAT PROTEIN INTERACTING WITH ABF2-like [Glycine max]
Glyma.10G192600.Wm82.a2.v1	0.482504	1.50056	0.92758	0.0392051	0.165871	0.0132998	-3.76409	down	--	--	--	--	--	--	--	--	--	S	Function unknown	hypothetical protein MTR_1g090010 [Medicago truncatula]
Glyma.04G194500.Wm82.a2.v1	8.5095	7.31559	7.30448	3.55952	3.69575	6.49123e-05	-1.05882	down	--	--	Biological Process: cytokinesis (GO:0000910);; Cellular Component: mitochondrion (GO:0005739);; Cellular Component: endoplasmic reticulum (GO:0005783);; Biological Process: acetyl-CoA metabolic process (GO:0006084);; Biological Process: pinocytosis (GO:0006907);; Biological Process: microtubule nucleation (GO:0007020);; Biological Process: positive gravitropism (GO:0009958);; Biological Process: …	K08246|0|gmx:100777966|cycloeucalenol cycloisomerase-like; K08246 cycloeucalenol cycloisomerase [EC:5.5.1.9] (A)	Steroid biosynthesis (ko00100)	--	--	--	Cycloeucalenol cycloisomerase GN=CPI1 OS=Arabidopsis thaliana (Mouse-ear cress) PE=2 SV=1	I	Lipid transport and metabolism	PREDICTED: cycloeucalenol cycloisomerase-like [Glycine max]
Glyma.10G269400.Wm82.a2.v1	5.0657	5.5554	5.12739	2.56192	2.11409	1.93898e-05	-1.12945	down	--	--	Cellular Component: intracellular (GO:0005622);; Cellular Component: nucleus (GO:0005634);; Biological Process: response to stress (GO:0006950);; Biological Process: circadian rhythm (GO:0007623);; Biological Process: chloroplast organization (GO:0009658);; Biological Process: regulation of flower development (GO:0009909);; Biological Process: far-red light signaling pathway (GO:0010018);; Biolog…	--	--	--	--	--	Putative zinc finger protein At1g68190 GN=At1g68190 OS=Arabidopsis thaliana (Mouse-ear cress) PE=2 SV=1	R	General function prediction only	PREDICTED: putative zinc finger protein At1g68190-like [Glycine max]
Glyma.11G147700.Wm82.a2.v1	36.895	26.6703	24.6772	8.2153	10.4092	1.2163e-05	-1.65598	down	--	--	Biological Process: transition metal ion transport (GO:0000041);; Cellular Component: cytoplasm (GO:0005737);;	--	--	--	--	Root cap	Pre-mRNA-processing protein 40A OS=Arabidopsis thaliana (Mouse-ear cress) PE=1 SV=1	R	General function prediction only	PREDICTED: uncharacterized protein LOC100817693 [Glycine max]
Glyma.05G087400.Wm82.a2.v1	1.23251	1.07527	1.22706	2.49663	2.59336	0.0005193	1.1601	up	[R]	General function prediction only	Molecular Function: nucleotide binding (GO:0000166);; Cellular Component: heterotrimeric G-protein complex (GO:0005834);; Biological Process: vegetative to reproductive phase transition of meristem (GO:0010228);; Cellular Component: Set1C/COMPASS complex (GO:0048188);;	K14961|0|gmx:100811475|retinoblastoma-binding protein 5-like; K14961 COMPASS component SWD1 (A)	--	[R]	General function prediction only	WD domain, G-beta repeat	SEC12-like protein 2 GN=F2I9.9 OS=Arabidopsis thaliana (Mouse-ear cress) PE=1 SV=4	R	General function prediction only	PREDICTED: retinoblastoma-binding protein 5-like [Glycine max]
Glyma.13G143500.Wm82.a2.v1	1.98837	1.84348	1.88722	0.366426	0.484631	1.02076e-06	-2.14125	down	--	--	Cellular Component: endoplasmic reticulum (GO:0005783);; Biological Process: phosphatidylinositol biosynthetic process (GO:0006661);;	--	--	--	--	Membrane magnesium transporter	Membrane magnesium transporter (Precursor) GN=At5g03345 OS=Arabidopsis thaliana (Mouse-ear cress) PE=2 SV=1	S	Function unknown	uncharacterized protein LOC100305468 [Glycine max]
Glyma.17G028000.Wm82.a2.v1	23.1323	17.4102	21.6512	37.9581	49.3045	4.35937e-05	1.09402	up	[C]	Energy production and conversion	--	K09699|0|gmx:100778785|lipoamide acyltransferase component of branched-chain alpha-keto acid dehydrogenase complex, mitochondrial-like; K09699 2-oxoisovalerate dehydrogenase E2 component (dihydrolipoyl transacylase) [EC:2.3.1.168] (A)	Valine, leucine and isoleucine degradation (ko00280)	[C]	Energy production and conversion	2-oxoacid dehydrogenases acyltransferase (catalytic domain);; Biotin-requiring enzyme;; e3 binding domain;; Biotin-lipoyl like	Lipoamide acyltransferase component of branched-chain alpha-keto acid dehydrogenase complex, mitochondrial (Precursor) GN=F3E22.1 OS=Arabidopsis thaliana (Mouse-ear cress) PE=1 SV=1	C	Energy production and conversion	PREDICTED: lipoamide acyltransferase component of branched-chain alpha-keto acid dehydrogenase complex, mitochondrial-like [Glycine max]
Glyma.17G019200.Wm82.a2.v1	4.66684	5.24537	4.39015	1.24656	2.56808	0.00599946	-1.33584	down	--	--	Cellular Component: mitochondrion (GO:0005739);; Cellular Component: membrane (GO:0016020);; Cellular Component: cytoplasmic membrane-bounded vesicle (GO:0016023);;	--	--	--	--	AWPM-19-like family	--	S	Function unknown	PREDICTED: uncharacterized protein LOC100808359 [Glycine max]
Glyma.04G115600.Wm82.a2.v1	0.70916	0.652135	0.394896	0.0285068	0.119348	0.00101162	-3.51713	down	[M]	Cell wall/membrane/envelope biogenesis	Biological Process: mitochondrial fission (GO:0000266);; Cellular Component: nucleus (GO:0005634);; Cellular Component: mitochondrial outer membrane (GO:0005741);;	--	--	--	--	Mitochondrial fission ELM1	Mitochondrial fission protein ELM1 GN=ELM1 OS=Arabidopsis thaliana (Mouse-ear cress) PE=1 SV=1	S	Function unknown	PREDICTED: uncharacterized protein RP120-like [Glycine max]
Glyma.07G085600.Wm82.a2.v1	12.8804	10.7762	13.4763	25.8421	25.0975	1.69578e-09	1.07057	up	--	--	--	--	--	[T]	Signal transduction mechanisms	Protein tyrosine kinase;; Protein kinase domain	Proline-rich receptor-like protein kinase PERK1 GN=PERK1 OS=Arabidopsis thaliana (Mouse-ear cress) PE=1 SV=1	T	Signal transduction mechanisms	PREDICTED: proline-rich receptor-like protein kinase PERK15-like isoform 2 [Glycine max]
Glyma.08G328700.Wm82.a2.v1	5.52252	8.42087	8.66943	13.3516	16.7942	0.00164982	1.01613	up	--	--	--	--	--	--	--	--	--	S	Function unknown	PREDICTED: uncharacterized protein LOC100811010 [Glycine max]
Glyma.08G281800.Wm82.a2.v1	24.9474	25.2233	24.079	6.2566	6.92732	1.88598e-09	-1.58288	down	--	--	Biological Process: transcription, DNA-templated (GO:0006351);; Biological Process: embryo development (GO:0009790);; Biological Process: regulation of cellular process (GO:0050794);;	--	--	--	--	--	--	S	Function unknown	PREDICTED: uncharacterized protein LOC100798943 [Glycine max]
Glyma.17G096500.Wm82.a2.v1	2.15768	2.96511	2.34518	0.916391	0.995893	4.16268e-05	-1.4168	down	[RTKL]	General function prediction only;; Signal transduction mechanisms;; Transcription;; Replication, recombination and repair	Biological Process: activation of MAPKK activity (GO:0000186);; Biological Process: polysaccharide biosynthetic process (GO:0000271);; Biological Process: polysaccharide catabolic process (GO:0000272);; Molecular Function: protein kinase activity (GO:0004672);; Molecular Function: MAP kinase kinase kinase activity (GO:0004709);; Molecular Function: ATP binding (GO:0005524);; Cellular Component: p…	--	--	--	--	Protein kinase domain;; Protein tyrosine kinase;; Leucine rich repeat;; Leucine Rich repeats (2 copies);; Leucine Rich Repeat;; Leucine rich repeat N-terminal domain	LRR receptor-like serine/threonine-protein kinase FEI 1 (Precursor) GN=FEI1 OS=Arabidopsis thaliana (Mouse-ear cress) PE=1 SV=1	T	Signal transduction mechanisms	PREDICTED: LRR receptor-like serine/threonine-protein kinase FEI 1-like [Glycine max]
Glyma.08G232600.Wm82.a2.v1	16.5731	17.9104	15.7949	33.5452	35.6226	2.49084e-09	1.0677	up	[F]	Nucleotide transport and metabolism	--	K01937|0|gmx:100793465|CTP synthase-like; K01937 CTP synthase [EC:6.3.4.2] (A)	Pyrimidine metabolism (ko00240)	[F]	Nucleotide transport and metabolism	CTP synthase N-terminus;; Glutamine amidotransferase class-I;; Peptidase C26;; CobQ/CobB/MinD/ParA nucleotide binding domain	--	F	Nucleotide transport and metabolism	PREDICTED: CTP synthase-like [Glycine max]
Glyma.02G229400.Wm82.a2.v1	3.67179	3.47199	4.0467	0.930297	1.51117	8.29607e-12	-1.59556	down	[R]	General function prediction only	Biological Process: RNA splicing, via endonucleolytic cleavage and ligation (GO:0000394);; Molecular Function: protein binding (GO:0005515);; Cellular Component: nucleus (GO:0005634);; Biological Process: protein N-linked glycosylation (GO:0006487);; Biological Process: cell-cell signaling (GO:0007267);; Biological Process: serine family amino acid metabolic process (GO:0009069);; Biological Proc…	--	--	--	--	TPR repeat;; Tetratricopeptide repeat;; Tetratricopeptide repeat;; Tetratricopeptide repeat;; Tetratricopeptide repeat;; Tetratricopeptide repeat;; Tetratricopeptide repeat;; Tetratricopeptide repeat	Ethylene-overproduction protein 1 GN=ETO1 OS=Arabidopsis thaliana (Mouse-ear cress) PE=1 SV=2	R	General function prediction only	PREDICTED: ethylene-overproduction protein 1-like [Glycine max]
Glyma.12G096100.Wm82.a2.v1	1.88396	1.56724	1.54686	3.75074	3.94603	4.93277e-08	1.23985	up	[L]	Replication, recombination and repair	Biological Process: resolution of meiotic recombination intermediates (GO:0000712);; Molecular Function: ATP binding (GO:0005524);; Cellular Component: nucleus (GO:0005634);; Biological Process: cellular response to DNA damage stimulus (GO:0006974);; Biological Process: response to abscisic acid (GO:0009737);; Biological Process: post-embryonic development (GO:0009791);; Molecular Function: nucle…	K10754|0|gmx:100790070|replication factor C subunit 1-like; K10754 replication factor C subunit 1 (A)	DNA replication (ko03030);; Nucleotide excision repair (ko03420);; Mismatch repair (ko03430)	[L]	Replication, recombination and repair	Replication factor RFC1 C terminal domain;; BRCA1 C Terminus (BRCT) domain;; ATPase family associated with various cellular activities (AAA);; twin BRCT domain;; Rad17 cell cycle checkpoint protein;; DNA polymerase III, delta subunit	Replication factor C subunit 1 GN=RFC1 OS=Arabidopsis thaliana (Mouse-ear cress) PE=2 SV=1	L	Replication, recombination and repair	PREDICTED: replication factor C subunit 1-like [Glycine max]
Glyma.16G201400.Wm82.a2.v1	2.17981	1.45773	1.58489	0.238913	0.632239	0.000147189	-2.05008	down	--	--	Molecular Function: binding (GO:0005488);; Biological Process: regulation of transcription, DNA-templated (GO:0006355);; Biological Process: response to stress (GO:0006950);; Molecular Function: protein dimerization activity (GO:0046983);;	--	--	--	--	Helix-loop-helix DNA-binding domain	Transcription factor bHLH126 GN=T30C3.80 OS=Arabidopsis thaliana (Mouse-ear cress) PE=2 SV=1	K	Transcription	PREDICTED: transcription factor bHLH126-like [Glycine max]
Glyma.09G032900.Wm82.a2.v1	1.25122	1.6752	1.88923	3.88988	5.26154	3.13812e-07	1.68626	up	[J]	Translation, ribosomal structure and biogenesis	Molecular Function: structural constituent of ribosome (GO:0003735);; Cellular Component: ribosome (GO:0005840);; Biological Process: translation (GO:0006412);; Biological Process: methylglyoxal catabolic process to D-lactate (GO:0019243);; Molecular Function: rRNA binding (GO:0019843);; Biological Process: ribosome biogenesis (GO:0042254);;	--	--	--	--	Ribosomal protein S6;; Ferritin-like domain	Desiccation-related protein PCC13-62 (Precursor) OS=Craterostigma plantagineum (Blue gem) PE=2 SV=1	S	Function unknown	PREDICTED: uncharacterized protein LOC100812111 [Glycine max]
Glyma.19G254700.Wm82.a2.v1	17.5488	16.0348	14.4227	7.54283	7.21393	2.46875e-07	-1.05597	down	[MG]	Cell wall/membrane/envelope biogenesis;; Carbohydrate transport and metabolism	Molecular Function: nucleic acid binding (GO:0003676);; Molecular Function: protein binding (GO:0005515);; Cellular Component: endoplasmic reticulum (GO:0005783);; Biological Process: RNA processing (GO:0006396);; Biological Process: terpenoid metabolic process (GO:0006721);; Biological Process: transport (GO:0006810);; Biological Process: defense response (GO:0006952);; Biological Process: respo…	--	--	[V]	Defense mechanisms	NAD dependent epimerase/dehydratase family;; 3-beta hydroxysteroid dehydrogenase/isomerase family;; NmrA-like family;; NADH(P)-binding;; Male sterility protein	Anthocyanidin reductase GN=T13M11.8 OS=Arabidopsis thaliana (Mouse-ear cress) PE=1 SV=2	V	Defense mechanisms	PREDICTED: anthocyanidin reductase-like [Glycine max]
Glyma.11G029500.Wm82.a2.v1	5.58941	3.8493	4.57806	1.69783	1.322	1.3073e-06	-1.6084	down	[L]	Replication, recombination and repair	Biological Process: photoreactive repair (GO:0000719);; Molecular Function: sequence-specific DNA binding transcription factor activity (GO:0003700);; Molecular Function: deoxyribodipyrimidine photo-lyase activity (GO:0003904);; Molecular Function: DNA (6-4) photolyase activity (GO:0003914);; Cellular Component: nucleus (GO:0005634);; Biological Process: regulation of transcription, DNA-templated…	K01669|0|gmx:100170749|PHR; CPD photolyase; K01669 deoxyribodipyrimidine photo-lyase [EC:4.1.99.3] (A)	--	[LT]	Replication, recombination and repair;; Signal transduction mechanisms	FAD binding domain of DNA photolyase;; DNA photolyase	Deoxyribodipyrimidine photo-lyase GN=F5O11.9 OS=Arabidopsis thaliana (Mouse-ear cress) PE=2 SV=1	L	Replication, recombination and repair	CPD photolyase [Glycine max]
Glyma.13G093100.Wm82.a2.v1	14.284	15.6743	14.6862	34.2492	35.8891	4.85754e-13	1.27016	up	[IR]	Lipid transport and metabolism;; General function prediction only	Molecular Function: diacylglycerol kinase activity (GO:0004143);; Cellular Component: nucleus (GO:0005634);; Cellular Component: plasma membrane (GO:0005886);; Biological Process: protein targeting to membrane (GO:0006612);; Biological Process: membrane fusion (GO:0006944);; Biological Process: protein kinase C-activating G-protein coupled receptor signaling pathway (GO:0007205);; Cellular Compon…	K00901|0|gmx:100811680|diacylglycerol kinase 7-like; K00901 diacylglycerol kinase (ATP) [EC:2.7.1.107] (A)	Glycerolipid metabolism (ko00561);; Glycerophospholipid metabolism (ko00564);; Phosphatidylinositol signaling system (ko04070)	[IT]	Lipid transport and metabolism;; Signal transduction mechanisms	Diacylglycerol kinase accessory domain;; Diacylglycerol kinase catalytic domain	Diacylglycerol kinase 7 GN=DGK7 OS=Arabidopsis thaliana (Mouse-ear cress) PE=1 SV=1	T	Signal transduction mechanisms	PREDICTED: probable diacylglycerol kinase 3-like [Glycine max]
Glyma.05G126600.Wm82.a2.v1	1.05058	0.876807	0.960677	1.96087	2.24145	0.000232454	1.15077	up	--	--	--	--	--	[S]	Function unknown	Methyltransferase domain;; Methyltransferase domain;; Methyltransferase domain;; Double-stranded RNA binding motif	Small RNA 2&apos;-O-methyltransferase GN=T13K14.70 OS=Arabidopsis thaliana (Mouse-ear cress) PE=1 SV=1	R	General function prediction only	PREDICTED: small RNA 2&apos;-O-methyltransferase-like [Glycine max]
Glyma.13G068500.Wm82.a2.v1	0.659537	0.958087	1.13658	0.240321	0.440886	0.0206651	-1.46836	down	[Q]	Secondary metabolites biosynthesis, transport and catabolism	Molecular Function: monooxygenase activity (GO:0004497);; Molecular Function: iron ion binding (GO:0005506);; Molecular Function: electron carrier activity (GO:0009055);; Cellular Component: membrane (GO:0016020);; Molecular Function: oxidoreductase activity, acting on paired donors, with incorporation or reduction of molecular oxygen (GO:0016705);; Molecular Function: heme binding (GO:0020037);;…	--	--	[Q]	Secondary metabolites biosynthesis, transport and catabolism	Cytochrome P450	Cytochrome P450 82A4 GN=CYP82A4 OS=Glycine max (Soybean) PE=2 SV=1	O	Posttranslational modification, protein turnover, chaperones	PREDICTED: cytochrome P450 82A4-like [Glycine max]
Glyma.14G073600.Wm82.a2.v1	4.55391	4.15597	5.43463	0.706429	2.07895	0.000531029	-1.79175	down	--	--	--	--	--	--	--	--	--	R	General function prediction only	PREDICTED: microtubule-associated protein futsch-like [Cicer arietinum]
Glyma.16G175300.Wm82.a2.v1	7.25612	7.03908	7.49271	1.63311	3.28198	8.5352e-10	-1.53834	down	--	--	Biological Process: metabolic process (GO:0008152);; Molecular Function: isoflavone 7-O-glucosyltransferase activity (GO:0050004);;	--	--	[GC]	Carbohydrate transport and metabolism;; Energy production and conversion	UDP-glucoronosyl and UDP-glucosyl transferase	Anthocyanidin 5,3-O-glucosyltransferase GN=RhGT1 OS=Rosa hybrid cultivar PE=2 SV=1	2390		PREDICTED: anthocyanidin 5,3-O-glucosyltransferase-like [Glycine max]
Glyma.05G054000.Wm82.a2.v1	2.22029	2.84294	2.75357	1.12578	1.14356	0.00387647	-1.15931	down	[V]	Defense mechanisms	--	K03327|0|gmx:100805257|MATE efflux family protein 5-like; K03327 multidrug resistance protein, MATE family (A)	--	[R]	General function prediction only	MatE	MATE efflux family protein 5 GN=F3L12.12 OS=Arabidopsis thaliana (Mouse-ear cress) PE=3 SV=1	R	General function prediction only	PREDICTED: MATE efflux family protein DTX1-like [Glycine max]
Glyma.09G212200.Wm82.a2.v1	4.61104	4.01074	3.52859	2.02468	1.91928	0.000837832	-1.03187	down	--	--	Cellular Component: nucleus (GO:0005634);; Cellular Component: integral component of membrane (GO:0016021);;	--	--	--	--	Family of unknown function (DUF716)	--	S	Function unknown	PREDICTED: transmembrane protein 45B-like [Glycine max]
Glyma.15G238500.Wm82.a2.v1	3.152	3.7081	3.23242	0.632219	2.31413	0.0116095	-1.19043	down	--	--	Molecular Function: calcium ion binding (GO:0005509);; Molecular Function: calcium-dependent phospholipid binding (GO:0005544);; Cellular Component: vacuole (GO:0005773);; Biological Process: response to heat (GO:0009408);; Biological Process: response to cold (GO:0009409);; Biological Process: response to water deprivation (GO:0009414);; Biological Process: response to red or far red light (GO:0…	--	--	[U]	Intracellular trafficking, secretion, and vesicular transport	Annexin	Annexin D3 GN=T6A23.4 OS=Arabidopsis thaliana (Mouse-ear cress) PE=2 SV=2	U	Intracellular trafficking, secretion, and vesicular transport	PREDICTED: annexin D3-like [Glycine max]
Glyma.10G204700.Wm82.a2.v1	0.781245	0.780307	0.530191	1.63654	2.25749	0.000461777	1.53053	up	--	--	--	--	--	--	--	No apical meristem (NAM) protein	NAC domain-containing protein 8 GN=NAC008 OS=Arabidopsis thaliana (Mouse-ear cress) PE=2 SV=1	K	Transcription	PREDICTED: NAC domain-containing protein 8-like [Glycine max]
Glyma.19G217700.Wm82.a2.v1	0.835374	1.06876	1.57039	0.339845	0.276831	0.00328253	-1.90485	down	--	--	Molecular Function: hydrolase activity, hydrolyzing O-glycosyl compounds (GO:0004553);; Cellular Component: plasma membrane (GO:0005886);; Biological Process: sucrose biosynthetic process (GO:0005986);; Biological Process: galactose metabolic process (GO:0006012);; Biological Process: response to oxidative stress (GO:0006979);; Biological Process: response to water deprivation (GO:0009414);; Cell…	K06611|0|gmx:100815922|STS; steroid sulfatase (microsomal), isozyme S; K06611 stachyose synthetase [EC:2.4.1.67] (A)	Galactose metabolism (ko00052)	--	--	Raffinose synthase or seed imbibition protein Sip1	Stachyose synthase (Precursor) GN=STS1 OS=Pisum sativum (Garden pea) PE=1 SV=1	R	General function prediction only	PREDICTED: stachyose synthase-like [Glycine max]
Glyma.19G201500.Wm82.a2.v1	1.72876	1.4496	1.88233	0.669373	0.403252	0.00022405	-1.68953	down	--	--	Biological Process: primary metabolic process (GO:0044238);; Biological Process: organic substance metabolic process (GO:0071704);;	--	--	--	--	Targeting protein for Xklp2 (TPX2)	Protein WAVE-DAMPENED 2 GN=WVD2 OS=Arabidopsis thaliana (Mouse-ear cress) PE=2 SV=1	S	Function unknown	PREDICTED: uncharacterized protein LOC100815009 [Glycine max]
Glyma.02G059500.Wm82.a2.v1	18.7808	10.2115	9.96323	53.8895	46.3858	3.54236e-15	1.97574	up	--	--	--	--	--	[S]	Function unknown	PQ loop repeat	--	S	Function unknown	uncharacterized protein LOC100789634 [Glycine max]
Glyma.06G082400.Wm82.a2.v1	45.5364	61.3572	52.9705	117.35	99.2958	3.99182e-08	1.04744	up	[E]	Amino acid transport and metabolism	Molecular Function: DNA binding (GO:0003677);; Molecular Function: L-aspartate:2-oxoglutarate aminotransferase activity (GO:0004069);; Molecular Function: copper ion binding (GO:0005507);; Cellular Component: nucleus (GO:0005634);; Cellular Component: mitochondrion (GO:0005739);; Cellular Component: peroxisome (GO:0005777);; Cellular Component: Golgi apparatus (GO:0005794);; Cellular Component: c…	K14454|0|gmx:547509|AAT; aspartate aminotransferase glyoxysomal isozyme AAT1 precursor (EC:2.6.1.1); K14454 aspartate aminotransferase, cytoplasmic [EC:2.6.1.1] (A)	Alanine, aspartate and glutamate metabolism (ko00250);; Cysteine and methionine metabolism (ko00270);; Arginine and proline metabolism (ko00330);; Tyrosine metabolism (ko00350);; Phenylalanine metabolism (ko00360);; Phenylalanine, tyrosine and tryptophan biosynthesis (ko00400);; Carbon fixation in photosynthetic organisms (ko00710);; Isoquinoline alkaloid biosynthesis (ko00950);; Tropane, piperid…	[E]	Amino acid transport and metabolism	Aminotransferase class I and II	Aspartate aminotransferase 1 GN=AAT-1 OS=Medicago sativa (Alfalfa) PE=1 SV=2	E	Amino acid transport and metabolism	aspartate aminotransferase glyoxysomal isozyme AAT1 precursor [Glycine max]
Glyma.08G078700.Wm82.a2.v1	0.90203	0.941804	1.39834	0.372008	0.250393	0.00186515	-1.84006	down	--	--	Biological Process: respiratory burst involved in defense response (GO:0002679);; Molecular Function: DNA binding (GO:0003677);; Molecular Function: sequence-specific DNA binding transcription factor activity (GO:0003700);; Molecular Function: calmodulin binding (GO:0005516);; Cellular Component: nucleus (GO:0005634);; Cellular Component: vacuolar membrane (GO:0005774);; Biological Process: prote…	--	--	--	--	WRKY DNA -binding domain	Probable WRKY transcription factor 35 GN=WRKY35 OS=Arabidopsis thaliana (Mouse-ear cress) PE=2 SV=1	K	Transcription	PREDICTED: probable WRKY transcription factor 35-like [Glycine max]
Glyma.09G022000.Wm82.a2.v1	3.24221	3.97829	3.59829	0.776495	0.848651	1.07668e-09	-2.12157	down	[R]	General function prediction only	Biological Process: lipid metabolic process (GO:0006629);; Molecular Function: hydrolase activity (GO:0016787);;	--	--	[I]	Lipid transport and metabolism	Patatin-like phospholipase	Patatin-3-Kuras 1 (Precursor) GN=pat3-k1 OS=Solanum tuberosum (Potato) PE=1 SV=1	I	Lipid transport and metabolism	PREDICTED: uncharacterized protein LOC100800037 [Glycine max]
Glyma.20G238100.Wm82.a2.v1	1.21755	1.64192	0.825315	0.40529	0.429089	0.0136521	-1.54949	down	[T]	Signal transduction mechanisms	Molecular Function: protein serine/threonine phosphatase activity (GO:0004722);; Molecular Function: protein binding (GO:0005515);; Cellular Component: nucleus (GO:0005634);; Cellular Component: cytoplasm (GO:0005737);; Cellular Component: plasma membrane (GO:0005886);; Biological Process: glucose catabolic process (GO:0006007);; Biological Process: protein dephosphorylation (GO:0006470);; Biolog…	--	--	[T]	Signal transduction mechanisms	Protein phosphatase 2C	Probable protein phosphatase 2C 73 OS=Arabidopsis thaliana (Mouse-ear cress) PE=2 SV=1	T	Signal transduction mechanisms	PREDICTED: probable protein phosphatase 2C 73-like [Glycine max]
Glyma.08G098400.Wm82.a2.v1	1.82405	2.10905	2.20038	0.376149	0.524497	2.11029e-07	-2.18082	down	[GEPR]	Carbohydrate transport and metabolism;; Amino acid transport and metabolism;; Inorganic ion transport and metabolism;; General function prediction only	Molecular Function: sugar:proton symporter activity (GO:0005351);; Molecular Function: myo-inositol:proton symporter activity (GO:0005366);; Cellular Component: plasma membrane (GO:0005886);; Biological Process: purine nucleobase transport (GO:0006863);; Cellular Component: plant-type vacuole membrane (GO:0009705);; Biological Process: myo-inositol transport (GO:0015798);; Cellular Component: int…	K08150|0|gmx:100801621|probable inositol transporter 2-like; K08150 MFS transporter, SP family, solute carrier family 2 (myo-inositol transporter), member 13 (A)	--	[R]	General function prediction only	Sugar (and other) transporter;; Major Facilitator Superfamily;; Fungal trichothecene efflux pump (TRI12);; MFS/sugar transport protein	Probable inositol transporter 2 GN=INT2 OS=Arabidopsis thaliana (Mouse-ear cress) PE=1 SV=1	R	General function prediction only	PREDICTED: probable inositol transporter 2-like [Glycine max]
Glyma.17G249300.Wm82.a2.v1	7.49309	6.37825	6.76797	3.09515	3.71324	0.001909	-1.00129	down	--	--	Cellular Component: cytoplasm (GO:0005737);; Cellular Component: chloroplast (GO:0009507);; Molecular Function: metal ion binding (GO:0046872);;	--	--	[S]	Function unknown	PPPDE putative peptidase domain	DeSI-like protein At4g17486 GN=At4g17486 OS=Arabidopsis thaliana (Mouse-ear cress) PE=2 SV=1	S	Function unknown	uncharacterized protein LOC100804405 [Glycine max]
Glyma.13G129500.Wm82.a2.v1	9.677	10.6733	12.5888	5.38622	2.6539	8.8473e-06	-1.44681	down	--	--	Biological Process: rRNA processing (GO:0006364);; Cellular Component: chloroplast (GO:0009507);; Cellular Component: chloroplast thylakoid membrane (GO:0009535);; Cellular Component: photosystem I reaction center (GO:0009538);; Biological Process: plastid organization (GO:0009657);; Cellular Component: chloroplast envelope (GO:0009941);; Biological Process: photosystem II assembly (GO:0010207);;…	K02693|3.03493e-60|gmx:100500098|uncharacterized LOC100500098; K02693 photosystem I subunit IV (A)	Photosynthesis (ko00195)	--	--	Photosystem I reaction centre subunit IV / PsaE	Photosystem I reaction center subunit IV A isoform 2 (Precursor) GN=PSAEA OS=Nicotiana sylvestris (Wood tobacco) PE=1 SV=1	R	General function prediction only	uncharacterized protein LOC100500098 [Glycine max]
Glyma.17G124900.Wm82.a2.v1	210.679	229.745	254.744	84.9116	113.082	3.66909e-09	-1.20588	down	--	--	--	--	--	--	--	--	High-affinity nitrate transporter 3.1 (Precursor) GN=At5g50200 OS=Arabidopsis thaliana (Mouse-ear cress) PE=1 SV=1	G	Carbohydrate transport and metabolism	PREDICTED: high-affinity nitrate transporter 3.1-like [Glycine max]
Glyma.13G265600.Wm82.a2.v1	1.21824	1.3493	1.23829	0.251064	0.848449	0.0409749	-1.30299	down	--	--	Cellular Component: extracellular region (GO:0005576);; Cellular Component: chloroplast (GO:0009507);;	--	--	--	--	GDSL/SGNH-like Acyl-Esterase family found in Pmr5 and Cas1p;; PMR5 N terminal Domain	--	S	Function unknown	PREDICTED: uncharacterized protein LOC100794317 [Glycine max]
Glyma.17G135000.Wm82.a2.v1	3.28059	3.71206	3.17509	1.39525	1.44801	4.09532e-05	-1.23844	down	[S]	Function unknown	Molecular Function: binding (GO:0005488);; Biological Process: polysaccharide metabolic process (GO:0005976);; Biological Process: cellular protein modification process (GO:0006464);; Biological Process: signal transduction (GO:0007165);; Biological Process: macromolecule biosynthetic process (GO:0009059);; Biological Process: tissue development (GO:0009888);; Biological Process: response to orga…	--	--	--	--	Protein tyrosine kinase;; Protein kinase domain;; Leucine rich repeat;; Leucine Rich repeats (2 copies);; Leucine Rich Repeat;; Leucine rich repeat N-terminal domain;; Leucine Rich repeat	Somatic embryogenesis receptor kinase 4 (Precursor) GN=F13J11.14 OS=Arabidopsis thaliana (Mouse-ear cress) PE=1 SV=2	T	Signal transduction mechanisms	PREDICTED: probable LRR receptor-like serine/threonine-protein kinase At1g34110-like [Glycine max]
Glyma.09G056900.Wm82.a2.v1	8.58777	8.14251	8.25663	2.48381	2.86301	1.25692e-11	-1.63419	down	--	--	--	--	--	--	--	--	--	S	Function unknown	PREDICTED: uncharacterized protein LOC100808018 [Glycine max]
Glyma.16G020200.Wm82.a2.v1	2.46018	3.35368	2.45014	0.753365	0.555334	2.36904e-08	-2.08044	down	[RTKL]	General function prediction only;; Signal transduction mechanisms;; Transcription;; Replication, recombination and repair	Biological Process: cytokinesis by cell plate formation (GO:0000911);; Molecular Function: protein serine/threonine kinase activity (GO:0004674);; Molecular Function: protein binding (GO:0005515);; Molecular Function: ATP binding (GO:0005524);; Cellular Component: nucleus (GO:0005634);; Cellular Component: cytoplasm (GO:0005737);; Cellular Component: mitochondrion (GO:0005739);; Cellular Componen…	--	--	[T]	Signal transduction mechanisms	Protein kinase domain;; Protein tyrosine kinase;; NAF domain;; Kinase-like	CBL-interacting serine/threonine-protein kinase 9 OS=Arabidopsis thaliana (Mouse-ear cress) PE=1 SV=2	T	Signal transduction mechanisms	PREDICTED: CBL-interacting serine/threonine-protein kinase 9-like [Glycine max]
Glyma.12G021700.Wm82.a2.v1	2.39326	2.44637	2.43741	5.38676	7.84798	5.72761e-06	1.49536	up	[G]	Carbohydrate transport and metabolism	Molecular Function: glucokinase activity (GO:0004340);; Molecular Function: protein binding (GO:0005515);; Molecular Function: ATP binding (GO:0005524);; Biological Process: glycolytic process (GO:0006096);; Molecular Function: fructokinase activity (GO:0008865);; Biological Process: response to cold (GO:0009409);; Cellular Component: plastid outer membrane (GO:0009527);; Biological Process: resp…	K00844|0|gmx:100790064|hexokinase-3-like; K00844 hexokinase [EC:2.7.1.1] (A)	Glycolysis / Gluconeogenesis (ko00010);; Fructose and mannose metabolism (ko00051);; Galactose metabolism (ko00052);; Starch and sucrose metabolism (ko00500);; Amino sugar and nucleotide sugar metabolism (ko00520);; Carbon metabolism (ko01200)	[G]	Carbohydrate transport and metabolism	Hexokinase;; Hexokinase	Hexokinase-3 GN=At1g50460 OS=Arabidopsis thaliana (Mouse-ear cress) PE=1 SV=1	G	Carbohydrate transport and metabolism	PREDICTED: hexokinase-3-like [Glycine max]
Glyma.07G088200.Wm82.a2.v1	14.9102	17.8557	16.2222	0.922403	1.29273	2.62765e-58	-3.88401	down	[P]	Inorganic ion transport and metabolism	Cellular Component: plasma membrane (GO:0005886);; Biological Process: sulfate transport (GO:0008272);; Cellular Component: plasmodesma (GO:0009506);; Cellular Component: chloroplast (GO:0009507);; Biological Process: cellular response to sulfate starvation (GO:0009970);; Molecular Function: sulfate transmembrane transporter activity (GO:0015116);; Biological Process: metal ion transport (GO:0030…	K17471|0|pvu:PHAVU_004G1616000|hypothetical protein; K17471 sulfate transporter 3 (A)	--	[P]	Inorganic ion transport and metabolism	Sulfate transporter family;; Sulfate transporter N-terminal domain with GLY motif;; STAS domain	Probable sulfate transporter 3.5 GN=SULTR3;5 OS=Arabidopsis thaliana (Mouse-ear cress) PE=2 SV=1	P	Inorganic ion transport and metabolism	PREDICTED: probable sulfate transporter 3.5-like [Cicer arietinum]
Glyma.02G139600.Wm82.a2.v1	1.16087	1.12568	1.25998	0.271039	0.368191	4.90187e-05	-1.89536	down	[I]	Lipid transport and metabolism	Cellular Component: mitochondrion (GO:0005739);; Cellular Component: peroxisome (GO:0005777);; Molecular Function: acyl-CoA hydrolase activity (GO:0047617);;	K17361|0|pvu:PHAVU_003G058900g|hypothetical protein; K17361 acyl-coenzyme A thioesterase 9 [EC:3.1.2.-] (A)	--	[I]	Lipid transport and metabolism	Thioesterase superfamily	--	I	Lipid transport and metabolism	unknown [Glycine max]
Glyma.03G237000.Wm82.a2.v1	0.411316	0.543218	0.689662	0.0601622	0.10372	0.000147923	-2.60485	down	--	--	Molecular Function: binding (GO:0005488);; Biological Process: single-organism process (GO:0044699);;	--	--	[BDT]	Chromatin structure and dynamics;; Cell cycle control, cell division, chromosome partitioning;; Signal transduction mechanisms	DIRP	Protein ALWAYS EARLY 2 GN=ALY2 OS=Arabidopsis thaliana (Mouse-ear cress) PE=1 SV=1	S	Function unknown	PREDICTED: protein ALWAYS EARLY 2-like [Glycine max]
Glyma.11G152000.Wm82.a2.v1	34.0761	44.2	31.8606	18.2312	17.4066	0.000197663	-1.03477	down	--	--	--	--	--	--	--	--	--	R	General function prediction only	uncharacterized protein LOC100527605 precursor [Glycine max]
Glyma.14G049600.Wm82.a2.v1	3.15171	2.52183	3.43515	13.5137	11.4403	1.28685e-16	2.0317	up	--	--	Molecular Function: phosphoprotein phosphatase activity (GO:0004721);; Molecular Function: protein tyrosine phosphatase activity (GO:0004725);; Cellular Component: cytoplasm (GO:0005737);; Biological Process: peptidyl-tyrosine dephosphorylation (GO:0035335);; Biological Process: negative regulation of MAP kinase activity (GO:0043407);; Biological Process: regulation of defense response to bacteri…	K18045|4.07598e-134|gmx:100799968|probable tyrosine-protein phosphatase At1g05000-like; K18045 tyrosine-protein phosphatase SIW14 [EC:3.1.3.48] (A)	--	[V]	Defense mechanisms	Tyrosine phosphatase family;; Tyrosine phosphatase family	Probable tyrosine-protein phosphatase At1g05000 GN=At1g05000 OS=Arabidopsis thaliana (Mouse-ear cress) PE=1 SV=1	V	Defense mechanisms	PREDICTED: probable tyrosine-protein phosphatase At1g05000-like [Glycine max]
Glyma.15G211600.Wm82.a2.v1	0.554814	0.772686	0.744122	0	0.0613052	1.78419e-05	-5.32748	down	--	--	Molecular Function: binding (GO:0005488);; Molecular Function: zinc ion binding (GO:0008270);; Biological Process: primary metabolic process (GO:0044238);; Biological Process: cellular macromolecule metabolic process (GO:0044260);;	K11380|0|gmx:100802652|protein Jade-3-like; K11380 NuA3 HAT complex component NTO1 (A)	--	[R]	General function prediction only	PHD-zinc-finger like domain;; PHD-like zinc-binding domain;; PHD-finger;; PHD-finger	Histone-lysine N-methyltransferase ATX1 GN=T9H9.17 OS=Arabidopsis thaliana (Mouse-ear cress) PE=1 SV=2	R	General function prediction only	PREDICTED: protein Jade-3-like [Glycine max]
Glyma.U007200.Wm82.a2.v1	23.1825	54.8395	59.1398	344.865	204.067	1.17033e-05	2.64332	up	--	--	--	--	--	--	--	--	--	S	Function unknown	PREDICTED: uncharacterized protein LOC100802441 [Glycine max]
Glyma.03G098600.Wm82.a2.v1	18.3854	15.4357	17.0182	50.6015	77.5637	1.97265e-05	1.9338	up	[R]	General function prediction only	Cellular Component: nucleus (GO:0005634);; Cellular Component: cytosol (GO:0005829);; Biological Process: response to oxidative stress (GO:0006979);; Molecular Function: zinc ion binding (GO:0008270);; Biological Process: toxin catabolic process (GO:0009407);; Biological Process: response to cyclopentenone (GO:0010583);; Biological Process: proline transport (GO:0015824);; Biological Process: ter…	K07119|0|gmx:100811802|2-alkenal reductase (NADP(+)-dependent)-like; K07119 (A)	--	[R]	General function prediction only	Zinc-binding dehydrogenase	2-alkenal reductase (NADP(+)-dependent) GN=DBR OS=Nicotiana tabacum (Common tobacco) PE=1 SV=1	R	General function prediction only	unknown [Glycine max]
Glyma.03G208700.Wm82.a2.v1	4.81967	4.55305	5.12042	12.137	9.69468	5.51341e-06	1.10742	up	[IQR]	Lipid transport and metabolism;; Secondary metabolites biosynthesis, transport and catabolism;; General function prediction only	Molecular Function: nucleotide binding (GO:0000166);; Molecular Function: 3-oxoacyl-[acyl-carrier-protein] reductase (NADPH) activity (GO:0004316);; Molecular Function: copper ion binding (GO:0005507);; Cellular Component: cytosol (GO:0005829);; Biological Process: proline biosynthetic process (GO:0006561);; Biological Process: response to heat (GO:0009408);; Biological Process: response to water…	--	--	[R]	General function prediction only	short chain dehydrogenase;; Enoyl-(Acyl carrier protein) reductase;; KR domain;; NAD dependent epimerase/dehydratase family	Zerumbone synthase GN=ZSD1 OS=Zingiber zerumbet (Shampoo ginger) PE=1 SV=1	Q	Secondary metabolites biosynthesis, transport and catabolism	PREDICTED: sex determination protein tasselseed-2-like isoform 1 [Glycine max]
Glyma.08G252700.Wm82.a2.v1	1.36985	1.45078	1.32862	0.340165	0.292748	8.80549e-06	-2.15891	down	--	--	--	--	--	--	--	GDP-fucose protein O-fucosyltransferase	Uncharacterized protein At1g04910 GN=At1g04910 OS=Arabidopsis thaliana (Mouse-ear cress) PE=1 SV=1	S	Function unknown	PREDICTED: DUF246 domain-containing protein At1g04910-like [Glycine max]
Glyma.18G277500.Wm82.a2.v1	5.60327	5.1803	5.41411	1.66094	1.02936	4.27153e-07	-2.01924	down	--	--	--	--	--	--	--	--	--	S	Function unknown	PREDICTED: uncharacterized protein LOC100781125 [Glycine max]
Glyma.12G029300.Wm82.a2.v1	6.77687	8.0591	6.69387	2.83259	2.57292	3.93024e-09	-1.3355	down	--	--	Molecular Function: signal transducer activity (GO:0004871);; Cellular Component: plasma membrane (GO:0005886);; Biological Process: response to external stimulus (GO:0009605);; Biological Process: response to blue light (GO:0009637);; Biological Process: regulation of proton transport (GO:0010155);; Biological Process: cellular component organization (GO:0016043);; Biological Process: cell growt…	--	--	--	--	NPH3 family	BTB/POZ domain-containing protein At1g50280 GN=At1g50280 OS=Arabidopsis thaliana (Mouse-ear cress) PE=2 SV=1	R	General function prediction only	PREDICTED: BTB/POZ domain-containing protein At1g50280-like [Glycine max]
Glyma.13G212600.Wm82.a2.v1	2.37205	3.25137	2.96908	0.702596	0.229819	2.59279e-12	-2.63321	down	[RTKL]	General function prediction only;; Signal transduction mechanisms;; Transcription;; Replication, recombination and repair	Biological Process: response to molecule of fungal origin (GO:0002238);; Molecular Function: protein serine/threonine kinase activity (GO:0004674);; Molecular Function: ATP binding (GO:0005524);; Cellular Component: nucleus (GO:0005634);; Cellular Component: peroxisome (GO:0005777);; Cellular Component: cytosol (GO:0005829);; Cellular Component: plasma membrane (GO:0005886);; Biological Process: …	--	--	[T]	Signal transduction mechanisms	Protein tyrosine kinase;; Protein kinase domain	Receptor-like cytosolic serine/threonine-protein kinase RBK2 GN=RBK2 OS=Arabidopsis thaliana (Mouse-ear cress) PE=1 SV=1	T	Signal transduction mechanisms	PREDICTED: uncharacterized protein LOC100818794 [Glycine max]
Glyma.08G069800.Wm82.a2.v1	0.314306	0.460426	0.64819	0.0678254	0.0588942	0.000758455	-3.08019	down	--	--	Biological Process: polysaccharide biosynthetic process (GO:0000271);; Molecular Function: signal transducer activity (GO:0004871);; Cellular Component: late endosome (GO:0005770);; Cellular Component: plasma membrane (GO:0005886);; Biological Process: phototropism (GO:0009638);; Biological Process: plant-type cell wall organization (GO:0009664);; Biological Process: blue light signaling pathway …	--	--	--	--	NPH3 family	Root phototropism protein 3 GN=MSJ1.17 OS=Arabidopsis thaliana (Mouse-ear cress) PE=1 SV=2	R	General function prediction only	PREDICTED: root phototropism protein 3-like [Glycine max]
Glyma.01G005100.Wm82.a2.v1	0.33156	0.767509	0.232169	1.80628	1.41962	0.000426054	1.92693	up	--	--	Molecular Function: iron ion binding (GO:0005506);; Cellular Component: cytoplasm (GO:0005737);; Biological Process: syncytium formation (GO:0006949);; Biological Process: inositol catabolic process (GO:0019310);; Biological Process: L-ascorbic acid biosynthetic process (GO:0019853);; Molecular Function: inositol oxygenase activity (GO:0050113);; Biological Process: oxidation-reduction process (G…	K00469|0|gmx:100794523|inositol oxygenase 2-like; K00469 inositol oxygenase [EC:1.13.99.1] (A)	Ascorbate and aldarate metabolism (ko00053);; Inositol phosphate metabolism (ko00562)	[R]	General function prediction only	Family of unknown function (DUF706)	Inositol oxygenase 2 GN=MIOX2 OS=Arabidopsis thaliana (Mouse-ear cress) PE=2 SV=2	R	General function prediction only	uncharacterized protein LOC100794523 [Glycine max]
Glyma.04G087700.Wm82.a2.v1	11.053	10.4683	8.4185	2.59208	3.26717	3.56165e-09	-1.75825	down	--	--	Cellular Component: mitochondrion (GO:0005739);; Cellular Component: integral component of membrane (GO:0016021);; Biological Process: sterol biosynthetic process (GO:0016126);; Biological Process: pentacyclic triterpenoid biosynthetic process (GO:0019745);;	--	--	[S]	Function unknown	Erg28 like protein	Ergosterol biosynthetic protein 28 GN=At1g10030 OS=Arabidopsis thaliana (Mouse-ear cress) PE=2 SV=2	S	Function unknown	uncharacterized protein LOC100305859 [Glycine max]
Glyma.20G216800.Wm82.a2.v1	6.57468	6.61923	5.7494	16.7929	19.6903	5.69165e-17	1.56704	up	--	--	Molecular Function: anion channel activity (GO:0005253);; Cellular Component: plant-type vacuole membrane (GO:0009705);; Biological Process: response to aluminum ion (GO:0010044);; Biological Process: stomatal movement (GO:0010118);; Cellular Component: endomembrane system (GO:0012505);; Molecular Function: malate transmembrane transporter activity (GO:0015140);; Biological Process: malate transp…	--	--	[R]	General function prediction only	Aluminium activated malate transporter;; Fusaric acid resistance protein-like	Aluminum-activated malate transporter 10 OS=Arabidopsis thaliana (Mouse-ear cress) PE=3 SV=2	R	General function prediction only	PREDICTED: aluminum-activated malate transporter 10-like [Glycine max]
Glyma.05G102800.Wm82.a2.v1	2.5387	1.59579	1.84684	0.299509	0.422923	7.09017e-06	-2.47555	down	[R]	General function prediction only	--	--	--	--	--	Alpha/beta hydrolase family;; alpha/beta hydrolase fold;; Alpha/beta hydrolase family	Probable esterase D14L GN=D14L OS=Oryza sativa subsp. japonica (Rice) PE=2 SV=1	R	General function prediction only	PREDICTED: sigma factor sigB regulation protein rsbQ-like [Glycine max]
Glyma.U026200.Wm82.a2.v1	1.10445	1.95923	1.09698	0.182211	0.423356	0.00428208	-2.21272	down	--	--	Cellular Component: extracellular region (GO:0005576);; Cellular Component: plasma membrane (GO:0005886);; Biological Process: cellular component organization (GO:0016043);; Cellular Component: anchored component of membrane (GO:0031225);; Cellular Component: intracellular membrane-bounded organelle (GO:0043231);; Cellular Component: cytoplasmic part (GO:0044444);; Biological Process: single-orga…	--	--	[T]	Signal transduction mechanisms	--	Classical arabinogalactan protein 9 (Precursor) GN=AGP9 OS=Arabidopsis thaliana (Mouse-ear cress) PE=1 SV=2	S	Function unknown	PREDICTED: uncharacterized protein LOC101508815 [Cicer arietinum]
Glyma.08G231000.Wm82.a2.v1	4.8154	7.09056	6.22979	11.5138	13.6627	4.22906e-07	1.15684	up	[R]	General function prediction only	--	--	--	--	--	HAD superfamily, subfamily IIIB (Acid phosphatase)	Acid phosphatase 1 (Precursor) GN=APS1 OS=Solanum lycopersicum (Tomato) PE=2 SV=1	R	General function prediction only	PREDICTED: acid phosphatase 1-like [Glycine max]
Glyma.06G084400.Wm82.a2.v1	1.67221	2.84567	3.26441	0.748731	1.25643	0.025911	-1.38206	down	--	--	Molecular Function: phospholipid binding (GO:0005543);;	--	--	--	--	Auxin canalisation;; Plant pleckstrin homology-like region	--	R	General function prediction only	PREDICTED: uncharacterized protein LOC100815080 [Glycine max]
Glyma.03G088500.Wm82.a2.v1	9.54526	12.8267	10.1569	22.5137	25.6059	2.21055e-07	1.16684	up	[K]	Transcription	Molecular Function: nucleotide binding (GO:0000166);; Biological Process: RNA splicing, via endonucleolytic cleavage and ligation (GO:0000394);; Molecular Function: DNA-directed RNA polymerase activity (GO:0003899);; Cellular Component: DNA-directed RNA polymerase II, core complex (GO:0005665);; Biological Process: transcription from RNA polymerase II promoter (GO:0006366);;	K03012|3.74998e-96|gmx:100499661|uncharacterized LOC100499661; K03012 DNA-directed RNA polymerase II subunit RPB4 (A)	Purine metabolism (ko00230);; Pyrimidine metabolism (ko00240);; RNA polymerase (ko03020)	[K]	Transcription	RNA polymerase Rpb4	--	K	Transcription	uncharacterized protein LOC100499661 [Glycine max]
Glyma.01G036900.Wm82.a2.v1	5.30626	10.0375	4.83737	37.7884	24.4865	7.44013e-06	2.22553	up	--	--	--	--	--	[OW]	Posttranslational modification, protein turnover, chaperones;; Extracellular structures	Matrixin;; Putative peptidoglycan binding domain	Metalloendoproteinase 1 (Precursor) OS=Glycine max (Soybean) PE=1 SV=2	1748		unknown [Glycine max]
Glyma.12G095700.Wm82.a2.v1	198.868	211.483	187.449	505.544	537.773	2.03323e-07	1.41527	up	[O]	Posttranslational modification, protein turnover, chaperones	Molecular Function: ATP binding (GO:0005524);; Cellular Component: nucleus (GO:0005634);; Cellular Component: Golgi stack (GO:0005795);; Cellular Component: plasma membrane (GO:0005886);; Biological Process: DNA-dependent DNA replication (GO:0006261);; Biological Process: protein folding (GO:0006457);; Molecular Function: cytoskeletal protein binding (GO:0008092);; Biological Process: response to…	K09503|0|gmx:547558|PM37; seed maturation protein PM37; K09503 DnaJ homolog subfamily A member 2 (A)	Protein processing in endoplasmic reticulum (ko04141)	[O]	Posttranslational modification, protein turnover, chaperones	DnaJ domain;; DnaJ C terminal domain;; DnaJ central domain	DnaJ protein homolog (Precursor) GN=DNAJ1 OS=Cucumis sativus (Cucumber) PE=2 SV=1	O	Posttranslational modification, protein turnover, chaperones	seed maturation protein PM37 [Glycine max]
Glyma.16G060400.Wm82.a2.v1	0.858483	0.790632	1.07992	1.75743	2.21129	0.00028645	1.16504	up	[R]	General function prediction only	Cellular Component: cytoplasm (GO:0005737);;	--	--	[R]	General function prediction only	Ankyrin repeats (3 copies);; Ankyrin repeat;; Ankyrin repeats (many copies);; Ankyrin repeat;; Ankyrin repeats (many copies)	Ankyrin repeat-containing protein At5g02620 GN=At5g02620 OS=Arabidopsis thaliana (Mouse-ear cress) PE=1 SV=1	R	General function prediction only	PREDICTED: ankyrin repeat domain-containing protein 50-like [Glycine max]
Glyma.11G020700.Wm82.a2.v1	8.37093	8.20761	8.5037	2.76857	2.32903	1.30999e-17	-1.68903	down	--	--	Biological Process: MAPK cascade (GO:0000165);; Biological Process: respiratory burst involved in defense response (GO:0002679);; Molecular Function: peroxidase activity (GO:0004601);; Molecular Function: iron ion binding (GO:0005506);; Molecular Function: calcium ion binding (GO:0005509);; Cellular Component: integral component of plasma membrane (GO:0005887);; Biological Process: protein target…	K13447|0|gmx:100775988|respiratory burst oxidase homolog protein A-like; K13447 respiratory burst oxidase [EC:1.6.3.- 1.11.1.-] (A)	Plant-pathogen interaction (ko04626)	[PQ]	Inorganic ion transport and metabolism;; Secondary metabolites biosynthesis, transport and catabolism	Ferric reductase NAD binding domain;; Respiratory burst NADPH oxidase;; FAD-binding domain;; Ferric reductase like transmembrane component;; Oxidoreductase FAD-binding domain	Respiratory burst oxidase homolog protein A GN=RBOHA OS=Solanum tuberosum (Potato) PE=1 SV=1	4731		PREDICTED: respiratory burst oxidase homolog protein F-like [Glycine max]
Glyma.14G081800.Wm82.a2.v1	4.51413	6.56528	6.20915	1.75395	3.51612	0.00807793	-1.12515	down	--	--	Biological Process: cell wall biogenesis (GO:0042546);; Biological Process: xylan metabolic process (GO:0045491);;	--	--	--	--	--	--	S	Function unknown	PREDICTED: uncharacterized protein LOC100777837 [Glycine max]
Glyma.01G062400.Wm82.a2.v1	0.732297	0.485107	0.370589	0.133662	0	0.000635571	-3.12384	down	[Q]	Secondary metabolites biosynthesis, transport and catabolism	Molecular Function: copper ion binding (GO:0005507);; Biological Process: nitric oxide biosynthetic process (GO:0006809);; Molecular Function: primary amine oxidase activity (GO:0008131);; Biological Process: amine metabolic process (GO:0009308);; Biological Process: abscisic acid-activated signaling pathway (GO:0009738);; Molecular Function: quinone binding (GO:0048038);; Molecular Function: try…	K00276|0|gmx:100819571|primary amine oxidase-like; K00276 primary-amine oxidase [EC:1.4.3.21] (A)	Glycine, serine and threonine metabolism (ko00260);; Tyrosine metabolism (ko00350);; Phenylalanine metabolism (ko00360);; beta-Alanine metabolism (ko00410);; Isoquinoline alkaloid biosynthesis (ko00950);; Tropane, piperidine and pyridine alkaloid biosynthesis (ko00960)	[Q]	Secondary metabolites biosynthesis, transport and catabolism	Copper amine oxidase, enzyme domain;; Copper amine oxidase, N3 domain;; Copper amine oxidase, N2 domain	Primary amine oxidase (Precursor) OS=Pisum sativum (Garden pea) PE=1 SV=1	Q	Secondary metabolites biosynthesis, transport and catabolism	PREDICTED: primary amine oxidase-like [Glycine max]
Glyma.15G065400.Wm82.a2.v1	6.15057	6.9181	5.13834	1.42232	1.8053	2.66027e-07	-1.90443	down	--	--	--	--	--	--	--	Late embryogenesis abundant protein	Uncharacterized protein At1g08160 GN=At1g08160 OS=Arabidopsis thaliana (Mouse-ear cress) PE=2 SV=1	S	Function unknown	PREDICTED: uncharacterized protein At1g08160-like [Glycine max]
Glyma.17G047100.Wm82.a2.v1	1.79199	1.32481	2.13098	0.826373	0.434118	0.00168227	-1.47351	down	--	--	--	--	--	--	--	Auxin response factor;; AUX/IAA family;; B3 DNA binding domain	Auxin response factor 19 GN=T29M8.9 OS=Arabidopsis thaliana (Mouse-ear cress) PE=1 SV=2	K	Transcription	PREDICTED: uncharacterized protein LOC100816054 [Glycine max]
Glyma.13G326800.Wm82.a2.v1	12.3099	11.6063	11.015	30.5485	25.9484	1.30355e-13	1.30875	up	--	--	Biological Process: transition metal ion transport (GO:0000041);; Cellular Component: nucleus (GO:0005634);; Cellular Component: peroxisome (GO:0005777);; Biological Process: cell communication (GO:0007154);; Molecular Function: ligase activity (GO:0016874);; Biological Process: response to chemical (GO:0042221);; Biological Process: cellular response to stimulus (GO:0051716);; Biological Process…	--	--	[R]	General function prediction only	Kelch motif;; Kelch motif;; Galactose oxidase, central domain;; Galactose oxidase, central domain;; Kelch motif	F-box/kelch-repeat protein At5g60570 GN=At5g60570 OS=Arabidopsis thaliana (Mouse-ear cress) PE=2 SV=1	R	General function prediction only	PREDICTED: F-box/kelch-repeat protein At5g60570-like [Glycine max]
Glyma.13G276700.Wm82.a2.v1	5.70469	4.65254	6.37829	2.77631	2.14306	9.69867e-05	-1.09375	down	[T]	Signal transduction mechanisms	Molecular Function: protein kinase activity (GO:0004672);; Molecular Function: signal transducer activity (GO:0004871);; Molecular Function: ATP binding (GO:0005524);; Cellular Component: nucleus (GO:0005634);; Cellular Component: Golgi apparatus (GO:0005794);; Cellular Component: cytosol (GO:0005829);; Cellular Component: heterotrimeric G-protein complex (GO:0005834);; Biological Process: DNA re…	--	--	--	--	WD domain, G-beta repeat;; Protein kinase domain;; Bacterial Peptidase A24 N-terminal domain	Protein SPA1-RELATED 3 GN=SPA3 OS=Arabidopsis thaliana (Mouse-ear cress) PE=1 SV=1	J	Translation, ribosomal structure and biogenesis	PREDICTED: protein SPA1-RELATED 3-like [Glycine max]
Glyma.11G048500.Wm82.a2.v1	1.52168	1.37138	1.46889	0.86561	0.529238	0.0259341	-1.05941	down	[D]	Cell cycle control, cell division, chromosome partitioning	Biological Process: regulation of cyclin-dependent protein serine/threonine kinase activity (GO:0000079);; Molecular Function: protein binding (GO:0005515);; Biological Process: primary metabolic process (GO:0044238);; Biological Process: cellular macromolecule metabolic process (GO:0044260);; Biological Process: regulation of cell cycle (GO:0051726);;	K18811|0|gmx:100798140|cyclin-D5-3-like; K18811 cyclin D5, plant (A)	--	[D]	Cell cycle control, cell division, chromosome partitioning	Cyclin, N-terminal domain	Cyclin-D5-3 GN=CYCD5-3 OS=Oryza sativa subsp. japonica (Rice) PE=2 SV=1	D	Cell cycle control, cell division, chromosome partitioning	PREDICTED: cyclin-D5-1-like [Glycine max]
Glyma.13G318700.Wm82.a2.v1	2.84796	3.6876	2.36102	1.26791	1.68704	0.0161338	-1.00041	down	--	--	Molecular Function: catalytic activity (GO:0003824);; Biological Process: signal transduction (GO:0007165);; Biological Process: response to bacterium (GO:0009617);; Biological Process: aromatic compound biosynthetic process (GO:0019438);; Biological Process: regulation of cellular metabolic process (GO:0031323);; Biological Process: cellular macromolecule metabolic process (GO:0044260);; Biologi…	--	--	--	--	Plant protein of unknown function (DUF868)	--	S	Function unknown	PREDICTED: uncharacterized protein LOC100775403 [Glycine max]
Glyma.18G228100.Wm82.a2.v1	2.38457	1.8728	1.18295	0.498952	0.402982	0.00151874	-2.04425	down	[GER]	Carbohydrate transport and metabolism;; Amino acid transport and metabolism;; General function prediction only	Molecular Function: UDP-galactose transmembrane transporter activity (GO:0005459);; Cellular Component: plasma membrane (GO:0005886);; Biological Process: response to stress (GO:0006950);; Cellular Component: integral component of membrane (GO:0016021);; Cellular Component: integral component of Golgi membrane (GO:0030173);; Biological Process: transmembrane transport (GO:0055085);; Biological Pr…	K15277|0|gmx:100791781|UDP-galactose/UDP-glucose transporter 2-like; K15277 solute carrier family 35 (adenosine 3'-phospho 5'-phosphosulfate transporter), member B3 (A)	--	[G]	Carbohydrate transport and metabolism	UAA transporter family;; Triose-phosphate Transporter family;; EamA-like transporter family	UDP-galactose/UDP-glucose transporter 2 GN=UTR2 OS=Arabidopsis thaliana (Mouse-ear cress) PE=2 SV=1	G	Carbohydrate transport and metabolism	PREDICTED: adenosine 3&apos;-phospho 5&apos;-phosphosulfate transporter 2-like isoform 1 [Glycine max]
Glyma.09G216200.Wm82.a2.v1	1.55798	1.33316	1.26861	0.297065	0.265315	3.7162e-05	-2.33224	down	[M]	Cell wall/membrane/envelope biogenesis	Biological Process: biosynthetic process (GO:0009058);; Molecular Function: transferase activity, transferring glycosyl groups (GO:0016757);;	--	--	--	--	Glycosyl transferases group 1;; Glycosyltransferase Family 4;; Glycosyl transferases group 1;; Glycosyl transferase 4-like domain	--	M	Cell wall/membrane/envelope biogenesis	PREDICTED: uncharacterized protein LOC100785027 [Glycine max]
Glyma.18G076200.Wm82.a2.v1	0.924652	0.938777	1.28097	0.440137	0.523232	0.0369668	-1.12322	down	[RTKL]	General function prediction only;; Signal transduction mechanisms;; Transcription;; Replication, recombination and repair	Biological Process: microtubule cytoskeleton organization (GO:0000226);; Biological Process: cytokinesis by cell plate formation (GO:0000911);; Cellular Component: plasma membrane (GO:0005886);; Biological Process: cellular protein modification process (GO:0006464);; Biological Process: ion transport (GO:0006811);; Biological Process: abscisic acid-activated signaling pathway (GO:0009738);; Biolo…	--	--	--	--	Protein kinase domain;; Protein tyrosine kinase;; Legume lectin domain	Probable L-type lectin-domain containing receptor kinase S.7 (Precursor) GN=LECRKS7 OS=Arabidopsis thaliana (Mouse-ear cress) PE=2 SV=1	T	Signal transduction mechanisms	PREDICTED: probable L-type lectin-domain containing receptor kinase S.7-like [Glycine max]
Glyma.04G124300.Wm82.a2.v1	6.79476	5.74226	5.83355	11.4697	12.7426	3.14765e-08	1.00603	up	--	--	Biological Process: mitotic cell cycle (GO:0000278);; Biological Process: double-strand break repair via homologous recombination (GO:0000724);; Biological Process: nuclear-transcribed mRNA catabolic process (GO:0000956);; Molecular Function: sequence-specific DNA binding transcription factor activity (GO:0003700);; Molecular Function: hydrolase activity, hydrolyzing O-glycosyl compounds (GO:0004…	--	--	--	--	FAR1 DNA-binding domain;; MULE transposase domain;; Transposase, Mutator family;; SWIM zinc finger	Protein FAR-RED ELONGATED HYPOCOTYL 3 GN=FHY3 OS=Arabidopsis thaliana (Mouse-ear cress) PE=1 SV=1	K	Transcription	PREDICTED: protein FAR-RED ELONGATED HYPOCOTYL 3-like [Glycine max]
Glyma.03G231600.Wm82.a2.v1	40.4171	46.5184	37.9045	106.892	88.0518	6.54667e-13	1.33065	up	--	--	Biological Process: single-organism process (GO:0044699);;	--	--	--	--	Domain of unknown function (DUF296)	Putative DNA-binding protein ESCAROLA GN=ESC OS=Arabidopsis thaliana (Mouse-ear cress) PE=2 SV=1	--	--	uncharacterized protein LOC100527104 [Glycine max]
Glyma.11G144500.Wm82.a2.v1	3.19737	4.19085	3.39843	0.976069	1.13285	9.29558e-05	-1.78466	down	--	--	Biological Process: response to reactive oxygen species (GO:0000302);; Cellular Component: chromatin (GO:0000785);; Molecular Function: protein binding (GO:0005515);; Cellular Component: nucleus (GO:0005634);; Cellular Component: mitochondrion (GO:0005739);; Cellular Component: plasma membrane (GO:0005886);; Biological Process: DNA-dependent DNA replication (GO:0006261);; Biological Process: DNA …	--	--	[P]	Inorganic ion transport and metabolism	Heavy-metal-associated domain	Copper transport protein CCH GN=CCH OS=Arabidopsis thaliana (Mouse-ear cress) PE=1 SV=1	P	Inorganic ion transport and metabolism	PREDICTED: uncharacterized protein LOC100807544 [Glycine max]
Glyma.20G017500.Wm82.a2.v1	12.8108	15.72	15.9819	29.852	31.5829	3.59919e-08	1.06422	up	[Q]	Secondary metabolites biosynthesis, transport and catabolism	--	--	--	[I]	Lipid transport and metabolism	Phytanoyl-CoA dioxygenase (PhyH)	--	I	Lipid transport and metabolism	PREDICTED: phytanoyl-CoA dioxygenase domain-containing protein 1-like [Glycine max]
Glyma.17G163200.Wm82.a2.v1	88.0259	71.0505	65.9847	27.2726	27.4353	1.14962e-08	-1.4378	down	[P]	Inorganic ion transport and metabolism	Molecular Function: peroxidase activity (GO:0004601);; Molecular Function: protein binding (GO:0005515);; Cellular Component: extracellular region (GO:0005576);; Cellular Component: nucleus (GO:0005634);; Cellular Component: vacuolar membrane (GO:0005774);; Cellular Component: cytosol (GO:0005829);; Biological Process: steroid biosynthetic process (GO:0006694);; Biological Process: iron ion trans…	K00430|0|gmx:100819937|peroxidase 50-like; K00430 peroxidase [EC:1.11.1.7] (A)	Phenylalanine metabolism (ko00360);; Phenylpropanoid biosynthesis (ko00940)	--	--	Peroxidase	Peroxidase 50 (Precursor) OS=Arabidopsis thaliana (Mouse-ear cress) PE=1 SV=1	G	Carbohydrate transport and metabolism	PREDICTED: peroxidase 73-like [Glycine max]
Glyma.11G128500.Wm82.a2.v1	0.926361	0.987164	0.324435	2.40442	2.15822	0.0182282	1.71517	up	--	--	--	--	--	--	--	--	--	S	Function unknown	PREDICTED: uncharacterized protein LOC100800099 [Glycine max]
Glyma.20G149200.Wm82.a2.v1	3.52129	3.74846	3.24932	10.1462	5.98805	0.0102025	1.21242	up	--	--	Molecular Function: binding (GO:0005488);; Biological Process: post-embryonic development (GO:0009791);; Cellular Component: nuclear lumen (GO:0031981);; Biological Process: protein modification by small protein conjugation (GO:0032446);; Cellular Component: cytoplasmic part (GO:0044444);; Biological Process: shoot system development (GO:0048367);; Biological Process: reproductive structure devel…	--	--	--	--	KIP1-like protein	Nuclear-pore anchor OS=Arabidopsis thaliana (Mouse-ear cress) PE=1 SV=1	S	Function unknown	PREDICTED: uncharacterized protein LOC100812191 [Glycine max]
Glyma.08G090000.Wm82.a2.v1	5.16109	4.56819	4.25602	1.09126	0.786043	1.52382e-23	-2.30402	down	[S]	Function unknown	Molecular Function: protein serine/threonine kinase activity (GO:0004674);; Molecular Function: protein binding (GO:0005515);; Molecular Function: ATP binding (GO:0005524);; Cellular Component: plasma membrane (GO:0005886);; Biological Process: cellular glucan metabolic process (GO:0006073);; Biological Process: protein phosphorylation (GO:0006468);; Biological Process: ion transport (GO:0006811)…	--	--	--	--	Leucine Rich repeats (2 copies);; Leucine rich repeat;; Protein kinase domain;; Protein tyrosine kinase;; Leucine Rich Repeat;; Leucine rich repeat N-terminal domain;; Leucine Rich repeat	LRR receptor-like serine/threonine-protein kinase GSO1 (Precursor) GN=GSO1 OS=Arabidopsis thaliana (Mouse-ear cress) PE=2 SV=1	T	Signal transduction mechanisms	PREDICTED: LRR receptor-like serine/threonine-protein kinase GSO1-like [Glycine max]
Glyma.13G236300.Wm82.a2.v1	6.27079	6.08377	6.60935	2.85071	3.46043	0.00645243	-1.07568	down	--	--	--	--	--	--	--	--	--	S	Function unknown	PREDICTED: uncharacterized protein LOC100797119 isoform 1 [Glycine max]
Glyma.04G129700.Wm82.a2.v1	0.771732	1.49397	1.24396	0.243625	0.280212	0.00181606	-2.2191	down	--	--	Cellular Component: intracellular membrane-bounded organelle (GO:0043231);;	--	--	[O]	Posttranslational modification, protein turnover, chaperones	--	Nucleolin 2 GN=OSJNBa0058K23.21 OS=Oryza sativa subsp. japonica (Rice) PE=2 SV=2	S	Function unknown	hypothetical protein MTR_3g007480 [Medicago truncatula]
Glyma.10G277200.Wm82.a2.v1	2.29374	3.24076	3.02526	0.454206	0.399779	1.6004e-15	-2.70419	down	[G]	Carbohydrate transport and metabolism	Biological Process: polysaccharide biosynthetic process (GO:0000271);; Cellular Component: extracellular region (GO:0005576);; Cellular Component: plasma membrane (GO:0005886);; Biological Process: pattern specification process (GO:0007389);; Biological Process: regulation of cell size (GO:0008361);; Biological Process: defense response, incompatible interaction (GO:0009814);; Biological Process:…	K01728|0|gmx:100789303|probable pectate lyase 12-like; K01728 pectate lyase [EC:4.2.2.2] (A)	Pentose and glucuronate interconversions (ko00040)	--	--	Pectate lyase	Probable pectate lyase 12 (Precursor) GN=At3g53190 OS=Arabidopsis thaliana (Mouse-ear cress) PE=2 SV=2	R	General function prediction only	PREDICTED: probable pectate lyase 12-like [Glycine max]
Glyma.17G138300.Wm82.a2.v1	38.7279	37.4553	33.6144	15.2145	18.2693	3.46267e-09	-1.12318	down	[Q]	Secondary metabolites biosynthesis, transport and catabolism	Biological Process: polysaccharide biosynthetic process (GO:0000271);; Molecular Function: copper ion binding (GO:0005507);; Cellular Component: vacuolar membrane (GO:0005774);; Cellular Component: cytosol (GO:0005829);; Molecular Function: L-ascorbate oxidase activity (GO:0008447);; Biological Process: nucleotide biosynthetic process (GO:0009165);; Cellular Component: plant-type cell wall (GO:00…	--	--	[Q]	Secondary metabolites biosynthesis, transport and catabolism	Multicopper oxidase;; Multicopper oxidase;; Multicopper oxidase	Monocopper oxidase-like protein SKU5 (Precursor) GN=SKU5 OS=Arabidopsis thaliana (Mouse-ear cress) PE=1 SV=1	Q	Secondary metabolites biosynthesis, transport and catabolism	PREDICTED: monocopper oxidase-like protein SKU5-like [Glycine max]
Glyma.08G055700.Wm82.a2.v1	35.8862	34.3008	30.6583	13.7162	13.1419	1.22623e-11	-1.2882	down	[RTKL]	General function prediction only;; Signal transduction mechanisms;; Transcription;; Replication, recombination and repair	Biological Process: polysaccharide catabolic process (GO:0000272);; Biological Process: respiratory burst involved in defense response (GO:0002679);; Molecular Function: structural constituent of ribosome (GO:0003735);; Molecular Function: protein serine/threonine kinase activity (GO:0004674);; Molecular Function: ATP binding (GO:0005524);; Cellular Component: vacuolar membrane (GO:0005774);; Cel…	--	--	--	--	Protein kinase domain;; Protein tyrosine kinase;; Leucine rich repeat;; Leucine Rich repeats (2 copies);; Leucine rich repeat N-terminal domain;; Leucine Rich Repeat	Probable inactive receptor kinase At1g48480 (Precursor) GN=RKL1 OS=Arabidopsis thaliana (Mouse-ear cress) PE=1 SV=1	T	Signal transduction mechanisms	PREDICTED: probable inactive receptor kinase At1g48480-like isoform 1 [Glycine max]
Glyma.09G153900.Wm82.a2.v1	8.97656	17.41	11.4413	305.171	164.812	9.61683e-07	4.24686	up	[G]	Carbohydrate transport and metabolism	Cellular Component: phosphopyruvate hydratase complex (GO:0000015);; Molecular Function: magnesium ion binding (GO:0000287);; Molecular Function: phosphopyruvate hydratase activity (GO:0004634);; Biological Process: glycolytic process (GO:0006096);; Molecular Function: hydrolase activity (GO:0016787);;	K01689|0|gmx:100803925|enolase-like; K01689 enolase [EC:4.2.1.11] (A)	Glycolysis / Gluconeogenesis (ko00010);; Carbon metabolism (ko01200);; Biosynthesis of amino acids (ko01230);; RNA degradation (ko03018)	[G]	Carbohydrate transport and metabolism	Enolase, C-terminal TIM barrel domain;; Enolase, N-terminal domain;; Methylaspartate ammonia-lyase C-terminus	Enolase GN=OSJNAb0015J03.9 OS=Oryza sativa subsp. japonica (Rice) PE=1 SV=2	G	Carbohydrate transport and metabolism	PREDICTED: enolase-like [Glycine max]
Glyma.08G022500.Wm82.a2.v1	25.9316	25.4384	26.0747	11.5618	13.1431	2.02445e-07	-1.04564	down	[F]	Nucleotide transport and metabolism	Molecular Function: nucleoside diphosphate kinase activity (GO:0004550);; Molecular Function: ATP binding (GO:0005524);; Cellular Component: mitochondrial inner membrane (GO:0005743);; Cellular Component: Golgi apparatus (GO:0005794);; Cellular Component: cytosol (GO:0005829);; Biological Process: nucleoside diphosphate phosphorylation (GO:0006165);; Biological Process: GTP biosynthetic process (…	K00940|1.32091e-127|gmx:100527475|uncharacterized LOC100527475; K00940 nucleoside-diphosphate kinase [EC:2.7.4.6] (A)	Purine metabolism (ko00230);; Pyrimidine metabolism (ko00240)	[F]	Nucleotide transport and metabolism	Nucleoside diphosphate kinase	Nucleoside diphosphate kinase III, chloroplastic/mitochondrial (Precursor) OS=Arabidopsis thaliana (Mouse-ear cress) PE=1 SV=1	F	Nucleotide transport and metabolism	uncharacterized protein LOC100527475 [Glycine max]
Glyma.17G102100.Wm82.a2.v1	2.63386	2.507	2.84672	0.682227	1.59824	0.00103223	-1.20505	down	[L]	Replication, recombination and repair	--	--	--	--	--	Exonuclease	--	L	Replication, recombination and repair	PREDICTED: uncharacterized protein LOC100818863 [Glycine max]
Glyma.04G082700.Wm82.a2.v1	3.64505	2.66286	4.38324	1.17854	0.714736	4.27554e-06	-1.94446	down	[E]	Amino acid transport and metabolism	Molecular Function: transporter activity (GO:0005215);; Cellular Component: plasma membrane (GO:0005886);; Biological Process: nitrogen compound metabolic process (GO:0006807);; Biological Process: oligopeptide transport (GO:0006857);; Cellular Component: plasmodesma (GO:0009506);; Cellular Component: plant-type vacuole membrane (GO:0009705);; Biological Process: pollen tube growth (GO:0009860);;…	K14638|0|gmx:100809846|probable peptide transporter At1g52190-like; K14638 solute carrier family 15 (peptide/histidine transporter), member 3/4 (A)	--	[E]	Amino acid transport and metabolism	POT family;; Major Facilitator Superfamily	Probable peptide transporter At1g52190 GN=At1g52190 OS=Arabidopsis thaliana (Mouse-ear cress) PE=1 SV=1	E	Amino acid transport and metabolism	PREDICTED: probable peptide transporter At1g52190-like [Glycine max]
Glyma.13G169300.Wm82.a2.v1	4.25998	4.25473	4.57733	1.55042	1.23168	7.6097e-11	-1.6365	down	[RTKL]	General function prediction only;; Signal transduction mechanisms;; Transcription;; Replication, recombination and repair	Biological Process: RNA splicing, via endonucleolytic cleavage and ligation (GO:0000394);; Molecular Function: protein serine/threonine kinase activity (GO:0004674);; Molecular Function: protein serine/threonine/tyrosine kinase activity (GO:0004712);; Molecular Function: non-membrane spanning protein tyrosine kinase activity (GO:0004715);; Molecular Function: ATP binding (GO:0005524);; Cellular C…	--	--	[T]	Signal transduction mechanisms	Protein tyrosine kinase;; Protein kinase domain	Serine/threonine-protein kinase HT1 GN=HT1 OS=Arabidopsis thaliana (Mouse-ear cress) PE=1 SV=1	T	Signal transduction mechanisms	PREDICTED: serine/threonine-protein kinase HT1-like [Glycine max]
Glyma.15G176900.Wm82.a2.v1	0.416894	2.19774	2.20643	6.69103	3.72752	0.0166805	1.72231	up	[GR]	Carbohydrate transport and metabolism;; General function prediction only	Cellular Component: cell wall (GO:0005618);; Cellular Component: nucleus (GO:0005634);; Biological Process: L-fucose biosynthetic process (GO:0006005);; Biological Process: response to cold (GO:0009409);; Cellular Component: plant-type cell wall (GO:0009505);; Biological Process: auxin-activated signaling pathway (GO:0009734);; Biological Process: stomatal complex morphogenesis (GO:0010103);; Cel…	--	--	--	--	Cupin;; Cupin domain	Auxin-binding protein ABP19a (Precursor) GN=ABP19A OS=Prunus persica (Peach) PE=3 SV=1	R	General function prediction only	auxin-binding protein ABP19a-like precursor [Glycine max]
Glyma.08G121600.Wm82.a2.v1	1.95435	2.04675	1.84379	0.665314	0.475785	3.86329e-05	-1.77602	down	--	--	--	--	--	--	--	--	--	S	Function unknown	PREDICTED: uncharacterized protein LOC100800171 [Glycine max]
Glyma.11G200200.Wm82.a2.v1	11.581	10.1674	15.733	6.77982	5.68042	0.00564751	-1.00004	down	--	--	Molecular Function: signal transducer activity (GO:0004871);; Cellular Component: nucleus (GO:0005634);; Cellular Component: cytoplasm (GO:0005737);; Cellular Component: plasma membrane (GO:0005886);; Biological Process: calcium ion transport (GO:0006816);; Biological Process: Golgi organization (GO:0007030);; Biological Process: signal transduction (GO:0007165);; Biological Process: tropism (GO:…	--	--	--	--	NPH3 family;; BTB/POZ domain	Root phototropism protein 2 GN=T6B20.13/T6B20.14 OS=Arabidopsis thaliana (Mouse-ear cress) PE=1 SV=2	R	General function prediction only	PREDICTED: root phototropism protein 2-like [Glycine max]
Glyma.01G040500.Wm82.a2.v1	1.99105	1.40343	1.47888	3.11077	2.55347	0.0118687	1.01617	up	--	--	Cellular Component: chloroplast (GO:0009507);;	--	--	--	--	Putative small multi-drug export protein	--	S	Function unknown	uncharacterized protein LOC100813905 [Glycine max]
Glyma.17G127600.Wm82.a2.v1	3.2143	3.62702	1.49708	10.31	9.50842	0.000100738	1.81969	up	--	--	--	--	--	--	--	--	--	S	Function unknown	PREDICTED: uncharacterized protein LOC100812292 [Glycine max]
Glyma.16G063700.Wm82.a2.v1	1.92375	1.24903	0.824852	0.163199	0.17587	0.00151765	-3.09521	down	[KAD]	Transcription;; RNA processing and modification;; Cell cycle control, cell division, chromosome partitioning	Molecular Function: DNA binding (GO:0003677);; Molecular Function: chromatin binding (GO:0003682);; Molecular Function: sequence-specific DNA binding transcription factor activity (GO:0003700);; Cellular Component: nucleus (GO:0005634);; Biological Process: polyamine catabolic process (GO:0006598);; Biological Process: oligopeptide transport (GO:0006857);; Biological Process: response to water de…	K09422|0|gmx:100783231|myb-related protein 315-like; K09422 myb proto-oncogene protein, plant (A)	--	[K]	Transcription	Myb-like DNA-binding domain;; Myb-like DNA-binding domain	Myb-related protein 315 GN=MYB315 OS=Antirrhinum majus (Garden snapdragon) PE=2 SV=1	K	Transcription	PREDICTED: myb-related protein 315-like [Glycine max]
Glyma.04G133700.Wm82.a2.v1	1.70681	1.17503	1.65231	0.351565	0.160357	0.000123198	-2.89118	down	[S]	Function unknown	Cellular Component: GINS complex (GO:0000811);; Biological Process: DNA replication initiation (GO:0006270);; Cellular Component: chloroplast (GO:0009507);;	K10732|6.30259e-147|gmx:100780798|probable DNA replication complex GINS protein PSF1-like; K10732 GINS complex subunit 1 (A)	--	[L]	Replication, recombination and repair	GINS complex protein	--	L	Replication, recombination and repair	PREDICTED: probable DNA replication complex GINS protein PSF1-like [Glycine max]
Glyma.14G082000.Wm82.a2.v1	1.22214	1.01249	0.727366	0.370086	0.573686	0.0443462	-1.07436	down	--	--	Cellular Component: Golgi apparatus (GO:0005794);;	--	--	--	--	PAN domain	--	S	Function unknown	PREDICTED: uncharacterized protein LOC100778720 [Glycine max]
Glyma.10G028900.Wm82.a2.v1	3.7091	3.03989	2.61513	0.384601	0.934533	8.20512e-10	-2.24681	down	[P]	Inorganic ion transport and metabolism	Molecular Function: secondary active sulfate transmembrane transporter activity (GO:0008271);; Biological Process: sulfate transport (GO:0008272);; Cellular Component: chloroplast (GO:0009507);; Cellular Component: integral component of membrane (GO:0016021);; Biological Process: transmembrane transport (GO:0055085);;	K17471|0|gmx:100810196|sulfate transporter 3.1-like; K17471 sulfate transporter 3 (A)	--	[P]	Inorganic ion transport and metabolism	Sulfate transporter family;; STAS domain;; Sulfate transporter N-terminal domain with GLY motif	Sulfate transporter 3.1 OS=Arabidopsis thaliana (Mouse-ear cress) PE=2 SV=1	P	Inorganic ion transport and metabolism	PREDICTED: sulfate transporter 3.1-like [Glycine max]
Glyma.14G176400.Wm82.a2.v1	18.1046	13.4997	15.6708	5.24626	4.64068	1.8881e-09	-1.65068	down	--	--	Cellular Component: plant-type cell wall (GO:0009505);;	--	--	--	--	Phosphate-induced protein 1 conserved region	--	S	Function unknown	PREDICTED: uncharacterized protein LOC100792222 [Glycine max]
Glyma.11G088300.Wm82.a2.v1	6.63785	8.91267	6.33187	1.4942	0.822718	2.6935e-10	-2.67629	down	--	--	--	--	--	--	--	--	--	S	Function unknown	hypothetical protein MTR_5g024910 [Medicago truncatula]
Glyma.15G040200.Wm82.a2.v1	71.7988	85.2698	85.8654	37.3243	35.6186	1.90882e-09	-1.12926	down	--	--	Cellular Component: nucleosome (GO:0000786);; Molecular Function: DNA binding (GO:0003677);; Cellular Component: nucleolus (GO:0005730);; Biological Process: nucleosome assembly (GO:0006334);; Biological Process: cell proliferation (GO:0008283);; Cellular Component: plasmodesma (GO:0009506);; Molecular Function: protein heterodimerization activity (GO:0046982);;	K11251|6.80608e-55|gmx:100783903|histone H2A-like; K11251 histone H2A (A)	--	[B]	Chromatin structure and dynamics	Core histone H2A/H2B/H3/H4;; Histone-like transcription factor (CBF/NF-Y) and archaeal histone	Histone H2A OS=Euphorbia esula (Leafy spurge) PE=2 SV=1	B	Chromatin structure and dynamics	uncharacterized protein LOC100305705 [Glycine max]
Glyma.14G026400.Wm82.a2.v1	3.94421	4.2636	4.54204	10.3056	9.40811	3.14554e-09	1.2427	up	[C]	Energy production and conversion	Molecular Function: citrate (Si)-synthase activity (GO:0004108);; Cellular Component: cytosol (GO:0005829);; Biological Process: glyoxylate cycle (GO:0006097);; Biological Process: tricarboxylic acid cycle (GO:0006099);; Biological Process: fatty acid beta-oxidation (GO:0006635);; Biological Process: peroxisome organization (GO:0007031);; Biological Process: toxin catabolic process (GO:0009407);;…	K01647|0|gmx:100170739|peroxisomal citrate synthase; K01647 citrate synthase [EC:2.3.3.1] (A)	Citrate cycle (TCA cycle) (ko00020);; Glyoxylate and dicarboxylate metabolism (ko00630);; Carbon metabolism (ko01200);; 2-Oxocarboxylic acid metabolism (ko01210);; Biosynthesis of amino acids (ko01230)	[C]	Energy production and conversion	Citrate synthase	Citrate synthase, glyoxysomal (Precursor) OS=Cucurbita maxima (Pumpkin) PE=1 SV=1	C	Energy production and conversion	PREDICTED: citrate synthase, glyoxysomal-like [Glycine max]
Glyma.15G177600.Wm82.a2.v1	7.5702	7.09806	6.89366	18.6127	18.3027	2.44769e-15	1.38762	up	--	--	Molecular Function: tubulin-tyrosine ligase activity (GO:0004835);; Cellular Component: cytosol (GO:0005829);; Biological Process: cellular protein modification process (GO:0006464);; Cellular Component: chloroplast (GO:0009507);; Biological Process: transcription factor import into nucleus (GO:0042991);;	K16609|0|gmx:100809212|tubulin--tyrosine ligase-like protein 12-like; K16609 tubulin--tyrosine ligase-like protein 12 (A)	--	[O]	Posttranslational modification, protein turnover, chaperones	Tubulin-tyrosine ligase family	--	O	Posttranslational modification, protein turnover, chaperones	PREDICTED: tubulin--tyrosine ligase-like protein 12-like isoform 1 [Glycine max]
Glyma.13G347800.Wm82.a2.v1	1.07109	0.822819	0.767411	0.388061	0.224056	0.00111723	-1.54438	down	--	--	Molecular Function: iron ion binding (GO:0005506);; Cellular Component: cytoplasm (GO:0005737);; Cellular Component: plastid (GO:0009536);; Biological Process: response to wounding (GO:0009611);; Biological Process: jasmonic acid biosynthetic process (GO:0009695);; Biological Process: response to abscisic acid (GO:0009737);; Biological Process: response to jasmonic acid (GO:0009753);; Biological …	K15718|0|gmx:547860|LOX7; lipoxygenase (EC:1.13.11.12); K15718 linoleate 9S-lipoxygenase [EC:1.13.11.58] (A)	Linoleic acid metabolism (ko00591)	--	--	Lipoxygenase;; PLAT/LH2 domain	Linoleate 9S-lipoxygenase-4 GN=LOX1.5 OS=Glycine max (Soybean) PE=1 SV=1	O	Posttranslational modification, protein turnover, chaperones	lipoxygenase [Glycine max]
Glyma.12G031300.Wm82.a2.v1	0.25094	0.442318	0.497199	1.58182	1.47768	2.49802e-06	1.99773	up	[GEPR]	Carbohydrate transport and metabolism;; Amino acid transport and metabolism;; Inorganic ion transport and metabolism;; General function prediction only	Molecular Function: catalytic activity (GO:0003824);; Biological Process: cellular component organization (GO:0016043);; Biological Process: macromolecule metabolic process (GO:0043170);; Biological Process: primary metabolic process (GO:0044238);; Biological Process: single-organism cellular process (GO:0044763);; Cellular Component: cell periphery (GO:0071944);;	--	--	--	--	Nodulin-like	Proline-rich receptor-like protein kinase PERK1 GN=PERK1 OS=Arabidopsis thaliana (Mouse-ear cress) PE=1 SV=1	S	Function unknown	PREDICTED: uncharacterized membrane protein YMR155W-like [Glycine max]
Glyma.07G049000.Wm82.a2.v1	8.8739	9.21505	9.65034	5.89676	2.29555	0.00035286	-1.18076	down	[J]	Translation, ribosomal structure and biogenesis	--	--	--	--	--	CAAD domains of cyanobacterial aminoacyl-tRNA synthetase	Thylakoid membrane phosphoprotein 14 kDa, chloroplastic (Precursor) GN=TMP14 OS=Arabidopsis thaliana (Mouse-ear cress) PE=1 SV=2	S	Function unknown	PREDICTED: thylakoid membrane phosphoprotein 14 kDa, chloroplastic-like [Glycine max]
Glyma.12G219700.Wm82.a2.v1	3.33774	2.45535	3.3775	1.43729	1.09373	0.000623135	-1.26169	down	--	--	Molecular Function: protein kinase activity (GO:0004672);; Cellular Component: plasma membrane (GO:0005886);; Biological Process: protein phosphorylation (GO:0006468);; Biological Process: cellular component organization (GO:0016043);; Cellular Component: anchored component of membrane (GO:0031225);; Cellular Component: intracellular membrane-bounded organelle (GO:0043231);; Cellular Component: c…	--	--	--	--	Cotton fibre expressed protein;; Domain of unknown function (DUF4408)	Leucine-rich repeat extensin-like protein 5 (Precursor) GN=LRX5 OS=Arabidopsis thaliana (Mouse-ear cress) PE=2 SV=2	S	Function unknown	PREDICTED: uncharacterized protein LOC100802926 [Glycine max]
Glyma.10G278800.Wm82.a2.v1	3.39322	4.67543	4.88077	0.396942	0.576584	7.1552e-09	-3.22422	down	--	--	Molecular Function: protein binding (GO:0005515);; Biological Process: DNA metabolic process (GO:0006259);;	K10740|1.2642e-72|gmx:100781484|replication protein A 14 kDa subunit B-like; K10740 replication factor A3 (A)	DNA replication (ko03030);; Nucleotide excision repair (ko03420);; Mismatch repair (ko03430);; Homologous recombination (ko03440)	--	--	Replication factor A protein 3	Replication protein A 14 kDa subunit B GN=F28J12.250 OS=Arabidopsis thaliana (Mouse-ear cress) PE=3 SV=1	L	Replication, recombination and repair	PREDICTED: uncharacterized protein LOC100781484 [Glycine max]
Glyma.06G038000.Wm82.a2.v1	24.3378	25.0527	21.2269	10.1162	8.67093	5.15045e-11	-1.30062	down	[I]	Lipid transport and metabolism	Biological Process: developmental process involved in reproduction (GO:0003006);; Molecular Function: carboxylic ester hydrolase activity (GO:0004091);; Cellular Component: nucleus (GO:0005634);; Cellular Component: cytosol (GO:0005829);; Biological Process: defense response (GO:0006952);; Biological Process: post-embryonic development (GO:0009791);; Biological Process: gibberellin mediated signa…	--	--	[V]	Defense mechanisms	alpha/beta hydrolase fold;; Carboxylesterase family;; Alpha/beta hydrolase family	Probable carboxylesterase 2 GN=CXE2 OS=Arabidopsis thaliana (Mouse-ear cress) PE=2 SV=1	V	Defense mechanisms	PREDICTED: probable carboxylesterase 2-like [Glycine max]
Soybean_newGene_1540	1.00348	0.638432	0.656434	4.26941	2.00502	0.0156016	2.06397	up	--	--	--	--	--	[L]	Replication, recombination and repair	DDE superfamily endonuclease;; Plant transposon protein	--	L	Replication, recombination and repair	PREDICTED: putative nuclease HARBI1-like [Glycine max]
Glyma.05G011700.Wm82.a2.v1	1.44933	1.14344	1.2943	2.29381	3.04681	0.00467254	1.04797	up	[R]	General function prediction only	Biological Process: maltose metabolic process (GO:0000023);; Biological Process: plasma membrane pyruvate transport (GO:0006849);; Molecular Function: bile acid:sodium symporter activity (GO:0008508);; Cellular Component: chloroplast thylakoid (GO:0009534);; Cellular Component: chloroplast envelope (GO:0009941);; Cellular Component: integral component of membrane (GO:0016021);; Biological Process…	K03453|0|gmx:100816287|sodium/pyruvate cotransporter BASS2, chloroplastic-like; K03453 bile acid:Na+ symporter, BASS family (A)	--	[P]	Inorganic ion transport and metabolism	Sodium Bile acid symporter family;; SBF-like CPA transporter family (DUF4137)	Sodium/pyruvate cotransporter BASS2, chloroplastic (Precursor) GN=F12C20.6 OS=Arabidopsis thaliana (Mouse-ear cress) PE=2 SV=1	P	Inorganic ion transport and metabolism	PREDICTED: uncharacterized sodium-dependent transporter yocS-like [Glycine max]
Glyma.05G038300.Wm82.a2.v1	1.85727	2.16621	1.95406	0.186665	0.532377	1.4207e-11	-2.46566	down	--	--	Cellular Component: endosome (GO:0005768);; Cellular Component: vacuole (GO:0005773);; Biological Process: iron ion transport (GO:0006826);; Biological Process: cellular response to iron ion starvation (GO:0010106);; Biological Process: response to nitrate (GO:0010167);; Molecular Function: anion:anion antiporter activity (GO:0015301);; Biological Process: nitrate transport (GO:0015706);; Cellula…	--	--	[P]	Inorganic ion transport and metabolism	HCO3- transporter family	Probable boron transporter 2 GN=BOR2 OS=Arabidopsis thaliana (Mouse-ear cress) PE=2 SV=1	P	Inorganic ion transport and metabolism	PREDICTED: probable boron transporter 2-like [Glycine max]
Glyma.08G284800.Wm82.a2.v1	1.45481	1.86921	2.373	0.564747	1.068	0.0256328	-1.21214	down	[R]	General function prediction only	Molecular Function: signal recognition particle binding (GO:0005047);; Molecular Function: GTP binding (GO:0005525);; Cellular Component: endoplasmic reticulum (GO:0005783);; Cellular Component: plasma membrane (GO:0005886);; Biological Process: double-strand break repair (GO:0006302);; Biological Process: mitotic recombination (GO:0006312);; Biological Process: sister chromatid cohesion (GO:0007…	K12272|6.33328e-150|gmx:100804789|signal recognition particle receptor subunit beta-like; K12272 signal recognition particle receptor subunit beta (A)	Protein export (ko03060)	[U]	Intracellular trafficking, secretion, and vesicular transport	Signal recognition particle receptor beta subunit;; ADP-ribosylation factor family;; 50S ribosome-binding GTPase;; Gtr1/RagA G protein conserved region;; Elongation factor Tu GTP binding domain	ADP-ribosylation factor 1 OS=Solanum tuberosum (Potato) PE=2 SV=2	U	Intracellular trafficking, secretion, and vesicular transport	PREDICTED: signal recognition particle receptor subunit beta-like [Glycine max]
Glyma.15G112700.Wm82.a2.v1	7.11234	8.33273	6.94979	2.47745	2.18211	3.45676e-10	-1.67229	down	[R]	General function prediction only	Cellular Component: cytoplasm (GO:0005737);; Biological Process: defense response (GO:0006952);; Biological Process: ethylene biosynthetic process (GO:0009693);; Molecular Function: 1-aminocyclopropane-1-carboxylate oxidase activity (GO:0009815);; Biological Process: fruit ripening (GO:0009835);; Molecular Function: oxidoreductase activity, acting on paired donors, with incorporation or reduction…	K05933|0|gmx:100807427|1-aminocyclopropane-1-carboxylate oxidase-like; K05933 aminocyclopropanecarboxylate oxidase [EC:1.14.17.4] (A)	Cysteine and methionine metabolism (ko00270)	[QR]	Secondary metabolites biosynthesis, transport and catabolism;; General function prediction only	2OG-Fe(II) oxygenase superfamily;; non-haem dioxygenase in morphine synthesis N-terminal	1-aminocyclopropane-1-carboxylate oxidase GN=ACO OS=Pisum sativum (Garden pea) PE=2 SV=1	Q	Secondary metabolites biosynthesis, transport and catabolism	1-aminocyclopropane-1-carboxylate oxidase-like [Glycine max]
Glyma.02G171200.Wm82.a2.v1	5.3224	4.89768	4.67204	1.60654	1.44119	1.36506e-09	-1.70225	down	--	--	Cellular Component: nucleus (GO:0005634);; Cellular Component: endosome (GO:0005768);; Cellular Component: Golgi apparatus (GO:0005794);; Cellular Component: trans-Golgi network (GO:0005802);; Biological Process: plant-type cell wall modification (GO:0009827);; Biological Process: plant-type secondary cell wall biogenesis (GO:0009834);; Biological Process: cellulose biosynthetic process (GO:00302…	--	--	--	--	GDSL/SGNH-like Acyl-Esterase family found in Pmr5 and Cas1p;; PMR5 N terminal Domain	Extensin (Precursor) GN=HRGP OS=Sorghum bicolor (Sorghum) PE=3 SV=1	S	Function unknown	PREDICTED: uncharacterized protein LOC100778601 [Glycine max]
Glyma.06G089400.Wm82.a2.v1	8.7882	11.08	9.29867	3.98629	5.59437	0.000515848	-1.01033	down	--	--	Cellular Component: mitochondrion (GO:0005739);; Cellular Component: integral component of membrane (GO:0016021);; Biological Process: sterol biosynthetic process (GO:0016126);; Biological Process: pentacyclic triterpenoid biosynthetic process (GO:0019745);;	--	--	[S]	Function unknown	Erg28 like protein	Ergosterol biosynthetic protein 28 GN=At1g10030 OS=Arabidopsis thaliana (Mouse-ear cress) PE=2 SV=2	S	Function unknown	uncharacterized protein LOC100499807 [Glycine max]
Glyma.20G070500.Wm82.a2.v1	6.58118	5.13231	5.65062	2.28307	2.13899	4.85907e-08	-1.41951	down	[R]	General function prediction only	Molecular Function: magnesium ion binding (GO:0000287);; Cellular Component: extracellular region (GO:0005576);; Cellular Component: vacuolar membrane (GO:0005774);; Cellular Component: endoplasmic reticulum membrane (GO:0005789);; Cellular Component: cytosol (GO:0005829);; Biological Process: sucrose biosynthetic process (GO:0005986);; Biological Process: sphingolipid metabolic process (GO:00066…	--	--	--	--	Sucrose-6F-phosphate phosphohydrolase;; Sucrose-6-phosphate phosphohydrolase C-terminal;; haloacid dehalogenase-like hydrolase	Sucrose-phosphatase 1 GN=SPP1 OS=Nicotiana tabacum (Common tobacco) PE=2 SV=1	R	General function prediction only	uncharacterized protein LOC100796915 [Glycine max]
Glyma.12G155800.Wm82.a2.v1	0.968592	0.623366	0.571081	0.103278	0.357882	0.0138812	-1.77405	down	--	--	Molecular Function: acetylglucosaminyltransferase activity (GO:0008375);; Cellular Component: membrane (GO:0016020);;	--	--	[G]	Carbohydrate transport and metabolism	Core-2/I-Branching enzyme	--	G	Carbohydrate transport and metabolism	PREDICTED: xylosyltransferase 2-like [Glycine max]
Glyma.20G181600.Wm82.a2.v1	6.70391	6.98461	7.16993	16.9871	14.3714	1.10462e-11	1.19937	up	[J]	Translation, ribosomal structure and biogenesis	Molecular Function: mRNA binding (GO:0003729);; Molecular Function: mRNA 3'-UTR binding (GO:0003730);; Molecular Function: structural constituent of ribosome (GO:0003735);; Cellular Component: cytosol (GO:0005829);; Cellular Component: ribosome (GO:0005840);; Cellular Component: plasma membrane (GO:0005886);; Biological Process: translation (GO:0006412);; Biological Process: nucleotide biosynthet…	K17943|0|gmx:100776550|pumilio homolog 4-like; K17943 pumilio RNA-binding family (A)	--	[J]	Translation, ribosomal structure and biogenesis	Pumilio-family RNA binding repeat;; Nucleic acid binding protein NABP	Pumilio homolog 4 GN=APUM4 OS=Arabidopsis thaliana (Mouse-ear cress) PE=1 SV=2	J	Translation, ribosomal structure and biogenesis	PREDICTED: pumilio homolog 4-like [Glycine max]
Glyma.20G235400.Wm82.a2.v1	1.96411	2.37383	2.04097	0.759329	0.518146	0.000372695	-1.74318	down	[LKJ]	Replication, recombination and repair;; Transcription;; Translation, ribosomal structure and biogenesis	Molecular Function: nucleic acid binding (GO:0003676);; Molecular Function: RNA binding (GO:0003723);; Molecular Function: ATP binding (GO:0005524);; Cellular Component: nucleus (GO:0005634);; Biological Process: protein import into nucleus (GO:0006606);; Molecular Function: ATP-dependent helicase activity (GO:0008026);; Cellular Component: membrane (GO:0016020);; Biological Process: cellular met…	K14810|8.41719e-170|gmx:100785831|DEAD-box ATP-dependent RNA helicase 16-like; K14810 ATP-dependent RNA helicase DDX56/DBP9 [EC:3.6.4.13] (A)	--	[A]	RNA processing and modification	Helicase conserved C-terminal domain	DEAD-box ATP-dependent RNA helicase 16 GN=RH16 OS=Arabidopsis thaliana (Mouse-ear cress) PE=2 SV=1	A	RNA processing and modification	unknown [Glycine max]
Glyma.20G109100.Wm82.a2.v1	0.946889	1.22212	0.935908	0.565011	0.383686	0.0446079	-1.14605	down	--	--	Cellular Component: chloroplast thylakoid lumen (GO:0009543);;	--	--	--	--	Nucleotide-diphospho-sugar transferase	Uncharacterized protein At4g15970 GN=At4g15970 OS=Arabidopsis thaliana (Mouse-ear cress) PE=2 SV=1	S	Function unknown	PREDICTED: uncharacterized protein At4g15970-like [Glycine max]
Glyma.17G251900.Wm82.a2.v1	1.53624	3.01885	2.61572	0.457714	0.688787	0.00121101	-2.05247	down	[G]	Carbohydrate transport and metabolism	Biological Process: response to organic substance (GO:0010033);; Molecular Function: kinase activity (GO:0016301);; Biological Process: phosphorylation (GO:0016310);; Cellular Component: intracellular membrane-bounded organelle (GO:0043231);; Biological Process: primary metabolic process (GO:0044238);; Biological Process: cellular biosynthetic process (GO:0044249);; Cellular Component: cytoplasmi…	--	--	[G]	Carbohydrate transport and metabolism	pfkB family carbohydrate kinase	Adenosine kinase 2 GN=ADK2 OS=Arabidopsis thaliana (Mouse-ear cress) PE=1 SV=1	G	Carbohydrate transport and metabolism	PREDICTED: uncharacterized sugar kinase slr0537-like [Glycine max]
Glyma.11G190000.Wm82.a2.v1	2.08425	1.88356	1.67283	0.363333	0.238195	8.89946e-21	-2.70426	down	--	--	--	--	--	[BK]	Chromatin structure and dynamics;; Transcription	PHD-finger;; DDT domain;; WSTF, HB1, Itc1p, MBD9 motif 1	PHD finger protein ALFIN-LIKE 8 OS=Oryza sativa subsp. japonica (Rice) PE=2 SV=1	8124		PREDICTED: uncharacterized protein LOC100796377 [Glycine max]
Glyma.18G003200.Wm82.a2.v1	6.11558	7.32601	6.09334	1.5065	2.74575	2.80649e-06	-1.60961	down	--	--	Cellular Component: Golgi apparatus (GO:0005794);; Biological Process: response to heat (GO:0009408);; Biological Process: response to cold (GO:0009409);; Cellular Component: plant-type cell wall (GO:0009505);; Cellular Component: chloroplast (GO:0009507);; Biological Process: response to wounding (GO:0009611);; Biological Process: response to mechanical stimulus (GO:0009612);; Biological Process…	K08235|0|gmx:100499905|uncharacterized LOC100499905; K08235 xyloglucan:xyloglucosyl transferase [EC:2.4.1.207] (A)	--	--	--	Glycosyl hydrolases family 16;; Xyloglucan endo-transglycosylase (XET) C-terminus	Brassinosteroid-regulated protein BRU1 (Precursor) OS=Glycine max (Soybean) PE=2 SV=1	G	Carbohydrate transport and metabolism	PREDICTED: brassinosteroid-regulated protein BRU1 [Glycine max]
Glyma.03G187200.Wm82.a2.v1	1.46109	1.43514	1.27969	0.29847	0.350079	4.54022e-05	-2.12808	down	--	--	Cellular Component: cytosol (GO:0005829);; Biological Process: amino acid transport (GO:0006865);; Biological Process: metabolic process (GO:0008152);; Cellular Component: chloroplast (GO:0009507);; Biological Process: response to organic substance (GO:0010033);; Biological Process: response to UV-B (GO:0010224);; Molecular Function: abscisic acid glucosyltransferase activity (GO:0010294);; Biolo…	K13496|0|gmx:100780411|UDP-glycosyltransferase 73C5-like; K13496 UDP-glucosyl transferase 73C [EC:2.4.1.-] (A)	--	[GC]	Carbohydrate transport and metabolism;; Energy production and conversion	UDP-glucoronosyl and UDP-glucosyl transferase	UDP-glycosyltransferase 73C5 GN=F13K3.20 OS=Arabidopsis thaliana (Mouse-ear cress) PE=2 SV=1	2460		PREDICTED: UDP-glycosyltransferase 73C5-like [Glycine max]
Glyma.11G221600.Wm82.a2.v1	1.38009	1.05922	1.17136	0.309564	0.178547	2.6356e-05	-2.32688	down	--	--	--	--	--	[G]	Carbohydrate transport and metabolism	Protein of unknown function, DUF604;; Fringe-like	--	G	Carbohydrate transport and metabolism	PREDICTED: uncharacterized protein LOC100802549 [Glycine max]
Glyma.17G164500.Wm82.a2.v1	2.56961	2.57505	3.27584	0.990254	1.16798	0.00133103	-1.32277	down	[R]	General function prediction only	Cellular Component: plastid (GO:0009536);; Biological Process: response to wounding (GO:0009611);; Biological Process: de-etiolation (GO:0009704);; Biological Process: response to sucrose (GO:0009744);; Biological Process: coumarin biosynthetic process (GO:0009805);; Biological Process: flavonoid biosynthetic process (GO:0009813);; Biological Process: secondary shoot formation (GO:0010223);; Biol…	--	--	--	--	Alpha/beta hydrolase family;; alpha/beta hydrolase fold;; Alpha/beta hydrolase family	Probable esterase D14L GN=D14L OS=Oryza sativa subsp. japonica (Rice) PE=2 SV=1	R	General function prediction only	PREDICTED: sigma factor sigB regulation protein rsbQ-like [Glycine max]
Glyma.04G180100.Wm82.a2.v1	14.9717	13.7439	12.6954	34.9909	28.6138	7.25298e-11	1.242	up	--	--	Cellular Component: cytoplasmic mRNA processing body (GO:0000932);; Cellular Component: nucleus (GO:0005634);; Biological Process: primary miRNA processing (GO:0031053);; Biological Process: negative regulation of translation involved in gene silencing by miRNA (GO:0035278);;	--	--	[K]	Transcription	TFIIS helical bundle-like domain;; BAH domain	Probable mediator of RNA polymerase II transcription subunit 26c GN=MYH9.6 OS=Arabidopsis thaliana (Mouse-ear cress) PE=2 SV=1	K	Transcription	PREDICTED: uncharacterized protein LOC100780436 [Glycine max]
Glyma.16G146700.Wm82.a2.v1	0.0267954	0	0.0175412	0.927218	0.915038	1.72853e-10	Inf	up	--	--	Molecular Function: adenine nucleotide transmembrane transporter activity (GO:0000295);; Molecular Function: purine ribonucleotide transmembrane transporter activity (GO:0005346);; Molecular Function: protein binding (GO:0005515);; Cellular Component: cell wall (GO:0005618);; Cellular Component: mitochondrial inner membrane (GO:0005743);; Cellular Component: vacuolar membrane (GO:0005774);; Cellu…	K15102|0|gmx:100804257|mitochondrial phosphate carrier protein 3, mitochondrial-like; K15102 solute carrier family 25 (mitochondrial phosphate transporter), member 3 (A)	--	[C]	Energy production and conversion	Mitochondrial carrier protein	Mitochondrial phosphate carrier protein 3, mitochondrial (Precursor) GN=MUA22_4 OS=Arabidopsis thaliana (Mouse-ear cress) PE=1 SV=1	C	Energy production and conversion	PREDICTED: phosphate carrier protein, mitochondrial-like [Glycine max]
Glyma.13G057600.Wm82.a2.v1	1.01837	0.971062	1.02903	0.503496	0.544242	0.0415901	-1.0214	down	--	--	Biological Process: microtubule cytoskeleton organization (GO:0000226);; Biological Process: cytokinesis by cell plate formation (GO:0000911);; Cellular Component: spindle (GO:0005819);; Cellular Component: microtubule (GO:0005874);; Biological Process: DNA replication (GO:0006260);; Biological Process: DNA methylation (GO:0006306);; Biological Process: mitotic nuclear division (GO:0007067);; Bio…	--	--	--	--	Targeting protein for Xklp2 (TPX2)	Protein TPX2 GN=TPX2 OS=Arabidopsis thaliana (Mouse-ear cress) PE=1 SV=1	S	Function unknown	PREDICTED: uncharacterized protein LOC100791493 [Glycine max]
Glyma.02G015100.Wm82.a2.v1	5.85615	5.3604	5.52783	0.614532	1.02944	4.61679e-12	-2.7746	down	--	--	--	K11275|4.65075e-67|gmx:100306187|uncharacterized LOC100306187; K11275 histone H1/5 (A)	--	--	--	linker histone H1 and H5 family	Histone H1 OS=Zea mays (Maize) PE=2 SV=2	B	Chromatin structure and dynamics	uncharacterized protein LOC100306187 [Glycine max]
Glyma.16G057300.Wm82.a2.v1	8.39793	6.74161	7.00548	1.82966	2.03631	3.15711e-16	-1.91577	down	--	--	Cellular Component: nucleus (GO:0005634);; Cellular Component: cytosol (GO:0005829);; Biological Process: iron ion transport (GO:0006826);; Biological Process: cytokinin biosynthetic process (GO:0009691);; Biological Process: cellular response to iron ion starvation (GO:0010106);; Biological Process: response to nitrate (GO:0010167);; Biological Process: nitrate transport (GO:0015706);;	--	--	[R]	General function prediction only	Kelch motif;; Kelch motif;; Galactose oxidase, central domain;; Kelch motif;; Galactose oxidase, central domain	F-box/kelch-repeat protein At3g27150 GN=At3g27150 OS=Arabidopsis thaliana (Mouse-ear cress) PE=2 SV=1	R	General function prediction only	PREDICTED: F-box/kelch-repeat protein At3g27150-like [Glycine max]
Glyma.12G212700.Wm82.a2.v1	1.66597	0.797984	1.21407	0.525677	0.240098	0.0278476	-1.68851	down	--	--	--	--	--	[GC]	Carbohydrate transport and metabolism;; Energy production and conversion	UDP-glucoronosyl and UDP-glucosyl transferase	Anthocyanidin 3-O-glucoside 2&apos;&apos;-O-glucosyltransferase GN=3GGT OS=Ipomoea nil (Japanese morning glory) PE=1 SV=1	2161		glycosyltransferase GT10J15 [Pueraria montana var. lobata]
Glyma.20G212600.Wm82.a2.v1	0.922304	0.492677	0.768569	1.20768	1.48004	0.00431207	1.05692	up	--	--	--	--	--	--	--	--	Vegetative cell wall protein gp1 (Precursor) GN=GP1 OS=Chlamydomonas reinhardtii (Chlamydomonas smithii) PE=2 SV=1	S	Function unknown	PREDICTED: uncharacterized protein LOC100790244 [Glycine max]
Glyma.03G199800.Wm82.a2.v1	14.4027	15.2886	16.0475	1.64874	1.40907	4.36175e-31	-3.37561	down	--	--	Cellular Component: nucleus (GO:0005634);;	--	--	--	--	--	--	S	Function unknown	PREDICTED: uncharacterized protein LOC100788969 [Glycine max]
Glyma.12G023200.Wm82.a2.v1	2.61226	4.40109	4.98428	13.3611	10.7915	9.63752e-10	1.62337	up	--	--	Biological Process: cellular component organization (GO:0016043);; Biological Process: primary metabolic process (GO:0044238);; Biological Process: single-organism cellular process (GO:0044763);; Biological Process: organic substance metabolic process (GO:0071704);;	--	--	--	--	Late embryogenesis abundant protein	Proline-rich receptor-like protein kinase PERK8 GN=PERK8 OS=Arabidopsis thaliana (Mouse-ear cress) PE=1 SV=1	S	Function unknown	PREDICTED: uncharacterized protein LOC100783160 [Glycine max]
Glyma.11G106000.Wm82.a2.v1	12.0275	10.7415	9.90992	5.4176	5.14177	1.59961e-06	-1.03045	down	--	--	Biological Process: polysaccharide biosynthetic process (GO:0000271);; Biological Process: establishment of planar polarity (GO:0001736);; Biological Process: amino acid transmembrane transport (GO:0003333);; Cellular Component: endosome (GO:0005768);; Cellular Component: Golgi apparatus (GO:0005794);; Cellular Component: plasma membrane (GO:0005886);; Biological Process: acetyl-CoA metabolic pro…	K13946|0|gmx:100799180|auxin transporter-like protein 5-like; K13946 auxin influx carrier (AUX1 LAX family) (A)	Plant hormone signal transduction (ko04075)	[E]	Amino acid transport and metabolism	Transmembrane amino acid transporter protein	Auxin transporter-like protein 5 GN=LAX5 OS=Medicago truncatula (Barrel medic) PE=2 SV=1	E	Amino acid transport and metabolism	PREDICTED: auxin transporter-like protein 5-like [Glycine max]
Glyma.06G050300.Wm82.a2.v1	24.4247	21.2197	27.3876	65.2122	51.2406	1.69243e-09	1.29873	up	--	--	Biological Process: respiratory burst involved in defense response (GO:0002679);; Molecular Function: DNA binding (GO:0003677);; Molecular Function: sequence-specific DNA binding transcription factor activity (GO:0003700);; Molecular Function: RNA binding (GO:0003723);; Cellular Component: nucleus (GO:0005634);; Cellular Component: cytoplasm (GO:0005737);; Cellular Component: plasma membrane (GO:…	--	--	[R]	General function prediction only	Zinc finger C-x8-C-x5-C-x3-H type (and similar)	Zinc finger CCCH domain-containing protein 23 GN=At2g25900 OS=Arabidopsis thaliana (Mouse-ear cress) PE=2 SV=1	R	General function prediction only	PREDICTED: zinc finger CCCH domain-containing protein 20-like [Glycine max]
Glyma.14G012800.Wm82.a2.v1	27.8559	24.3525	17.1581	10.3685	7.63898	0.000715928	-1.34493	down	[M]	Cell wall/membrane/envelope biogenesis	Biological Process: polysaccharide biosynthetic process (GO:0000271);; Cellular Component: mitochondrion (GO:0005739);; Cellular Component: endoplasmic reticulum (GO:0005783);; Cellular Component: Golgi apparatus (GO:0005794);; Cellular Component: plasma membrane (GO:0005886);; Cellular Component: integral component of membrane (GO:0016021);; Molecular Function: cellulose synthase activity (GO:00…	--	--	--	--	Cellulose synthase;; Glycosyltransferase like family 2	Cellulose synthase-like protein E6 GN=P0556A05.32 OS=Oryza sativa subsp. japonica (Rice) PE=2 SV=1	S	Function unknown	PREDICTED: cellulose synthase-like protein E6-like [Glycine max]
Glyma.08G137900.Wm82.a2.v1	0.913796	1.03815	1.30234	0.518113	0.431228	0.00333929	-1.31674	down	--	--	--	--	--	--	--	Protein of unknown function (DUF632);; Protein of unknown function (DUF630)	--	S	Function unknown	PREDICTED: uncharacterized protein LOC100789264 [Glycine max]
Glyma.08G148700.Wm82.a2.v1	0.642138	0.599043	0.645257	0.24939	0.285839	0.0349721	-1.19909	down	--	--	Molecular Function: ATP binding (GO:0005524);; Biological Process: ATP catabolic process (GO:0006200);; Cellular Component: membrane (GO:0016020);; Molecular Function: ATPase activity, coupled to transmembrane movement of substances (GO:0042626);;	--	--	[Q]	Secondary metabolites biosynthesis, transport and catabolism	--	ABC transporter G family member 14 OS=Arabidopsis thaliana (Mouse-ear cress) PE=2 SV=1	Q	Secondary metabolites biosynthesis, transport and catabolism	PREDICTED: ABC transporter G family member 14-like [Glycine max]
Glyma.20G178700.Wm82.a2.v1	21.4076	23.1522	21.2266	5.088	4.92804	2.07915e-25	-2.12099	down	--	--	Biological Process: transition metal ion transport (GO:0000041);; Cellular Component: extracellular region (GO:0005576);; Cellular Component: Golgi apparatus (GO:0005794);; Cellular Component: plasma membrane (GO:0005886);; Biological Process: microtubule nucleation (GO:0007020);; Biological Process: aging (GO:0007568);; Cellular Component: plasmodesma (GO:0009506);; Biological Process: response …	--	--	--	--	Tetraspanin family	Tetraspanin-6 GN=TET6 OS=Arabidopsis thaliana (Mouse-ear cress) PE=2 SV=1	S	Function unknown	uncharacterized protein LOC100812912 [Glycine max]
Glyma.09G191200.Wm82.a2.v1	4.20131	3.72674	5.58777	2.41196	1.95746	0.00599173	-1.02302	down	[IQR]	Lipid transport and metabolism;; Secondary metabolites biosynthesis, transport and catabolism;; General function prediction only	Molecular Function: nucleotide binding (GO:0000166);; Molecular Function: protein binding (GO:0005515);; Biological Process: lipid metabolic process (GO:0006629);; Cellular Component: chloroplast thylakoid membrane (GO:0009535);; Biological Process: PSII associated light-harvesting complex II catabolic process (GO:0010304);; Biological Process: chlorophyll catabolic process (GO:0015996);; Cellula…	K13606|0|gmx:100797007|probable chlorophyll(ide) b reductase NYC1, chloroplastic-like; K13606 chlorophyll(ide) b reductase [EC:1.1.1.294] (A)	Porphyrin and chlorophyll metabolism (ko00860)	[R]	General function prediction only	short chain dehydrogenase;; Enoyl-(Acyl carrier protein) reductase;; KR domain	Probable chlorophyll(ide) b reductase NYC1, chloroplastic (Precursor) OS=Oryza sativa subsp. japonica (Rice) PE=1 SV=1	Q	Secondary metabolites biosynthesis, transport and catabolism	PREDICTED: probable chlorophyll(ide) b reductase NYC1, chloroplastic-like [Glycine max]
Glyma.13G361700.Wm82.a2.v1	13.3392	13.7138	18.5601	3.1667	3.06136	6.78481e-11	-2.26618	down	[R]	General function prediction only	Biological Process: response to light stimulus (GO:0009416);; Biological Process: gibberellin biosynthetic process (GO:0009686);; Biological Process: response to hormone (GO:0009725);; Biological Process: flavonoid biosynthetic process (GO:0009813);; Molecular Function: oxidoreductase activity, acting on single donors with incorporation of molecular oxygen, incorporation of two atoms of oxygen (G…	K04124|0|gmx:100776755|gibberellin 3-beta-dioxygenase 1-like; K04124 gibberellin 3-beta-dioxygenase [EC:1.14.11.15] (A)	Diterpenoid biosynthesis (ko00904)	[QR]	Secondary metabolites biosynthesis, transport and catabolism;; General function prediction only	2OG-Fe(II) oxygenase superfamily;; non-haem dioxygenase in morphine synthesis N-terminal	Gibberellin 3-beta-dioxygenase 1 GN=T16N11.6 OS=Arabidopsis thaliana (Mouse-ear cress) PE=1 SV=2	Q	Secondary metabolites biosynthesis, transport and catabolism	PREDICTED: gibberellin 3-beta-dioxygenase 1-like [Glycine max]
Glyma.14G053700.Wm82.a2.v1	1.15998	0.859842	0.79817	0	0.0412327	2.04107e-06	#NAME?	down	--	--	Biological Process: defense response to nematode (GO:0002215);; Molecular Function: peroxidase activity (GO:0004601);; Molecular Function: protein binding (GO:0005515);; Cellular Component: cell wall (GO:0005618);; Cellular Component: Golgi apparatus (GO:0005794);; Cellular Component: cytosol (GO:0005829);; Biological Process: response to oxidative stress (GO:0006979);; Biological Process: lignin…	K00430|0|gmx:100793973|peroxidase 4-like; K00430 peroxidase [EC:1.11.1.7] (A)	Phenylalanine metabolism (ko00360);; Phenylpropanoid biosynthesis (ko00940)	--	--	Peroxidase	Peroxidase 4 (Precursor) OS=Vitis vinifera (Grape) PE=1 SV=1	G	Carbohydrate transport and metabolism	PREDICTED: peroxidase 4-like [Glycine max]
Glyma.12G173200.Wm82.a2.v1	22.0011	19.478	15.21	43.2515	37.8756	5.73922e-10	1.12815	up	[I]	Lipid transport and metabolism	Biological Process: sulfur amino acid metabolic process (GO:0000096);; Biological Process: MAPK cascade (GO:0000165);; Molecular Function: iron ion binding (GO:0005506);; Cellular Component: nucleus (GO:0005634);; Biological Process: pentose-phosphate shunt (GO:0006098);; Biological Process: regulation of translation (GO:0006417);; Biological Process: glycine catabolic process (GO:0006546);; Biol…	K03526|0|gmx:100819481|4-hydroxy-3-methylbut-2-en-1-yl diphosphate synthase, chloroplastic-like; K03526 (E)-4-hydroxy-3-methylbut-2-enyl-diphosphate synthase [EC:1.17.7.1 1.17.7.3] (A)	Terpenoid backbone biosynthesis (ko00900)	--	--	GcpE protein	4-hydroxy-3-methylbut-2-en-1-yl diphosphate synthase, chloroplastic (Precursor) GN=MUP24.2 OS=Arabidopsis thaliana (Mouse-ear cress) PE=1 SV=1	H	Coenzyme transport and metabolism	PREDICTED: 4-hydroxy-3-methylbut-2-en-1-yl diphosphate synthase-like [Glycine max]
Glyma.09G028400.Wm82.a2.v1	13.1937	13.2969	13.4413	3.89067	3.30132	2.2648e-19	-1.88274	down	--	--	Molecular Function: transporter activity (GO:0005215);; Cellular Component: nucleus (GO:0005634);; Cellular Component: cytosol (GO:0005829);; Cellular Component: plasma membrane (GO:0005886);; Biological Process: transport (GO:0006810);; Cellular Component: integral component of membrane (GO:0016021);; Biological Process: sterol biosynthetic process (GO:0016126);; Biological Process: plant-type c…	--	--	[I]	Lipid transport and metabolism	CRAL/TRIO domain;; CRAL/TRIO, N-terminal domain	Patellin-4 GN=PATL4 OS=Arabidopsis thaliana (Mouse-ear cress) PE=1 SV=2	I	Lipid transport and metabolism	PREDICTED: patellin-4-like [Glycine max]
Glyma.08G010400.Wm82.a2.v1	2.13236	2.82032	1.13193	8.98728	7.9141	1.62972e-08	2.06905	up	--	--	--	K14488|2.81559e-95|gmx:102667331|uncharacterized LOC102667331; K14488 SAUR family protein (A)	Plant hormone signal transduction (ko04075)	--	--	Auxin responsive protein	Indole-3-acetic acid-induced protein ARG7 GN=ARG7 OS=Vigna radiata var. radiata (Mung bean) PE=2 SV=1	S	Function unknown	PREDICTED: uncharacterized protein LOC101489648 [Cicer arietinum]
Glyma.12G100400.Wm82.a2.v1	3.97246	2.29981	2.94293	1.15554	0.607118	0.00142001	-1.84778	down	--	--	--	--	--	--	--	--	--	S	Function unknown	PREDICTED: uncharacterized protein LOC100804712 [Glycine max]
Glyma.04G160100.Wm82.a2.v1	13.6901	15.643	12.2885	3.79376	3.87147	2.99406e-18	-1.84067	down	--	--	Biological Process: polysaccharide biosynthetic process (GO:0000271);; Biological Process: polysaccharide catabolic process (GO:0000272);; Biological Process: starch metabolic process (GO:0005982);; Biological Process: glycolytic process (GO:0006096);; Biological Process: calcium ion transport (GO:0006816);; Biological Process: water transport (GO:0006833);; Biological Process: hyperosmotic respo…	--	--	--	--	COBRA-like protein	Protein COBRA (Precursor) GN=COB OS=Arabidopsis thaliana (Mouse-ear cress) PE=2 SV=1	R	General function prediction only	PREDICTED: protein COBRA-like [Glycine max]
Glyma.13G285400.Wm82.a2.v1	1.39955	1.17537	1.02574	6.98784	6.77643	4.25774e-29	2.54996	up	--	--	Biological Process: tryptophan biosynthetic process (GO:0000162);; Molecular Function: sequence-specific DNA binding transcription factor activity (GO:0003700);; Molecular Function: anthranilate phosphoribosyltransferase activity (GO:0004048);; Molecular Function: signal transducer activity (GO:0004871);; Molecular Function: protein binding (GO:0005515);; Cellular Component: nucleus (GO:0005634);…	--	--	--	--	GRAS domain family	Chitin-inducible gibberellin-responsive protein 1 GN=P0006G05.102 OS=Oryza sativa subsp. japonica (Rice) PE=2 SV=1	K	Transcription	PREDICTED: chitin-inducible gibberellin-responsive protein 1-like [Glycine max]
Glyma.06G012900.Wm82.a2.v1	21.0223	20.9939	23.1015	7.16401	5.76878	5.29135e-18	-1.68971	down	--	--	Cellular Component: extracellular region (GO:0005576);; Cellular Component: endoplasmic reticulum (GO:0005783);; Biological Process: carbohydrate metabolic process (GO:0005975);; Biological Process: chromatin silencing (GO:0006342);; Biological Process: cell communication (GO:0007154);; Cellular Component: plant-type cell wall (GO:0009505);; Cellular Component: plasmodesma (GO:0009506);; Biologic…	--	--	--	--	Glycosyl hydrolases family 17;; X8 domain	Glucan endo-1,3-beta-D-glucosidase (Precursor) GN=OLE9 OS=Olea europaea (Common olive) PE=1 SV=1	R	General function prediction only	PREDICTED: glucan endo-1,3-beta-glucosidase 7-like [Glycine max]
Glyma.09G180100.Wm82.a2.v1	29.9404	26.6329	24.9423	10.7035	11.2242	7.16284e-12	-1.28717	down	--	--	--	--	--	--	--	PB1 domain	--	S	Function unknown	PREDICTED: uncharacterized protein LOC100797907 [Glycine max]
Glyma.11G202800.Wm82.a2.v1	1.27187	1.22948	1.49521	0.497376	0.772987	0.00622058	-1.06605	down	--	--	Biological Process: gene silencing (GO:0016458);; Biological Process: covalent chromatin modification (GO:0016569);; Biological Process: regulation of nucleobase-containing compound metabolic process (GO:0019219);; Biological Process: regulation of gene expression, epigenetic (GO:0040029);; Biological Process: macromolecule modification (GO:0043412);; Biological Process: nucleic acid metabolic pr…	--	--	--	--	--	DEAD-box ATP-dependent RNA helicase 42 GN=RH42 OS=Arabidopsis thaliana (Mouse-ear cress) PE=1 SV=2	S	Function unknown	PREDICTED: uncharacterized protein LOC100807330 [Glycine max]
Glyma.04G172900.Wm82.a2.v1	0.24012	0.36075	0.264946	1.01945	0.905047	0.000223058	1.79691	up	[V]	Defense mechanisms	Molecular Function: UDP-glucose transmembrane transporter activity (GO:0005460);; Molecular Function: protein binding (GO:0005515);; Molecular Function: ATP binding (GO:0005524);; Cellular Component: vacuolar membrane (GO:0005774);; Cellular Component: plasma membrane (GO:0005886);; Biological Process: ATP catabolic process (GO:0006200);; Biological Process: toxin catabolic process (GO:0009407);;…	--	--	[IR]	Lipid transport and metabolism;; General function prediction only	AAA domain;; ABC-2 family transporter protein;; ABC transporter	ABC transporter A family member 7 GN=T23J7.110 OS=Arabidopsis thaliana (Mouse-ear cress) PE=3 SV=2	Q	Secondary metabolites biosynthesis, transport and catabolism	PREDICTED: ABC transporter A family member 7-like [Glycine max]
Glyma.19G201000.Wm82.a2.v1	4.83283	5.25256	5.02944	11.0162	8.98356	1.3295e-07	1.0012	up	--	--	--	--	--	--	--	N-terminal C2 in EEIG1 and EHBP1 proteins	--	S	Function unknown	PREDICTED: uncharacterized protein LOC100815920 [Glycine max]
Glyma.13G093500.Wm82.a2.v1	7.46393	10.1245	11.7489	19.303	21.3881	1.47472e-08	1.09364	up	--	--	Molecular Function: protein binding (GO:0005515);; Cellular Component: nucleus (GO:0005634);; Cellular Component: chloroplast (GO:0009507);; Biological Process: response to virus (GO:0009615);; Biological Process: glutamine secretion (GO:0010585);; Cellular Component: integral component of membrane (GO:0016021);; Biological Process: modulation by virus of host morphology or physiology (GO:0019048…	--	--	--	--	--	Protein GLUTAMINE DUMPER 3 GN=MRI1.4 OS=Arabidopsis thaliana (Mouse-ear cress) PE=2 SV=1	S	Function unknown	uncharacterized protein LOC100306327 [Glycine max]
Glyma.19G137800.Wm82.a2.v1	2.96356	2.51965	0.752876	7.6885	7.26517	6.81096e-09	1.85976	up	[K]	Transcription	Molecular Function: sequence-specific DNA binding transcription factor activity (GO:0003700);; Cellular Component: nucleus (GO:0005634);; Biological Process: regulation of transcription, DNA-templated (GO:0006355);; Biological Process: toxin catabolic process (GO:0009407);; Biological Process: response to heat (GO:0009408);; Molecular Function: sequence-specific DNA binding (GO:0043565);; Biologi…	K09419|6.47675e-157|gmx:100786140|heat stress transcription factor B-3-like; K09419 heat shock transcription factor, other eukaryote (A)	--	[K]	Transcription	HSF-type DNA-binding	Heat stress transcription factor B-3 GN=T32G6.21 OS=Arabidopsis thaliana (Mouse-ear cress) PE=2 SV=1	K	Transcription	PREDICTED: heat stress transcription factor B-3-like [Glycine max]
Glyma.08G128500.Wm82.a2.v1	1.87185	2.1586	2.48723	0.96418	1.13072	0.00768626	-1.02603	down	[M]	Cell wall/membrane/envelope biogenesis	Molecular Function: nucleotide binding (GO:0000166);; Molecular Function: UDP-glucose 4-epimerase activity (GO:0003978);; Cellular Component: mitochondrion (GO:0005739);; Cellular Component: Golgi apparatus (GO:0005794);; Cellular Component: cytosol (GO:0005829);; Biological Process: galactose metabolic process (GO:0006012);; Biological Process: nucleotide-sugar metabolic process (GO:0009225);; B…	K12448|0|gmx:100792055|UDP-arabinose 4-epimerase 1-like; K12448 UDP-arabinose 4-epimerase [EC:5.1.3.5] (A)	Amino sugar and nucleotide sugar metabolism (ko00520)	[M]	Cell wall/membrane/envelope biogenesis	NAD dependent epimerase/dehydratase family;; UDP-glucose 4-epimerase C-term subunit;; 3-beta hydroxysteroid dehydrogenase/isomerase family;; Polysaccharide biosynthesis protein;; RmlD substrate binding domain;; Male sterility protein;; NADH(P)-binding;; short chain dehydrogenase	UDP-arabinose 4-epimerase 1 GN=MUR4 OS=Arabidopsis thaliana (Mouse-ear cress) PE=1 SV=1	M	Cell wall/membrane/envelope biogenesis	PREDICTED: UDP-arabinose 4-epimerase 1-like [Glycine max]
Glyma.16G091700.Wm82.a2.v1	0.823929	0.806785	0.692142	0.232804	0.217347	6.60794e-05	-1.75988	down	--	--	--	--	--	--	--	F/Y rich C-terminus	--	R	General function prediction only	PREDICTED: uncharacterized protein LOC100802319 [Glycine max]
Glyma.04G014700.Wm82.a2.v1	3.88166	3.77709	4.0267	0.383378	0.590028	2.70508e-12	-3.03857	down	--	--	Cellular Component: plant-type vacuole (GO:0000325);; Molecular Function: cysteine-type endopeptidase activity (GO:0004197);; Molecular Function: phospholipase A2 activity (GO:0004623);; Molecular Function: protein binding (GO:0005515);; Cellular Component: cell wall (GO:0005618);; Cellular Component: nucleus (GO:0005634);; Cellular Component: cytosol (GO:0005829);; Biological Process: glycolytic…	K16290|0|gmx:100786864|xylem cysteine proteinase 2-like; K16290 xylem cysteine proteinase [EC:3.4.22.-] (A)	--	[O]	Posttranslational modification, protein turnover, chaperones	Papain family cysteine protease;; Cathepsin propeptide inhibitor domain (I29)	Xylem cysteine proteinase 2 (Precursor) GN=XCP2 OS=Arabidopsis thaliana (Mouse-ear cress) PE=2 SV=2	O	Posttranslational modification, protein turnover, chaperones	PREDICTED: xylem cysteine proteinase 2-like [Glycine max]
Glyma.15G099000.Wm82.a2.v1	1.09436	0.99058	1.11995	0.475931	0.259693	5.37753e-05	-1.51845	down	--	--	--	--	--	[KTDL]	Transcription;; Signal transduction mechanisms;; Cell cycle control, cell division, chromosome partitioning;; Replication, recombination and repair	--	--	5887		PREDICTED: uncharacterized protein LOC100817763 [Glycine max]
Glyma.20G247700.Wm82.a2.v1	8.57185	9.60196	9.49851	4.72484	3.44696	1.71901e-08	-1.11436	down	--	--	Molecular Function: phospholipid binding (GO:0005543);; Cellular Component: vacuolar membrane (GO:0005774);; Cellular Component: Golgi apparatus (GO:0005794);; Cellular Component: plasma membrane (GO:0005886);; Biological Process: intracellular protein transport (GO:0006886);; Molecular Function: clathrin binding (GO:0030276);;	K12471|0|gmx:100813981|clathrin interactor EPSIN 2-like; K12471 epsin (A)	Endocytosis (ko04144)	[F]	Nucleotide transport and metabolism	ENTH domain;; ANTH domain	Clathrin interactor EPSIN 2 OS=Arabidopsis thaliana (Mouse-ear cress) PE=1 SV=1	F	Nucleotide transport and metabolism	PREDICTED: uncharacterized protein LOC100813981 [Glycine max]
Glyma.15G182600.Wm82.a2.v1	22.2116	23.6132	21.0728	102.934	53.4295	0.00602693	1.79514	up	[M]	Cell wall/membrane/envelope biogenesis	--	K00695|0|gmx:100819730|sucrose synthase-like; K00695 sucrose synthase [EC:2.4.1.13] (A)	Starch and sucrose metabolism (ko00500)	[M]	Cell wall/membrane/envelope biogenesis	Sucrose synthase;; Glycosyl transferases group 1;; Glycosyl transferases group 1	Sucrose synthase GN=SS OS=Glycine max (Soybean) PE=1 SV=2	M	Cell wall/membrane/envelope biogenesis	PREDICTED: sucrose synthase-like [Glycine max]
Glyma.03G027300.Wm82.a2.v1	4.05562	3.61073	3.62401	1.00191	1.1317	1.25037e-10	-1.79477	down	[MG]	Cell wall/membrane/envelope biogenesis;; Carbohydrate transport and metabolism	Molecular Function: nucleotide binding (GO:0000166);; Molecular Function: protein binding (GO:0005515);; Cellular Component: endosome (GO:0005768);; Cellular Component: Golgi apparatus (GO:0005794);; Cellular Component: trans-Golgi network (GO:0005802);; Biological Process: carbohydrate metabolic process (GO:0005975);; Biological Process: tryptophan catabolic process (GO:0006569);; Biological Pro…	K08679|0|gmx:100790218|UDP-glucuronate 4-epimerase 3-like; K08679 UDP-glucuronate 4-epimerase [EC:5.1.3.6] (A)	Starch and sucrose metabolism (ko00500);; Amino sugar and nucleotide sugar metabolism (ko00520)	[M]	Cell wall/membrane/envelope biogenesis	NAD dependent epimerase/dehydratase family;; RmlD substrate binding domain;; 3-beta hydroxysteroid dehydrogenase/isomerase family;; Polysaccharide biosynthesis protein;; Male sterility protein;; short chain dehydrogenase;; NADH(P)-binding	UDP-glucuronate 4-epimerase 3 GN=GAE3 OS=Arabidopsis thaliana (Mouse-ear cress) PE=2 SV=1	G	Carbohydrate transport and metabolism	PREDICTED: UDP-glucuronate 4-epimerase 3-like [Glycine max]
Glyma.07G257700.Wm82.a2.v1	39.8106	61.4767	51.8862	139.972	170.545	2.7415e-15	1.66174	up	[E]	Amino acid transport and metabolism	Cellular Component: cytoplasm (GO:0005737);; Cellular Component: plasma membrane (GO:0005886);; Biological Process: asparagine biosynthetic process (GO:0006529);; Biological Process: response to abiotic stimulus (GO:0009628);; Biological Process: response to auxin (GO:0009733);; Biological Process: response to aluminum ion (GO:0010044);; Molecular Function: ligase activity, forming carbon-nitroge…	--	--	--	--	Aluminium induced protein;; Glutamine amidotransferase domain;; Glutamine amidotransferase domain	Stem-specific protein TSJT1 GN=TSJT1 OS=Nicotiana tabacum (Common tobacco) PE=2 SV=1	S	Function unknown	PREDICTED: stem-specific protein TSJT1-like [Glycine max]
Glyma.03G208200.Wm82.a2.v1	48.4789	53.9949	46.9779	17.3458	17.6593	2.53193e-15	-1.4964	down	--	--	Biological Process: defense response to nematode (GO:0002215);; Biological Process: respiratory burst involved in defense response (GO:0002679);; Molecular Function: peroxidase activity (GO:0004601);; Cellular Component: nucleus (GO:0005634);; Cellular Component: vacuolar membrane (GO:0005774);; Cellular Component: endoplasmic reticulum (GO:0005783);; Cellular Component: Golgi apparatus (GO:00057…	K00430|0|gmx:100812153|peroxidase 3-like; K00430 peroxidase [EC:1.11.1.7] (A)	Phenylalanine metabolism (ko00360);; Phenylpropanoid biosynthesis (ko00940)	--	--	Peroxidase	Peroxidase 3 (Precursor) GN=YUP8H12.13 OS=Arabidopsis thaliana (Mouse-ear cress) PE=2 SV=1	G	Carbohydrate transport and metabolism	PREDICTED: peroxidase 3-like [Glycine max]
Glyma.14G065000.Wm82.a2.v1	5.1672	2.93624	3.70097	1.60503	1.78858	0.0117138	-1.19815	down	--	--	Molecular Function: zinc ion binding (GO:0008270);; Biological Process: phloem development (GO:0010088);; Molecular Function: ubiquitin binding (GO:0043130);; Cellular Component: intracellular part (GO:0044424);; Biological Process: negative regulation of organ growth (GO:0046621);; Biological Process: seed morphogenesis (GO:0048317);; Biological Process: root development (GO:0048364);; Biologica…	--	--	[TZ]	Signal transduction mechanisms;; Cytoskeleton	Protein of unknown function (DUF3633);; LIM domain	Protein DA1-related 2 GN=DAR2 OS=Arabidopsis thaliana (Mouse-ear cress) PE=2 SV=1	2557		PREDICTED: protein DA1-related 2-like [Glycine max]
Glyma.02G115600.Wm82.a2.v1	3.58827	3.9558	4.42132	2.2033	1.00266	3.5664e-06	-1.38774	down	--	--	Cellular Component: vacuolar membrane (GO:0005774);; Cellular Component: Golgi apparatus (GO:0005794);; Cellular Component: plasma membrane (GO:0005886);; Biological Process: response to stress (GO:0006950);; Biological Process: multicellular organismal development (GO:0007275);; Molecular Function: methyltransferase activity (GO:0008168);; Biological Process: response to abiotic stimulus (GO:000…	--	--	--	--	Putative S-adenosyl-L-methionine-dependent methyltransferase;; Methyltransferase domain;; Methyltransferase domain	Probable methyltransferase PMT5 GN=At2g03480 OS=Arabidopsis thaliana (Mouse-ear cress) PE=2 SV=2	R	General function prediction only	PREDICTED: probable methyltransferase PMT4-like [Glycine max]
Glyma.18G063500.Wm82.a2.v1	39.9634	44.4031	49.5124	110.389	82.6384	7.15494e-06	1.10825	up	--	--	--	--	--	[O]	Posttranslational modification, protein turnover, chaperones	Zinc finger, C3HC4 type (RING finger);; Ring finger domain	RING-H2 finger protein ATL1 GN=ATL1 OS=Arabidopsis thaliana (Mouse-ear cress) PE=2 SV=1	O	Posttranslational modification, protein turnover, chaperones	uncharacterized protein LOC100808567 [Glycine max]
Glyma.05G179300.Wm82.a2.v1	16.2281	24.7083	22.2592	4.32946	5.67387	1.13363e-09	-2.0341	down	--	--	Cellular Component: extracellular region (GO:0005576);; Cellular Component: chloroplast (GO:0009507);; Cellular Component: thylakoid (GO:0009579);; Biological Process: response to wounding (GO:0009611);; Biological Process: jasmonic acid biosynthetic process (GO:0009695);; Cellular Component: membrane (GO:0016020);;	--	--	--	--	PLAT/LH2 domain;; Embryo-specific protein 3, (ATS3)	--	R	General function prediction only	PREDICTED: uncharacterized protein LOC100797102 [Glycine max]
Glyma.02G019600.Wm82.a2.v1	1.34978	2.04736	2.19795	4.60379	3.53091	0.0022779	1.14908	up	--	--	Cellular Component: vacuolar membrane (GO:0005774);; Cellular Component: plasma membrane (GO:0005886);; Cellular Component: chloroplast (GO:0009507);; Biological Process: glucosinolate biosynthetic process (GO:0019761);;	--	--	--	--	SOUL heme-binding protein	Heme-binding-like protein At3g10130, chloroplastic (Precursor) GN=At3g10130 OS=Arabidopsis thaliana (Mouse-ear cress) PE=1 SV=1	R	General function prediction only	uncharacterized protein LOC100305993 precursor [Glycine max]
Glyma.08G127800.Wm82.a2.v1	12.4388	12.9572	12.2363	28.2867	33.071	5.50114e-12	1.29248	up	--	--	Cellular Component: extracellular region (GO:0005576);; Cellular Component: endoplasmic reticulum membrane (GO:0005789);; Cellular Component: cis-Golgi network (GO:0005801);; Biological Process: intracellular protein transport (GO:0006886);; Molecular Function: protein transmembrane transporter activity (GO:0008320);; Cellular Component: chloroplast (GO:0009507);; Biological Process: systemic acq…	--	--	[U]	Intracellular trafficking, secretion, and vesicular transport	emp24/gp25L/p24 family/GOLD	Transmembrane emp24 domain-containing protein p24delta3 (Precursor) GN=At1g09580 OS=Arabidopsis thaliana (Mouse-ear cress) PE=1 SV=1	U	Intracellular trafficking, secretion, and vesicular transport	uncharacterized protein LOC100305675 precursor [Glycine max]
Glyma.17G132200.Wm82.a2.v1	2.38381	2.65333	2.06912	1.2922	0.641393	0.00161268	-1.27088	down	[E]	Amino acid transport and metabolism	Biological Process: defense response (GO:0006952);; Biological Process: response to abiotic stimulus (GO:0009628);; Biological Process: hormone-mediated signaling pathway (GO:0009755);; Biological Process: cellular metabolic process (GO:0044237);; Biological Process: primary metabolic process (GO:0044238);; Biological Process: organic substance metabolic process (GO:0071704);; Biological Process:…	--	--	[H]	Coenzyme transport and metabolism	--	Molybdenum cofactor sulfurase GN=FLACCA OS=Solanum lycopersicum (Tomato) PE=2 SV=1	H	Coenzyme transport and metabolism	PREDICTED: molybdenum cofactor sulfurase-like [Glycine max]
Glyma.02G195500.Wm82.a2.v1	4.56125	3.98836	4.06796	15.4365	13.9282	8.6162e-26	1.84455	up	[L]	Replication, recombination and repair	Molecular Function: nucleoside-triphosphatase activity (GO:0017111);; Cellular Component: intracellular membrane-bounded organelle (GO:0043231);; Cellular Component: cytoplasmic part (GO:0044444);; Molecular Function: organic cyclic compound binding (GO:0097159);; Molecular Function: heterocyclic compound binding (GO:1901363);;	K14442|0|gmx:100792623|probable ATP-dependent RNA helicase DHX36-like; K14442 ATP-dependent RNA helicase DHX36 [EC:3.6.4.13] (A)	RNA degradation (ko03018)	[A]	RNA processing and modification	Helicase associated domain (HA2);; Oligonucleotide/oligosaccharide-binding (OB)-fold;; Helicase conserved C-terminal domain;; DEAD/DEAH box helicase	Probable pre-mRNA-splicing factor ATP-dependent RNA helicase GN=At2g47250 OS=Arabidopsis thaliana (Mouse-ear cress) PE=2 SV=1	A	RNA processing and modification	PREDICTED: probable ATP-dependent RNA helicase DHX36-like [Glycine max]
Glyma.17G096900.Wm82.a2.v1	16.5445	16.498	20.1995	4.91568	3.00298	1.26243e-16	-2.15643	down	--	--	Biological Process: iron ion transport (GO:0006826);; Molecular Function: zinc ion binding (GO:0008270);; Biological Process: response to zinc ion (GO:0010043);; Biological Process: cellular response to iron ion starvation (GO:0010106);; Biological Process: response to nitrate (GO:0010167);; Biological Process: nitrate transport (GO:0015706);;	K16276|0|gmx:100802706|uncharacterized LOC100802706; K16276 zinc finger protein-like protein (A)	--	[R]	General function prediction only	Zinc-ribbon;; CHY zinc finger;; Hemerythrin HHE cation binding domain	--	O	Posttranslational modification, protein turnover, chaperones	PREDICTED: uncharacterized protein LOC100802706 [Glycine max]
Glyma.07G186100.Wm82.a2.v1	7.58194	8.92788	7.0961	1.69025	1.51572	1.61977e-16	-2.2949	down	[EH]	Amino acid transport and metabolism;; Coenzyme transport and metabolism	--	K00826|0|gmx:100778723|putative branched-chain-amino-acid aminotransferase 7-like; K00826 branched-chain amino acid aminotransferase [EC:2.6.1.42] (A)	Valine, leucine and isoleucine degradation (ko00280);; Valine, leucine and isoleucine biosynthesis (ko00290);; Pantothenate and CoA biosynthesis (ko00770);; 2-Oxocarboxylic acid metabolism (ko01210);; Biosynthesis of amino acids (ko01230)	[E]	Amino acid transport and metabolism	Aminotransferase class IV	Putative branched-chain-amino-acid aminotransferase 7 GN=BCAT7 OS=Arabidopsis thaliana (Mouse-ear cress) PE=5 SV=1	E	Amino acid transport and metabolism	PREDICTED: putative branched-chain-amino-acid aminotransferase 7-like [Glycine max]
Glyma.12G002400.Wm82.a2.v1	1.98006	1.46708	1.33966	0.763917	0.458473	0.00133136	-1.36944	down	[RTKL]	General function prediction only;; Signal transduction mechanisms;; Transcription;; Replication, recombination and repair	Molecular Function: protein serine/threonine kinase activity (GO:0004674);; Molecular Function: ATP binding (GO:0005524);; Biological Process: protein phosphorylation (GO:0006468);; Biological Process: ethylene biosynthetic process (GO:0009693);; Biological Process: response to chitin (GO:0010200);; Molecular Function: protein homodimerization activity (GO:0042803);; Cellular Component: cell part…	--	--	[T]	Signal transduction mechanisms	Protein kinase domain;; Protein tyrosine kinase;; Regulator of chromosome condensation (RCC1) repeat	Serine/threonine-protein kinase-like protein CCR4 (Precursor) GN=MCA23.19 OS=Arabidopsis thaliana (Mouse-ear cress) PE=1 SV=1	T	Signal transduction mechanisms	cytokinin-regulated kinase precursor [Glycine max]
Glyma.05G023900.Wm82.a2.v1	2.4396	2.25327	2.6656	0.108925	0.875179	0.000106181	-2.45006	down	[R]	General function prediction only	--	K16904|2.92623e-71|gmx:100500294|uncharacterized LOC100500294; K16904 dCTP diphosphatase [EC:3.6.1.12] (A)	Pyrimidine metabolism (ko00240)	--	--	MazG nucleotide pyrophosphohydrolase domain	--	S	Function unknown	uncharacterized protein LOC100500294 [Glycine max]
Glyma.13G361900.Wm82.a2.v1	64.9791	48.3598	39.8263	21.2882	23.8797	0.00440017	-1.14918	down	[V]	Defense mechanisms	Molecular Function: ATP binding (GO:0005524);; Cellular Component: mitochondrion (GO:0005739);; Cellular Component: vacuolar membrane (GO:0005774);; Cellular Component: cytosol (GO:0005829);; Cellular Component: plasma membrane (GO:0005886);; Biological Process: ATP catabolic process (GO:0006200);; Biological Process: protein targeting to membrane (GO:0006612);; Biological Process: drug transmemb…	--	--	[Q]	Secondary metabolites biosynthesis, transport and catabolism	ABC-2 type transporter;; ABC transporter;; Plant PDR ABC transporter associated;; ABC-transporter extracellular N-terminal;; AAA domain;; AAA domain	Pleiotropic drug resistance protein 1 GN=PDR1 OS=Nicotiana tabacum (Common tobacco) PE=2 SV=1	Q	Secondary metabolites biosynthesis, transport and catabolism	PREDICTED: pleiotropic drug resistance protein 1-like [Glycine max]
Glyma.15G026500.Wm82.a2.v1	0.558431	0.795633	1.20731	6.98547	3.06049	0.0138862	2.696	up	--	--	--	K15718|0|gmx:100101853|VLXB, lox8, loxB2; lipoxygenase L-5 (EC:1.13.11.12); K15718 linoleate 9S-lipoxygenase [EC:1.13.11.58] (A)	Linoleic acid metabolism (ko00591)	--	--	Lipoxygenase;; PLAT/LH2 domain	Linoleate 9S-lipoxygenase-4 GN=LOX1.5 OS=Glycine max (Soybean) PE=1 SV=1	S	Function unknown	lipoxygenase L-5 [Glycine max]
Soybean_newGene_1807	3.13652	4.49892	4.58529	1.68023	1.59275	0.000348111	-1.33049	down	--	--	--	--	--	--	--	--	Early nodulin-36A OS=Glycine max (Soybean) PE=2 SV=1	--	--	unknown [Glycine max]
Glyma.02G169800.Wm82.a2.v1	3.89437	3.30096	4.13585	1.97987	1.54747	0.0182661	-1.06342	down	--	--	Cellular Component: extracellular region (GO:0005576);; Cellular Component: cell wall (GO:0005618);; Biological Process: polyamine catabolic process (GO:0006598);; Cellular Component: chloroplast (GO:0009507);; Biological Process: systemic acquired resistance (GO:0009627);; Biological Process: lignan biosynthetic process (GO:0009807);; Biological Process: actin filament-based movement (GO:0030048…	--	--	--	--	Dirigent-like protein	Dirigent protein 21 (Precursor) GN=DIR21 OS=Arabidopsis thaliana (Mouse-ear cress) PE=1 SV=1	R	General function prediction only	PREDICTED: disease resistance response protein 206-like [Glycine max]
Glyma.10G015200.Wm82.a2.v1	5.70565	5.52764	5.37587	0.415929	0.971664	8.36131e-08	-3.01301	down	--	--	--	--	--	--	--	Domain of unknown function (DUF3511)	--	S	Function unknown	hypothetical protein MTR_1g087730 [Medicago truncatula]
Glyma.18G066100.Wm82.a2.v1	24.7238	29.475	31.5919	16.6679	10.9516	8.78674e-07	-1.02478	down	--	--	--	--	--	--	--	--	Vegetative cell wall protein gp1 (Precursor) GN=GP1 OS=Chlamydomonas reinhardtii (Chlamydomonas smithii) PE=2 SV=1	R	General function prediction only	PREDICTED: uncharacterized protein LOC100785244 [Glycine max]
Glyma.14G012400.Wm82.a2.v1	0.843886	1.0872	1.07009	3.71841	4.09297	4.15372e-13	2.09735	up	--	--	Cellular Component: cytoplasm (GO:0005737);; Cellular Component: plasma membrane (GO:0005886);; Biological Process: protein targeting to membrane (GO:0006612);; Biological Process: oligopeptide transport (GO:0006857);; Biological Process: nucleotide transport (GO:0006862);; Biological Process: ER to Golgi vesicle-mediated transport (GO:0006888);; Biological Process: membrane fusion (GO:0006944);;…	--	--	[T]	Signal transduction mechanisms	OPT oligopeptide transporter protein	Oligopeptide transporter 1 GN=OPT1 OS=Arabidopsis thaliana (Mouse-ear cress) PE=2 SV=1	P	Inorganic ion transport and metabolism	PREDICTED: oligopeptide transporter 1-like [Glycine max]
Glyma.13G298500.Wm82.a2.v1	5.36714	4.60045	4.65349	1.92693	2.33825	7.63827e-06	-1.17624	down	[GEPR]	Carbohydrate transport and metabolism;; Amino acid transport and metabolism;; Inorganic ion transport and metabolism;; General function prediction only	Molecular Function: sugar:proton symporter activity (GO:0005351);; Cellular Component: vacuolar membrane (GO:0005774);; Cellular Component: plasma membrane (GO:0005886);; Biological Process: monosaccharide transport (GO:0015749);; Cellular Component: integral component of membrane (GO:0016021);; Molecular Function: 2-alkenal reductase [NAD(P)] activity (GO:0032440);; Biological Process: carbohydr…	--	--	[R]	General function prediction only	Sugar (and other) transporter;; Major Facilitator Superfamily	Probable polyol transporter 4 GN=PLT4 OS=Arabidopsis thaliana (Mouse-ear cress) PE=2 SV=1	R	General function prediction only	PREDICTED: probable polyol transporter 4-like [Glycine max]
Glyma.08G339400.Wm82.a2.v1	15.613	19.4853	28.9592	6.2782	3.94024	0.00127885	-2.078	down	--	--	--	--	--	--	--	--	--	--	--	uncharacterized protein LOC100500233 precursor [Glycine max]
Glyma.17G065700.Wm82.a2.v1	1.80998	1.65268	1.61458	0.666168	0.85732	9.88236e-05	-1.12126	down	[RTKL]	General function prediction only;; Signal transduction mechanisms;; Transcription;; Replication, recombination and repair	--	--	--	[T]	Signal transduction mechanisms	Protein tyrosine kinase;; Protein kinase domain;; PB1 domain	Serine/threonine-protein kinase CTR1 GN=CTR1 OS=Arabidopsis thaliana (Mouse-ear cress) PE=1 SV=1	T	Signal transduction mechanisms	PREDICTED: uncharacterized protein LOC100782903 [Glycine max]
Glyma.13G209600.Wm82.a2.v1	15.5817	11.615	10.6761	46.5024	49.4184	2.54472e-27	1.93536	up	--	--	Cellular Component: membrane (GO:0016020);; Biological Process: cellular component organization (GO:0016043);; Molecular Function: kinase activity (GO:0016301);; Cellular Component: intracellular membrane-bounded organelle (GO:0043231);; Biological Process: primary metabolic process (GO:0044238);; Biological Process: cellular macromolecule metabolic process (GO:0044260);; Biological Process: sing…	--	--	--	--	Family of unknown function (DUF716)	Vegetative cell wall protein gp1 (Precursor) GN=GP1 OS=Chlamydomonas reinhardtii (Chlamydomonas smithii) PE=2 SV=1	S	Function unknown	PREDICTED: uncharacterized protein LOC100811854 [Glycine max]
Glyma.06G310500.Wm82.a2.v1	1.12836	1.07338	1.05273	0.350277	0.183265	3.11368e-08	-2.28317	down	[L]	Replication, recombination and repair	Molecular Function: ATP-dependent DNA helicase activity (GO:0004003);; Cellular Component: nucleus (GO:0005634);; Biological Process: DNA replication (GO:0006260);; Biological Process: embryo development ending in seed dormancy (GO:0009793);; Biological Process: multicellular organismal process (GO:0032501);; Biological Process: single-organism process (GO:0044699);; Biological Process: multi-org…	K10742|0|gmx:100799415|DNA replication ATP-dependent helicase/nuclease dna2-like; K10742 DNA replication ATP-dependent helicase Dna2 [EC:3.6.4.12] (A)	DNA replication (ko03030)	[L]	Replication, recombination and repair	DNA replication factor Dna2;; AAA domain;; AAA domain;; PD-(D/E)XK nuclease superfamily;; AAA domain;; Part of AAA domain;; Viral (Superfamily 1) RNA helicase;; Domain of unknown function DUF83;; UvrD/REP helicase N-terminal domain	Regulator of nonsense transcripts 1 homolog GN=MQD22.15 OS=Arabidopsis thaliana (Mouse-ear cress) PE=1 SV=2	L	Replication, recombination and repair	PREDICTED: DNA replication ATP-dependent helicase/nuclease DNA2-like [Cicer arietinum]
Glyma.01G182200.Wm82.a2.v1	6.95957	20.8491	9.56895	206.589	220.795	7.9131e-56	4.08224	up	--	--	--	--	--	--	--	--	--	S	Function unknown	uncharacterized protein LOC100527721 [Glycine max]
Glyma.13G342100.Wm82.a2.v1	1.0905	1.44482	1.6055	0.311111	0.300322	1.60633e-05	-2.21131	down	--	--	Molecular Function: protein binding (GO:0005515);; Cellular Component: cytoplasm (GO:0005737);; Biological Process: cell cycle (GO:0007049);; Cellular Component: intracellular membrane-bounded organelle (GO:0043231);;	--	--	[D]	Cell cycle control, cell division, chromosome partitioning	Cyclin, C-terminal domain	G2/mitotic-specific cyclin S13-7 (Fragment) OS=Glycine max (Soybean) PE=2 SV=1	D	Cell cycle control, cell division, chromosome partitioning	PREDICTED: LOW QUALITY PROTEIN: cyclin-B1-5-like [Glycine max]
Glyma.10G116600.Wm82.a2.v1	0.958222	1.25591	1.47127	0.548741	0.52278	0.000422513	-1.78161	down	--	--	--	K09284|0|gmx:100783626|ethylene-responsive transcription factor RAP2-7-like; K09284 AP2-like factor, euAP2 lineage (A)	--	--	--	AP2 domain	Ethylene-responsive transcription factor RAP2-7 GN=T17D12.11 OS=Arabidopsis thaliana (Mouse-ear cress) PE=2 SV=2	K	Transcription	PREDICTED: ethylene-responsive transcription factor RAP2-7-like [Glycine max]
Glyma.13G030900.Wm82.a2.v1	26.7996	22.4822	33.0832	83.1847	78.1925	2.19181e-19	1.57659	up	--	--	Biological Process: MAPK cascade (GO:0000165);; Biological Process: response to hypoxia (GO:0001666);; Molecular Function: DNA binding (GO:0003677);; Molecular Function: sequence-specific DNA binding transcription factor activity (GO:0003700);; Cellular Component: nucleus (GO:0005634);; Biological Process: regulation of transcription, DNA-templated (GO:0006355);; Biological Process: protein targe…	--	--	--	--	No apical meristem (NAM) protein	NAC domain-containing protein 2 GN=T1N6.12 OS=Arabidopsis thaliana (Mouse-ear cress) PE=2 SV=2	K	Transcription	NAC domain protein [Glycine max]
Glyma.17G105400.Wm82.a2.v1	1.48079	1.18208	1.26156	0.329183	0.504998	0.000392402	-1.66447	down	--	--	--	--	--	--	--	--	--	S	Function unknown	PREDICTED: uncharacterized protein LOC100819771 [Glycine max]
Glyma.19G208100.Wm82.a2.v1	3.10366	2.65594	3.68449	9.58422	7.76129	7.76448e-10	1.49379	up	[O]	Posttranslational modification, protein turnover, chaperones	Molecular Function: catalytic activity (GO:0003824);; Cellular Component: extracellular region (GO:0005576);; Biological Process: metabolic process (GO:0008152);; Cellular Component: chloroplast (GO:0009507);;	--	--	[R]	General function prediction only	Protein of unknown function, DUF255;; Thioredoxin-like	--	R	General function prediction only	PREDICTED: spermatogenesis-associated protein 20-like [Glycine max]
Glyma.02G160400.Wm82.a2.v1	0.218473	0.15155	0.199356	1.09329	1.60514	5.6653e-09	2.97017	up	--	--	Molecular Function: endonuclease activity (GO:0004519);; Cellular Component: chloroplast (GO:0009507);; Biological Process: thylakoid membrane organization (GO:0010027);; Biological Process: xylem and phloem pattern formation (GO:0010051);; Biological Process: photosystem II assembly (GO:0010207);; Biological Process: regulation of chlorophyll biosynthetic process (GO:0010380);; Biological Proces…	--	--	[R]	General function prediction only	PPR repeat;; PPR repeat family;; Pentatricopeptide repeat domain;; PPR repeat;; DYW family of nucleic acid deaminases;; Tetratricopeptide repeat	Pentatricopeptide repeat-containing protein At2g29760, chloroplastic (Precursor) GN=PCMP-H33 OS=Arabidopsis thaliana (Mouse-ear cress) PE=2 SV=1	R	General function prediction only	PREDICTED: pentatricopeptide repeat-containing protein At2g29760, chloroplastic-like [Glycine max]
Glyma.11G017100.Wm82.a2.v1	4.61992	3.70486	4.99218	1.60581	2.8991	0.00613865	-1.00576	down	[M]	Cell wall/membrane/envelope biogenesis	Molecular Function: UDP-glucose 4-epimerase activity (GO:0003978);; Cellular Component: Golgi stack (GO:0005795);; Cellular Component: cytosol (GO:0005829);; Cellular Component: plasma membrane (GO:0005886);; Biological Process: galactose metabolic process (GO:0006012);; Biological Process: response to stress (GO:0006950);; Biological Process: signal transduction (GO:0007165);; Biological Process…	K01784|0|gmx:100792137|UDP-glucose 4-epimerase GEPI48-like; K01784 UDP-glucose 4-epimerase [EC:5.1.3.2] (A)	Galactose metabolism (ko00052);; Amino sugar and nucleotide sugar metabolism (ko00520)	[M]	Cell wall/membrane/envelope biogenesis	NAD dependent epimerase/dehydratase family;; UDP-glucose 4-epimerase C-term subunit;; 3-beta hydroxysteroid dehydrogenase/isomerase family;; Polysaccharide biosynthesis protein;; short chain dehydrogenase;; RmlD substrate binding domain;; KR domain;; Male sterility protein;; NADH(P)-binding	UDP-glucose 4-epimerase GEPI48 OS=Cyamopsis tetragonoloba (Guar) PE=2 SV=1	M	Cell wall/membrane/envelope biogenesis	PREDICTED: UDP-glucose 4-epimerase GEPI48-like [Glycine max]
Glyma.01G018300.Wm82.a2.v1	2.1614	2.34939	2.61435	0.874079	1.16753	0.000336641	-1.20595	down	--	--	Biological Process: nucleobase-containing compound metabolic process (GO:0006139);; Biological Process: cellular protein modification process (GO:0006464);; Biological Process: proteolysis (GO:0006508);; Biological Process: response to stress (GO:0006950);; Molecular Function: peptidase activity (GO:0008233);; Molecular Function: cysteine-type peptidase activity (GO:0008234);; Biological Process:…	K11855|0|gmx:100806936|ubiquitin carboxyl-terminal hydrolase 20-like; K11855 ubiquitin carboxyl-terminal hydrolase 36/42 [EC:3.4.19.12] (A)	--	[O]	Posttranslational modification, protein turnover, chaperones	Ubiquitin carboxyl-terminal hydrolase;; Ubiquitin carboxyl-terminal hydrolase	Ubiquitin carboxyl-terminal hydrolase 20 GN=UBP20 OS=Arabidopsis thaliana (Mouse-ear cress) PE=2 SV=1	O	Posttranslational modification, protein turnover, chaperones	PREDICTED: uncharacterized protein LOC100808015 [Glycine max]
Glyma.19G156400.Wm82.a2.v1	1.27437	1.51022	1.55089	0.332717	0.06183	3.94114e-10	-2.93557	down	--	--	--	--	--	[S]	Function unknown	Armadillo/beta-catenin-like repeat;; BTB/POZ domain;; HEAT repeats;; HEAT repeat;; HEAT-like repeat;; V-ATPase subunit H;; Adaptin N terminal region	ARM REPEAT PROTEIN INTERACTING WITH ABF2 GN=ARIA OS=Arabidopsis thaliana (Mouse-ear cress) PE=1 SV=2	S	Function unknown	PREDICTED: ARM REPEAT PROTEIN INTERACTING WITH ABF2-like [Glycine max]
Glyma.16G062600.Wm82.a2.v1	41.4522	42.3047	30.061	69.8437	79.989	5.78831e-08	1.00391	up	--	--	Biological Process: amino acid transmembrane transport (GO:0003333);; Cellular Component: plasma membrane (GO:0005886);; Biological Process: N-terminal protein myristoylation (GO:0006499);; Biological Process: protein targeting to membrane (GO:0006612);; Biological Process: nucleotide transport (GO:0006862);; Biological Process: ER to Golgi vesicle-mediated transport (GO:0006888);; Biological Pro…	--	--	[E]	Amino acid transport and metabolism	Transmembrane amino acid transporter protein;; Tryptophan/tyrosine permease family	Lysine histidine transporter 1 GN=LHT1 OS=Arabidopsis thaliana (Mouse-ear cress) PE=1 SV=1	E	Amino acid transport and metabolism	PREDICTED: lysine histidine transporter 1-like [Glycine max]
Glyma.04G111300.Wm82.a2.v1	3.70029	3.65302	3.81198	1.0568	1.45358	1.08322e-06	-1.56243	down	--	--	Cellular Component: extracellular region (GO:0005576);; Cellular Component: mitochondrion (GO:0005739);; Cellular Component: Golgi apparatus (GO:0005794);; Cellular Component: cytosol (GO:0005829);; Cellular Component: plasma membrane (GO:0005886);; Biological Process: carbohydrate metabolic process (GO:0005975);; Molecular Function: cellulase activity (GO:0008810);; Cellular Component: plant-typ…	--	--	--	--	Glycosyl hydrolase family 9	Endoglucanase 9 (Precursor) GN=CEL3 OS=Arabidopsis thaliana (Mouse-ear cress) PE=1 SV=1	G	Carbohydrate transport and metabolism	PREDICTED: endoglucanase 9-like [Glycine max]
Glyma.11G144600.Wm82.a2.v1	0.556946	1.01236	0.939277	0.210023	0.144034	0.000237703	-2.23481	down	--	--	Cellular Component: exocyst (GO:0000145);; Biological Process: exocytosis (GO:0006887);;	K07195|0|gmx:100808078|exocyst complex component EXO70B1-like; K07195 exocyst complex component 7 (A)	--	[U]	Intracellular trafficking, secretion, and vesicular transport	Exo70 exocyst complex subunit	--	U	Intracellular trafficking, secretion, and vesicular transport	PREDICTED: uncharacterized protein LOC100808078 [Glycine max]
Glyma.14G181800.Wm82.a2.v1	2.28862	2.18535	2.22311	0.710628	0.622964	3.89415e-11	-1.73251	down	[Z]	Cytoskeleton	Biological Process: mitotic cell cycle (GO:0000278);; Biological Process: cytokinesis by cell plate formation (GO:0000911);; Biological Process: phragmoplast assembly (GO:0000914);; Molecular Function: microtubule motor activity (GO:0003777);; Molecular Function: calmodulin binding (GO:0005516);; Molecular Function: ATP binding (GO:0005524);; Cellular Component: nucleus (GO:0005634);; Cellular Co…	K10395|0|gmx:100784439|chromosome-associated kinesin KIF4-like; K10395 kinesin family member 4/21/27 (A)	--	[Z]	Cytoskeleton	Kinesin motor domain	Kinesin-like protein FLA10 GN=FLA10 OS=Chlamydomonas reinhardtii (Chlamydomonas smithii) PE=1 SV=1	Z	Cytoskeleton	PREDICTED: chromosome-associated kinesin KIF4-like [Glycine max]
Glyma.15G199700.Wm82.a2.v1	3.54777	10.5807	7.38211	15.2863	14.2278	0.0205227	1.02834	up	--	--	Molecular Function: structural constituent of cell wall (GO:0005199);; Molecular Function: binding (GO:0005488);; Cellular Component: extracellular region (GO:0005576);; Cellular Component: cell wall (GO:0005618);; Biological Process: nitrogen compound metabolic process (GO:0006807);; Biological Process: cell communication (GO:0007154);; Biological Process: multicellular organismal development (G…	--	--	--	--	Extensin-like protein repeat	Repetitive proline-rich cell wall protein 2 (Precursor) GN=PRP2 OS=Glycine max (Soybean) PE=2 SV=1	S	Function unknown	PREDICTED: repetitive proline-rich cell wall protein 2-like [Glycine max]
Glyma.15G271000.Wm82.a2.v1	0.303721	0.486735	0.651666	0.105987	0.114045	0.0178572	-2.46602	down	[G]	Carbohydrate transport and metabolism	Molecular Function: glucan exo-1,3-beta-glucosidase activity (GO:0004338);; Molecular Function: beta-galactosidase activity (GO:0004565);; Cellular Component: extracellular region (GO:0005576);; Cellular Component: mitochondrion (GO:0005739);; Cellular Component: Golgi apparatus (GO:0005794);; Cellular Component: cytosol (GO:0005829);; Biological Process: calcium ion transport (GO:0006816);; Biol…	K01188|0|gmx:100783037|vicianin hydrolase-like; K01188 beta-glucosidase [EC:3.2.1.21] (A)	Cyanoamino acid metabolism (ko00460);; Starch and sucrose metabolism (ko00500);; Phenylpropanoid biosynthesis (ko00940)	[G]	Carbohydrate transport and metabolism	Glycosyl hydrolase family 1	Vicianin hydrolase (Precursor; Fragment) OS=Vicia sativa subsp. nigra (Common vetch) PE=1 SV=1	G	Carbohydrate transport and metabolism	PREDICTED: vicianin hydrolase-like [Glycine max]
Glyma.05G229100.Wm82.a2.v1	2.78787	3.58821	4.22173	0.392418	0.898762	3.75802e-09	-3.00961	down	--	--	--	--	--	--	--	--	--	S	Function unknown	PREDICTED: uncharacterized protein LOC100779060 isoform 1 [Glycine max]
Glyma.03G039800.Wm82.a2.v1	33.1992	20.7327	20.1804	1.59158	2.6481	5.05013e-08	-3.53525	down	--	--	Biological Process: defense response to nematode (GO:0002215);; Molecular Function: peroxidase activity (GO:0004601);; Molecular Function: binding (GO:0005488);; Molecular Function: protein binding (GO:0005515);; Cellular Component: cell wall (GO:0005618);; Cellular Component: Golgi apparatus (GO:0005794);; Cellular Component: cytosol (GO:0005829);; Biological Process: response to oxidative stres…	K00430|0|gmx:100811432|cationic peroxidase 1-like; K00430 peroxidase [EC:1.11.1.7] (A)	Phenylalanine metabolism (ko00360);; Phenylpropanoid biosynthesis (ko00940)	--	--	Peroxidase	Cationic peroxidase 1 (Precursor) GN=PNC1 OS=Arachis hypogaea (Peanut) PE=1 SV=2	R	General function prediction only	PREDICTED: cationic peroxidase 1-like [Glycine max]
Glyma.18G213300.Wm82.a2.v1	29.0481	40.896	35.8375	82.6408	87.9925	2.45529e-13	1.28727	up	--	--	--	--	--	--	--	Protein of unknown function, DUF599	--	S	Function unknown	PREDICTED: uncharacterized protein LOC100806984 [Glycine max]
Glyma.07G108400.Wm82.a2.v1	7.06458	5.00951	3.39131	11.5266	10.2871	0.000326754	1.11097	up	[RTKL]	General function prediction only;; Signal transduction mechanisms;; Transcription;; Replication, recombination and repair	--	--	--	--	--	Protein kinase domain;; Protein tyrosine kinase;; D-mannose binding lectin;; S-locus glycoprotein family	Putative receptor protein kinase ZmPK1 (Precursor) GN=PK1 OS=Zea mays (Maize) PE=2 SV=2	T	Signal transduction mechanisms	PREDICTED: putative receptor protein kinase ZmPK1-like [Glycine max]
Glyma.20G197700.Wm82.a2.v1	0.663703	0.763729	0.348092	0.12698	0.143112	0.00510507	-2.09159	down	--	--	--	--	--	--	--	Domain of unknown function (DUF4487)	--	S	Function unknown	PREDICTED: uncharacterized protein LOC100806834 [Glycine max]
Glyma.11G158800.Wm82.a2.v1	1.7981	1.96911	1.19513	0.130345	0.657211	0.00123792	-2.07618	down	--	--	--	--	--	--	--	--	--	S	Function unknown	hypothetical protein MTR_3g013540 [Medicago truncatula]
Glyma.19G220800.Wm82.a2.v1	1.95827	1.17611	2.28812	0.735075	0.487814	0.0167505	-1.61431	down	--	--	Molecular Function: DNA binding (GO:0003677);; Molecular Function: sequence-specific DNA binding transcription factor activity (GO:0003700);; Cellular Component: nucleus (GO:0005634);; Biological Process: regulation of transcription, DNA-templated (GO:0006355);; Cellular Component: chloroplast (GO:0009507);; Biological Process: gravitropism (GO:0009630);; Biological Process: embryo development en…	--	--	[O]	Posttranslational modification, protein turnover, chaperones	--	Protein RADIALIS-like 6 GN=F22H5.3 OS=Arabidopsis thaliana (Mouse-ear cress) PE=2 SV=1	O	Posttranslational modification, protein turnover, chaperones	uncharacterized protein LOC100500464 [Glycine max]
Glyma.19G002300.Wm82.a2.v1	7.10897	7.51198	8.67774	4.52059	2.27204	0.00041052	-1.18545	down	--	--	Cellular Component: extracellular region (GO:0005576);; Biological Process: protein targeting to membrane (GO:0006612);; Biological Process: transport (GO:0006810);; Biological Process: lipid transport (GO:0006869);; Molecular Function: lipid binding (GO:0008289);; Biological Process: positive regulation of flavonoid biosynthetic process (GO:0009963);; Biological Process: regulation of plant-type…	--	--	--	--	Probable lipid transfer;; Protease inhibitor/seed storage/LTP family	Probable non-specific lipid-transfer protein AKCS9 (Precursor) OS=Vigna unguiculata (Cowpea) PE=2 SV=1	R	General function prediction only	PREDICTED: probable non-specific lipid-transfer protein AKCS9-like [Glycine max]
Glyma.09G140800.Wm82.a2.v1	0.39422	2.34682	1.77995	39.449	26.4227	5.95037e-17	4.50253	up	--	--	Biological Process: signal transduction (GO:0007165);; Biological Process: metabolic process (GO:0008152);; Biological Process: response to abscisic acid (GO:0009737);; Biological Process: defense response, incompatible interaction (GO:0009814);; Cellular Component: membrane (GO:0016020);; Molecular Function: ligase activity (GO:0016874);; Biological Process: response to chemical (GO:0042221);; B…	--	--	[O]	Posttranslational modification, protein turnover, chaperones	Ring finger domain;; RING-H2 zinc finger;; Zinc finger, C3HC4 type (RING finger);; Zinc finger, C3HC4 type (RING finger);; Zinc finger, C3HC4 type (RING finger);; zinc-RING finger domain;; Anaphase-promoting complex subunit 11 RING-H2 finger	E3 ubiquitin-protein ligase ATL31 (Precursor) GN=F21A20.130 OS=Arabidopsis thaliana (Mouse-ear cress) PE=1 SV=2	O	Posttranslational modification, protein turnover, chaperones	PREDICTED: E3 ubiquitin-protein ligase ATL6-like [Fragaria vesca subsp. vesca]
Glyma.13G150300.Wm82.a2.v1	0.713374	1.04187	1.09901	1.7015	1.47888	0.0299735	1.14586	up	--	--	Molecular Function: endonuclease activity (GO:0004519);; Cellular Component: mitochondrion (GO:0005739);; Biological Process: response to light stimulus (GO:0009416);; Cellular Component: chloroplast (GO:0009507);; Biological Process: chloroplast organization (GO:0009658);; Biological Process: phloem or xylem histogenesis (GO:0010087);; Biological Process: leaf vascular tissue pattern formation (…	--	--	[R]	General function prediction only	PPR repeat family;; PPR repeat;; Pentatricopeptide repeat domain;; PPR repeat	Pentatricopeptide repeat-containing protein At3g14730 GN=PCMP-E31 OS=Arabidopsis thaliana (Mouse-ear cress) PE=2 SV=1	R	General function prediction only	PREDICTED: pentatricopeptide repeat-containing protein At3g14730-like [Glycine max]
Glyma.01G061100.Wm82.a2.v1	1.96703	1.67907	1.02622	4.95468	3.85567	4.11605e-06	1.5563	up	[Q]	Secondary metabolites biosynthesis, transport and catabolism	Molecular Function: monooxygenase activity (GO:0004497);; Molecular Function: iron ion binding (GO:0005506);; Molecular Function: protein binding (GO:0005515);; Cellular Component: endoplasmic reticulum (GO:0005783);; Biological Process: response to stress (GO:0006950);; Biological Process: positive regulation of cell proliferation (GO:0008284);; Molecular Function: electron carrier activity (GO:…	--	--	[Q]	Secondary metabolites biosynthesis, transport and catabolism	Cytochrome P450	Cytochrome P450 78A5 GN=F21F23.15 OS=Arabidopsis thaliana (Mouse-ear cress) PE=2 SV=1	Q	Secondary metabolites biosynthesis, transport and catabolism	PREDICTED: cytochrome P450 78A4-like [Glycine max]
Glyma.03G071500.Wm82.a2.v1	0.618205	0.614635	0.762418	0.0663193	0.170433	3.6154e-05	-2.5034	down	[R]	General function prediction only	Biological Process: primary metabolic process (GO:0044238);; Biological Process: cellular macromolecule metabolic process (GO:0044260);; Biological Process: single-organism cellular process (GO:0044763);; Biological Process: regulation of cellular process (GO:0050794);; Biological Process: regulation of macromolecule metabolic process (GO:0060255);;	--	--	--	--	--	--	S	Function unknown	PREDICTED: uncharacterized protein LOC100815294 [Glycine max]
Glyma.08G145900.Wm82.a2.v1	3.53256	3.87396	2.98213	7.13737	11.6934	0.00154168	1.55325	up	[R]	General function prediction only	Molecular Function: nucleotide binding (GO:0000166);; Biological Process: defense response to insect (GO:0002213);; Molecular Function: glutamate-cysteine ligase activity (GO:0004357);; Cellular Component: mitochondrion (GO:0005739);; Biological Process: gluconeogenesis (GO:0006094);; Biological Process: glycolytic process (GO:0006096);; Biological Process: glutathione biosynthetic process (GO:00…	K00083|0|gmx:100795575|probable mannitol dehydrogenase-like; K00083 cinnamyl-alcohol dehydrogenase [EC:1.1.1.195] (A)	Phenylpropanoid biosynthesis (ko00940)	[Q]	Secondary metabolites biosynthesis, transport and catabolism	Alcohol dehydrogenase GroES-like domain;; Zinc-binding dehydrogenase	Probable mannitol dehydrogenase GN=CAD1 OS=Medicago sativa (Alfalfa) PE=1 SV=1	Q	Secondary metabolites biosynthesis, transport and catabolism	uncharacterized protein LOC100795575 [Glycine max]
Glyma.01G037800.Wm82.a2.v1	2.25228	2.19926	1.90506	0.979327	1.00332	0.0321525	-1.06881	down	--	--	Cellular Component: cytoplasmic membrane-bounded vesicle (GO:0016023);;	--	--	--	--	Cupin;; Cupin domain	Germin-like protein subfamily 1 member 1 (Precursor) GN=GLP7 OS=Arabidopsis thaliana (Mouse-ear cress) PE=2 SV=2	R	General function prediction only	germin-like protein subfamily 1 member 1-like precursor [Glycine max]
Glyma.13G036100.Wm82.a2.v1	1.59852	1.69289	1.87251	0.600555	0.811659	0.0127432	-1.26257	down	--	--	--	--	--	--	--	--	--	S	Function unknown	PREDICTED: uncharacterized protein LOC100820562 [Glycine max]
Glyma.08G147600.Wm82.a2.v1	0.989879	0.818882	1.1584	5.12475	2.71986	0.00201871	2.05543	up	--	--	Biological Process: defense response signaling pathway, resistance gene-dependent (GO:0009870);;	--	--	--	--	VQ motif	Protein MKS1 GN=MKS1 OS=Arabidopsis thaliana (Mouse-ear cress) PE=1 SV=2	T	Signal transduction mechanisms	PREDICTED: protein MKS1-like [Glycine max]
Glyma.11G132100.Wm82.a2.v1	8.3305	7.26472	6.77677	1.32382	1.75278	1.34773e-05	-2.34453	down	--	--	--	--	--	--	--	--	--	--	--	PREDICTED: uncharacterized protein LOC100792327 [Glycine max]
Glyma.06G037100.Wm82.a2.v1	3.91784	2.34675	4.67575	1.63307	1.25736	0.0275801	-1.29579	down	--	--	--	--	--	--	--	Protein of unknown function, DUF547;; Leucine-zipper of ternary complex factor MIP1	Rho GTPase-activating protein REN1 GN=REN1 OS=Arabidopsis thaliana (Mouse-ear cress) PE=1 SV=2	S	Function unknown	PREDICTED: uncharacterized protein LOC100818982 [Glycine max]
Glyma.15G141700.Wm82.a2.v1	2.45923	2.40413	1.47963	1.06541	0.265764	0.011501	-1.73938	down	--	--	--	--	--	--	--	--	--	--	--	PREDICTED: uncharacterized protein LOC100781987 [Glycine max]
Glyma.15G077100.Wm82.a2.v1	6.95152	6.82182	6.63663	17.9267	15.3222	5.11773e-11	1.32939	up	--	--	Biological Process: respiratory burst involved in defense response (GO:0002679);; Molecular Function: DNA binding (GO:0003677);; Molecular Function: sequence-specific DNA binding transcription factor activity (GO:0003700);; Molecular Function: protein binding (GO:0005515);; Cellular Component: nucleus (GO:0005634);; Cellular Component: nucleolus (GO:0005730);; Cellular Component: cytosol (GO:0005…	--	--	--	--	AP2 domain	Ethylene-responsive transcription factor 4 GN=ERF4 OS=Nicotiana tabacum (Common tobacco) PE=1 SV=1	K	Transcription	PREDICTED: ethylene-responsive transcription factor 4-like [Glycine max]
Glyma.07G107200.Wm82.a2.v1	4.7192	4.36256	3.33464	1.17164	0.786497	2.99588e-07	-2.07699	down	--	--	--	--	--	--	--	ZF-HD protein dimerisation region	ZF-HD homeobox protein At4g24660 GN=At4g24660 OS=Arabidopsis thaliana (Mouse-ear cress) PE=1 SV=1	R	General function prediction only	zinc finger homeodomain protein SZF-HD2 [Glycine max]
Glyma.07G212000.Wm82.a2.v1	3.54694	2.60788	3.50527	1.20012	1.60197	0.000444362	-1.14697	down	[TZDR]	Signal transduction mechanisms;; Cytoskeleton;; Cell cycle control, cell division, chromosome partitioning;; General function prediction only	Molecular Function: calcium ion binding (GO:0005509);; Cellular Component: nucleus (GO:0005634);; Cellular Component: mitochondrion (GO:0005739);; Cellular Component: vacuole (GO:0005773);; Cellular Component: peroxisome (GO:0005777);; Cellular Component: plasma membrane (GO:0005886);; Biological Process: signal transduction (GO:0007165);; Biological Process: response to cold (GO:0009409);; Biolo…	K13448|2.06167e-122|gmx:100803158|calmodulin-like protein 1-like; K13448 calcium-binding protein CML (A)	Plant-pathogen interaction (ko04626)	[T]	Signal transduction mechanisms	EF hand;; EF-hand domain pair;; EF hand;; EF-hand domain pair;; EF-hand domain;; Secreted protein acidic and rich in cysteine Ca binding region;; Cytoskeletal-regulatory complex EF hand	Calmodulin-like protein 1 GN=CML1 OS=Arabidopsis thaliana (Mouse-ear cress) PE=2 SV=1	T	Signal transduction mechanisms	unknown [Glycine max]
Glyma.05G208500.Wm82.a2.v1	0.839674	0.726539	0.824554	0.371296	0.103007	0.000239822	-1.78568	down	--	--	--	--	--	--	--	Domain of unknown function (DUF4378);; Protein of unknown function (DUF3741)	--	S	Function unknown	PREDICTED: uncharacterized protein LOC100776560 [Glycine max]
Glyma.02G064100.Wm82.a2.v1	360.641	510.969	438.263	185.793	130.37	4.42008e-06	-1.46779	down	--	--	Molecular Function: RNA binding (GO:0003723);; Molecular Function: ribonuclease activity (GO:0004540);; Biological Process: response to stress (GO:0006950);; Biological Process: cellular process (GO:0009987);; Molecular Function: ribonuclease T2 activity (GO:0033897);; Cellular Component: intracellular part (GO:0044424);; Biological Process: single-organism process (GO:0044699);; Biological Proce…	K01166|4.6238e-173|gmx:100815855|ribonuclease S-2-like; K01166 ribonuclease T2 [EC:3.1.27.1] (A)	--	[A]	RNA processing and modification	Ribonuclease T2 family	Ribonuclease S-2 (Precursor) GN=S2 OS=Antirrhinum hispanicum (Snapdragon) PE=2 SV=1	A	RNA processing and modification	PREDICTED: ribonuclease 1-like [Glycine max]
Glyma.18G061300.Wm82.a2.v1	13.2899	11.8026	13.2051	1.47765	1.53546	7.72239e-32	-3.09058	down	[R]	General function prediction only	--	--	--	[QR]	Secondary metabolites biosynthesis, transport and catabolism;; General function prediction only	2OG-Fe(II) oxygenase superfamily;; non-haem dioxygenase in morphine synthesis N-terminal	Gibberellin 2-beta-dioxygenase 8 GN=GA2OX8 OS=Arabidopsis thaliana (Mouse-ear cress) PE=1 SV=2	Q	Secondary metabolites biosynthesis, transport and catabolism	PREDICTED: gibberellin 2-beta-dioxygenase 8-like [Glycine max]
Glyma.06G071800.Wm82.a2.v1	1.65499	1.55621	1.11207	0.0367556	0.094851	3.27155e-20	-4.47036	down	[V]	Defense mechanisms	--	--	--	[Q]	Secondary metabolites biosynthesis, transport and catabolism	ABC-2 type transporter;; ABC transporter;; Plant PDR ABC transporter associated;; ABC-transporter extracellular N-terminal;; AAA domain;; AAA domain	Pleiotropic drug resistance protein 1 GN=PDR1 OS=Nicotiana tabacum (Common tobacco) PE=2 SV=1	Q	Secondary metabolites biosynthesis, transport and catabolism	PREDICTED: pleiotropic drug resistance protein 1-like [Glycine max]
Glyma.19G086100.Wm82.a2.v1	4.31828	3.63136	3.17222	16.0028	33.3644	0.00399419	2.76775	up	[S]	Function unknown	Cellular Component: extracellular region (GO:0005576);; Biological Process: oligopeptide transport (GO:0006857);; Cellular Component: cytoplasmic membrane-bounded vesicle (GO:0016023);; Molecular Function: manganese ion binding (GO:0030145);; Cellular Component: extracellular matrix (GO:0031012);; Biological Process: GDP-L-fucose biosynthetic process (GO:0042350);; Molecular Function: nutrient re…	--	--	--	--	Cupin;; Cupin domain	Germin-like protein subfamily 1 member 7 (Precursor) GN=At3g05950 OS=Arabidopsis thaliana (Mouse-ear cress) PE=2 SV=1	R	General function prediction only	PREDICTED: germin-like protein subfamily 1 member 7-like [Glycine max]
Glyma.13G215600.Wm82.a2.v1	6.51481	6.89719	7.38149	2.74844	2.2039	9.31245e-07	-1.47486	down	--	--	Molecular Function: ubiquitin-protein transferase activity (GO:0004842);; Cellular Component: nucleus (GO:0005634);; Cellular Component: cytoplasm (GO:0005737);; Molecular Function: transcription factor binding (GO:0008134);; Molecular Function: zinc ion binding (GO:0008270);; Biological Process: protein ubiquitination (GO:0016567);; Biological Process: negative regulation of defense response to …	K10144|0|gmx:100781566|RING finger and CHY zinc finger domain-containing protein 1-like; K10144 RING finger and CHY zinc finger domain-containing protein 1 [EC:6.3.2.19] (A)	Ubiquitin mediated proteolysis (ko04120)	[R]	General function prediction only	Zinc-ribbon;; CHY zinc finger;; Ring finger domain;; Zinc finger, C3HC4 type (RING finger);; Zinc finger, C3HC4 type (RING finger)	--	O	Posttranslational modification, protein turnover, chaperones	PREDICTED: RING finger and CHY zinc finger domain-containing protein 1-like [Glycine max]
Glyma.10G164700.Wm82.a2.v1	4.41004	4.00441	3.99003	0.873117	0.952057	1.39412e-17	-2.17236	down	[S]	Function unknown	--	--	--	--	--	Leucine Rich repeats (2 copies);; Protein kinase domain;; Protein tyrosine kinase;; Leucine rich repeat;; Leucine Rich Repeat;; Leucine Rich repeat;; Leucine rich repeat;; Leucine rich repeat N-terminal domain	Leucine-rich repeat receptor-like protein kinase PXL1 (Precursor) GN=PXL1 OS=Arabidopsis thaliana (Mouse-ear cress) PE=2 SV=1	T	Signal transduction mechanisms	PREDICTED: leucine-rich repeat receptor-like protein kinase PXL1-like [Glycine max]
Glyma.08G343300.Wm82.a2.v1	5.34755	5.09942	4.914	10.8585	12.6395	1.32475e-09	1.2206	up	--	--	Molecular Function: nucleic acid binding (GO:0003676);; Molecular Function: ribonuclease activity (GO:0004540);; Cellular Component: nucleus (GO:0005634);; Cellular Component: mitochondrion (GO:0005739);; Biological Process: RNA modification (GO:0009451);; Cellular Component: chloroplast (GO:0009507);;	K01148|0|gmx:100803008|poly(A)-specific ribonuclease PARN-like; K01148 poly(A)-specific ribonuclease [EC:3.1.13.4] (A)	RNA degradation (ko03018)	[L]	Replication, recombination and repair	CAF1 family ribonuclease	Poly(A)-specific ribonuclease PARN-like GN=At3g25430 OS=Arabidopsis thaliana (Mouse-ear cress) PE=2 SV=1	A	RNA processing and modification	PREDICTED: poly(A)-specific ribonuclease PARN-like [Glycine max]
Glyma.13G097900.Wm82.a2.v1	2.13419	1.94115	2.37662	5.85424	4.30385	1.81119e-05	1.27437	up	--	--	Molecular Function: ATP binding (GO:0005524);; Cellular Component: nucleus (GO:0005634);; Cellular Component: vacuole (GO:0005773);; Cellular Component: plasma membrane (GO:0005886);; Biological Process: ATP catabolic process (GO:0006200);; Biological Process: ATP biosynthetic process (GO:0006754);; Biological Process: cation transport (GO:0006812);; Molecular Function: hydrogen-exporting ATPase …	K01535|0|gmx:100816905|plasma membrane ATPase 4-like; K01535 H+-transporting ATPase [EC:3.6.3.6] (A)	Oxidative phosphorylation (ko00190)	[P]	Inorganic ion transport and metabolism	E1-E2 ATPase;; haloacid dehalogenase-like hydrolase;; Cation transporter/ATPase, N-terminus;; haloacid dehalogenase-like hydrolase	Plasma membrane ATPase 4 GN=PMA4 OS=Nicotiana plumbaginifolia (Leadwort-leaved tobacco) PE=1 SV=1	P	Inorganic ion transport and metabolism	PREDICTED: plasma membrane ATPase 4-like isoform 1 [Glycine max]
Glyma.04G234700.Wm82.a2.v1	3.68183	4.624	4.89279	2.17657	2.28717	0.0172543	-1.00205	down	--	--	--	--	--	--	--	--	Uncharacterized protein At4g00950 GN=At4g00950 OS=Arabidopsis thaliana (Mouse-ear cress) PE=2 SV=1	S	Function unknown	PREDICTED: uncharacterized protein LOC100806827 [Glycine max]
Glyma.07G150400.Wm82.a2.v1	0	0.0431474	0.226555	5.01942	1.9364	0.000219681	5.91326	up	[E]	Amino acid transport and metabolism	Biological Process: lipid metabolic process (GO:0006629);; Molecular Function: hydrolase activity, acting on ester bonds (GO:0016788);;	--	--	[I]	Lipid transport and metabolism	GDSL-like Lipase/Acylhydrolase;; GDSL-like Lipase/Acylhydrolase family	GDSL esterase/lipase CPRD49 (Precursor) GN=CPRD49 OS=Arabidopsis thaliana (Mouse-ear cress) PE=2 SV=1	E	Amino acid transport and metabolism	uncharacterized protein LOC100792188 [Glycine max]
Glyma.03G036700.Wm82.a2.v1	12.6704	11.5934	11.4344	33.4308	26.481	2.03765e-14	1.3765	up	--	--	Cellular Component: ubiquitin ligase complex (GO:0000151);; Molecular Function: ubiquitin-protein transferase activity (GO:0004842);; Molecular Function: protein binding (GO:0005515);; Cellular Component: cytoplasm (GO:0005737);; Biological Process: cellular protein modification process (GO:0006464);; Biological Process: defense response, incompatible interaction (GO:0009814);; Biological Process…	--	--	[S]	Function unknown	U-box domain;; Armadillo/beta-catenin-like repeat	U-box domain-containing protein 16 GN=PUB16 OS=Arabidopsis thaliana (Mouse-ear cress) PE=2 SV=1	S	Function unknown	PREDICTED: U-box domain-containing protein 16-like [Glycine max]
Glyma.13G350700.Wm82.a2.v1	5.77005	5.24271	4.69781	2.27708	2.80616	3.30595e-06	-1.02389	down	[G]	Carbohydrate transport and metabolism	Molecular Function: beta-galactosidase activity (GO:0004565);; Cellular Component: extracellular region (GO:0005576);; Cellular Component: vacuolar membrane (GO:0005774);; Cellular Component: cytosol (GO:0005829);; Biological Process: carbohydrate metabolic process (GO:0005975);; Biological Process: acetyl-CoA metabolic process (GO:0006084);; Biological Process: polyamine catabolic process (GO:00…	--	--	[G]	Carbohydrate transport and metabolism	Glycosyl hydrolases family 35;; Galactose binding lectin domain;; Beta-galactosidase;; Beta-galactosidase jelly roll domain;; Glycosyl hydrolases family 2, sugar binding domain	Beta-galactosidase 1 (Precursor) GN=BGAL1 OS=Arabidopsis thaliana (Mouse-ear cress) PE=1 SV=1	G	Carbohydrate transport and metabolism	PREDICTED: beta-galactosidase 1-like [Glycine max]
Glyma.03G001000.Wm82.a2.v1	1.19889	1.50443	2.04021	0	0.176561	2.00277e-05	-4.48183	down	--	--	Cellular Component: mitochondrion (GO:0005739);; Cellular Component: plasma membrane (GO:0005886);; Biological Process: plant-type cell wall biogenesis (GO:0009832);; Biological Process: cell growth (GO:0016049);; Biological Process: cellulose metabolic process (GO:0030243);;	--	--	--	--	Protein of unknown function (DUF1191)	--	R	General function prediction only	PREDICTED: uncharacterized protein LOC100527817 [Glycine max]
Glyma.U032700.Wm82.a2.v1	0.748865	0.656716	0.712583	0.0413225	0.0447305	7.46897e-07	-4.82294	down	--	--	Molecular Function: nucleotide binding (GO:0000166);; Molecular Function: binding (GO:0005488);; Biological Process: defense response (GO:0006952);; Cellular Component: intracellular membrane-bounded organelle (GO:0043231);; Cellular Component: cytoplasmic part (GO:0044444);; Biological Process: single-organism cellular process (GO:0044763);;	--	--	--	--	NB-ARC domain	TMV resistance protein N GN=N OS=Nicotiana glutinosa (Tobacco) PE=1 SV=1	T	Signal transduction mechanisms	PREDICTED: TMV resistance protein N-like, partial [Glycine max]
Glyma.07G129000.Wm82.a2.v1	17.7218	22.4971	13.7688	47.044	38.5566	1.77965e-07	1.24957	up	[R]	General function prediction only	Molecular Function: aconitate hydratase activity (GO:0003994);; Molecular Function: copper ion binding (GO:0005507);; Cellular Component: mitochondrion (GO:0005739);; Cellular Component: vacuole (GO:0005773);; Cellular Component: cytosol (GO:0005829);; Cellular Component: plasma membrane (GO:0005886);; Biological Process: glycolytic process (GO:0006096);; Biological Process: citrate metabolic pro…	K05933|0|gmx:100785514|1-aminocyclopropane-1-carboxylate oxidase 1-like; K05933 aminocyclopropanecarboxylate oxidase [EC:1.14.17.4] (A)	Cysteine and methionine metabolism (ko00270)	[QR]	Secondary metabolites biosynthesis, transport and catabolism;; General function prediction only	2OG-Fe(II) oxygenase superfamily;; non-haem dioxygenase in morphine synthesis N-terminal	1-aminocyclopropane-1-carboxylate oxidase 1 GN=ACO1 OS=Arabidopsis thaliana (Mouse-ear cress) PE=2 SV=1	Q	Secondary metabolites biosynthesis, transport and catabolism	PREDICTED: 1-aminocyclopropane-1-carboxylate oxidase 1-like [Glycine max]
Glyma.10G022500.Wm82.a2.v1	131.795	126.14	107.993	48.5661	58.1512	1.64147e-09	-1.17457	down	--	--	Molecular Function: peroxidase activity (GO:0004601);; Biological Process: response to oxidative stress (GO:0006979);; Molecular Function: heme binding (GO:0020037);; Molecular Function: metal ion binding (GO:0046872);; Biological Process: oxidation-reduction process (GO:0055114);;	K00430|0|gmx:100799691|peroxidase 3-like; K00430 peroxidase [EC:1.11.1.7] (A)	Phenylalanine metabolism (ko00360);; Phenylpropanoid biosynthesis (ko00940)	--	--	Peroxidase	Peroxidase 3 (Precursor) GN=YUP8H12.13 OS=Arabidopsis thaliana (Mouse-ear cress) PE=2 SV=1	G	Carbohydrate transport and metabolism	PREDICTED: peroxidase 3-like [Glycine max]
Glyma.02G135900.Wm82.a2.v1	2.46879	1.37201	1.48779	0.91529	0.866287	0.0254158	-1.17625	down	[R]	General function prediction only	Molecular Function: iron ion binding (GO:0005506);; Molecular Function: oxidoreductase activity, acting on single donors with incorporation of molecular oxygen, incorporation of two atoms of oxygen (GO:0016702);; Molecular Function: oxidoreductase activity, acting on paired donors, with incorporation or reduction of molecular oxygen, 2-oxoglutarate as one donor, and incorporation of one atom each…	--	--	[QR]	Secondary metabolites biosynthesis, transport and catabolism;; General function prediction only	non-haem dioxygenase in morphine synthesis N-terminal;; 2OG-Fe(II) oxygenase superfamily	Feruloyl CoA ortho-hydroxylase 2 GN=F6&apos;H2 OS=Arabidopsis thaliana (Mouse-ear cress) PE=1 SV=1	Q	Secondary metabolites biosynthesis, transport and catabolism	uncharacterized protein LOC100808372 [Glycine max]
Glyma.06G126100.Wm82.a2.v1	4.41021	4.15467	3.87534	9.85953	9.79357	1.34767e-06	1.27293	up	--	--	--	K14496|8.0504e-137|gmx:100526923|uncharacterized LOC100526923; K14496 abscisic acid receptor PYR/PYL family (A)	Plant hormone signal transduction (ko04075)	--	--	Polyketide cyclase / dehydrase and lipid transport	Abscisic acid receptor PYL8 GN=MFH8.10 OS=Arabidopsis thaliana (Mouse-ear cress) PE=1 SV=1	R	General function prediction only	uncharacterized protein LOC100526923 [Glycine max]
Glyma.19G164300.Wm82.a2.v1	0.898179	0.721441	0.75153	0.273067	0.229005	0.0143508	-1.5095	down	[GEPR]	Carbohydrate transport and metabolism;; Amino acid transport and metabolism;; Inorganic ion transport and metabolism;; General function prediction only	--	K08176|0|gmx:100803626|probable inorganic phosphate transporter 1-7-like; K08176 MFS transporter, PHS family, inorganic phosphate transporter (A)	--	[P]	Inorganic ion transport and metabolism	Sugar (and other) transporter;; Major Facilitator Superfamily	Inorganic phosphate transporter 1-4 GN=T7F6.11 OS=Arabidopsis thaliana (Mouse-ear cress) PE=1 SV=1	P	Inorganic ion transport and metabolism	probable inorganic phosphate transporter 1-7-like [Glycine max]
Glyma.17G226000.Wm82.a2.v1	1.50232	1.95586	2.16132	0.340043	0.582476	0.00232768	-2.00712	down	--	--	--	--	--	--	--	--	--	--	--	PREDICTED: uncharacterized protein LOC100817633 [Glycine max]
Glyma.07G087700.Wm82.a2.v1	0.475052	0.492661	0.721829	0.0881277	0.159308	6.3876e-05	-2.24573	down	[L]	Replication, recombination and repair	Molecular Function: four-way junction DNA binding (GO:0000400);; Biological Process: meiotic mismatch repair (GO:0000710);; Cellular Component: condensed nuclear chromosome (GO:0000794);; Biological Process: cytokinesis by cell plate formation (GO:0000911);; Molecular Function: damaged DNA binding (GO:0003684);; Molecular Function: protein binding (GO:0005515);; Molecular Function: ATP binding (G…	K08737|0|gmx:100776965|DNA mismatch repair protein MSH7-like; K08737 DNA mismatch repair protein MSH6 (A)	Mismatch repair (ko03430)	[L]	Replication, recombination and repair	MutS domain V;; MutS domain III;; MutS domain I;; MutS domain II	DNA mismatch repair protein MSH7 GN=MOB24.2 OS=Arabidopsis thaliana (Mouse-ear cress) PE=1 SV=1	L	Replication, recombination and repair	PREDICTED: DNA mismatch repair protein Msh6-2-like [Glycine max]
Glyma.06G122800.Wm82.a2.v1	9.20269	6.74637	7.51558	4.00323	2.30374	5.24018e-05	-1.29132	down	--	--	--	K16297|0|gmx:100803335|serine carboxypeptidase-like 42-like; K16297 serine carboxypeptidase-like clade II [EC:3.4.16.-] (A)	--	[OE]	Posttranslational modification, protein turnover, chaperones;; Amino acid transport and metabolism	Serine carboxypeptidase	Serine carboxypeptidase-like 42 (Precursor) GN=SCPL42 OS=Arabidopsis thaliana (Mouse-ear cress) PE=2 SV=1	O	Posttranslational modification, protein turnover, chaperones	PREDICTED: serine carboxypeptidase-like 42-like [Glycine max]
Glyma.11G238700.Wm82.a2.v1	5.17761	7.57672	6.21439	2.78185	2.57678	7.07935e-05	-1.22679	down	--	--	--	--	--	--	--	Protein of unknown function (DUF581)	--	S	Function unknown	uncharacterized protein [Glycine max]
Glyma.16G132500.Wm82.a2.v1	6.02567	6.10889	5.80167	11.2162	14.7425	8.8602e-07	1.14117	up	[R]	General function prediction only	Molecular Function: epoxide hydrolase activity (GO:0004301);; Molecular Function: non-membrane spanning protein tyrosine kinase activity (GO:0004715);; Cellular Component: nucleus (GO:0005634);; Cellular Component: cytosol (GO:0005829);; Biological Process: metabolic process (GO:0008152);;	--	--	[I]	Lipid transport and metabolism	Alpha/beta hydrolase family;; alpha/beta hydrolase fold;; Alpha/beta hydrolase family;; Putative lysophospholipase;; Chlorophyllase	--	I	Lipid transport and metabolism	uncharacterized protein LOC100809053 [Glycine max]
Glyma.04G138900.Wm82.a2.v1	1.36054	1.12813	1.12806	0.956236	0.367365	0.0433474	-1.12507	down	--	--	Molecular Function: sequence-specific DNA binding transcription factor activity (GO:0003700);; Molecular Function: binding (GO:0005488);; Cellular Component: nucleus (GO:0005634);; Biological Process: regulation of transcription, DNA-templated (GO:0006355);; Biological Process: response to stress (GO:0006950);; Cellular Component: chloroplast (GO:0009507);; Biological Process: response to abiotic…	--	--	--	--	GRAS domain family	Scarecrow-like protein 3 GN=SCL3 OS=Arabidopsis thaliana (Mouse-ear cress) PE=2 SV=1	K	Transcription	PREDICTED: scarecrow-like protein 3-like [Glycine max]
Glyma.18G272400.Wm82.a2.v1	3.89027	24.9267	2.88702	215.238	247.939	5.61644e-56	4.46985	up	--	--	Cellular Component: mitochondrion (GO:0005739);; Cellular Component: cytoplasmic membrane-bounded vesicle (GO:0016023);;	--	--	--	--	NADH-ubiquinone reductase complex 1 MLRQ subunit	--	S	Function unknown	PREDICTED: uncharacterized protein LOC100785946 [Glycine max]
Glyma.12G235600.Wm82.a2.v1	3.67655	4.65013	4.65004	0	1.04329	5.99696e-06	-2.90281	down	--	--	--	--	--	--	--	--	--	R	General function prediction only	uncharacterized protein LOC100500603 precursor [Glycine max]
Glyma.13G089800.Wm82.a2.v1	8.591	6.91563	7.2471	1.94135	2.31406	4.20314e-11	-1.8243	down	[R]	General function prediction only	Molecular Function: nucleotide binding (GO:0000166);; Biological Process: alternative mRNA splicing, via spliceosome (GO:0000380);; Molecular Function: RNA binding transcription antitermination factor activity (GO:0001072);; Molecular Function: nucleic acid binding (GO:0003676);; Molecular Function: double-stranded DNA binding (GO:0003690);; Molecular Function: single-stranded DNA binding (GO:000…	--	--	[R]	General function prediction only	RNA recognition motif. (a.k.a. RRM, RBD, or RNP domain);; RNA recognition motif (a.k.a. RRM, RBD, or RNP domain);; RNA recognition motif. (a.k.a. RRM, RBD, or RNP domain)	Glycine-rich RNA-binding protein 2, mitochondrial (Precursor) GN=At4g13850 OS=Arabidopsis thaliana (Mouse-ear cress) PE=1 SV=1	R	General function prediction only	PREDICTED: uncharacterized protein LOC100788516 [Glycine max]
Glyma.06G265700.Wm82.a2.v1	27.8589	26.2546	24.8399	107.645	80.7865	2.8173e-11	1.85674	up	[MG]	Cell wall/membrane/envelope biogenesis;; Carbohydrate transport and metabolism	Molecular Function: nucleotide binding (GO:0000166);; Molecular Function: RNA binding (GO:0003723);; Molecular Function: calmodulin binding (GO:0005516);; Cellular Component: nucleus (GO:0005634);; Cellular Component: endoplasmic reticulum (GO:0005783);; Biological Process: tRNA modification (GO:0006400);; Biological Process: response to osmotic stress (GO:0006970);; Biological Process: circadian…	--	--	[V]	Defense mechanisms	NAD dependent epimerase/dehydratase family;; 3-beta hydroxysteroid dehydrogenase/isomerase family;; NADH(P)-binding;; NmrA-like family;; Male sterility protein;; KR domain;; short chain dehydrogenase;; Polysaccharide biosynthesis protein	Dihydroflavonol-4-reductase GN=DFR OS=Vitis vinifera (Grape) PE=1 SV=1	V	Defense mechanisms	uncharacterized protein LOC100787267 [Glycine max]
Glyma.06G031300.Wm82.a2.v1	0.66792	0.423708	0.909164	0.16838	0.185779	0.0305119	-2.02429	down	[R]	General function prediction only	--	--	--	--	--	CBS domain	CBS domain-containing protein CBSX3, mitochondrial (Precursor) GN=CBSX3 OS=Arabidopsis thaliana (Mouse-ear cress) PE=1 SV=1	S	Function unknown	PREDICTED: CBS domain-containing protein CBSX3, mitochondrial-like [Glycine max]
Glyma.16G103000.Wm82.a2.v1	1.32724	0.928875	0.831562	0.444954	0.178095	0.0021565	-1.75063	down	--	--	--	--	--	--	--	--	--	S	Function unknown	PREDICTED: uncharacterized protein LOC100819915 [Glycine max]
Glyma.09G160900.Wm82.a2.v1	3.222	3.44496	4.39672	0.603726	1.0759	3.42625e-09	-2.17877	down	[Q]	Secondary metabolites biosynthesis, transport and catabolism	Molecular Function: monooxygenase activity (GO:0004497);; Molecular Function: iron ion binding (GO:0005506);; Molecular Function: electron carrier activity (GO:0009055);; Molecular Function: oxidoreductase activity, acting on paired donors, with incorporation or reduction of molecular oxygen (GO:0016705);; Molecular Function: oxygen binding (GO:0019825);; Molecular Function: heme binding (GO:0020…	--	--	[QI]	Secondary metabolites biosynthesis, transport and catabolism;; Lipid transport and metabolism	Cytochrome P450	Abietadienol/abietadienal oxidase GN=CYP720B1 OS=Pinus taeda (Loblolly pine) PE=1 SV=1	Q	Secondary metabolites biosynthesis, transport and catabolism	PREDICTED: abietadienol/abietadienal oxidase-like [Glycine max]
Glyma.12G225400.Wm82.a2.v1	4.83068	4.74455	4.87836	9.42639	10.7236	1.58548e-08	1.18249	up	--	--	--	--	--	--	--	--	--	S	Function unknown	uncharacterized protein LOC100796735 [Glycine max]
Glyma.06G283300.Wm82.a2.v1	1.16045	1.17413	0.961143	0.1261	0.558603	0.00487626	-1.71098	down	--	--	Cellular Component: nucleus (GO:0005634);; Biological Process: defense response (GO:0006952);; Biological Process: response to cold (GO:0009409);; Biological Process: anthocyanin-containing compound biosynthetic process (GO:0009718);; Biological Process: response to jasmonic acid (GO:0009753);; Biological Process: flower development (GO:0009908);; Cellular Component: chloroplast envelope (GO:0009…	--	--	--	--	Helix-loop-helix DNA-binding domain	Transcription factor bHLH30 OS=Arabidopsis thaliana (Mouse-ear cress) PE=1 SV=1	K	Transcription	PREDICTED: transcription factor bHLH30-like [Glycine max]
Glyma.20G217700.Wm82.a2.v1	4.14748	3.38856	3.85708	11.5018	8.8839	6.01354e-10	1.44377	up	--	--	Cellular Component: membrane (GO:0016020);; Molecular Function: kinase activity (GO:0016301);; Cellular Component: intracellular membrane-bounded organelle (GO:0043231);; Biological Process: primary metabolic process (GO:0044238);; Biological Process: cellular macromolecule metabolic process (GO:0044260);; Biological Process: single-organism cellular process (GO:0044763);;	--	--	--	--	Zinc-binding RING-finger	Proline-rich receptor-like protein kinase PERK1 GN=PERK1 OS=Arabidopsis thaliana (Mouse-ear cress) PE=1 SV=1	R	General function prediction only	PREDICTED: uncharacterized protein LOC100799209 [Glycine max]
Glyma.08G316700.Wm82.a2.v1	42.9726	49.8839	47.1667	114.886	83.9935	8.63716e-06	1.14883	up	[J]	Translation, ribosomal structure and biogenesis	Molecular Function: translation initiation factor activity (GO:0003743);; Cellular Component: nucleus (GO:0005634);; Cellular Component: cytoplasm (GO:0005737);; Biological Process: DNA repair (GO:0006281);; Biological Process: translational initiation (GO:0006413);; Biological Process: regulation of translation (GO:0006417);; Biological Process: virus induced gene silencing (GO:0009616);; Biolog…	K03113|3.84946e-112|gmx:100787664|protein translation factor SUI1 homolog 2-like; K03113 translation initiation factor 1 (A)	RNA transport (ko03013)	[J]	Translation, ribosomal structure and biogenesis	Translation initiation factor SUI1	Protein translation factor SUI1 homolog 2 GN=At1g54290 OS=Arabidopsis thaliana (Mouse-ear cress) PE=3 SV=1	J	Translation, ribosomal structure and biogenesis	PREDICTED: protein translation factor SUI1 homolog 2-like [Glycine max]
Glyma.11G190600.Wm82.a2.v1	3.47255	4.36457	3.35825	1.84837	0.966112	0.000229882	-1.25223	down	--	--	Biological Process: very long-chain fatty acid metabolic process (GO:0000038);; Biological Process: polysaccharide biosynthetic process (GO:0000271);; Molecular Function: carboxylic ester hydrolase activity (GO:0004091);; Biological Process: pattern specification process (GO:0007389);; Biological Process: regulation of cell size (GO:0008361);; Biological Process: plant-type cell wall organization…	--	--	--	--	GDSL-like Lipase/Acylhydrolase	GDSL esterase/lipase At5g22810 (Precursor) GN=At5g22810 OS=Arabidopsis thaliana (Mouse-ear cress) PE=2 SV=3	S	Function unknown	PREDICTED: GDSL esterase/lipase At5g22810-like [Glycine max]
Glyma.03G128600.Wm82.a2.v1	2.62534	2.20934	2.27629	1.11641	1.11181	0.00197193	-1.06998	down	[J]	Translation, ribosomal structure and biogenesis	Molecular Function: protein binding (GO:0005515);; Cellular Component: nucleus (GO:0005634);; Cellular Component: cytoplasm (GO:0005737);; Biological Process: cell death (GO:0008219);; Biological Process: response to fungus (GO:0009620);; Biological Process: systemic acquired resistance (GO:0009627);; Biological Process: response to abiotic stimulus (GO:0009628);; Biological Process: salicylic ac…	K14508|0|gmx:100783294|regulatory protein NPR5-like; K14508 regulatory protein NPR1 (A)	Plant hormone signal transduction (ko04075)	[R]	General function prediction only	BTB/POZ domain;; Domain of unknown function (DUF3420);; Ankyrin repeats (3 copies);; Ankyrin repeat;; Ankyrin repeat;; Ankyrin repeats (many copies);; Ankyrin repeats (many copies)	Regulatory protein NPR5 GN=F13H10.8 OS=Arabidopsis thaliana (Mouse-ear cress) PE=1 SV=1	R	General function prediction only	PREDICTED: regulatory protein NPR5-like [Glycine max]
Glyma.10G023900.Wm82.a2.v1	21.8295	24.4126	26.6698	8.15777	9.42056	2.96505e-12	-1.31851	down	[K]	Transcription	Molecular Function: oxidoreductase activity, acting on paired donors, with incorporation or reduction of molecular oxygen, 2-oxoglutarate as one donor, and incorporation of one atom each of oxygen into both donors (GO:0016706);; Biological Process: oxidation-reduction process (GO:0055114);; Biological Process: response to karrikin (GO:0080167);;	--	--	[S]	Function unknown	2OG-Fe(II) oxygenase superfamily;; 2OG-Fe(II) oxygenase superfamily	Proline-rich receptor-like protein kinase PERK2 GN=PERK2 OS=Arabidopsis thaliana (Mouse-ear cress) PE=2 SV=3	S	Function unknown	PREDICTED: uncharacterized protein LOC100791586 [Glycine max]
Glyma.20G108600.Wm82.a2.v1	3.2986	2.77011	2.97891	6.56563	6.54155	7.16407e-06	1.11661	up	--	--	Molecular Function: DNA binding (GO:0003677);; Molecular Function: chromatin binding (GO:0003682);; Molecular Function: sequence-specific DNA binding transcription factor activity (GO:0003700);; Molecular Function: protein binding (GO:0005515);; Cellular Component: cell wall (GO:0005618);; Cellular Component: nucleus (GO:0005634);; Biological Process: rRNA processing (GO:0006364);; Biological Pro…	--	--	--	--	Myb-like DNA-binding domain	Putative Myb family transcription factor At1g14600 GN=At1g14600 OS=Arabidopsis thaliana (Mouse-ear cress) PE=2 SV=2	K	Transcription	PREDICTED: putative Myb family transcription factor At1g14600-like [Cicer arietinum]
Glyma.04G070500.Wm82.a2.v1	2.03558	0.815543	1.09605	0	0.336216	0.0107184	-2.98717	down	[R]	General function prediction only	Biological Process: response to light stimulus (GO:0009416);; Biological Process: gibberellin metabolic process (GO:0009685);; Molecular Function: oxidoreductase activity, acting on paired donors, with incorporation or reduction of molecular oxygen, 2-oxoglutarate as one donor, and incorporation of one atom each of oxygen into both donors (GO:0016706);; Biological Process: single-organism process…	K06892|0|gmx:100817159|probable inactive 2-oxoglutarate-dependent dioxygenase AOP2-like; K06892 feruloyl-CoA ortho-hydroxylase [EC:1.14.11.-] (A)	--	[QR]	Secondary metabolites biosynthesis, transport and catabolism;; General function prediction only	2OG-Fe(II) oxygenase superfamily;; non-haem dioxygenase in morphine synthesis N-terminal	Gibberellin 20 oxidase 1 GN=At4g25420 OS=Arabidopsis thaliana (Mouse-ear cress) PE=2 SV=2	Q	Secondary metabolites biosynthesis, transport and catabolism	PREDICTED: gibberellin 3-beta-dioxygenase 3-like [Glycine max]
Glyma.08G140600.Wm82.a2.v1	0.122444	0.034311	0.102091	1.14635	2.11747	2.61093e-06	4.41836	up	[Q]	Secondary metabolites biosynthesis, transport and catabolism	Biological Process: very long-chain fatty acid metabolic process (GO:0000038);; Molecular Function: binding (GO:0005488);; Molecular Function: iron ion binding (GO:0005506);; Cellular Component: endoplasmic reticulum (GO:0005783);; Cellular Component: Golgi apparatus (GO:0005794);; Molecular Function: electron carrier activity (GO:0009055);; Biological Process: response to auxin (GO:0009733);; Bi…	--	--	[Q]	Secondary metabolites biosynthesis, transport and catabolism	Cytochrome P450	Cytochrome P450 750A1 GN=CYP750A1 OS=Pinus taeda (Loblolly pine) PE=2 SV=1	Q	Secondary metabolites biosynthesis, transport and catabolism	PREDICTED: cytochrome P450 750A1-like [Glycine max]
Glyma.12G019200.Wm82.a2.v1	1.97307	2.11808	2.15148	1.05406	0.389752	0.00521499	-1.54163	down	--	--	Cellular Component: membrane (GO:0016020);; Cellular Component: cytoplasmic membrane-bounded vesicle (GO:0016023);;	--	--	--	--	Protein of unknown function (DUF1218)	--	S	Function unknown	uncharacterized protein LOC100787046 precursor [Glycine max]
Glyma.02G036800.Wm82.a2.v1	3.65697	2.73503	3.83607	1.20187	0.893105	0.0497985	-1.75988	down	--	--	Biological Process: nodulation (GO:0009877);;	--	--	--	--	--	Early nodulin-36B (Fragment) OS=Glycine max (Soybean) PE=2 SV=1	--	--	nodulin [Glycine max]
Glyma.12G200600.Wm82.a2.v1	1.39458	3.57664	2.84453	51.8656	46.201	2.9291e-90	4.23551	up	--	--	--	--	--	--	--	Wound-induced protein	--	R	General function prediction only	uncharacterized protein LOC100814873 [Glycine max]
Glyma.03G125800.Wm82.a2.v1	22.858	25.4297	25.0977	9.40066	12.6932	4.17006e-06	-1.12927	down	[O]	Posttranslational modification, protein turnover, chaperones	Molecular Function: copper ion binding (GO:0005507);; Molecular Function: calmodulin binding (GO:0005516);; Molecular Function: ATP binding (GO:0005524);; Cellular Component: mitochondrion (GO:0005739);; Cellular Component: cytosol (GO:0005829);; Biological Process: gluconeogenesis (GO:0006094);; Biological Process: glycolytic process (GO:0006096);; Biological Process: protein folding (GO:0006457…	K04078|6.58424e-63|gmx:100306384|uncharacterized LOC100306384; K04078 chaperonin GroES (A)	--	[O]	Posttranslational modification, protein turnover, chaperones	Chaperonin 10 Kd subunit	10 kDa chaperonin GN=CPN10 OS=Arabidopsis thaliana (Mouse-ear cress) PE=3 SV=1	O	Posttranslational modification, protein turnover, chaperones	uncharacterized protein LOC100306384 [Glycine max]
Glyma.08G140800.Wm82.a2.v1	2.28009	3.43742	2.80917	1.28095	0.880317	0.0405656	-1.41576	down	--	--	--	--	--	--	--	--	--	--	--	hypothetical protein MTR_8g091700 [Medicago truncatula]
Glyma.03G050100.Wm82.a2.v1	8.55321	7.13485	7.01859	3.59311	2.50321	4.65282e-05	-1.30231	down	[P]	Inorganic ion transport and metabolism	Molecular Function: ferroxidase activity (GO:0004322);; Cellular Component: mitochondrion (GO:0005739);; Biological Process: iron ion transport (GO:0006826);; Biological Process: cellular iron ion homeostasis (GO:0006879);; Molecular Function: ferric iron binding (GO:0008199);; Biological Process: response to cold (GO:0009409);; Cellular Component: chloroplast (GO:0009507);; Cellular Component: c…	K00522|1.65992e-137|gmx:100778273|ferritin-2, chloroplastic-like; K00522 ferritin heavy chain [EC:1.16.3.2] (A)	--	[P]	Inorganic ion transport and metabolism	Ferritin-like domain	Ferritin-2, chloroplastic (Precursor) OS=Glycine max (Soybean) PE=2 SV=1	P	Inorganic ion transport and metabolism	PREDICTED: ferritin-2, chloroplastic-like [Glycine max]
Glyma.08G333800.Wm82.a2.v1	1.18822	1.65732	2.12041	0.834626	0.360726	0.0134195	-1.45731	down	[LO]	Replication, recombination and repair;; Posttranslational modification, protein turnover, chaperones	Molecular Function: protein binding (GO:0005515);; Cellular Component: nucleus (GO:0005634);; Biological Process: DNA-dependent DNA replication (GO:0006261);; Biological Process: regulation of cell cycle (GO:0051726);;	K02213|0|gmx:100791200|cell division control protein 6 homolog; K02213 cell division control protein 6 (A)	--	[LD]	Replication, recombination and repair;; Cell cycle control, cell division, chromosome partitioning	AAA domain;; CDC6, C terminal;; ATPase family associated with various cellular activities (AAA)	--	L	Replication, recombination and repair	PREDICTED: cell division control protein 6 homolog [Glycine max]
Glyma.09G099100.Wm82.a2.v1	1.18104	1.17305	0.711066	0.390679	0.0894858	0.000143088	-2.73539	down	[RTKL]	General function prediction only;; Signal transduction mechanisms;; Transcription;; Replication, recombination and repair	Molecular Function: nucleotide binding (GO:0000166);; Biological Process: immune system process (GO:0002376);; Molecular Function: protein kinase activity (GO:0004672);; Molecular Function: protein serine/threonine kinase activity (GO:0004674);; Cellular Component: nucleus (GO:0005634);; Cellular Component: plasma membrane (GO:0005886);; Biological Process: defense response (GO:0006952);; Cellula…	--	--	--	--	Protein tyrosine kinase;; Protein kinase domain;; D-mannose binding lectin;; S-locus glycoprotein family;; PAN-like domain;; Domain of unknown function (DUF3403)	G-type lectin S-receptor-like serine/threonine-protein kinase At4g27290 (Precursor) GN=At4g27290 OS=Arabidopsis thaliana (Mouse-ear cress) PE=3 SV=4	T	Signal transduction mechanisms	PREDICTED: G-type lectin S-receptor-like serine/threonine-protein kinase At4g27290-like [Glycine max]
Glyma.05G175000.Wm82.a2.v1	4.24494	3.16104	2.9273	1.59099	1.81066	0.00275374	-1.00786	down	--	--	Molecular Function: beta-1,4-mannosylglycoprotein 4-beta-N-acetylglucosaminyltransferase activity (GO:0003830);; Cellular Component: Golgi apparatus (GO:0005794);; Biological Process: protein N-linked glycosylation (GO:0006487);; Cellular Component: membrane (GO:0016020);;	K00737|0|gmx:100787062|beta-1,4-mannosyl-glycoprotein 4-beta-N-acetylglucosaminyltransferase-like; K00737 beta-1,4-mannosyl-glycoprotein beta-1,4-N-acetylglucosaminyltransferase [EC:2.4.1.144] (A)	N-Glycan biosynthesis (ko00510)	--	--	Glycosyltransferase family 17	--	G	Carbohydrate transport and metabolism	PREDICTED: beta-1,4-mannosyl-glycoprotein 4-beta-N-acetylglucosaminyltransferase-like [Glycine max]
Glyma.05G172000.Wm82.a2.v1	0.743776	0.686575	0.541758	0.375024	0.160854	0.00967155	-1.3032	down	--	--	Molecular Function: monooxygenase activity (GO:0004497);; Cellular Component: endosome (GO:0005768);; Cellular Component: Golgi apparatus (GO:0005794);; Cellular Component: trans-Golgi network (GO:0005802);; Biological Process: metabolic process (GO:0008152);; Biological Process: respiratory chain complex IV assembly (GO:0008535);; Cellular Component: integral component of membrane (GO:0016021);;	--	--	[D]	Cell cycle control, cell division, chromosome partitioning	DOMON domain;; Electron transfer DM13;; Eukaryotic cytochrome b561	--	4484		PREDICTED: uncharacterized protein LOC100786162 [Glycine max]
Glyma.17G251400.Wm82.a2.v1	2.63002	2.2292	2.16444	0.299693	0.325294	1.11567e-12	-3.10807	down	--	--	Biological Process: developmental process involved in reproduction (GO:0003006);; Biological Process: post-embryonic development (GO:0009791);; Cellular Component: cell part (GO:0044464);; Biological Process: single-organism cellular process (GO:0044763);; Biological Process: anatomical structure development (GO:0048856);; Biological Process: response to stimulus (GO:0050896);;	--	--	--	--	--	Pollen-specific leucine-rich repeat extensin-like protein 1 (Precursor) GN=PEX1 OS=Arabidopsis thaliana (Mouse-ear cress) PE=2 SV=1	S	Function unknown	PREDICTED: microtubule-associated protein futsch-like [Cicer arietinum]
Glyma.17G202200.Wm82.a2.v1	8.40517	7.91919	8.19298	3.05127	4.43869	0.000116022	-1.10999	down	[L]	Replication, recombination and repair	--	K10739|0|gmx:100802512|replication protein A 32 kDa subunit A-like; K10739 replication factor A2 (A)	DNA replication (ko03030);; Nucleotide excision repair (ko03420);; Mismatch repair (ko03430);; Homologous recombination (ko03440)	[L]	Replication, recombination and repair	Replication protein A C terminal;; OB-fold nucleic acid binding domain	Replication protein A 32 kDa subunit A GN=T28I24.22 OS=Arabidopsis thaliana (Mouse-ear cress) PE=1 SV=2	L	Replication, recombination and repair	PREDICTED: replication protein A 32 kDa subunit-like [Glycine max]
Glyma.11G045900.Wm82.a2.v1	3.26293	3.07781	4.39685	13.2036	11.4399	6.87371e-06	1.81259	up	--	--	Molecular Function: DNA binding (GO:0003677);; Molecular Function: sequence-specific DNA binding transcription factor activity (GO:0003700);; Cellular Component: nucleus (GO:0005634);; Cellular Component: cytoplasm (GO:0005737);; Biological Process: regulation of cellular amino acid metabolic process (GO:0006521);; Biological Process: cellular response to starvation (GO:0009267);; Biological Proc…	--	--	--	--	bZIP transcription factor;; Basic region leucine zipper	Basic leucine zipper 63 GN=T32B20.4 OS=Arabidopsis thaliana (Mouse-ear cress) PE=1 SV=1	K	Transcription	PREDICTED: ocs element-binding factor 1-like [Cicer arietinum]
Glyma.04G250200.Wm82.a2.v1	0.930436	1.02745	1.02614	0.18759	0.106105	3.90516e-10	-2.74386	down	[L]	Replication, recombination and repair	Cellular Component: cell part (GO:0044464);; Biological Process: single-organism cellular process (GO:0044763);;	--	--	[L]	Replication, recombination and repair	Rad17 cell cycle checkpoint protein;; ATPase family associated with various cellular activities (AAA)	--	O	Posttranslational modification, protein turnover, chaperones	PREDICTED: uncharacterized protein LOC100784209 [Glycine max]
Glyma.15G095800.Wm82.a2.v1	3.24863	2.87728	3.45355	1.3359	1.39661	0.000282416	-1.19932	down	--	--	Cellular Component: membrane (GO:0016020);; Biological Process: cellular component organization (GO:0016043);; Molecular Function: kinase activity (GO:0016301);; Cellular Component: intracellular organelle (GO:0043229);; Biological Process: primary metabolic process (GO:0044238);; Biological Process: cellular macromolecule metabolic process (GO:0044260);; Biological Process: single-organism cellu…	K15032|0|gmx:102663105|transcription termination factor, mitochondrial-like; K15032 mTERF domain-containing protein, mitochondrial (A)	--	[KR]	Transcription;; General function prediction only	mTERF	Leucine-rich repeat extensin-like protein 5 (Precursor) GN=LRX5 OS=Arabidopsis thaliana (Mouse-ear cress) PE=2 SV=2	K	Transcription	hypothetical protein MTR_2g019840 [Medicago truncatula]
Glyma.20G155800.Wm82.a2.v1	0.0633758	0.1981	0.0806743	0.330313	0.325201	0.022401	1.65345	up	--	--	Cellular Component: chloroplast (GO:0009507);; Biological Process: plastid organization (GO:0009657);; Biological Process: embryo development ending in seed dormancy (GO:0009793);; Biological Process: phloem or xylem histogenesis (GO:0010087);; Biological Process: leaf vascular tissue pattern formation (GO:0010305);; Biological Process: cotyledon vascular tissue pattern formation (GO:0010588);; B…	--	--	[R]	General function prediction only	PPR repeat family;; PPR repeat;; Pentatricopeptide repeat domain;; PPR repeat;; DYW family of nucleic acid deaminases	Pentatricopeptide repeat-containing protein At3g63370 GN=PCMP-H83 OS=Arabidopsis thaliana (Mouse-ear cress) PE=2 SV=2	R	General function prediction only	PREDICTED: pentatricopeptide repeat-containing protein At3g63370-like [Glycine max]
Glyma.04G090000.Wm82.a2.v1	7.7298	13.1127	10.8516	23.2935	28.7404	1.37878e-05	1.30591	up	--	--	Cellular Component: plasma membrane (GO:0005886);;	--	--	--	--	--	Uncharacterized protein At5g65660 GN=At5g65660 OS=Arabidopsis thaliana (Mouse-ear cress) PE=1 SV=1	S	Function unknown	PREDICTED: uncharacterized protein At5g65660-like [Glycine max]
Glyma.18G205800.Wm82.a2.v1	63.9575	54.7377	63.4584	16.1888	23.3164	2.11903e-17	-1.59855	down	[P]	Inorganic ion transport and metabolism	Molecular Function: ferroxidase activity (GO:0004322);; Cellular Component: mitochondrion (GO:0005739);; Biological Process: iron ion transport (GO:0006826);; Biological Process: cellular iron ion homeostasis (GO:0006879);; Molecular Function: ferric iron binding (GO:0008199);; Biological Process: response to cold (GO:0009409);; Cellular Component: chloroplast (GO:0009507);; Cellular Component: c…	K00522|4.72455e-168|gmx:547824|FERRITIN, SFerH-1, SOF-35, SOF-5L; ferritin light chain (EC:1.16.3.1); K00522 ferritin heavy chain [EC:1.16.3.2] (A)	--	[P]	Inorganic ion transport and metabolism	Ferritin-like domain	Ferritin-1, chloroplastic (Precursor) OS=Glycine max (Soybean) PE=1 SV=4	P	Inorganic ion transport and metabolism	chloroplast ferritin [Glycine soja]
Glyma.12G165200.Wm82.a2.v1	0.662636	0.454162	0.608725	0.138816	0.138473	0.000770001	-2.00098	down	[RTKL]	General function prediction only;; Signal transduction mechanisms;; Transcription;; Replication, recombination and repair	Biological Process: regulation of cyclin-dependent protein serine/threonine kinase activity (GO:0000079);; Molecular Function: nucleotide binding (GO:0000166);; Biological Process: mitotic cell cycle (GO:0000278);; Biological Process: cytokinesis (GO:0000910);; Molecular Function: protein serine/threonine kinase activity (GO:0004674);; Molecular Function: protein binding (GO:0005515);; Cellular C…	--	--	[D]	Cell cycle control, cell division, chromosome partitioning	Protein kinase domain;; Protein tyrosine kinase	Probable serine/threonine-protein kinase At1g09600 GN=At1g09600 OS=Arabidopsis thaliana (Mouse-ear cress) PE=2 SV=1	T	Signal transduction mechanisms	PREDICTED: probable serine/threonine-protein kinase At1g54610-like [Glycine max]
Glyma.18G036500.Wm82.a2.v1	1.1851	1.1337	1.68469	0.468805	0.534135	0.00437118	-1.39625	down	--	--	Biological Process: MAPK cascade (GO:0000165);; Molecular Function: protein serine/threonine kinase activity (GO:0004674);; Molecular Function: cyclin-dependent protein serine/threonine kinase activity (GO:0004693);; Molecular Function: ATP binding (GO:0005524);; Cellular Component: extracellular region (GO:0005576);; Cellular Component: vacuole (GO:0005773);; Cellular Component: plasma membrane …	--	--	--	--	Protein kinase domain;; Protein tyrosine kinase	L-type lectin-domain containing receptor kinase S.4 (Precursor) GN=LECRKS4 OS=Arabidopsis thaliana (Mouse-ear cress) PE=1 SV=1	T	Signal transduction mechanisms	PREDICTED: L-type lectin-domain containing receptor kinase S.4-like [Glycine max]
Glyma.08G157700.Wm82.a2.v1	29.3035	27.7203	25.5703	7.58658	11.1419	8.7308e-16	-1.51187	down	[C]	Energy production and conversion	Molecular Function: citrate (Si)-synthase activity (GO:0004108);; Molecular Function: ATP binding (GO:0005524);; Cellular Component: cell wall (GO:0005618);; Cellular Component: mitochondrial matrix (GO:0005759);; Biological Process: tricarboxylic acid cycle (GO:0006099);; Molecular Function: zinc ion binding (GO:0008270);; Cellular Component: chloroplast (GO:0009507);; Molecular Function: lyase …	K01647|0|gmx:100781418|citrate synthase, mitochondrial-like; K01647 citrate synthase [EC:2.3.3.1] (A)	Citrate cycle (TCA cycle) (ko00020);; Glyoxylate and dicarboxylate metabolism (ko00630);; Carbon metabolism (ko01200);; 2-Oxocarboxylic acid metabolism (ko01210);; Biosynthesis of amino acids (ko01230)	[C]	Energy production and conversion	Citrate synthase	Citrate synthase, mitochondrial (Precursor) GN=CIT OS=Citrus maxima (Pomelo) PE=2 SV=1	C	Energy production and conversion	PREDICTED: citrate synthase, mitochondrial-like [Glycine max]
Glyma.06G013600.Wm82.a2.v1	2.14301	2.48948	2.15459	0.831963	1.08323	0.0024599	-1.22903	down	--	--	--	K07541|0|gmx:100792914|phosphatidylinositol-glycan biosynthesis class X protein-like; K07541 phosphatidylinositol glycan, class X (A)	Glycosylphosphatidylinositol(GPI)-anchor biosynthesis (ko00563)	--	--	PIG-X / PBN1	--	R	General function prediction only	PREDICTED: phosphatidylinositol-glycan biosynthesis class X protein-like [Glycine max]
Glyma.10G133500.Wm82.a2.v1	11.2657	16.1849	13.6578	2.7546	2.02216	1.11329e-13	-2.50655	down	[B]	Chromatin structure and dynamics	Cellular Component: nucleosome (GO:0000786);; Molecular Function: DNA binding (GO:0003677);; Molecular Function: phosphoglycerate mutase activity (GO:0004619);; Cellular Component: nucleolus (GO:0005730);; Cellular Component: mitochondrion (GO:0005739);; Cellular Component: vacuolar membrane (GO:0005774);; Cellular Component: Golgi apparatus (GO:0005794);; Cellular Component: cytosol (GO:0005829)…	K14838|8.9079e-51|zma:100282268|pco082380(357); LOC100282268; K11254 histone H4 (A)	--	[B]	Chromatin structure and dynamics	Core histone H2A/H2B/H3/H4;; TATA box binding protein associated factor (TAF)	Histone H4 OS=Glycine max (Soybean) PE=3 SV=1	R	General function prediction only	PREDICTED: histone H4-like isoform X2 [Setaria italica]
Glyma.08G127900.Wm82.a2.v1	1.14426	1.14723	0.863793	0.262278	0.419237	0.00590022	-1.66236	down	--	--	Cellular Component: nucleus (GO:0005634);; Biological Process: DNA replication initiation (GO:0006270);; Biological Process: regulation of DNA replication (GO:0006275);; Biological Process: cell proliferation (GO:0008283);; Cellular Component: plasmodesma (GO:0009506);; Biological Process: regulation of G2/M transition of mitotic cell cycle (GO:0010389);; Biological Process: histone phosphorylati…	--	--	--	--	F-box-like	F-box protein At1g10780 GN=At1g10780 OS=Arabidopsis thaliana (Mouse-ear cress) PE=2 SV=1	R	General function prediction only	PREDICTED: F-box protein At1g10780-like [Glycine max]
Glyma.09G205800.Wm82.a2.v1	2.96772	1.76292	2.48823	4.68044	5.67345	0.000964007	1.13461	up	--	--	--	--	--	--	--	TPR repeat;; Tetratricopeptide repeat	--	S	Function unknown	PREDICTED: uncharacterized protein LOC100809078 [Glycine max]
Glyma.04G062900.Wm82.a2.v1	11.5907	13.1468	9.2377	23.873	22.014	1.11252e-06	1.01983	up	--	--	Molecular Function: DNA binding (GO:0003677);; Molecular Function: sequence-specific DNA binding transcription factor activity (GO:0003700);; Cellular Component: nucleus (GO:0005634);; Biological Process: regulation of transcription, DNA-templated (GO:0006355);; Biological Process: gibberellic acid mediated signaling pathway (GO:0009740);; Biological Process: ethylene-activated signaling pathway …	--	--	--	--	AP2 domain	Protein PPLZ02 GN=PPLZ02 OS=Lupinus polyphyllus (Large-leaved lupin) PE=2 SV=1	K	Transcription	PREDICTED: protein PPLZ02-like [Glycine max]
Glyma.06G146100.Wm82.a2.v1	1.37956	2.632	1.97685	0.32438	0.542175	0.00243195	-2.25731	down	--	--	--	--	--	--	--	--	--	S	Function unknown	PREDICTED: uncharacterized protein LOC100793430 [Glycine max]
Glyma.17G001800.Wm82.a2.v1	1.94763	3.25758	2.32402	1.19632	0.949109	0.0113037	-1.20117	down	[E]	Amino acid transport and metabolism	--	--	--	[E]	Amino acid transport and metabolism	POT family	Probable peptide/nitrate transporter At1g59740 GN=At1g59740 OS=Arabidopsis thaliana (Mouse-ear cress) PE=2 SV=1	E	Amino acid transport and metabolism	PREDICTED: probable peptide/nitrate transporter At1g59740-like [Glycine max]
Glyma.10G288100.Wm82.a2.v1	36.9882	45.0164	41.3264	12.2437	16.4651	7.30077e-15	-1.46062	down	--	--	Molecular Function: aspartic-type endopeptidase activity (GO:0004190);; Cellular Component: extracellular region (GO:0005576);; Cellular Component: endoplasmic reticulum (GO:0005783);; Biological Process: proteolysis (GO:0006508);; Biological Process: defense response (GO:0006952);; Biological Process: response to water deprivation (GO:0009414);; Biological Process: salicylic acid metabolic proce…	--	--	[O]	Posttranslational modification, protein turnover, chaperones	Xylanase inhibitor N-terminal;; Xylanase inhibitor C-terminal;; Eukaryotic aspartyl protease	Protein ASPARTIC PROTEASE IN GUARD CELL 2 (Precursor) GN=ASPG2 OS=Arabidopsis thaliana (Mouse-ear cress) PE=2 SV=1	O	Posttranslational modification, protein turnover, chaperones	PREDICTED: aspartic proteinase nepenthesin-1-like [Glycine max]
Glyma.08G345300.Wm82.a2.v1	5.87101	8.31766	7.99544	2.12658	4.29589	0.00213222	-1.17274	down	[R]	General function prediction only	Biological Process: cytokinesis (GO:0000910);; Molecular Function: DNA binding (GO:0003677);; Molecular Function: GTPase activity (GO:0003924);; Molecular Function: GTP binding (GO:0005525);; Cellular Component: vacuolar membrane (GO:0005774);; Cellular Component: Golgi stack (GO:0005795);; Cellular Component: Golgi-associated vesicle (GO:0005798);; Cellular Component: cytosol (GO:0005829);; Cell…	K07904|2.4097e-153|gmx:100808333|ras-related protein RABA5b-like; K07904 Ras-related protein Rab-11A (A)	Endocytosis (ko04144)	[U]	Intracellular trafficking, secretion, and vesicular transport	Ras family;; Miro-like protein;; ADP-ribosylation factor family;; 50S ribosome-binding GTPase;; Elongation factor Tu GTP binding domain	Ras-related protein RABA5b GN=RABA5B OS=Arabidopsis thaliana (Mouse-ear cress) PE=2 SV=1	U	Intracellular trafficking, secretion, and vesicular transport	ras-related protein RABA5b-like [Glycine max]
Glyma.08G058900.Wm82.a2.v1	0.898378	1.64816	0.862386	6.54929	7.11888	2.5767e-12	2.61578	up	--	--	Cellular Component: nucleus (GO:0005634);; Biological Process: response to wounding (GO:0009611);; Biological Process: response to bacterium (GO:0009617);; Biological Process: response to salt stress (GO:0009651);; Biological Process: response to abscisic acid (GO:0009737);; Biological Process: response to salicylic acid (GO:0009751);; Biological Process: response to jasmonic acid (GO:0009753);; …	--	--	--	--	--	F-box protein At1g61340 GN=At1g61340 OS=Arabidopsis thaliana (Mouse-ear cress) PE=2 SV=1	R	General function prediction only	PREDICTED: F-box protein At1g61340-like [Glycine max]
Glyma.05G125700.Wm82.a2.v1	7.03461	5.58927	5.28375	12.6421	12.2653	9.56302e-09	1.07846	up	--	--	--	K10885|0|gmx:100781545|ATP-dependent DNA helicase 2 subunit KU80-like; K10885 ATP-dependent DNA helicase 2 subunit 2 (A)	Non-homologous end-joining (ko03450)	[L]	Replication, recombination and repair	Ku70/Ku80 beta-barrel domain;; Ku C terminal domain like;; Ku70/Ku80 N-terminal alpha/beta domain;; Ku70/Ku80 C-terminal arm	ATP-dependent DNA helicase 2 subunit KU80 GN=KU80 OS=Arabidopsis thaliana (Mouse-ear cress) PE=1 SV=1	L	Replication, recombination and repair	PREDICTED: ATP-dependent DNA helicase 2 subunit KU80-like [Glycine max]
Glyma.03G239900.Wm82.a2.v1	8.51068	7.50015	8.0081	4.26722	3.17133	0.000407731	-1.09167	down	--	--	Molecular Function: zinc ion binding (GO:0008270);; Biological Process: cellular process (GO:0009987);; Biological Process: response to organic substance (GO:0010033);; Molecular Function: ligase activity (GO:0016874);; Biological Process: single-organism developmental process (GO:0044767);; Biological Process: system development (GO:0048731);; Biological Process: response to nitrogen compound (G…	--	--	[O]	Posttranslational modification, protein turnover, chaperones	Ring finger domain;; RING-H2 zinc finger;; Zinc finger, C3HC4 type (RING finger);; Anaphase-promoting complex subunit 11 RING-H2 finger	E3 ubiquitin-protein ligase ATL6 (Precursor) GN=ATL6 OS=Arabidopsis thaliana (Mouse-ear cress) PE=1 SV=2	O	Posttranslational modification, protein turnover, chaperones	PREDICTED: E3 ubiquitin-protein ligase ATL6-like [Glycine max]
Glyma.14G207800.Wm82.a2.v1	12.6093	16.2928	16.039	4.78323	4.38766	5.91425e-11	-1.65816	down	[F]	Nucleotide transport and metabolism	Molecular Function: magnesium ion binding (GO:0000287);; Molecular Function: dUTP diphosphatase activity (GO:0004170);; Cellular Component: cytosol (GO:0005829);; Biological Process: dUMP biosynthetic process (GO:0006226);; Biological Process: DNA-dependent DNA replication (GO:0006261);; Biological Process: DNA repair (GO:0006281);; Molecular Function: identical protein binding (GO:0042802);; Bio…	K01520|4.51168e-129|gmx:100782126|deoxyuridine 5'-triphosphate nucleotidohydrolase-like; K01520 dUTP pyrophosphatase [EC:3.6.1.23] (A)	Pyrimidine metabolism (ko00240)	[F]	Nucleotide transport and metabolism	dUTPase	Deoxyuridine 5&apos;-triphosphate nucleotidohydrolase GN=T6H20.30 OS=Arabidopsis thaliana (Mouse-ear cress) PE=1 SV=1	F	Nucleotide transport and metabolism	PREDICTED: deoxyuridine 5&apos;-triphosphate nucleotidohydrolase-like [Glycine max]
Glyma.15G007900.Wm82.a2.v1	9.40502	9.09814	13.3357	2.22869	1.84619	5.4717e-07	-2.6665	down	--	--	--	--	--	--	--	Tetratricopeptide repeat;; TPR repeat;; Tetratricopeptide repeat;; Tetratricopeptide repeat;; Tetratricopeptide repeat	--	R	General function prediction only	PREDICTED: uncharacterized protein LOC100801597 [Glycine max]
Glyma.08G102300.Wm82.a2.v1	1.07478	0.870841	1.20502	0.109514	0.0830568	2.18279e-12	-3.55659	down	[L]	Replication, recombination and repair	Biological Process: telomere maintenance (GO:0000723);; Biological Process: double-strand break repair via homologous recombination (GO:0000724);; Biological Process: developmental process involved in reproduction (GO:0003006);; Molecular Function: nucleic acid binding (GO:0003676);; Molecular Function: protein binding (GO:0005515);; Molecular Function: ATP binding (GO:0005524);; Cellular Compone…	K10730|0|gmx:100811214|ATP-dependent DNA helicase Q-like 5-like; K10730 ATP-dependent DNA helicase Q4 [EC:3.6.4.12] (A)	--	[L]	Replication, recombination and repair	Helicase conserved C-terminal domain;; DEAD/DEAH box helicase	ATP-dependent DNA helicase Q-like 5 GN=F28L5.4 OS=Arabidopsis thaliana (Mouse-ear cress) PE=2 SV=2	L	Replication, recombination and repair	PREDICTED: ATP-dependent DNA helicase Q-like 5-like [Glycine max]
Glyma.14G101800.Wm82.a2.v1	2.47837	3.63394	4.93875	1.48442	0.83453	0.0168785	-1.69379	down	--	--	Cellular Component: vacuole (GO:0005773);; Cellular Component: chloroplast (GO:0009507);; Cellular Component: aleurone grain membrane (GO:0032578);; Biological Process: cellular biosynthetic process (GO:0044249);; Biological Process: secondary metabolite biosynthetic process (GO:0044550);; Cellular Component: anchored component of plasma membrane (GO:0046658);; Cellular Component: apoplast (GO:00…	--	--	--	--	Plastocyanin-like domain	Early nodulin-like protein 3 (Precursor) GN=At5g25090 OS=Arabidopsis thaliana (Mouse-ear cress) PE=1 SV=2	R	General function prediction only	uncharacterized protein LOC100527857 precursor [Glycine max]
Glyma.07G089300.Wm82.a2.v1	8.36108	10.1914	7.75205	27.6321	25.4955	2.47789e-16	1.60456	up	[R]	General function prediction only	Cellular Component: plastid (GO:0009536);; Biological Process: response to wounding (GO:0009611);; Biological Process: de-etiolation (GO:0009704);; Biological Process: response to sucrose (GO:0009744);; Biological Process: coumarin biosynthetic process (GO:0009805);; Biological Process: flavonoid biosynthetic process (GO:0009813);; Biological Process: secondary shoot formation (GO:0010223);; Biol…	--	--	--	--	Alpha/beta hydrolase family;; Alpha/beta hydrolase family;; alpha/beta hydrolase fold	Probable strigolactone esterase D14 homolog GN=D14 OS=Arabidopsis thaliana (Mouse-ear cress) PE=1 SV=1	R	General function prediction only	PREDICTED: sigma factor sigB regulation protein rsbQ-like [Glycine max]
Glyma.20G143700.Wm82.a2.v1	8.02342	6.93307	8.29359	2.67882	3.41179	1.05014e-06	-1.36385	down	--	--	Biological Process: organic substance metabolic process (GO:0071704);;	--	--	--	--	--	--	S	Function unknown	PREDICTED: uncharacterized protein LOC100527845 isoform 1 [Glycine max]
Glyma.10G064900.Wm82.a2.v1	1.55123	1.3352	0.804642	1.98503	2.99229	0.0088214	1.08272	up	--	--	--	--	--	--	--	Myb/SANT-like DNA-binding domain	--	S	Function unknown	PREDICTED: uncharacterized protein LOC100816661 [Glycine max]
Glyma.03G022100.Wm82.a2.v1	4.06623	4.03831	2.77946	6.11777	5.6059	7.50714e-06	1.22982	up	--	--	Molecular Function: endonuclease activity (GO:0004519);; Cellular Component: mitochondrion (GO:0005739);; Cellular Component: chloroplast (GO:0009507);; Biological Process: xylem and phloem pattern formation (GO:0010051);; Biological Process: mRNA modification (GO:0016556);; Biological Process: single-organism cellular process (GO:0044763);; Biological Process: anatomical structure development (G…	--	--	[R]	General function prediction only	PPR repeat family;; PPR repeat;; PPR repeat;; Pentatricopeptide repeat domain;; Tetratricopeptide repeat	Pentatricopeptide repeat-containing protein At4g32430, mitochondrial (Precursor) GN=F8B4.130 OS=Arabidopsis thaliana (Mouse-ear cress) PE=2 SV=1	R	General function prediction only	PREDICTED: pentatricopeptide repeat-containing protein At4g32430, mitochondrial-like [Glycine max]
Glyma.02G041800.Wm82.a2.v1	1.29841	1.2242	0.923583	0.51405	0.491277	0.00156966	-1.19969	down	--	--	Biological Process: immune system process (GO:0002376);; Molecular Function: protein binding (GO:0005515);; Cellular Component: mitochondrion (GO:0005739);; Biological Process: ion transport (GO:0006811);; Biological Process: defense response (GO:0006952);; Biological Process: signal transduction (GO:0007165);; Cellular Component: plasmodesma (GO:0009506);; Biological Process: response to virus (…	--	--	--	--	NB-ARC domain;; TIR domain;; TIR domain	TMV resistance protein N GN=N OS=Nicotiana glutinosa (Tobacco) PE=1 SV=1	U	Intracellular trafficking, secretion, and vesicular transport	PREDICTED: TMV resistance protein N-like [Glycine max]
Glyma.15G216700.Wm82.a2.v1	0.526765	0.966048	1.5171	0	0.0651492	0.000493533	-5.39508	down	--	--	Cellular Component: cytoplasm (GO:0005737);; Biological Process: multicellular organismal development (GO:0007275);; Biological Process: response to heat (GO:0009408);; Biological Process: response to hydrogen peroxide (GO:0042542);; Cellular Component: intracellular membrane-bounded organelle (GO:0043231);; Biological Process: response to ethanol (GO:0045471);; Biological Process: response to ar…	--	--	[O]	Posttranslational modification, protein turnover, chaperones	--	Nucleolin 2 GN=K24M9.11 OS=Arabidopsis thaliana (Mouse-ear cress) PE=2 SV=1	O	Posttranslational modification, protein turnover, chaperones	PREDICTED: uncharacterized protein LOC100789766 [Glycine max]
Glyma.11G156700.Wm82.a2.v1	1.49728	2.68416	2.68481	0.87785	0.695313	0.00390824	-1.79781	down	--	--	Molecular Function: chromatin binding (GO:0003682);; Biological Process: regulation of transcription, DNA-templated (GO:0006355);;	--	--	[K]	Transcription	Myb/SANT-like DNA-binding domain	Trihelix transcription factor GTL1 GN=GTL1 OS=Arabidopsis thaliana (Mouse-ear cress) PE=1 SV=2	K	Transcription	PREDICTED: uncharacterized protein LOC100813972 [Glycine max]
Glyma.19G235400.Wm82.a2.v1	1.29236	1.48803	1.4086	0.432547	0.627343	0.000388434	-1.39913	down	[Z]	Cytoskeleton	Biological Process: mitotic cell cycle (GO:0000278);; Biological Process: telomere maintenance (GO:0000723);; Biological Process: cytokinesis by cell plate formation (GO:0000911);; Molecular Function: calmodulin binding (GO:0005516);; Cellular Component: nucleus (GO:0005634);; Cellular Component: kinesin complex (GO:0005871);; Cellular Component: spindle microtubule (GO:0005876);; Cellular Compon…	K10406|0|gmx:100808603|kinesin-4-like; K10406 kinesin family member C2/C3 (A)	--	[Z]	Cytoskeleton	Kinesin motor domain	Kinesin-4 GN=F2P16.12 OS=Arabidopsis thaliana (Mouse-ear cress) PE=1 SV=2	Z	Cytoskeleton	PREDICTED: kinesin-4-like [Glycine max]
Glyma.04G035000.Wm82.a2.v1	1.52835	0.755772	0.208059	6.47549	6.59611	1.34183e-27	3.01219	up	--	--	Biological Process: sulfur amino acid metabolic process (GO:0000096);; Biological Process: MAPK cascade (GO:0000165);; Molecular Function: monooxygenase activity (GO:0004497);; Molecular Function: iron ion binding (GO:0005506);; Cellular Component: mitochondrion (GO:0005739);; Biological Process: glycine catabolic process (GO:0006546);; Biological Process: tryptophan catabolic process (GO:0006569…	K01723|0|gmx:100807192|allene oxide synthase, chloroplastic-like; K01723 hydroperoxide dehydratase [EC:4.2.1.92] (A)	alpha-Linolenic acid metabolism (ko00592)	--	--	Cytochrome P450	Allene oxide synthase, chloroplastic (Precursor) GN=CYP74A OS=Linum usitatissimum (Flax) PE=1 SV=1	Q	Secondary metabolites biosynthesis, transport and catabolism	PREDICTED: allene oxide synthase, chloroplastic-like [Glycine max]
Glyma.20G235500.Wm82.a2.v1	14.9076	14.518	14.6688	7.06353	6.55845	1.74662e-08	-1.07751	down	--	--	Molecular Function: fatty-acyl-CoA binding (GO:0000062);; Molecular Function: catalytic activity (GO:0003824);; Molecular Function: protein binding (GO:0005515);; Cellular Component: nucleus (GO:0005634);; Cellular Component: cytosol (GO:0005829);; Biological Process: DNA methylation (GO:0006306);; Biological Process: methylation-dependent chromatin silencing (GO:0006346);; Biological Process: li…	--	--	[R]	General function prediction only	Galactose oxidase, central domain;; Galactose oxidase, central domain;; Kelch motif;; Kelch motif;; Kelch motif;; Kelch motif;; Acyl CoA binding protein	Acyl-CoA-binding domain-containing protein 4 GN=ACBP4 OS=Arabidopsis thaliana (Mouse-ear cress) PE=1 SV=1	I	Lipid transport and metabolism	PREDICTED: acyl-CoA-binding domain-containing protein 4-like [Glycine max]
Glyma.15G240300.Wm82.a2.v1	2.35021	2.78843	3.89456	9.32046	4.70003	0.029849	1.22194	up	--	--	--	--	--	--	--	--	--	S	Function unknown	PREDICTED: uncharacterized protein LOC100800341 [Glycine max]
Glyma.19G140700.Wm82.a2.v1	3.53767	4.74846	4.14735	0.738799	0.721024	8.48271e-11	-2.49227	down	--	--	Biological Process: sucrose biosynthetic process (GO:0005986);; Biological Process: response to oxidative stress (GO:0006979);; Molecular Function: galactosyltransferase activity (GO:0008378);; Biological Process: response to water deprivation (GO:0009414);; Cellular Component: plasmodesma (GO:0009506);; Cellular Component: chloroplast (GO:0009507);; Biological Process: response to abscisic acid …	K06617|0|gmx:100798128|probable galactinol--sucrose galactosyltransferase 2-like; K06617 raffinose synthase [EC:2.4.1.82] (A)	Galactose metabolism (ko00052)	--	--	Raffinose synthase or seed imbibition protein Sip1	Probable galactinol--sucrose galactosyltransferase 2 GN=T8H10.120 OS=Arabidopsis thaliana (Mouse-ear cress) PE=2 SV=2	R	General function prediction only	putative imbibition protein [Cicer arietinum]
Glyma.18G146900.Wm82.a2.v1	6.15957	6.31604	5.75463	2.45444	1.64943	4.93999e-06	-1.55607	down	--	--	--	K10703|4.30279e-147|gmx:100818356|3-hydroxyacyl-CoA dehydratase PASTICCINO 2A-like; K10703 very-long-chain (3R)-3-hydroxyacyl-CoA dehydratase [EC:4.2.1.134] (A)	Fatty acid elongation (ko00062);; Biosynthesis of unsaturated fatty acids (ko01040);; Fatty acid metabolism (ko01212)	[R]	General function prediction only	Protein tyrosine phosphatase-like protein, PTPLA	Very-long-chain (3R)-3-hydroxyacyl-[acyl-carrier protein] dehydratase PASTICCINO 2A OS=Oryza sativa subsp. japonica (Rice) PE=2 SV=2	I	Lipid transport and metabolism	PREDICTED: 3-hydroxyacyl-CoA dehydratase PASTICCINO 2A-like [Glycine max]
Glyma.03G189100.Wm82.a2.v1	16.0182	10.8689	16.2372	4.24905	6.29928	0.000239035	-1.42578	down	--	--	Cellular Component: Golgi apparatus (GO:0005794);; Cellular Component: membrane (GO:0016020);; Molecular Function: transferase activity (GO:0016740);; Molecular Function: transferase activity, transferring glycosyl groups (GO:0016757);; Biological Process: cell wall biogenesis (GO:0042546);; Biological Process: xylan metabolic process (GO:0045491);;	--	--	[GMW]	Carbohydrate transport and metabolism;; Cell wall/membrane/envelope biogenesis;; Extracellular structures	Exostosin family	Probable glycosyltransferase At5g03795 GN=At5g03795 OS=Arabidopsis thaliana (Mouse-ear cress) PE=3 SV=2	2751		PREDICTED: probable glycosyltransferase At5g03795-like [Glycine max]
Glyma.09G190400.Wm82.a2.v1	6.32362	6.32514	5.25035	15.4636	12.3209	1.93179e-09	1.23629	up	--	--	--	--	--	[Z]	Cytoskeleton	Regulator of Vps4 activity in the MVB pathway	--	Z	Cytoskeleton	PREDICTED: uncharacterized protein LOC100775349 [Glycine max]
Glyma.05G184600.Wm82.a2.v1	2.12394	1.59625	2.17139	0.173672	0.258258	3.96417e-07	-3.2956	down	[R]	General function prediction only	Molecular Function: protein binding (GO:0005515);; Molecular Function: GTP binding (GO:0005525);; Cellular Component: nucleus (GO:0005634);; Cellular Component: vacuolar membrane (GO:0005774);; Cellular Component: Golgi apparatus (GO:0005794);; Cellular Component: cytosol (GO:0005829);; Cellular Component: plasma membrane (GO:0005886);; Biological Process: protein folding (GO:0006457);; Biologica…	K07897|3.19617e-154|gmx:100810766|ras-related protein Rab7-like; K07897 Ras-related protein Rab-7A (A)	Endocytosis (ko04144);; Phagosome (ko04145)	[R]	General function prediction only	Ras family;; Miro-like protein;; ADP-ribosylation factor family;; Gtr1/RagA G protein conserved region;; Elongation factor Tu GTP binding domain;; 50S ribosome-binding GTPase	Ras-related protein Rab7 OS=Glycine max (Soybean) PE=2 SV=1	U	Intracellular trafficking, secretion, and vesicular transport	PREDICTED: ras-related protein Rab7-like [Glycine max]
Glyma.02G181800.Wm82.a2.v1	11.9219	11.2118	11.7506	4.3943	2.57404	7.03363e-16	-1.71737	down	[V]	Defense mechanisms	Cellular Component: plasma membrane (GO:0005886);; Biological Process: cellular amino acid metabolic process (GO:0006520);; Biological Process: iron ion transport (GO:0006826);; Biological Process: cellular iron ion homeostasis (GO:0006879);; Biological Process: defense response (GO:0006952);; Biological Process: cellular response to iron ion starvation (GO:0010106);; Biological Process: response…	--	--	[R]	General function prediction only	MatE;; Polysaccharide biosynthesis C-terminal domain	MATE efflux family protein 1 GN=F11M15.20 OS=Arabidopsis thaliana (Mouse-ear cress) PE=2 SV=2	R	General function prediction only	PREDICTED: LOW QUALITY PROTEIN: MATE efflux family protein 1-like [Glycine max]
Glyma.06G117200.Wm82.a2.v1	35.6872	29.0632	26.4368	12.0464	15.3976	5.42264e-06	-1.13513	down	[R]	General function prediction only	--	K05933|0|gmx:100790622|1-aminocyclopropane-1-carboxylate oxidase 5-like; K05933 aminocyclopropanecarboxylate oxidase [EC:1.14.17.4] (A)	Cysteine and methionine metabolism (ko00270)	[QR]	Secondary metabolites biosynthesis, transport and catabolism;; General function prediction only	2OG-Fe(II) oxygenase superfamily;; non-haem dioxygenase in morphine synthesis N-terminal	1-aminocyclopropane-1-carboxylate oxidase 5 GN=At1g77330 OS=Arabidopsis thaliana (Mouse-ear cress) PE=2 SV=1	Q	Secondary metabolites biosynthesis, transport and catabolism	uncharacterized protein LOC100790622 [Glycine max]
Glyma.12G083000.Wm82.a2.v1	4.07567	3.55244	1.89159	0.308074	0.202082	1.00241e-05	-3.83432	down	--	--	--	--	--	--	--	PLATZ transcription factor	--	S	Function unknown	PREDICTED: uncharacterized protein LOC100787414 [Glycine max]
Glyma.07G115800.Wm82.a2.v1	1.35448	1.77634	1.56236	0.663792	0.351052	1.26524e-05	-1.61626	down	[RTKL]	General function prediction only;; Signal transduction mechanisms;; Transcription;; Replication, recombination and repair	--	K02214|0|gmx:100795742|probable serine/threonine-protein kinase cdc7-like; K02214 cell division control protein 7 [EC:2.7.11.1] (A)	--	[L]	Replication, recombination and repair	Protein kinase domain;; Protein tyrosine kinase	Cyclin-dependent kinase B1-1 OS=Oryza sativa subsp. japonica (Rice) PE=2 SV=1	D	Cell cycle control, cell division, chromosome partitioning	PREDICTED: uncharacterized protein LOC100795742 [Glycine max]
Glyma.10G092800.Wm82.a2.v1	6.38753	4.54273	4.41447	1.22873	1.03452	4.94889e-08	-2.18439	down	[R]	General function prediction only	Cellular Component: cytoplasm (GO:0005737);; Biological Process: terpenoid metabolic process (GO:0006721);; Biological Process: response to light stimulus (GO:0009416);; Biological Process: response to organic substance (GO:0010033);; Molecular Function: oxidoreductase activity, acting on paired donors, with incorporation or reduction of molecular oxygen, 2-oxoglutarate as one donor, and incorpor…	--	--	[QR]	Secondary metabolites biosynthesis, transport and catabolism;; General function prediction only	2OG-Fe(II) oxygenase superfamily;; non-haem dioxygenase in morphine synthesis N-terminal	Gibberellin 20 oxidase 1 GN=At4g25420 OS=Arabidopsis thaliana (Mouse-ear cress) PE=2 SV=2	Q	Secondary metabolites biosynthesis, transport and catabolism	PREDICTED: gibberellin 20 oxidase 1-like [Glycine max]
Glyma.09G045600.Wm82.a2.v1	11.2594	13.9855	9.01443	36.8445	29.5443	3.91143e-10	1.56298	up	--	--	Molecular Function: protein binding (GO:0005515);; Molecular Function: GTP binding (GO:0005525);; Cellular Component: nucleus (GO:0005634);; Biological Process: response to auxin (GO:0009733);; Biological Process: response to gibberellin (GO:0009739);; Biological Process: positive regulation of flower development (GO:0009911);; Biological Process: vegetative to reproductive phase transition of me…	--	--	--	--	--	Flowering-promoting factor 1-like protein 3 OS=Oryza sativa subsp. japonica (Rice) PE=2 SV=1	R	General function prediction only	uncharacterized protein LOC100795247 [Glycine max]
Glyma.10G180700.Wm82.a2.v1	84.9155	104.828	84.8955	184.991	199.373	1.07643e-08	1.07491	up	--	--	--	K05765|8.64416e-85|gmx:100305927|uncharacterized LOC100305927; K05765 cofilin (A)	--	[Z]	Cytoskeleton	Cofilin/tropomyosin-type actin-binding protein	Actin-depolymerizing factor OS=Vitis vinifera (Grape) PE=2 SV=1	Z	Cytoskeleton	uncharacterized protein LOC100305927 [Glycine max]
Glyma.10G014200.Wm82.a2.v1	97.4869	134.134	106.102	278.414	263.437	5.53384e-12	1.27981	up	--	--	Cellular Component: endoplasmic reticulum (GO:0005783);; Cellular Component: chloroplast (GO:0009507);; Cellular Component: integral component of membrane (GO:0016021);;	--	--	[S]	Function unknown	Domain of unknown function (DUF4149)	--	S	Function unknown	uncharacterized protein LOC100305973 [Glycine max]
Glyma.06G143900.Wm82.a2.v1	1.93291	1.87075	1.4235	5.56852	6.1402	0.000497583	1.76919	up	--	--	--	--	--	--	--	--	--	--	--	Uncharacterized protein TCM_045547 [Theobroma cacao]
Glyma.03G128200.Wm82.a2.v1	33.0894	41.2504	48.0368	11.1815	11.6766	5.8833e-08	-1.82267	down	--	--	Biological Process: MAPK cascade (GO:0000165);; Molecular Function: sequence-specific DNA binding transcription factor activity (GO:0003700);; Molecular Function: calmodulin binding (GO:0005516);; Cellular Component: nucleus (GO:0005634);; Cellular Component: cytoplasm (GO:0005737);; Biological Process: regulation of transcription, DNA-templated (GO:0006355);; Biological Process: protein targetin…	K14431|4.86545e-156|gmx:100801838|TGACG-sequence-specific DNA-binding protein TGA-2.1-like; K14431 transcription factor TGA (A)	Plant hormone signal transduction (ko04075)	--	--	Seed dormancy control;; bZIP transcription factor;; Basic region leucine zipper	Transcription factor HBP-1b(c38) OS=Triticum aestivum (Wheat) PE=2 SV=1	K	Transcription	PREDICTED: TGACG-sequence-specific DNA-binding protein TGA-2.1-like, partial [Glycine max]
Glyma.05G194600.Wm82.a2.v1	1.78209	1.95741	1.09869	0.118474	0.305931	2.7451e-06	-2.9858	down	--	--	Biological Process: amino acid transmembrane transport (GO:0003333);; Cellular Component: integral component of plasma membrane (GO:0005887);; Biological Process: protein targeting to membrane (GO:0006612);; Biological Process: water transport (GO:0006833);; Biological Process: response to nematode (GO:0009624);; Biological Process: response to salt stress (GO:0009651);; Biological Process: respo…	--	--	[E]	Amino acid transport and metabolism	Transmembrane amino acid transporter protein	Amino acid permease 2 GN=AAP2 OS=Arabidopsis thaliana (Mouse-ear cress) PE=1 SV=1	E	Amino acid transport and metabolism	PREDICTED: amino acid permease 2-like [Glycine max]
Glyma.06G111200.Wm82.a2.v1	23.7008	28.2763	25.4292	51.1031	53.5014	6.15108e-09	1.03663	up	[S]	Function unknown	--	--	--	--	--	Aminoacyl-tRNA editing domain	--	S	Function unknown	PREDICTED: uncharacterized protein LOC100817904 [Glycine max]
Glyma.07G107100.Wm82.a2.v1	4.46698	4.18018	4.43351	11.1797	9.29855	6.04541e-11	1.27482	up	[G]	Carbohydrate transport and metabolism	--	K00863|0|gmx:547519|DHBK; dhbk protein; K00863 dihydroxyacetone kinase [EC:2.7.1.29] (A)	Glycerolipid metabolism (ko00561);; Carbon metabolism (ko01200)	[G]	Carbohydrate transport and metabolism	Dak1 domain;; DAK2 domain	Putative 3,4-dihydroxy-2-butanone kinase GN=DHBK OS=Solanum lycopersicum (Tomato) PE=2 SV=1	G	Carbohydrate transport and metabolism	PREDICTED: putative 3,4-dihydroxy-2-butanone kinase [Glycine max]
Glyma.03G005800.Wm82.a2.v1	19.9733	22.3837	15.9891	37.9803	42.3627	3.67274e-09	1.0504	up	[V]	Defense mechanisms	Biological Process: drug transmembrane transport (GO:0006855);; Biological Process: purine nucleobase transport (GO:0006863);; Cellular Component: plant-type vacuole membrane (GO:0009705);; Biological Process: proanthocyanidin biosynthetic process (GO:0010023);; Biological Process: maintenance of seed dormancy (GO:0010231);; Molecular Function: drug transmembrane transporter activity (GO:0015238)…	K03327|0|gmx:100792122|protein TRANSPARENT TESTA 12-like; K03327 multidrug resistance protein, MATE family (A)	--	[R]	General function prediction only	MatE	Protein TRANSPARENT TESTA 12 GN=F17J16_80 OS=Arabidopsis thaliana (Mouse-ear cress) PE=2 SV=1	S	Function unknown	PREDICTED: protein TRANSPARENT TESTA 12-like [Glycine max]
Glyma.02G013400.Wm82.a2.v1	1.00429	0.589346	0.716981	4.469	2.61266	0.000197663	2.24798	up	--	--	Cellular Component: nucleus (GO:0005634);; Cellular Component: vacuole (GO:0005773);; Biological Process: protein folding (GO:0006457);; Biological Process: response to stress (GO:0006950);; Molecular Function: heat shock protein binding (GO:0031072);;	--	--	--	--	--	--	O	Posttranslational modification, protein turnover, chaperones	hypothetical protein MTR_7g109360 [Medicago truncatula]
Glyma.10G284500.Wm82.a2.v1	2.96151	4.10518	3.38385	15.908	8.1878	0.0113858	1.81049	up	--	--	Biological Process: reproduction (GO:0000003);; Cellular Component: intracellular membrane-bounded organelle (GO:0043231);; Cellular Component: cytoplasmic part (GO:0044444);; Biological Process: single-organism process (GO:0044699);;	K15601|0|gmx:100805723|uncharacterized LOC100805723; K15601 lysine-specific demethylase 3 [EC:1.14.11.-] (A)	--	[K]	Transcription	JmjC domain, hydroxylase	Oleosin GRP-17 GN=T2I1.240 OS=Arabidopsis thaliana (Mouse-ear cress) PE=1 SV=1	K	Transcription	PREDICTED: uncharacterized protein LOC100805723 [Glycine max]
Glyma.05G206500.Wm82.a2.v1	5.34836	3.9731	5.10632	9.29323	8.14572	1.42856e-05	1.00736	up	--	--	--	K05765|1.02906e-104|gmx:100779214|actin-depolymerizing factor 7-like; K05765 cofilin (A)	--	[Z]	Cytoskeleton	Cofilin/tropomyosin-type actin-binding protein	Actin-depolymerizing factor 7 GN=ADF7 OS=Arabidopsis thaliana (Mouse-ear cress) PE=2 SV=1	Z	Cytoskeleton	PREDICTED: actin-depolymerizing factor 7-like [Glycine max]
Glyma.17G212200.Wm82.a2.v1	0.180059	0	0	1.45118	1.26819	8.17918e-06	4.93543	up	--	--	Cellular Component: integral component of membrane (GO:0016021);;	--	--	--	--	Hydrophobic seed protein;; Protease inhibitor/seed storage/LTP family;; Probable lipid transfer	14 kDa proline-rich protein DC2.15 (Precursor) OS=Daucus carota (Carrot) PE=2 SV=1	R	General function prediction only	proline-rich protein precursor [Glycine max]
Glyma.03G073500.Wm82.a2.v1	104.485	149.786	129.625	41.4373	52.3855	5.79016e-06	-1.43032	down	--	--	Biological Process: proteolysis (GO:0006508);; Molecular Function: peptidase activity (GO:0008233);;	--	--	--	--	Probable lipid transfer;; Protease inhibitor/seed storage/LTP family	--	R	General function prediction only	uncharacterized protein LOC100306273 precursor [Glycine max]
Glyma.16G202500.Wm82.a2.v1	1.59237	1.36746	1.46752	0.185065	0.262199	0.00115716	-3.01117	down	--	--	Cellular Component: membrane (GO:0016020);; Cellular Component: cell part (GO:0044464);;	--	--	--	--	Embryo-specific protein 3, (ATS3)	--	R	General function prediction only	uncharacterized protein LOC100499779 precursor [Glycine max]
Glyma.04G196000.Wm82.a2.v1	13.1398	13.5307	11.7246	3.96679	4.15338	4.06346e-15	-1.65501	down	[E]	Amino acid transport and metabolism	Molecular Function: catalytic activity (GO:0003824);; Biological Process: metabolic process (GO:0008152);; Molecular Function: pyridoxal phosphate binding (GO:0030170);;	--	--	[H]	Coenzyme transport and metabolism	--	--	H	Coenzyme transport and metabolism	PREDICTED: uncharacterized protein LOC100782782 [Glycine max]
Glyma.17G017600.Wm82.a2.v1	9.19027	8.0512	7.47881	16.2769	19.8966	8.40602e-09	1.16829	up	--	--	Biological Process: single-organism cellular process (GO:0044763);;	--	--	--	--	F-box domain;; F-box-like;; F-box associated	F-box/kelch-repeat protein At3g23880 GN=At3g23880 OS=Arabidopsis thaliana (Mouse-ear cress) PE=2 SV=1	R	General function prediction only	PREDICTED: F-box/kelch-repeat protein At3g06240-like [Glycine max]
Glyma.07G114600.Wm82.a2.v1	69.0971	76.2235	66.9627	148.519	149.05	5.64054e-08	1.11281	up	--	--	--	K13199|7.1864e-161|gmx:100805110|plasminogen activator inhibitor 1 RNA-binding protein-like; K13199 plasminogen activator inhibitor 1 RNA-binding protein (A)	--	[R]	General function prediction only	Hyaluronan / mRNA binding family;; Stm1	Protein argonaute 3 GN=AGO3 OS=Arabidopsis thaliana (Mouse-ear cress) PE=3 SV=1	R	General function prediction only	PREDICTED: uncharacterized protein LOC100805110 [Glycine max]
Glyma.10G241400.Wm82.a2.v1	3.4692	4.29269	4.45892	1.90011	1.19019	7.57532e-05	-1.44059	down	--	--	--	--	--	--	--	Helix-loop-helix DNA-binding domain	Transcription factor bHLH126 GN=T30C3.80 OS=Arabidopsis thaliana (Mouse-ear cress) PE=2 SV=1	K	Transcription	PREDICTED: transcription factor bHLH118-like [Glycine max]
Glyma.03G061200.Wm82.a2.v1	3.45234	4.51394	2.78202	0.601323	0.788794	8.62829e-07	-2.37499	down	--	--	--	--	--	--	--	Plant protein of unknown function	UPF0481 protein At3g47200 GN=At3g47200 OS=Arabidopsis thaliana (Mouse-ear cress) PE=1 SV=1	S	Function unknown	PREDICTED: UPF0481 protein At3g47200-like [Glycine max]
Glyma.08G033000.Wm82.a2.v1	2.73737	3.6566	3.36211	0.644404	0.889205	6.06149e-09	-2.15126	down	--	--	Cellular Component: cytoplasm (GO:0005737);; Biological Process: response to UV (GO:0009411);; Cellular Component: plant-type cell wall (GO:0009505);; Biological Process: flavonoid biosynthetic process (GO:0009813);; Molecular Function: pectinesterase activity (GO:0030599);; Biological Process: cell wall modification (GO:0042545);; Molecular Function: aspartyl esterase activity (GO:0045330);;	K01051|0|gmx:100802832|probable pectinesterase 53-like; K01051 pectinesterase [EC:3.1.1.11] (A)	Pentose and glucuronate interconversions (ko00040);; Starch and sucrose metabolism (ko00500)	--	--	Pectinesterase	Probable pectinesterase 53 (Precursor) GN=T29J13.150 OS=Arabidopsis thaliana (Mouse-ear cress) PE=2 SV=1	G	Carbohydrate transport and metabolism	PREDICTED: probable pectinesterase 53-like [Glycine max]
Glyma.11G200500.Wm82.a2.v1	1.13981	1.72871	2.09622	0.524404	0.433533	0.00290893	-1.78907	down	--	--	Biological Process: single-organism cellular process (GO:0044763);;	--	--	--	--	Protein of unknown function (DUF1191)	--	R	General function prediction only	PREDICTED: uncharacterized protein LOC100776355 [Glycine max]
Glyma.02G284600.Wm82.a2.v1	0	0	0.0605785	0.657703	0.722179	1.39515e-06	5.97924	up	[ER]	Amino acid transport and metabolism;; General function prediction only	Molecular Function: 4-hydroxyphenylpyruvate dioxygenase activity (GO:0003868);; Cellular Component: mitochondrion (GO:0005739);; Cellular Component: cytosol (GO:0005829);; Biological Process: aromatic amino acid family catabolic process (GO:0009074);; Biological Process: vitamin E biosynthetic process (GO:0010189);; Biological Process: plastoquinone biosynthetic process (GO:0010236);; Biological …	K00457|0|gmx:100101901|4-hydroxyphenylpyruvate dioxygenase (EC:1.13.11.27); K00457 4-hydroxyphenylpyruvate dioxygenase [EC:1.13.11.27] (A)	Ubiquinone and other terpenoid-quinone biosynthesis (ko00130);; Tyrosine metabolism (ko00350);; Phenylalanine metabolism (ko00360)	[E]	Amino acid transport and metabolism	Glyoxalase/Bleomycin resistance protein/Dioxygenase superfamily;; Glyoxalase/Bleomycin resistance protein/Dioxygenase superfamily	4-hydroxyphenylpyruvate dioxygenase OS=Daucus carota (Carrot) PE=2 SV=1	R	General function prediction only	4-hydroxyphenylpyruvate dioxygenase [Glycine max]
Glyma.08G357400.Wm82.a2.v1	2.49173	2.71268	1.87693	0.804571	0.752074	2.07133e-07	-1.58586	down	[S]	Function unknown	Biological Process: transition metal ion transport (GO:0000041);; Biological Process: response to molecule of bacterial origin (GO:0002237);; Molecular Function: protein serine/threonine kinase activity (GO:0004674);; Molecular Function: transmembrane receptor protein tyrosine kinase activity (GO:0004714);; Molecular Function: ATP binding (GO:0005524);; Cellular Component: plasma membrane (GO:000…	--	--	--	--	Leucine Rich repeats (2 copies);; Leucine rich repeat;; Protein kinase domain;; Protein tyrosine kinase;; Leucine Rich Repeat;; Leucine Rich repeat;; Leucine rich repeat;; Leucine rich repeat N-terminal domain	LRR receptor-like serine/threonine-protein kinase RCH1 (Precursor) GN=RCH1 OS=Arabidopsis thaliana (Mouse-ear cress) PE=2 SV=1	T	Signal transduction mechanisms	PREDICTED: LRR receptor-like serine/threonine-protein kinase RCH1-like [Glycine max]
Glyma.03G060100.Wm82.a2.v1	4.40614	3.75531	3.90219	9.64821	11.4293	4.06686e-08	1.35457	up	[H]	Coenzyme transport and metabolism	Molecular Function: glutaminase activity (GO:0004359);; Cellular Component: cytosol (GO:0005829);; Biological Process: glutamine metabolic process (GO:0006541);; Biological Process: pyridoxine biosynthetic process (GO:0008615);; Biological Process: embryo development ending in seed dormancy (GO:0009793);; Molecular Function: transferase activity (GO:0016740);; Molecular Function: protein heterodi…	K08681|9.16654e-166|gmx:100776337|pyridoxal biosynthesis protein PDX2-like; K08681 5'-phosphate synthase pdxT subunit [EC:4.3.3.6] (A)	Vitamin B6 metabolism (ko00750)	[H]	Coenzyme transport and metabolism	SNO glutamine amidotransferase family;; CobB/CobQ-like glutamine amidotransferase domain;; Peptidase family S51	Pyridoxal biosynthesis protein PDX2 GN=muf9.190 OS=Arabidopsis thaliana (Mouse-ear cress) PE=1 SV=1	H	Coenzyme transport and metabolism	uncharacterized protein LOC100776337 [Glycine max]
Glyma.07G039400.Wm82.a2.v1	2.90861	2.7272	2.87457	1.23515	0.784484	2.74902e-06	-1.4898	down	--	--	Molecular Function: sequence-specific DNA binding transcription factor activity (GO:0003700);; Cellular Component: nucleus (GO:0005634);; Biological Process: regulation of transcription, DNA-templated (GO:0006355);; Biological Process: nodulation (GO:0009877);;	--	--	--	--	GRAS domain family	Nodulation-signaling pathway 1 protein GN=NSP1 OS=Medicago truncatula (Barrel medic) PE=1 SV=1	K	Transcription	PREDICTED: nodulation-signaling pathway 1 protein-like [Glycine max]
Glyma.07G086600.Wm82.a2.v1	7.51997	8.98731	7.69169	19.2536	17.8333	5.64492e-12	1.21925	up	--	--	--	--	--	[Z]	Cytoskeleton	Regulator of Vps4 activity in the MVB pathway	--	Z	Cytoskeleton	PREDICTED: uncharacterized protein LOC100775349 [Glycine max]
Glyma.03G045600.Wm82.a2.v1	24.4002	30.4054	7.81562	56.1541	50.719	0.00103401	1.36248	up	--	--	Biological Process: defense response (GO:0006952);; Biological Process: phenylpropanoid metabolic process (GO:0009698);; Biological Process: actin filament-based movement (GO:0030048);; Biological Process: cellular biosynthetic process (GO:0044249);; Biological Process: single-organism biosynthetic process (GO:0044711);; Biological Process: organonitrogen compound metabolic process (GO:1901564);;…	--	--	--	--	Dirigent-like protein	Dirigent protein 7 (Precursor) GN=DIR7 OS=Arabidopsis thaliana (Mouse-ear cress) PE=2 SV=1	R	General function prediction only	uncharacterized protein LOC100500484 precursor [Glycine max]
Glyma.15G274000.Wm82.a2.v1	2.58087	3.24156	3.00985	5.21114	5.34047	5.10562e-07	1.03379	up	--	--	Biological Process: telomere maintenance (GO:0000723);; Molecular Function: telomerase activity (GO:0003720);; Molecular Function: binding (GO:0005488);; Biological Process: RNA-dependent DNA replication (GO:0006278);; Cellular Component: intracellular organelle (GO:0043229);;	K11126|0|gmx:100790649|telomerase reverse transcriptase-like; K11126 telomerase reverse transcriptase [EC:2.7.7.49] (A)	--	[LB]	Replication, recombination and repair;; Chromatin structure and dynamics	Telomerase ribonucleoprotein complex - RNA binding domain;; Reverse transcriptase (RNA-dependent DNA polymerase)	Telomerase reverse transcriptase GN=TERT OS=Arabidopsis thaliana (Mouse-ear cress) PE=1 SV=1	6263		PREDICTED: telomerase reverse transcriptase-like [Glycine max]
Glyma.05G092200.Wm82.a2.v1	8.545	8.49167	9.8825	3.0767	4.19208	0.000157156	-1.30178	down	--	--	Cellular Component: mitochondrion (GO:0005739);;	--	--	--	--	--	--	--	--	hypothetical protein GlmaxMp40 (mitochondrion) [Glycine max]
Glyma.08G203600.Wm82.a2.v1	8.06612	8.31951	7.28674	2.73687	4.23962	5.85618e-06	-1.17361	down	--	--	Molecular Function: DNA binding (GO:0003677);; Biological Process: regulation of biosynthetic process (GO:0009889);; Biological Process: single-organism cellular process (GO:0044763);; Molecular Function: protein dimerization activity (GO:0046983);; Biological Process: regulation of cellular process (GO:0050794);; Biological Process: regulation of primary metabolic process (GO:0080090);; Biologic…	--	--	--	--	--	Transcription factor bHLH68 GN=F19B15.130 OS=Arabidopsis thaliana (Mouse-ear cress) PE=2 SV=2	K	Transcription	PREDICTED: transcription factor bHLH68-like [Glycine max]
Glyma.07G023600.Wm82.a2.v1	11.5353	9.19868	9.51921	5.28511	4.40134	1.26173e-06	-1.00916	down	[P]	Inorganic ion transport and metabolism	Molecular Function: iron ion transmembrane transporter activity (GO:0005381);; Molecular Function: manganese ion transmembrane transporter activity (GO:0005384);; Cellular Component: plasma membrane (GO:0005886);; Biological Process: cellular metal ion homeostasis (GO:0006875);; Cellular Component: chloroplast (GO:0009507);; Molecular Function: cadmium ion transmembrane transporter activity (GO:0…	--	--	[P]	Inorganic ion transport and metabolism	Natural resistance-associated macrophage protein	Metal transporter Nramp1 GN=F23A5.18 OS=Arabidopsis thaliana (Mouse-ear cress) PE=1 SV=1	P	Inorganic ion transport and metabolism	PREDICTED: metal transporter Nramp1-like [Glycine max]
Glyma.20G129200.Wm82.a2.v1	4.68309	3.15928	3.57022	1.42883	1.01227	2.29288e-05	-1.63841	down	[RTKL]	General function prediction only;; Signal transduction mechanisms;; Transcription;; Replication, recombination and repair	Molecular Function: nucleotide binding (GO:0000166);; Molecular Function: protein kinase activity (GO:0004672);; Cellular Component: cytosol (GO:0005829);; Cellular Component: plasma membrane (GO:0005886);; Biological Process: polysaccharide metabolic process (GO:0005976);; Biological Process: cellular protein modification process (GO:0006464);; Biological Process: phosphorus metabolic process (G…	--	--	--	--	Protein kinase domain;; Protein tyrosine kinase;; Leucine rich repeat N-terminal domain;; Leucine rich repeat;; Leucine Rich Repeat;; Leucine Rich repeats (2 copies)	Receptor protein kinase-like protein At4g34220 (Precursor) GN=At4g34220 OS=Arabidopsis thaliana (Mouse-ear cress) PE=2 SV=1	T	Signal transduction mechanisms	PREDICTED: receptor protein kinase-like protein At4g34220-like [Glycine max]
Glyma.09G102800.Wm82.a2.v1	6.28622	7.51009	8.52557	2.50674	3.87259	0.000169539	-1.20484	down	[V]	Defense mechanisms	--	--	--	[R]	General function prediction only	MatE;; Polysaccharide biosynthesis C-terminal domain	MATE efflux family protein FRD3 OS=Arabidopsis thaliana (Mouse-ear cress) PE=1 SV=1	R	General function prediction only	ferric reductase defective 3b [Glycine max]
Glyma.01G023200.Wm82.a2.v1	4.51007	5.12798	5.42113	11.2283	8.43455	0.000413187	1.02043	up	[M]	Cell wall/membrane/envelope biogenesis	Molecular Function: ion channel activity (GO:0005216);; Cellular Component: plasma membrane (GO:0005886);; Biological Process: response to osmotic stress (GO:0006970);; Cellular Component: chloroplast (GO:0009507);; Cellular Component: plastid envelope (GO:0009526);; Biological Process: jasmonic acid metabolic process (GO:0009694);; Biological Process: response to jasmonic acid (GO:0009753);; Bio…	--	--	--	--	Mechanosensitive ion channel	Mechanosensitive ion channel protein 2, chloroplastic (Precursor) GN=MSL2 OS=Arabidopsis thaliana (Mouse-ear cress) PE=2 SV=1	S	Function unknown	PREDICTED: uncharacterized protein LOC100789444 [Glycine max]
Glyma.20G244100.Wm82.a2.v1	15.8886	15.415	16.1803	29.1622	32.6383	2.09255e-08	1.00192	up	[E]	Amino acid transport and metabolism	Molecular Function: leukotriene-A4 hydrolase activity (GO:0004463);; Cellular Component: cytosol (GO:0005829);; Biological Process: DNA replication (GO:0006260);; Biological Process: DNA methylation (GO:0006306);; Biological Process: proteolysis (GO:0006508);; Molecular Function: metallopeptidase activity (GO:0008237);; Molecular Function: zinc ion binding (GO:0008270);; Biological Process: cell …	K01254|0|gmx:100807911|leukotriene A-4 hydrolase homolog; K01254 leukotriene-A4 hydrolase [EC:3.3.2.6] (A)	Arachidonic acid metabolism (ko00590)	[IOVE]	Lipid transport and metabolism;; Posttranslational modification, protein turnover, chaperones;; Defense mechanisms;; Amino acid transport and metabolism	Peptidase family M1;; Leukotriene A4 hydrolase, C-terminal;; Peptidase MA superfamily	Proline-rich receptor-like protein kinase PERK2 GN=PERK2 OS=Arabidopsis thaliana (Mouse-ear cress) PE=2 SV=3	3284		PREDICTED: leukotriene A-4 hydrolase-like [Glycine max]
Glyma.18G215200.Wm82.a2.v1	2.12306	1.63989	1.75225	1.10158	0.615461	0.0192601	-1.08825	down	--	--	--	--	--	--	--	--	--	U	Intracellular trafficking, secretion, and vesicular transport	PREDICTED: uncharacterized protein LOC101493807 [Cicer arietinum]
Glyma.06G171600.Wm82.a2.v1	5.91029	4.30778	4.42022	1.37752	0.609292	0.00022227	-2.38304	down	--	--	--	K01940|1.43354e-06|mtr:MTR_3g088970|Argininosuccinate synthase; K01940 argininosuccinate synthase [EC:6.3.4.5] (A)	Alanine, aspartate and glutamate metabolism (ko00250);; Arginine and proline metabolism (ko00330);; Biosynthesis of amino acids (ko01230)	--	--	--	--	--	--	Argininosuccinate synthase [Medicago truncatula]
Glyma.01G239300.Wm82.a2.v1	0.180638	0.283571	0.155205	1.7762	0.836132	0.00413664	2.75627	up	[I]	Lipid transport and metabolism	Biological Process: developmental process involved in reproduction (GO:0003006);; Molecular Function: carboxylic ester hydrolase activity (GO:0004091);; Cellular Component: cytosol (GO:0005829);; Biological Process: defense response (GO:0006952);; Biological Process: metabolic process (GO:0008152);; Biological Process: anatomical structure morphogenesis (GO:0009653);; Biological Process: post-emb…	--	--	[V]	Defense mechanisms	alpha/beta hydrolase fold;; Carboxylesterase family	Probable carboxylesterase 2 GN=CXE2 OS=Arabidopsis thaliana (Mouse-ear cress) PE=2 SV=1	I	Lipid transport and metabolism	PREDICTED: probable carboxylesterase 2-like [Glycine max]
Glyma.06G065100.Wm82.a2.v1	4.93224	4.29018	4.70735	11.1857	12.2794	8.45456e-10	1.34861	up	--	--	--	--	--	--	--	--	--	S	Function unknown	PREDICTED: uncharacterized protein LOC100785860 [Glycine max]
Glyma.02G300100.Wm82.a2.v1	3.54815	3.84483	3.37165	0.335904	0.249205	3.36033e-18	-3.64634	down	--	--	--	--	--	--	--	--	--	S	Function unknown	PREDICTED: uncharacterized protein LOC100814985 [Glycine max]
Glyma.06G232300.Wm82.a2.v1	3.10828	2.94636	1.97917	1.29849	1.04893	0.00485284	-1.17254	down	--	--	--	--	--	--	--	TCP family transcription factor	Transcription factor TCP3 GN=TCP3 OS=Arabidopsis thaliana (Mouse-ear cress) PE=2 SV=1	K	Transcription	PREDICTED: transcription factor TCP3-like [Glycine max]
Glyma.10G088400.Wm82.a2.v1	4.05312	3.71048	3.06854	1.37366	0.524707	3.45128e-05	-1.96067	down	--	--	Molecular Function: inorganic phosphate transmembrane transporter activity (GO:0005315);; Molecular Function: nucleotide-sugar transmembrane transporter activity (GO:0005338);; Molecular Function: glucose transmembrane transporter activity (GO:0005355);; Cellular Component: mitochondrion (GO:0005739);; Biological Process: glucose catabolic process (GO:0006007);; Biological Process: purine nucleob…	K15283|0|gmx:100779531|xylulose 5-phosphate/phosphate translocator, chloroplastic-like; K15283 solute carrier family 35, member E1 (A)	--	[GE]	Carbohydrate transport and metabolism;; Amino acid transport and metabolism	Triose-phosphate Transporter family;; EamA-like transporter family;; UAA transporter family	Xylulose 5-phosphate/phosphate translocator, chloroplastic (Precursor) GN=K10A8.110 OS=Arabidopsis thaliana (Mouse-ear cress) PE=2 SV=1	G	Carbohydrate transport and metabolism	PREDICTED: xylulose 5-phosphate/phosphate translocator, chloroplastic-like [Glycine max]
Glyma.03G216100.Wm82.a2.v1	4.10616	6.50697	5.25049	1.56221	1.76879	3.28383e-05	-1.65278	down	--	--	Cellular Component: extracellular region (GO:0005576);; Cellular Component: mitochondrion (GO:0005739);; Cellular Component: Golgi apparatus (GO:0005794);; Cellular Component: cytosol (GO:0005829);; Cellular Component: plasma membrane (GO:0005886);; Biological Process: carbohydrate metabolic process (GO:0005975);; Molecular Function: cellulase activity (GO:0008810);; Cellular Component: plant-typ…	--	--	--	--	Glycosyl hydrolase family 9	Endoglucanase 17 (Precursor) GN=At4g02290 OS=Arabidopsis thaliana (Mouse-ear cress) PE=2 SV=1	R	General function prediction only	PREDICTED: endoglucanase 17-like [Glycine max]
Glyma.14G045400.Wm82.a2.v1	4.63455	3.98846	5.10332	2.1768	1.72729	0.00105551	-1.23329	down	--	--	Biological Process: response to stimulus (GO:0050896);;	--	--	[O]	Posttranslational modification, protein turnover, chaperones	--	--	O	Posttranslational modification, protein turnover, chaperones	PREDICTED: uncharacterized protein LOC100806235 [Glycine max]
Glyma.10G198500.Wm82.a2.v1	14.7886	16.1426	16.4649	4.76171	5.68837	5.18567e-11	-1.58644	down	--	--	Cellular Component: nucleosome (GO:0000786);; Molecular Function: DNA binding (GO:0003677);; Cellular Component: nucleolus (GO:0005730);; Biological Process: nucleosome assembly (GO:0006334);; Cellular Component: chloroplast (GO:0009507);; Molecular Function: protein heterodimerization activity (GO:0046982);;	K11252|9.40609e-64|gmx:100305731|uncharacterized LOC100305731; K11252 histone H2B (A)	--	[B]	Chromatin structure and dynamics	Core histone H2A/H2B/H3/H4;; Histone-like transcription factor (CBF/NF-Y) and archaeal histone	Histone H2B.3 (Fragment) GN=H2B-3 OS=Solanum lycopersicum (Tomato) PE=2 SV=1	B	Chromatin structure and dynamics	uncharacterized protein LOC100305731 [Glycine max]
Glyma.11G211900.Wm82.a2.v1	1.75604	2.1024	2.06642	0.784052	1.13787	0.0120293	-1.00893	down	--	--	Molecular Function: protein binding (GO:0005515);; Biological Process: response to symbiotic fungus (GO:0009610);; Molecular Function: sequence-specific DNA binding (GO:0043565);; Cellular Component: intracellular part (GO:0044424);; Biological Process: positive regulation of transcription, DNA-templated (GO:0045893);; Biological Process: positive regulation of long-day photoperiodism, flowering …	--	--	--	--	--	Transcription factor VOZ1 GN=VOZ1 OS=Arabidopsis thaliana (Mouse-ear cress) PE=1 SV=1	K	Transcription	PREDICTED: uncharacterized protein LOC100784593 [Glycine max]
Glyma.02G069700.Wm82.a2.v1	4.92452	6.06584	6.06937	1.49939	2.06047	7.02119e-07	-1.65816	down	[U]	Intracellular trafficking, secretion, and vesicular transport	Biological Process: MAPK cascade (GO:0000165);; Biological Process: cytokinesis by cell plate formation (GO:0000911);; Biological Process: respiratory burst involved in defense response (GO:0002679);; Molecular Function: SNAP receptor activity (GO:0005484);; Cellular Component: late endosome (GO:0005770);; Cellular Component: trans-Golgi network (GO:0005802);; Cellular Component: cytosol (GO:0005…	K08486|0|gmx:100799493|syntaxin-related protein KNOLLE-like; K08486 syntaxin 1B/2/3 (A)	SNARE interactions in vesicular transport (ko04130)	[U]	Intracellular trafficking, secretion, and vesicular transport	SNARE domain;; Syntaxin	Syntaxin-related protein KNOLLE GN=F22O13.4 OS=Arabidopsis thaliana (Mouse-ear cress) PE=1 SV=1	U	Intracellular trafficking, secretion, and vesicular transport	PREDICTED: syntaxin-related protein KNOLLE-like [Glycine max]
Glyma.17G135600.Wm82.a2.v1	1.08317	1.24274	1.43147	0.503763	0.27432	3.61407e-05	-1.66738	down	--	--	--	--	--	--	--	--	--	S	Function unknown	PREDICTED: uncharacterized protein LOC100785216 [Glycine max]
Glyma.06G115800.Wm82.a2.v1	20.5088	21.5325	34.2255	1.96445	3.98417	4.38025e-06	-3.07973	down	[P]	Inorganic ion transport and metabolism	--	--	--	[P]	Inorganic ion transport and metabolism	Natural resistance-associated macrophage protein	Metal transporter Nramp5 GN=OJ1057_E05.110 OS=Oryza sativa subsp. japonica (Rice) PE=2 SV=1	P	Inorganic ion transport and metabolism	PREDICTED: metal transporter Nramp5-like [Glycine max]
Glyma.16G055100.Wm82.a2.v1	9.96527	12.0538	17.6466	3.24835	3.17737	0.000826938	-2.06141	down	--	--	Cellular Component: cytoplasmic membrane-bounded vesicle (GO:0016023);; Cellular Component: anchored component of membrane (GO:0031225);;	--	--	--	--	Protein of unknown function (DUF3339)	--	S	Function unknown	PREDICTED: uncharacterized protein LOC100820286 [Glycine max]
Glyma.12G196700.Wm82.a2.v1	6.2902	7.47476	11.4814	3.5994	2.04064	0.0180442	-1.59722	down	--	--	Biological Process: regulation of transcription, DNA-templated (GO:0006355);; Biological Process: fatty acid beta-oxidation (GO:0006635);; Biological Process: anthocyanin-containing compound biosynthetic process (GO:0009718);; Biological Process: response to sucrose (GO:0009744);; Biological Process: response to UV-B (GO:0010224);; Biological Process: protein import into peroxisome matrix (GO:001…	--	--	--	--	Helix-loop-helix DNA-binding domain	Transcription factor ILR3 GN=K5F14.2 OS=Arabidopsis thaliana (Mouse-ear cress) PE=1 SV=1	K	Transcription	uncharacterized protein LOC100806838 [Glycine max]
Glyma.13G292400.Wm82.a2.v1	12.0523	15.958	12.7157	4.26212	4.85395	6.41305e-10	-1.83461	down	--	--	Biological Process: regulation of meristem growth (GO:0010075);;	--	--	--	--	--	CLE4p (Precursor) GN=T16B12 OS=Arabidopsis thaliana (Mouse-ear cress) PE=2 SV=1	--	--	PREDICTED: CLAVATA3/ESR (CLE)-related protein 3-like [Cicer arietinum]
Glyma.01G131100.Wm82.a2.v1	1.99931	5.51444	2.23	72.1745	63.053	3.7717e-110	4.39687	up	[E]	Amino acid transport and metabolism	Molecular Function: DNA binding (GO:0003677);; Molecular Function: L-aspartate:2-oxoglutarate aminotransferase activity (GO:0004069);; Molecular Function: copper ion binding (GO:0005507);; Cellular Component: nucleus (GO:0005634);; Cellular Component: mitochondrion (GO:0005739);; Cellular Component: peroxisome (GO:0005777);; Cellular Component: Golgi apparatus (GO:0005794);; Cellular Component: c…	K14455|0|gmx:100814593|aspartate aminotransferase, mitochondrial-like; K14455 aspartate aminotransferase, mitochondrial [EC:2.6.1.1] (A)	Alanine, aspartate and glutamate metabolism (ko00250);; Cysteine and methionine metabolism (ko00270);; Arginine and proline metabolism (ko00330);; Tyrosine metabolism (ko00350);; Phenylalanine metabolism (ko00360);; Phenylalanine, tyrosine and tryptophan biosynthesis (ko00400);; Carbon fixation in photosynthetic organisms (ko00710);; Isoquinoline alkaloid biosynthesis (ko00950);; Tropane, piperid…	[E]	Amino acid transport and metabolism	Aminotransferase class I and II	Aspartate aminotransferase, mitochondrial (Precursor) GN=ASP1 OS=Arabidopsis thaliana (Mouse-ear cress) PE=1 SV=1	E	Amino acid transport and metabolism	PREDICTED: aspartate aminotransferase, mitochondrial-like [Glycine max]
Glyma.04G083800.Wm82.a2.v1	2.07744	2.15351	2.40322	1.27276	0.869994	0.00385296	-1.05797	down	--	--	Cellular Component: Golgi apparatus (GO:0005794);; Biological Process: glucuronoxylan metabolic process (GO:0010413);; Cellular Component: membrane (GO:0016020);; Molecular Function: transferase activity (GO:0016740);; Biological Process: cell wall biogenesis (GO:0042546);; Biological Process: xylan biosynthetic process (GO:0045492);; Molecular Function: glucuronosyl-N-acetylglucosaminyl-proteogl…	--	--	[GMW]	Carbohydrate transport and metabolism;; Cell wall/membrane/envelope biogenesis;; Extracellular structures	Exostosin family	Probable glycosyltransferase At5g03795 GN=At5g03795 OS=Arabidopsis thaliana (Mouse-ear cress) PE=3 SV=2	3151		PREDICTED: probable glycosyltransferase At5g03795-like [Glycine max]
Glyma.12G004800.Wm82.a2.v1	0.85747	0.845359	0.887695	0.0838689	0.18176	6.24871e-05	-2.7698	down	--	--	Biological Process: carbohydrate metabolic process (GO:0005975);; Molecular Function: cellulase activity (GO:0008810);;	--	--	--	--	Glycosyl hydrolase family 9	Endoglucanase 8 (Precursor) GN=CEL1 OS=Arabidopsis thaliana (Mouse-ear cress) PE=2 SV=1	R	General function prediction only	PREDICTED: endoglucanase 8-like [Glycine max]
Glyma.15G223500.Wm82.a2.v1	8.01864	6.29636	6.73494	1.41827	1.51451	1.55291e-18	-2.26752	down	--	--	Molecular Function: enzyme inhibitor activity (GO:0004857);; Cellular Component: extracellular region (GO:0005576);; Biological Process: amino acid transport (GO:0006865);; Biological Process: catabolic process (GO:0009056);; Cellular Component: plant-type cell wall (GO:0009505);; Biological Process: sterol biosynthetic process (GO:0016126);; Molecular Function: pectinesterase activity (GO:003059…	K01051|0|gmx:100776781|probable pectinesterase/pectinesterase inhibitor 47-like; K01051 pectinesterase [EC:3.1.1.11] (A)	Pentose and glucuronate interconversions (ko00040);; Starch and sucrose metabolism (ko00500)	--	--	Pectinesterase;; Plant invertase/pectin methylesterase inhibitor	Pectinesterase 47 (Precursor) GN=MUG13.17 OS=Arabidopsis thaliana (Mouse-ear cress) PE=2 SV=1	G	Carbohydrate transport and metabolism	PREDICTED: probable pectinesterase/pectinesterase inhibitor 25-like, partial [Glycine max]
Glyma.15G192100.Wm82.a2.v1	3.90563	4.55781	4.44186	1.41966	2.29575	0.000946335	-1.34556	down	[N]	Cell motility	Biological Process: microtubule cytoskeleton organization (GO:0000226);; Cellular Component: ESCRT III complex (GO:0000815);; Biological Process: cytokinesis by cell plate formation (GO:0000911);; Molecular Function: protein binding (GO:0005515);; Cellular Component: nucleus (GO:0005634);; Biological Process: DNA replication (GO:0006260);; Biological Process: DNA methylation (GO:0006306);; Biolog…	K12191|1.52393e-137|gmx:100793101|vacuolar protein sorting-associated protein 2 homolog 2-like; K12191 charged multivesicular body protein 2A (A)	Endocytosis (ko04144)	[U]	Intracellular trafficking, secretion, and vesicular transport	Snf7	Vacuolar protein sorting-associated protein 2 homolog 2 GN=MFC16.25 OS=Arabidopsis thaliana (Mouse-ear cress) PE=1 SV=2	U	Intracellular trafficking, secretion, and vesicular transport	PREDICTED: vacuolar protein sorting-associated protein 2 homolog 2-like [Glycine max]
Glyma.08G230000.Wm82.a2.v1	2.42642	2.40882	2.91613	1.06751	1.23866	0.000706473	-1.18851	down	--	--	Cellular Component: cytoplasm (GO:0005737);; Biological Process: response to heat (GO:0009408);; Biological Process: response to high light intensity (GO:0009644);; Biological Process: response to hydrogen peroxide (GO:0042542);; Cellular Component: intracellular membrane-bounded organelle (GO:0043231);; Biological Process: primary metabolic process (GO:0044238);; Biological Process: cellular mac…	--	--	[O]	Posttranslational modification, protein turnover, chaperones	Hsp20/alpha crystallin family	Nucleolin 2 GN=K24M9.11 OS=Arabidopsis thaliana (Mouse-ear cress) PE=2 SV=1	O	Posttranslational modification, protein turnover, chaperones	PREDICTED: uncharacterized protein LOC100794510 [Glycine max]
Glyma.11G105700.Wm82.a2.v1	12.3468	11.173	12.8061	2.69441	3.08818	1.54116e-18	-2.05165	down	--	--	Molecular Function: phospholipase C activity (GO:0004629);; Cellular Component: extracellular region (GO:0005576);; Biological Process: lipid metabolic process (GO:0006629);; Biological Process: intracellular signal transduction (GO:0035556);;	--	--	[T]	Signal transduction mechanisms	Phosphatidylinositol-specific phospholipase C, X domain	--	T	Signal transduction mechanisms	PREDICTED: uncharacterized protein LOC100789013 [Glycine max]
Glyma.15G037200.Wm82.a2.v1	1.69223	1.68947	2.10963	0.85243	0.848243	0.00368263	-1.13607	down	--	--	Biological Process: immune system process (GO:0002376);; Molecular Function: protein binding (GO:0005515);; Biological Process: regulation of transcription, DNA-templated (GO:0006355);; Biological Process: tryptophan metabolic process (GO:0006568);; Biological Process: defense response (GO:0006952);; Biological Process: signal transduction (GO:0007165);; Biological Process: multicellular organism…	--	--	--	--	GRAS domain family	Scarecrow-like protein 14 GN=SCL14 OS=Arabidopsis thaliana (Mouse-ear cress) PE=2 SV=2	K	Transcription	PREDICTED: scarecrow-like protein 14-like [Glycine max]
Glyma.06G077800.Wm82.a2.v1	17.153	17.8116	16.29	5.1711	6.47429	6.16886e-13	-1.55679	down	[GOU]	Carbohydrate transport and metabolism;; Posttranslational modification, protein turnover, chaperones;; Intracellular trafficking, secretion, and vesicular transport	Molecular Function: nucleotide-sugar transmembrane transporter activity (GO:0005338);; Cellular Component: plastid (GO:0009536);; Biological Process: organic anion transport (GO:0015711);; Biological Process: nucleotide-sugar transport (GO:0015780);; Biological Process: single-organism cellular process (GO:0044763);;	K15281|0|gmx:100777622|putative UDP-sugar transporter DDB_G0278631-like; K15281 solute carrier family 35 (A)	--	[GOU]	Carbohydrate transport and metabolism;; Posttranslational modification, protein turnover, chaperones;; Intracellular trafficking, secretion, and vesicular transport	UAA transporter family;; Triose-phosphate Transporter family	GDP-mannose transporter GONST4 GN=GONST4 OS=Arabidopsis thaliana (Mouse-ear cress) PE=2 SV=1	G	Carbohydrate transport and metabolism	uncharacterized protein LOC100777622 [Glycine max]
Glyma.08G122300.Wm82.a2.v1	16.1666	17.5235	17.1719	35.6944	34.5278	7.23192e-08	1.07075	up	--	--	Cellular Component: mitochondrion (GO:0005739);; Cellular Component: vacuolar membrane (GO:0005774);; Biological Process: response to desiccation (GO:0009269);; Cellular Component: chloroplast thylakoid membrane (GO:0009535);; Biological Process: cold acclimation (GO:0009631);; Biological Process: response to abscisic acid (GO:0009737);; Biological Process: cellular cation homeostasis (GO:0030003…	--	--	--	--	Cold acclimation protein WCOR413	Cold-regulated 413 inner membrane protein 2, chloroplastic (Precursor) GN=At1g29390 OS=Arabidopsis thaliana (Mouse-ear cress) PE=1 SV=1	S	Function unknown	uncharacterized protein LOC100306024 [Glycine max]
Glyma.10G148300.Wm82.a2.v1	1.11863	0.602424	0.90025	0.27356	0.27945	0.00278907	-1.64562	down	[L]	Replication, recombination and repair	Biological Process: telomere maintenance (GO:0000723);; Biological Process: double-strand break repair via homologous recombination (GO:0000724);; Molecular Function: nucleic acid binding (GO:0003676);; Molecular Function: protein binding (GO:0005515);; Molecular Function: ATP binding (GO:0005524);; Cellular Component: nucleus (GO:0005634);; Biological Process: DNA-dependent DNA replication (GO:0…	K10901|0|gmx:100806070|ATP-dependent DNA helicase Q-like 1-like; K10901 bloom syndrome protein [EC:3.6.4.12] (A)	Homologous recombination (ko03440)	[L]	Replication, recombination and repair	Helicase conserved C-terminal domain;; DEAD/DEAH box helicase	ATP-dependent DNA helicase Q-like 1 GN=F10A16.2 OS=Arabidopsis thaliana (Mouse-ear cress) PE=2 SV=1	L	Replication, recombination and repair	PREDICTED: LOW QUALITY PROTEIN: ATP-dependent DNA helicase Q-like 1-like [Glycine max]
Glyma.04G159600.Wm82.a2.v1	1.5271	1.73264	2.1433	0.540458	0.509872	5.30473e-06	-1.77908	down	--	--	--	--	--	--	--	SBP domain	Squamosa promoter-binding-like protein 6 GN=SPL6 OS=Arabidopsis thaliana (Mouse-ear cress) PE=2 SV=2	S	Function unknown	PREDICTED: uncharacterized protein LOC100777766 [Glycine max]
Glyma.01G047600.Wm82.a2.v1	1.58331	2.20249	1.38999	0.267016	1.06638	5.6485e-07	-1.85584	down	--	--	--	--	--	--	--	--	--	--	--	uncharacterized protein LOC100500569 [Glycine max]
Glyma.13G291000.Wm82.a2.v1	3.29648	3.55942	3.87534	1.16386	1.02682	4.541e-06	-1.58716	down	[R]	General function prediction only	Biological Process: metabolic process (GO:0008152);; Molecular Function: hydrolase activity (GO:0016787);;	--	--	[R]	General function prediction only	Haloacid dehalogenase-like hydrolase;; haloacid dehalogenase-like hydrolase;; HAD-hyrolase-like;; haloacid dehalogenase-like hydrolase	--	R	General function prediction only	PREDICTED: pseudouridine-5&apos;-monophosphatase-like [Glycine max]
Glyma.02G302800.Wm82.a2.v1	1.67734	1.28357	1.33745	0.67299	0.395918	5.70527e-05	-1.3817	down	--	--	Biological Process: mitotic cell cycle (GO:0000278);; Biological Process: cytokinesis by cell plate formation (GO:0000911);; Biological Process: regionalization (GO:0003002);; Molecular Function: microtubule motor activity (GO:0003777);; Molecular Function: calmodulin binding (GO:0005516);; Molecular Function: ATP binding (GO:0005524);; Cellular Component: nucleus (GO:0005634);; Cellular Componen…	K10406|0|gmx:100777378|kinesin-4-like; K10406 kinesin family member C2/C3 (A)	--	[Z]	Cytoskeleton	Kinesin motor domain;; Plant protein of unknown function (DUF868);; Calponin homology (CH) domain	Kinesin-4 GN=F2P16.12 OS=Arabidopsis thaliana (Mouse-ear cress) PE=1 SV=2	Z	Cytoskeleton	PREDICTED: kinesin-4-like [Glycine max]
Glyma.15G063400.Wm82.a2.v1	7.52593	7.78341	6.2136	14.8067	15.9835	1.5835e-07	1.14182	up	[H]	Coenzyme transport and metabolism	--	K02553|1.14769e-114|gmx:100500019|uncharacterized LOC100500019; K02553 regulator of ribonuclease activity A (A)	--	--	--	Demethylmenaquinone methyltransferase	Regulator of ribonuclease-like protein 3 GN=At5g56260 OS=Arabidopsis thaliana (Mouse-ear cress) PE=2 SV=1	R	General function prediction only	uncharacterized protein LOC100500019 [Glycine max]
Glyma.09G029900.Wm82.a2.v1	0	0.0858665	0.0341269	2.47713	0.621198	0.0107309	5.69145	up	[IQ]	Lipid transport and metabolism;; Secondary metabolites biosynthesis, transport and catabolism	Molecular Function: acetate-CoA ligase activity (GO:0003987);; Cellular Component: peroxisome (GO:0005777);; Biological Process: acetate metabolic process (GO:0006083);; Biological Process: glyoxylate cycle (GO:0006097);; Molecular Function: o-succinylbenzoate-CoA ligase activity (GO:0008756);; Molecular Function: AMP binding (GO:0016208);; Biological Process: butyrate metabolic process (GO:00196…	--	--	[I]	Lipid transport and metabolism	AMP-binding enzyme;; AMP-binding enzyme C-terminal domain	Acetate/butyrate--CoA ligase AAE7, peroxisomal GN=K14A17.23 OS=Arabidopsis thaliana (Mouse-ear cress) PE=1 SV=1	I	Lipid transport and metabolism	PREDICTED: medium-chain-fatty-acid--CoA ligase-like [Glycine max]
Glyma.17G106600.Wm82.a2.v1	16.4967	16.5579	24.246	66.9372	41.9897	0.000254797	1.53429	up	--	--	--	--	--	--	--	--	--	S	Function unknown	PREDICTED: uncharacterized protein LOC100786776 [Glycine max]
Glyma.07G218300.Wm82.a2.v1	3.47167	4.33537	3.31384	7.9672	8.58548	0.000217215	1.21118	up	--	--	--	--	--	[R]	General function prediction only	Protein of unknown function (DUF1685)	--	R	General function prediction only	PREDICTED: uncharacterized protein LOC100786207 [Glycine max]
Glyma.10G233300.Wm82.a2.v1	2.72292	2.53491	2.6833	1.33001	1.02872	0.0109978	-1.16563	down	--	--	Cellular Component: endoplasmic reticulum (GO:0005783);;	--	--	--	--	--	--	S	Function unknown	PREDICTED: uncharacterized protein LOC100784533 [Glycine max]
Glyma.15G040400.Wm82.a2.v1	35.4112	33.76	43.3944	11.3023	12.929	1.00954e-11	-1.59449	down	--	--	--	K11251|6.80608e-55|gmx:100783903|histone H2A-like; K11251 histone H2A (A)	--	[B]	Chromatin structure and dynamics	Core histone H2A/H2B/H3/H4;; Histone-like transcription factor (CBF/NF-Y) and archaeal histone	Histone H2A OS=Euphorbia esula (Leafy spurge) PE=2 SV=1	B	Chromatin structure and dynamics	uncharacterized protein LOC100305705 [Glycine max]
Glyma.08G011500.Wm82.a2.v1	0.868826	0.60914	0.603684	0.277998	0.15096	0.0138955	-1.7795	down	--	--	--	--	--	--	--	SBP domain	Squamosa promoter-binding-like protein 13B GN=MFB16.6 OS=Arabidopsis thaliana (Mouse-ear cress) PE=3 SV=1	K	Transcription	PREDICTED: squamosa promoter-binding-like protein 13-like [Glycine max]
Glyma.05G207100.Wm82.a2.v1	209.256	206.51	199.916	435.303	477.795	2.66153e-08	1.14532	up	[O]	Posttranslational modification, protein turnover, chaperones	--	K00432|3.01728e-117|gmx:100527421|uncharacterized LOC100527421; K00432 glutathione peroxidase [EC:1.11.1.9] (A)	Glutathione metabolism (ko00480);; Arachidonic acid metabolism (ko00590)	[O]	Posttranslational modification, protein turnover, chaperones	Glutathione peroxidase;; AhpC/TSA family;; Redoxin	Probable phospholipid hydroperoxide glutathione peroxidase GN=CSA OS=Citrus sinensis (Sweet orange) PE=1 SV=1	O	Posttranslational modification, protein turnover, chaperones	uncharacterized protein LOC100527421 [Glycine max]
Glyma.07G029900.Wm82.a2.v1	0	0	0.12093	1.93655	1.15859	5.54197e-09	5.78969	up	--	--	--	--	--	--	--	--	--	S	Function unknown	PREDICTED: uncharacterized protein LOC100818459 [Glycine max]
Glyma.13G085100.Wm82.a2.v1	9.94272	10.7721	14.1245	6.0075	5.24935	6.43864e-05	-1.12278	down	--	--	Molecular Function: sequence-specific DNA binding transcription factor activity (GO:0003700);; Biological Process: regulation of transcription, DNA-templated (GO:0006355);; Biological Process: defense response (GO:0006952);; Molecular Function: sequence-specific DNA binding (GO:0043565);; Biological Process: response to other organism (GO:0051707);;	K14431|0|gmx:100775882|transcription factor TGA7-like; K14431 transcription factor TGA (A)	Plant hormone signal transduction (ko04075)	--	--	Seed dormancy control;; bZIP transcription factor;; Basic region leucine zipper	Transcription factor TGA7 GN=F28K19.13 OS=Arabidopsis thaliana (Mouse-ear cress) PE=1 SV=1	K	Transcription	PREDICTED: transcription factor TGA7-like [Glycine max]
Glyma.08G181000.Wm82.a2.v1	25.9709	26.4581	25.3164	3.277	1.93506	1.05715e-55	-3.30795	down	--	--	Cellular Component: cytosol (GO:0005829);; Biological Process: metabolic process (GO:0008152);; Molecular Function: transferase activity, transferring hexosyl groups (GO:0016758);;	K18823|0|gmx:100793463|GmSGT3, Gma.55603; UDP-glycosyltransferase 91A1-like (EC:2.4.1.273); K18823 soyasaponin III rhamnosyltransferase [EC:2.4.1.273] (A)	--	[GC]	Carbohydrate transport and metabolism;; Energy production and conversion	UDP-glucoronosyl and UDP-glucosyl transferase	Soyasaponin III rhamnosyltransferase GN=GmSGT3 OS=Glycine max (Soybean) PE=1 SV=1	2454		soyasaponin III rhamnosyltransferase [Glycine max]
Glyma.10G211000.Wm82.a2.v1	263.258	304.8	286.189	115.383	151.967	1.01107e-05	-1.0591	down	[G]	Carbohydrate transport and metabolism	Molecular Function: transporter activity (GO:0005215);; Cellular Component: vacuole (GO:0005773);; Cellular Component: plasma membrane (GO:0005886);; Biological Process: glycolytic process (GO:0006096);; Biological Process: calcium ion transport (GO:0006816);; Biological Process: iron ion transport (GO:0006826);; Biological Process: water transport (GO:0006833);; Biological Process: response to o…	K09872|0|gmx:100817292|aquaporin PIP2-1-like; K09872 aquaporin PIP (A)	--	[G]	Carbohydrate transport and metabolism	Major intrinsic protein	Aquaporin PIP2-1 GN=PIP2-1 OS=Zea mays (Maize) PE=1 SV=2	P	Inorganic ion transport and metabolism	PREDICTED: aquaporin PIP2-2-like isoform 1 [Glycine max]
Glyma.12G238500.Wm82.a2.v1	3.11709	2.73707	3.21458	6.83981	5.67633	6.72317e-06	1.07583	up	--	--	--	--	--	[R]	General function prediction only	DNA repair protein endonuclease SAE2/CtIP C-terminus	Protein gamma response 1 GN=GR1 OS=Arabidopsis thaliana (Mouse-ear cress) PE=1 SV=2	R	General function prediction only	PREDICTED: protein gamma response 1-like [Glycine max]
Glyma.16G037100.Wm82.a2.v1	1.91915	1.41529	2.07588	4.09035	3.83138	8.55436e-05	1.17261	up	[M]	Cell wall/membrane/envelope biogenesis	Molecular Function: metalloendopeptidase activity (GO:0004222);; Biological Process: proteolysis (GO:0006508);; Biological Process: response to light stimulus (GO:0009416);; Cellular Component: chloroplast (GO:0009507);; Biological Process: chloroplast organization (GO:0009658);; Biological Process: response to ethylene (GO:0009723);; Biological Process: negative gravitropism (GO:0009959);; Biolo…	--	--	--	--	Peptidase family M50	--	S	Function unknown	PREDICTED: uncharacterized protein LOC100782345 [Glycine max]
Glyma.02G196500.Wm82.a2.v1	6.35571	5.62104	6.07343	13.0857	13.6384	1.0829e-10	1.17002	up	--	--	Biological Process: response to superoxide (GO:0000303);; Cellular Component: nucleus (GO:0005634);; Cellular Component: cytoplasm (GO:0005737);; Biological Process: protein targeting to membrane (GO:0006612);; Biological Process: fatty acid metabolic process (GO:0006631);; Biological Process: coenzyme metabolic process (GO:0006732);; Biological Process: negative regulation of cell proliferation …	--	--	[K]	Transcription	Associated with HOX;; Homeobox KN domain;; Homeobox domain	BEL1-like homeodomain protein 1 GN=F11F19.15 OS=Arabidopsis thaliana (Mouse-ear cress) PE=1 SV=1	K	Transcription	PREDICTED: BEL1-like homeodomain protein 1-like isoform 1 [Glycine max]
Glyma.16G124700.Wm82.a2.v1	7.43861	7.23974	7.33853	4.41398	2.8278	1.05479e-05	-1.01508	down	--	--	--	--	--	--	--	Tetratricopeptide repeat;; Tetratricopeptide repeat;; Tetratricopeptide repeat;; TPR repeat;; Tetratricopeptide repeat;; Tetratricopeptide repeat;; Tetratricopeptide repeat	--	R	General function prediction only	PREDICTED: uncharacterized protein LOC100788369 [Glycine max]
Glyma.19G138100.Wm82.a2.v1	0.0739757	0.164377	0.0859671	0.698346	0.274717	0.0229368	2.18234	up	--	--	--	--	--	[R]	General function prediction only	PPR repeat family;; PPR repeat;; PPR repeat;; Pentatricopeptide repeat domain;; Tetratricopeptide repeat	Pentatricopeptide repeat-containing protein At2g41720 GN=EMB2654 OS=Arabidopsis thaliana (Mouse-ear cress) PE=2 SV=1	R	General function prediction only	PREDICTED: pentatricopeptide repeat-containing protein At2g41720-like [Glycine max]
Glyma.10G013700.Wm82.a2.v1	12.7161	17.2892	19.434	56.955	58.2529	7.74017e-25	1.81228	up	[T]	Signal transduction mechanisms	Biological Process: response to molecule of fungal origin (GO:0002238);; Cellular Component: vacuole (GO:0005773);; Biological Process: response to stress (GO:0006950);;	--	--	--	--	Universal stress protein family	Universal stress protein A-like protein GN=At3g01520 OS=Arabidopsis thaliana (Mouse-ear cress) PE=1 SV=2	S	Function unknown	uncharacterized protein LOC100306535 [Glycine max]
Glyma.05G049300.Wm82.a2.v1	3.62166	3.35566	3.13772	1.16088	0.901884	6.79802e-11	-1.68737	down	--	--	--	--	--	--	--	GRAS domain family	Scarecrow-like protein 28 GN=SCL28 OS=Arabidopsis thaliana (Mouse-ear cress) PE=2 SV=1	K	Transcription	PREDICTED: scarecrow-like protein 28-like [Glycine max]
Glyma.09G057200.Wm82.a2.v1	1.22462	2.07036	2.00522	3.74858	4.0186	0.000338971	1.17429	up	--	--	Molecular Function: NAD+ ADP-ribosyltransferase activity (GO:0003950);;	--	--	--	--	--	--	R	General function prediction only	PREDICTED: uncharacterized protein LOC100792099 [Glycine max]
Glyma.11G232000.Wm82.a2.v1	1.98742	1.93629	1.48094	0.516284	0.55207	8.17067e-05	-1.70824	down	--	--	--	--	--	[D]	Cell cycle control, cell division, chromosome partitioning	Mad3/BUB1 homology region 1	--	D	Cell cycle control, cell division, chromosome partitioning	PREDICTED: uncharacterized protein LOC100783816 [Glycine max]
Glyma.18G219700.Wm82.a2.v1	0.244271	0.089227	0.208025	0.364428	0.579806	0.0284467	1.44713	up	[RTKL]	General function prediction only;; Signal transduction mechanisms;; Transcription;; Replication, recombination and repair	--	--	--	--	--	Salt stress response/antifungal;; Protein kinase domain;; Protein tyrosine kinase	Cysteine-rich receptor-like protein kinase 10 (Precursor) GN=F21P8.70 OS=Arabidopsis thaliana (Mouse-ear cress) PE=1 SV=3	T	Signal transduction mechanisms	PREDICTED: cysteine-rich receptor-like protein kinase 25-like [Glycine max]
Soybean_newGene_144	2.09411	1.39343	1.3046	0.442404	0.345513	0.00133734	-2.082	down	--	--	Biological Process: transport (GO:0006810);;	--	--	[P]	Inorganic ion transport and metabolism	--	Cation/H(+) antiporter 15 GN=CHX15 OS=Arabidopsis thaliana (Mouse-ear cress) PE=2 SV=1	P	Inorganic ion transport and metabolism	PREDICTED: cation/H(+) antiporter 15-like [Glycine max]
Glyma.14G107100.Wm82.a2.v1	3.39894	3.61146	2.90808	6.39754	6.90035	0.000293641	1.0604	up	--	--	Molecular Function: copper ion transmembrane transporter activity (GO:0005375);; Cellular Component: late endosome (GO:0005770);; Cellular Component: vacuole (GO:0005773);; Cellular Component: vacuolar membrane (GO:0005774);; Cellular Component: Golgi apparatus (GO:0005794);; Cellular Component: plasma membrane (GO:0005886);; Cellular Component: plasmodesma (GO:0009506);; Biological Process: resp…	K14686|3.58563e-93|gmx:100801036|copper transporter 5.1-like; K14686 solute carrier family 31 (copper transporter), member 1 (A)	--	[P]	Inorganic ion transport and metabolism	Ctr copper transporter family	Copper transporter 5.1 GN=OJ1344_B01.31 OS=Oryza sativa subsp. japonica (Rice) PE=2 SV=1	P	Inorganic ion transport and metabolism	PREDICTED: copper transporter 5-like [Glycine max]
[truncated: 5,415 more rows]

## Sheet: Root-12h-DEGs
Table S5. Differentially expressed genes for different treatment durations.
	Root-control			Root-12h
#ID	T10_FPKM	T13_FPKM	T16_FPKM	T12_FPKM	T15_FPKM	T18_FPKM	FDR	log2FC	regulated	COG_class	COG_class_annotation	GO_annotation	KEGG_annotation	KEGG_pathway_annotation	KOG_class	KOG_class_annotation	Pfam_annotation	Swiss-Prot_annotation	eggNOG_class	eggNOG_class_annotation	NR_annotation
[truncated: 6,657 more rows]
