# Supplementary material for: Integration of sRNA, degradome, transcriptome analysis and functional investigation reveals gma-miR398c negatively regulates drought tolerance via GmCSDs and GmCCS in transgenic Arabidopsis and soybean
Source: BMC Plant Biol. 2020 May 5;20:190. doi: 10.1186/s12870-020-02370-y (PMC7201782; doi:10.1186/s12870-020-02370-y)
Supplement: Supplementary file 15 — Additional file 15: Table S6. Information of all known and novel genes identified in soybean. [file 12870_2020_2370_MOESM15_ESM.xlsx]

## Sheet: Sheet1
Table S6. Information of all known and novel genes identified in soybean mRNA-seq libraries.
#ID	Length	Locus	Strand	COG_class	COG_class_annotation	GO_annotation	KEGG_annotation	KEGG_pathway_annotation	KOG_class	KOG_class_annotation	Pfam_annotation	Swiss-Prot_annotation	eggNOG_class	eggNOG_class_annotation	NR_annotation	sequence
Glyma.01G000100.Wm82.a2.v1	3691	Chr01:27355-69260	-	--	--	Biological Process: phylloquinone biosynthetic process (GO:0042372);; Biological Process: photosystem I stabilization (GO:0042550);; Molecular Function: carboxylic ester hydrolase activity (GO:0052689);;	--	--	--	--	--	2-succinyl-6-hydroxy-2,4-cyclohexadiene-1-carboxylate synthase (Precursor) GN=T6L1.7/T6L1.8 OS=Arabidopsis thaliana (Mouse-ear cress) PE=2 SV=2	E	Amino acid transport and metabolism	PREDICTED: protein PHYLLO, chloroplastic-like [Glycine max]	ATGTGTGTAGCACAACATGAGCAAATGGACTGTATGGTTGAGATTGAGAGTTCCATTAATGCCAATGCCAATTTCCACAGTCAAGGCTCAATAAAGGACAAGTTCTATTTATACAAAATCCGTGAAATACAGTGTTCTAAATATAGAATTGCACTTGAAGCTCCGCCAACATCAACATTTGTTACTGATAGTTGTAAGGAATTTTATAGAGAAGGATTTATTTTATCTTTAGTGCTTGAAGAGGGAAGCGTTGGTTATGGTGAGGTTGGTATCAGTTTCATGTTATATCATGTCTTGTATCTTGCTTTACATTAA
Glyma.01G000300.Wm82.a2.v1	387	Chr01:67770-69968	+	--	--	--	--	--	--	--	--	--	E	Amino acid transport and metabolism	PREDICTED: protein PHYLLO, chloroplastic-like [Glycine max]	ATGAAGGTTGAAATGGATAAGGGGAAAGAGAATTCAAGATTTGGAGAGCCTCCTTCAGTTTCTCAAGTCCCTCCTCCAATGTCAACGCCGGAGACAGAGGTCCGCGTCACGCACTGCTCGAAAACCACTTCCTTTTCCAAAACGTCGTCTTTTAGGGGCACAGGTCCATCCAGCCTCACTCCGACTCTGACTCCACTAACCTCACTCCGACTCCGACTGCACACTCTCCCACTTCCCATTCCCAAACCATTACCGCCTCCCTCAAGCAAAAACATTGCTCCATTGCACACCCTCCACCCTCCCAACGCCGACACCGCCAAATTCATGGCTAACGGTTATGAAACGAAACCCTCACTCTCTATATATAAAATAAAAACACCAACATAA
Glyma.01G000400.Wm82.a2.v1	2689	Chr01:90108-95966	-	--	--	Molecular Function: sequence-specific DNA binding transcription factor activity (GO:0003700);; Molecular Function: RNA binding (GO:0003723);; Molecular Function: RNA-directed DNA polymerase activity (GO:0003964);; Molecular Function: protein binding (GO:0005515);; Cellular Component: nucleus (GO:0005634);; Cellular Component: plasma membrane (GO:0005886);; Biological Process: RNA-dependent DNA re…	--	--	--	--	MULE transposase domain;; SWIM zinc finger	Protein FAR1-RELATED SEQUENCE 9 GN=FRS9 OS=Arabidopsis thaliana (Mouse-ear cress) PE=2 SV=2	S	Function unknown	PREDICTED: protein FAR1-RELATED SEQUENCE 9-like [Glycine max]	ATGAGTATCACTAGACAGTGTCCCCTTGGTGGTGGGGGTCATCACGTATTGGACTACTTGAAGCATATGCAGGCAGAGAATCCTGCTTTCTTTTATGCAGTCCAGGATGTCAATAATCTCGCGTGTGGGAATATATTTTGGGCTGATGCAACATCTAGAACAAACTACTCTTATTTTGGAGATGCTGTTATATTGGACACAACCTACAAGACTAACCGATGCCGGGTTCCATTTACCTCTTTCAATGGGTTGAATCATCATGGGCAACCTGTGTTATTTGGTTGTGCATTGATTTTCAATGAATCTGAGTCGTCATTTATATGGCTATTCAGGACTTGGCTTCATGCCATGTCTGGCCGCCACCCTGTCTCTATTACAACAGATTTGGACCCTTTCATA…
Glyma.01G000600.Wm82.a2.v1	3094	Chr01:116031-138374	+	--	--	Molecular Function: sequence-specific DNA binding transcription factor activity (GO:0003700);; Molecular Function: protein binding (GO:0005515);; Cellular Component: nucleus (GO:0005634);; Biological Process: response to stress (GO:0006950);; Molecular Function: zinc ion binding (GO:0008270);; Biological Process: red, far-red light phototransduction (GO:0009585);; Biological Process: response to …	--	--	--	--	FAR1 DNA-binding domain;; MULE transposase domain;; SWIM zinc finger	Protein FAR1-RELATED SEQUENCE 5 GN=FRS5 OS=Arabidopsis thaliana (Mouse-ear cress) PE=2 SV=1	S	Function unknown	PREDICTED: protein FAR1-RELATED SEQUENCE 5-like [Glycine max]	ATGGATAACGAGGTCGAGGTGCTAGAATTTGATATTGGGCTGGGAGGAGGCGAGGGAGAATATGACGATGACGACGGAGGAGGAATTGATGAGGAGGAATTGGGTGTAGCCACTGGAGGTGGGGAAATATATCTTCCTGAGGTGGACCTCTTAGATCTTGAACCTTGCGAGGGCATGGAATTCGAGTCTGAAGAGGCTGCCAAGGCCTTCTACAATTCCTATGCCCGTCGTGTTGGGTTTAGTACTCGCGTCAGCTCATCCCGTCGTTCCAGGCGCGATGGAGCTATTATACAGAGGCAATTTGTTTGCGCAAAGGAGGGTTTCCGCAACTTGAATGAGAAACGCACGAAGGATAGAGAGATCAAGCGCCCACGAACAATTACCCGAGTCGGTTGTAAA…
Glyma.01G000700.Wm82.a2.v1	3198	Chr01:143428-193344	+	--	--	Cellular Component: mitochondrion (GO:0005739);; Cellular Component: endoplasmic reticulum (GO:0005783);; Cellular Component: Golgi apparatus (GO:0005794);; Biological Process: pollen exine formation (GO:0010584);;	--	--	--	--	--	--	S	Function unknown	PREDICTED: uncharacterized protein LOC100779643 [Glycine max]	ATGAAAATGGATTTTCGCAAATTCAGCGTCAAACGTCAGTGTTTACCGTGGCAGCTCCAACTCGTCATCTCTATTCTTCTGTTCTTAGCAGTTAGTTCACTTGGATCACCTATTGAAACTCGCAAAAGTGGCAGATCATCTGTATTCTCACTTTTTAATCTCAAAGAAAAGAGTCGATTTTGGAGTGAGGATGTTATACACAATGATTTTGATGATTTAAAGTTTTCAAGCCATGGAAAACTAAGTGCATTTAATTATACCAATGCAGGTAACATTGCTAACTATCTAAAGCTTCAGGAAGTTGATTCCATCCACCTTCCAGTTCCTATGAATTTTATATTTATAGGATTTGAAGGGAAGGGCAGCCATGAATTCAAGCTTCTTCCAGAAGAAATTGAG…
Glyma.01G000800.Wm82.a2.v1	672	Chr01:157030-157772	+	--	--	Molecular Function: nucleic acid binding (GO:0003676);; Biological Process: cellular macromolecule metabolic process (GO:0044260);; Biological Process: nucleic acid metabolic process (GO:0090304);;	--	--	--	--	RNA recognition motif. (a.k.a. RRM, RBD, or RNP domain)	DEAD-box ATP-dependent RNA helicase 42 GN=RH42 OS=Arabidopsis thaliana (Mouse-ear cress) PE=1 SV=2	--	--	PREDICTED: uncharacterized protein LOC100778755 [Glycine max]	ATGATGAGAGAGAGAGAGAAACACGTTAGAGAGAGAGAGAAAGAGAGTCAGGGGGAGAGACAGGCACTCTGTAGAGGAAGAGCGCCTGAGAGAGGGAGAGCACGTCTTTTAGAGAGACAGAGGGGTTCCCTGAGAAATCGAGAGCCTGCAAGAGACCGTTCTTATGACAACAACAGTATACACAGACGCAGCAGGGAGAGGGGGAGAGATAGAGATAGGCGATACGTGGAATATCTCCCACGTTGTCGGAGCATCTCCAGAAAGACGCGACAAGACGAAACATACGGAAGCTCGAAGGGGGGGAACCAGGAACATAATAGACAGGATGCTGAACCTGATCAGGAAGTATGGACCAAGGTGACAAGAAGGAGGGAAGCAAAGGCAGCAAAGAAGAACTAT…
Glyma.01G001000.Wm82.a2.v1	1057	Chr01:196256-201904	+	--	--	Molecular Function: ATPase activator activity (GO:0001671);; Cellular Component: cytoplasm (GO:0005737);; Biological Process: positive regulation of ATPase activity (GO:0032781);; Molecular Function: chaperone binding (GO:0051087);;	--	--	[S]	Function unknown	Activator of Hsp90 ATPase, N-terminal	--	S	Function unknown	uncharacterized protein LOC100499919 [Glycine max]	ATGGAGTCTGGAGCCCTAGTGTCGTCCGAGAAAGAAGGGCAGCAAGGAGCCTCGTATACGTACTGGGTTAGGAAAATAACGGAAGATGCAGCGCCTTTGCCTGTGCCTCGTAAGCTCAACCCAGAAGATGTTCCCCCTTGTCATTCTCAATCTCAATCTCGGTCTGCCACGCTTGGCTCAGCTTGGAATCGCGCTGGGACATGGGAGGAGAAAAGTCTAAACAATTGGGCAACTCCGAGAATTAAGGAGTTGCTTATCTCATTAGGCTCCATACAGTTCTCCTTTGGCAGAGCAGAAGTAGAAGATGTAACAAAATGTGTTGGCGATGCATTCATGGTGATAGTTCGGAACAAGAAACGTGTTGGTTACACATATGAGTTGAGCTTAAAAGTCAAAGGG…
Glyma.01G001100.Wm82.a2.v1	2020	Chr01:205453-222760	+	--	--	Cellular Component: plasma membrane (GO:0005886);; Cellular Component: plastid (GO:0009536);; Cellular Component: membrane (GO:0016020);; Cellular Component: integral component of membrane (GO:0016021);;	--	--	--	--	CemA family	Chloroplast envelope membrane protein GN=cemA OS=Rhodomonas salina (Cryptomonas salina) PE=3 SV=1	S	Function unknown	PREDICTED: chloroplast envelope membrane protein-like [Glycine max]	ATGATCTTGATGAGCTCTTCAATTGTTTTATGCGACAACTTAATCCTCTTTAATCAGAAGCTGCTTTTGAAGTCTTTCGTCTCGCGTGGTTCATCCAACTTTGTGATTCAGTTAAGCAGCAAAACGAGGCGTCTTAACGGGTTCATTTCAAAAGCGGAAAAGCATAGTGGCCATTCAAGGAAAAGCAGTTGGTGGCAGAAATTCTTTTTCGAAGATGATGGGAATTGGCTTGGTTTGAGAGACGATGATATGGTAGAGGCTGAGGCTGAGGCTGAGGGCGAGGGTGAGAGCACACAAGAGTTATCTGAGGGCGACAAGTTTGAGGCATGGAAGCAGAGAGCTGAAGCAATTGTGGAGCTAAGGGAAGCCCAAGAAGATGGGAGGAACCAAGCCTATAGG…
Glyma.01G001200.Wm82.a2.v1	2852	Chr01:221661-225775	-	--	--	Biological Process: cytokinesis (GO:0000910);; Biological Process: DNA replication initiation (GO:0006270);; Biological Process: regulation of DNA replication (GO:0006275);; Biological Process: methylation-dependent chromatin silencing (GO:0006346);; Biological Process: intracellular protein transport (GO:0006886);; Biological Process: microtubule-based process (GO:0007017);; Biological Process: …	--	--	--	--	HEAT repeats;; non-SMC mitotic condensation complex subunit 1;; HEAT repeat;; HEAT-like repeat	Microtubule-associated protein TORTIFOLIA1 GN=T24A18.10 OS=Arabidopsis thaliana (Mouse-ear cress) PE=1 SV=2	S	Function unknown	PREDICTED: microtubule-associated protein SPIRAL2-like [Glycine max]	ATGAAGAGGGCACAGGGAAATGGGGGTTTGGAGATGAAGCAGAGAATAGTAGGTGCGCTGAACAAGGTTGGGGATCGGGACACGCAGCAAATAGGGATGGAGGAGCTAGATCGAATGGCGCAGGGCTTAAGAGCGGAAGGGATATGGTCCTTCTTGTCATGCATACTAGACTCCGACTGGGAGCAGAAAGCCTCCATCAGAAAGGAGTGCGTAAGACTGATGGGAACGTTGGCCACCTACTACGATGGCCTGGTCCTTCCGCATCTTCCCAAAATGGTTGCAAGCATCGTCAAGCGCCTCAGGGATCCCGACTCTGTCGTCCGGGATGTCTGCGTCAACACGGTTGCTCTTCTCGCCTCCAAATTGGGCCGTGACGGCGAGGACAAGGTGTTTGTTGTT…
Glyma.01G001300.Wm82.a2.v1	4070	Chr01:227021-239133	-	[I]	Lipid transport and metabolism	Molecular Function: lanosterol synthase activity (GO:0000250);; Cellular Component: nucleus (GO:0005634);; Cellular Component: mitochondrion (GO:0005739);; Cellular Component: vacuole (GO:0005773);; Biological Process: unsaturated fatty acid biosynthetic process (GO:0006636);; Biological Process: phosphatidylglycerol biosynthetic process (GO:0006655);; Biological Process: pollen development (GO:0…	K01853|0|gmx:548054|CAS; cycloartenol synthase; K01853 cycloartenol synthase [EC:5.4.99.8] (A)	Steroid biosynthesis (ko00100)	[I]	Lipid transport and metabolism	Prenyltransferase and squalene oxidase repeat;; Prenyltransferase-like;; Prenyltransferase-like;; Pectic acid lyase;; A-macroglobulin complement component	Cycloartenol synthase GN=GgCAS1 OS=Glycyrrhiza glabra (Licorice) PE=1 SV=1	I	Lipid transport and metabolism	PREDICTED: cycloartenol synthase [Glycine max]	ATGTGGAAGCTCAAGTTCGCCGAAGGAGGGAATCCATGGCTTCGGACATTGAACAATCACGTTGGAAGACAGGTGTGGGAGTTCGATCCTAAGCTTGGATCGCCGCAAGATCTCCTCGAGATTGAGAAAGCTCGCCAGAATTTTCACGATAACCGCTTTACCCACAAACACAGCGCTGATCTACTTATGCGGATGCAGTTCGCAAGAGAGAACCCAACACGTGAAGTCTTGCCCAAAGTCGGAGTTAAGGATATTGAGGATGTGACCCAAGAGATTGTGACAAAAACATTAAGAAGGGCCGTAAGTTTCCATTCAACTCTCCAGTGCCATGACGGACACTGGCCGGGAGATTATGGAGGTCCCATGTTTCTGATGCCTGGCTTGGTAATTACTCTGTCT…
Glyma.01G001500.Wm82.a2.v1	2745	Chr01:246904-260666	+	[I]	Lipid transport and metabolism	Molecular Function: lanosterol synthase activity (GO:0000250);; Cellular Component: nucleus (GO:0005634);; Cellular Component: mitochondrion (GO:0005739);; Cellular Component: vacuole (GO:0005773);; Biological Process: unsaturated fatty acid biosynthetic process (GO:0006636);; Biological Process: phosphatidylglycerol biosynthetic process (GO:0006655);; Biological Process: pollen development (GO:0…	K01853|0|gmx:100784662|cycloartenol synthase-like; K01853 cycloartenol synthase [EC:5.4.99.8] (A)	Steroid biosynthesis (ko00100)	[I]	Lipid transport and metabolism	Prenyltransferase and squalene oxidase repeat;; Prenyltransferase-like;; Prenyltransferase-like;; Pectic acid lyase	Cycloartenol synthase GN=T4E14.16 OS=Arabidopsis thaliana (Mouse-ear cress) PE=1 SV=2	I	Lipid transport and metabolism	PREDICTED: cycloartenol synthase-like [Glycine max]	ATGTGGAAGCTGAAGTTTTCAAAGAGCAATGAGGATGAGTGGATAATGCAAAGTGTGAATAATCATATTGGAAGACAGTTCTGGGAGTTCGATCCACATCTTGGAACCAAAGAAGAGCGAGCTCAAGTAGAACAAGTTCATAAAGAATTTAACAAGAACCGCTTCAAATATAAGCATAGTTCTGATCTCCTAATGAGACTCCAGTTTGAAAGGGAAAAAGGCTTAAAGACGAAACTAAGTAAGATAGAAATTCAGAGCGAGCAAGATATAAATGAGGAAGTTGTGCGAAACACACTGAAAAGAGCCTTGAGATCTTATTCAGCCCTACAAGCCGATGATGGATTTTGGCCTGCTGACTATGGCGGCCCCTTGTTTCTTCTACCTGGTTTGGTGATTGGA…
Glyma.01G001600.Wm82.a2.v1	4271	Chr01:260174-270019	-	[R]	General function prediction only	Molecular Function: nucleotide binding (GO:0000166);; Biological Process: mRNA splicing, via spliceosome (GO:0000398);; Cellular Component: nucleus (GO:0005634);; Biological Process: rRNA processing (GO:0006364);; Biological Process: RNA processing (GO:0006396);; Biological Process: protein import into nucleus (GO:0006606);; Biological Process: transport (GO:0006810);; Biological Process: respons…	K14554|0|gmx:100795420|WD repeat-containing protein 36-like; K14554 U3 small nucleolar RNA-associated protein 21 (A)	Ribosome biogenesis in eukaryotes (ko03008)	[R]	General function prediction only	Utp21 specific WD40 associated putative domain;; WD domain, G-beta repeat	Katanin p80 WD40 repeat-containing subunit B1 homolog GN=At5g23430 OS=Arabidopsis thaliana (Mouse-ear cress) PE=2 SV=3	R	General function prediction only	PREDICTED: uncharacterized WD repeat-containing protein C1672.07-like [Glycine max]	ATGGGTATATTTGAACCTTATAGAGCAATCGGATGCATCACAAGCAGCGTCCCCTTCTCTGTTCAAAGGCTCGGAACTGAAACTTTCCTTACTGTCAGCGTTGGAAAGGCTTTTCAGATTTTTAACTGTGCAAAGCTCAATTTGGTTCTCGTTGGTCCTCAACTGCCGAAGAAGATTAGTGCTCTTGCTTCTTATCGCGAATACACTTTTGCTGCATATGGAAACAACATTGCTGTTTTCAAGCGTGCACACCAGTTTGCAACTTGGAGCAGCCATAATGCTAAGGTTAAGTTGCTTCTGTTGTTTGGAGATCATATTGTCAGTGTTGATGCTCGCGGAAACATGTTCTTGTGGCCATTTAAGGGAATTGATGAGAACCATGTTCCGTTTGGGCACATC…
Glyma.01G001700.Wm82.a2.v1	1808	Chr01:269071-274134	+	--	--	Molecular Function: protein binding (GO:0005515);; Cellular Component: nucleolus (GO:0005730);; Cellular Component: peroxisome (GO:0005777);; Biological Process: peroxisomal transport (GO:0043574);;	--	--	--	--	--	--	S	Function unknown	PREDICTED: uncharacterized protein LOC100810680 [Glycine max]	ATGGACTCAGACGCTGCTGCTGCGATTGCGATATGGAAAGAAATTGAGGCTTCAGAGAGCTACCTTGTTTGTTCTATGTACGAAGAAGCGGCAGAATTAGCTTCCTCTGTTTTGGAACGCTTGCGTCATGGCCATCATGATATCGATAGAGATATGTTGGAATCAAGTGCTATGGTGCTTCTTCAGGCATTCAACCAACTTCCCACCAAGACACCAGACATTCTTAATCAACTCAAACTACACTTTGTTTCACTCAAAGCTATTCCTACTCTTGTTCTTCTTACTGGAGCTTGTTTTCAAATAGCACAAGGTTCTGAATCTGCACTTGCCTCCGTTCAACAATTTCTCCACGACTTCCTTAATGGATGGTCTCTTGAACATTCACAATATTCTTCTGTC…
Glyma.01G001900.Wm82.a2.v1	3103	Chr01:280963-285491	+	[RTKL]	General function prediction only;; Signal transduction mechanisms;; Transcription;; Replication, recombination and repair	Biological Process: response to molecule of fungal origin (GO:0002238);; Molecular Function: protein kinase activity (GO:0004672);; Molecular Function: protein serine/threonine kinase activity (GO:0004674);; Molecular Function: ubiquitin-protein transferase activity (GO:0004842);; Cellular Component: nucleus (GO:0005634);; Cellular Component: plasma membrane (GO:0005886);; Biological Process: uni…	--	--	--	--	Protein kinase domain;; Protein tyrosine kinase;; Universal stress protein family	Serine/threonine-protein kinase GN=PUB52 OS=Arabidopsis thaliana (Mouse-ear cress) PE=2 SV=1	T	Signal transduction mechanisms	PREDICTED: U-box domain-containing protein 35-like [Glycine max]	ATGTCGAGGGTGAATTCAGAGAAGAAGCTGGGTGCAGGACGTGTGGTGGCTGTGGCAATTGAGAATAACAAGACAAGCCAACATGCTGCCAAATGGGCAGTGGACAATCTTCTTCCCAAAGACCAATGTCTCTTACTAATCCATGTTAGACAAAGACCATCTTCGGTTCCATCGTCGGATCATTTGAGCGAAGCTGTGGGCGACAACGAATCCAAGGAACTTTTTGAATCATTTCGAGTCTTCTGCAATAGAAAAAGTATACAATGCAAAGAAGTGCTGCTGGAGGACACGGATATATCTAAGGCATTAATAGACACCATTTCCACGAATACCATAGAGCTTCTTGTACTTGGGGCGCCGTCAAGGGGTGGCCTTGTTAGAAGATTTAGGACAACTGAT…
Glyma.01G002000.Wm82.a2.v1	914	Chr01:285790-288571	+	--	--	Biological Process: protein targeting to membrane (GO:0006612);; Biological Process: calcium ion transport (GO:0006816);; Biological Process: water transport (GO:0006833);; Biological Process: Golgi organization (GO:0007030);; Biological Process: response to salt stress (GO:0009651);; Biological Process: response to fructose (GO:0009750);; Biological Process: positive regulation of flavonoid bios…	--	--	--	--	Protein of unknown function (DUF581)	--	S	Function unknown	uncharacterized protein LOC100788024 [Glycine max]	ATGGAGAATTCAAATTCTAATTCCAGAAAACCACCAAAGAATTGGAATAGGATGATTTTGGAGAGAGGGGTAGTTGGGTTGGGCATAGTAGCAGCCATGAACTCCACTGATGTTGTTGTCTCCTCTGCTAAAGCTGCTGCTAACTTTCGTGGAACCACAACCTATGACTATGGCATTTTCTATGCTTCCCCTCTCAACAATATTGGAACCCGCTTCCCTCATTTTCTCAATTCCTGCAATCTTTGCGACAAACATCTTCATGGGGTTGACATCTTCATTTACAGAGGCGAGAAAGCGTTTTGTAGTGCAGAATGCCGTGAGACACACATTAGCATTAGCAACGATGATCACCAAGACGTAGTCAAGTGCAGATCTCGTGTTGTAGAGCACAATCCTGTC…
Glyma.01G002100.Wm82.a2.v1	4229	Chr01:291301-297375	-	--	--	Molecular Function: DNA binding (GO:0003677);; Molecular Function: binding (GO:0005488);; Cellular Component: nucleus (GO:0005634);; Biological Process: regulation of transcription, DNA-templated (GO:0006355);; Biological Process: regulation of translation (GO:0006417);; Biological Process: pattern specification process (GO:0007389);; Biological Process: anatomical structure morphogenesis (GO:000…	--	--	--	--	Auxin response factor;; B3 DNA binding domain;; AUX/IAA family	Auxin response factor 19 OS=Oryza sativa subsp. japonica (Rice) PE=2 SV=2	K	Transcription	PREDICTED: auxin response factor 6-like [Glycine max]	ATGAAGAAGAAGAGCAGCATAAAGGCGGAGCTGTGGCACGCTTGTGCGGGGCCTTTGGTTAAGCTTCCTCCCTCCGGCACGCACGTCATCTACTTCCCTCAAGGTCACAGCGAACAAGTCTCTGCTTCTCTCAACAGAGATGTCCACTCTCAAATCCCCAACTATCCCAATCTCCCCTCCAAGCTACTCTGTCTCCTCCACACTCTCACTTTGCATGCTGATCCCCAAACTGATCAAGTCTACGCTCAGATTACTCTTCAACCCCTCCCTTCTTTTGACAAGGATGCTCTCTTGAGATCTGATCTCGCTCTCGAATCCACCAAGCCACCACCTGACTTCTTCTGCAAACAACTCACCGCCAGTGATACTAGCACTCACGGTGGTTTCTCCGTCCCTCGC…
Glyma.01G002200.Wm82.a2.v1	2137	Chr01:303812-308045	-	--	--	Molecular Function: DNA binding (GO:0003677);; Cellular Component: nucleus (GO:0005634);; Molecular Function: zinc ion binding (GO:0008270);; Molecular Function: enzyme binding (GO:0019899);; Molecular Function: cytosine C-5 DNA demethylase activity (GO:0051747);;	--	--	[KB]	Transcription;; Chromatin structure and dynamics	CW-type Zinc Finger;; Methyl-CpG binding domain	Methyl-CpG-binding domain-containing protein 2 GN=MBD2 OS=Arabidopsis thaliana (Mouse-ear cress) PE=1 SV=1	1543	PREDICTED: methyl-CpG-binding domain-containing protein 2-like [Glycine max]	ATGTATCACGGTAAATTTTCCCTTACACCCAAGAATGAAGTCAAGGACTTGACAGGTTCAAGTTTTCCCAGTTACAAACATAGCAGTCAGCTGGATCCCATAGATGTTTCTTCATCTTCAGATGATGAAAATGACCTTCCTAATGATGATGTGTCTAATCAATTAGTCCTTTATGATCCTGTGGCGAATGGAAACAATGCAATTGAACTTGCACCTGATCCTCTCCAGTGTGAACCTCCATTGCTTCCAAGAAGCAAACCTTCACATTCAGTTCCTAGAGCTTTGCCTTCAGTTGGTGTTTTCACTGTTCAATGTGCATCCTGCTTGAAATGGAGGTTGATTCCAACAAAGGAAAAATATGAAGAAATACGTGAACATATCATTGAACAACCTTTTGTT…
Glyma.01G002400.Wm82.a2.v1	919	Chr01:329019-331724	+	--	--	Molecular Function: phospholipase A2 activity (GO:0004623);; Molecular Function: calcium ion binding (GO:0005509);; Cellular Component: extracellular region (GO:0005576);; Cellular Component: mitochondrion (GO:0005739);; Cellular Component: vacuole (GO:0005773);; Cellular Component: endoplasmic reticulum (GO:0005783);; Cellular Component: Golgi apparatus (GO:0005794);; Biological Process: lipid m…	K01047|4.00687e-113|gmx:100797904|phospholipase A2 homolog 3-like; K01047 secretory phospholipase A2 [EC:3.1.1.4] (A)	Glycerophospholipid metabolism (ko00564);; Ether lipid metabolism (ko00565);; Arachidonic acid metabolism (ko00590);; Linoleic acid metabolism (ko00591);; alpha-Linolenic acid metabolism (ko00592)	--	--	--	Phospholipase A2-alpha (Precursor) GN=PLA2-ALPHA OS=Arabidopsis thaliana (Mouse-ear cress) PE=1 SV=1	I	Lipid transport and metabolism	uncharacterized protein LOC100797904 precursor [Glycine max]	ATGGTTCCAACCCCCCAACTCAAGTATGTTCTTCTCCTCTTTTATTGTACTTTTGCCTTTAACTTGTTATCCACTCCTGCCTGTGCCCTCAACATAGGAGCTGAAACCACTGGAGTCGCTGTCTCTGTGAGCAAAGAGTGCAGTAGACAATGCGAGTCAAGTTTCTGCTCAGTTCCTCCATTATTGAGATATGGCAAGTACTGTGGACTTTTGTATAGTGGATGCCCTGGGGAAAGACCTTGTGATGGCCTTGACGCTTGTTGTATGAAGCATGATCAATGTGTGTCAGCCAAAAACAATGACTACCTAAGCCAAGAGTGCAGTCAAACATTCATAAACTGTATGAATAACTTTAAGAACTCGAGGGCTCCTACATTCAAAGGAAACACGTGCGATGCG…
Glyma.01G002600.Wm82.a2.v1	1996	Chr01:335051-337046	+	[R]	General function prediction only	Biological Process: RNA splicing, via endonucleolytic cleavage and ligation (GO:0000394);; Molecular Function: catalytic activity (GO:0003824);; Molecular Function: phosphodiesterase I activity (GO:0004528);; Cellular Component: nucleus (GO:0005634);; Cellular Component: vacuole (GO:0005773);; Biological Process: methionine biosynthetic process (GO:0009086);; Biological Process: nucleotide metabo…	--	--	[R]	General function prediction only	Type I phosphodiesterase / nucleotide pyrophosphatase;; Sulfatase	Leucine-rich repeat extensin-like protein 5 (Precursor) GN=LRX5 OS=Arabidopsis thaliana (Mouse-ear cress) PE=2 SV=2	R	General function prediction only	PREDICTED: ectonucleotide pyrophosphatase/phosphodiesterase family member 3-like [Glycine max]	ATGATGGCAAAAGAATCATCATCAACATCAACATCAACATCAACATCAACCCCTCTCCTCTCCAGCACTAACCCTTCTTCCACCACTTTCACTTCCCGCATTCTCCTCTTGGTCGCCTCCATGTTCCTCCTCGCAGCCTTCGTTCTCGCCCTCTACTTCTCCTCCCCAACGTCGTCGTCGCCGTCGCTGCCTCCGCCACGCGCCAAGCTCCCCCACCCGGTGGTGATCCTCATTTCCTCCGACGGCTTCCGATTCGGGTACCAGTTCAAGACCCCCGCTCCCAACATCCAGCGTCTGATAAAAAACGGCACCGAGGCCGAGACCGGACTCATCCCTGTCTTTCCCACCCTCACCTTCCCCAACCACTACTCCATCGTCACCGGGCTCTACCCTCCCCAC…
Glyma.01G002700.Wm82.a2.v1	1077	Chr01:339803-343224	+	[OC]	Posttranslational modification, protein turnover, chaperones;; Energy production and conversion	Molecular Function: enzyme inhibitor activity (GO:0004857);; Molecular Function: protein binding (GO:0005515);; Cellular Component: mitochondrion (GO:0005739);; Cellular Component: cytosol (GO:0005829);; Biological Process: glycerol ether metabolic process (GO:0006662);; Biological Process: response to oxidative stress (GO:0006979);; Molecular Function: enzyme activator activity (GO:0008047);; Mo…	--	--	[O]	Posttranslational modification, protein turnover, chaperones	Thioredoxin	Thioredoxin-like 2, chloroplastic (Precursor) GN=OSJNBa0017O06.11 OS=Oryza sativa subsp. japonica (Rice) PE=2 SV=1	O	Posttranslational modification, protein turnover, chaperones	PREDICTED: thioredoxin-like 2, chloroplastic-like [Glycine max]	ATGGCATATGTTGATGTTATTCGATTACAATTTCAGTCCTTTTTCTTCTCCCCCTCACCACTTTCTGCTAAGAGGCTATTCTATCCTCTCGCCTATTCTTCTGCCCCAGCGCCACCTGCTACTCTTGCTTTCGCGCCCAGAAAGCAATTGCTTTCTTTTAAGGTATGTGCAACTGTTGCTGAAACTGGTCAGCCAAAATGGTGGGAAAAGAATGCACCAAATATGATTGACATTCACTCCACGCAAGAATTTCTGAGTGCTTTGAGTCAAGCTGGAGATAGACTAGTTATTGTTGAATTTTATGGAACTTGGTGTGCTTCTTGCCGAGCATTATTCCCCAAGCTATGCAGAACAGCTGAAGAACACCCTGAAATTCTTTTCCTCAAAGTAAATTTTGAT…
Glyma.01G002900.Wm82.a2.v1	1679	Chr01:345546-350252	+	--	--	Molecular Function: methyltransferase activity (GO:0008168);; Cellular Component: chloroplast (GO:0009507);; Biological Process: methylation (GO:0032259);;	--	--	--	--	Methyltransferase domain;; ubiE/COQ5 methyltransferase family	--	R	General function prediction only	PREDICTED: uncharacterized protein LOC100786557 [Glycine max]	ATGACCAATTTTGTTGGACTAAGGTTGCATACGAGGTTGTCATTGCCATTGCCATTGCCAGTGTTGGGTGGTGCTTCTCACTCTTGTTCTGCCACTGCCACTACTCTGTCAAGAGCAGTAATAAGGAAGTGGAATTGGGGAATTAAGGGTCCTCGTCGTATGATAAAGGGTGGTCCCTCTGTGGATGAGATACTGAAGAATGTCGAATGGCCCGAGCAGTTCCCCTTCAAGGAGGAGGAATTCCAGCGCTTTGATGAGACACCAGATTCCTTGTTCTATGAAGCACCTCGATTTGTGACGCACATTGATGATCCTGCAATTGCTGCTCTGACTAAGTATTACTCCAAAGTTTTCCCACCCAGCAACACTCCTGGAGTAAGCATCTTGGATATGTGTAGC…
Glyma.01G003000.Wm82.a2.v1	1269	Chr01:363183-365184	-	--	--	Molecular Function: DNA binding (GO:0003677);; Molecular Function: chromatin binding (GO:0003682);; Molecular Function: zinc ion binding (GO:0008270);; Biological Process: flower development (GO:0009908);; Cellular Component: intracellular part (GO:0044424);; Biological Process: determination of dorsal/ventral asymmetry (GO:0048262);;	--	--	--	--	Myb-like DNA-binding domain	Transcription factor MYB1R1 OS=Solanum tuberosum (Potato) PE=2 SV=1	K	Transcription	MYB transcription factor MYB129 [Glycine max]	ATGGGGAGAAAGTGCTCACATTGTGGAAACATAGGTCATAATTCCAGGACCTGTGCATCTTTCAGAGCAACTAATTTTGTAGGAGTTCGTCTTTTTGGGGTTCAACTAGCTGACATATCATCAACCTCTTCTAATTCTCTTTCCATGAAGAAAAGCTTTAGCATGGATTCCTTTCCCTCTTCATCCTCTCCATCTTCCTCCTTTTCTTCCTCAAGAACCTCTATTGGCTATCTATCAGATTCAGATGGCCTCATTGTTGGAGCACAAGAGATTAGGAAGAAAGGAGTACCATGGACAGAAGAAGAGCACCGAACGTTCCTTGTTGGACTTGAGAAGCTGGGAAAAGGTGATTGGAGGGGTATCTCTAGAAACTATGTGACTTCAAGAACCCCAACCCAA…
Glyma.01G003100.Wm82.a2.v1	1066	Chr01:369821-372222	+	--	--	Cellular Component: nucleus (GO:0005634);;	--	--	--	--	--	--	S	Function unknown	unknown [Glycine max]	ATGGCGGAAGAACCGAAAGTTCCACCACCTTCCAATCCTACGTTGTCGTTTGATCCTAGTCGAACGGTTGGTATTATCAAGAGGAAGGCCTTGATCAAAGACTTAGCTGCGGTATACCATGCCGAATGCCTTGCATACTGTCAAGAGCTTTTGGAACTTCAAACTAAATGGGAAGAGGTTTTCAGGTGGTTGATGCATAACTCATTTAGAGAGCAAAATATGCACCGTCAGAGGATACCTTTTGCTTGCTGCTGGTGTAGCTGA
Glyma.01G003200.Wm82.a2.v1	2803	Chr01:370074-375714	-	[M]	Cell wall/membrane/envelope biogenesis	Cellular Component: mitochondrion (GO:0005739);; Molecular Function: acyl-[acyl-carrier-protein]-UDP-N-acetylglucosamine O-acyltransferase activity (GO:0008780);; Biological Process: dolichol biosynthetic process (GO:0019408);; Biological Process: lipid X metabolic process (GO:2001289);;	K00677|1.2534e-111|gmx:100798746|probable acyl-[acyl-carrier-protein]--UDP-N-acetylglucosamine O-acyltransferase, mitochondrial-like; K00677 UDP-N-acetylglucosamine acyltransferase [EC:2.3.1.129] (A)	--	--	--	Udp N-acetylglucosamine O-acyltransferase; Domain 2;; Bacterial transferase hexapeptide (six repeats)	Probable acyl-[acyl-carrier-protein]--UDP-N-acetylglucosamine O-acyltransferase, mitochondrial (Precursor) GN=LPXA OS=Arabidopsis thaliana (Mouse-ear cress) PE=1 SV=1	M	Cell wall/membrane/envelope biogenesis	PREDICTED: LOW QUALITY PROTEIN: acyl-[acyl-carrier-protein]--UDP-N-acetylglucosamine O-acyltransferase-like [Glycine max]	ATGAAATACAAGCCAGAGGATGAATGTTACCTGGAAGTTGGACATAATAATGATATTAGGGAACATTCTTCAATCCACCGATCTTCAAAATCAACCGATAGGACAGTTATTGGTAATGCCAATTTTATAATGGGATCTTGTCATATTACCCATGATTGCAAGATTGGTAACAACAATATTCTTGCCAACAATACTCTTCTAGCTGGGCATGTTGAAGTGGAAGACTACGTTCACACTGCAGGTGTGACTGTTGTTCACCAATTCTGTCATCTTGGCTCTTTCTCTTTTCTTGGTGGTGGTTCCCTGGTTTCACAATATGTCCCAAAGTACATGATGGCAGCCGGAGAAAGAGCTGAGCTTCGTGGTCTAAATTTAGTCGGCCTTACTCGATGTGGATTC…
Glyma.01G003400.Wm82.a2.v1	1787	Chr01:379878-381664	+	--	--	Biological Process: mitochondrial RNA processing (GO:0000963);; Cellular Component: mitochondrion (GO:0005739);; Cellular Component: chloroplast (GO:0009507);; Biological Process: cytidine to uridine editing (GO:0016554);; Biological Process: mitochondrial mRNA modification (GO:0080156);;	--	--	[R]	General function prediction only	DYW family of nucleic acid deaminases;; PPR repeat;; PPR repeat family;; Pentatricopeptide repeat domain;; PPR repeat	Pentatricopeptide repeat-containing protein At2g15690 GN=PCMP-H66 OS=Arabidopsis thaliana (Mouse-ear cress) PE=2 SV=2	S	Function unknown	PREDICTED: pentatricopeptide repeat-containing protein At2g15690-like [Glycine max]	ATGGAACTCAAACTCCACACATCAATGGCTTCCATTCCACGCGCAGTCTTCACCCATTCCTCTTCATCCATTCCTTTCTGCGCCTACGCGGTCCCCAATGCGAGCAGGCGCCGAAACGGCACCAACAACAGTCGTTCCACTCACAAAATCCCTCCTTTGTGTAAGGGGAACCTTCCCAATGAACAGAAATTGCAGCTCGACCATCAAAACCAAAACGCCCCATTACCCTTGAATGTGGACTTGGTGTCCCTGTGTGAAGAGGGTAACCTTGATCAAGTATTGGAACTCATGGGTCAAGGTGCTGTTGCTGATTATCGCGTTTATCTCGCGCTCTTGAATTTGTGTGAGCATACAAGGTCGCTTGAATCGGGCAAAAGGGTCCATGAATTCCTGAGAAGA…
Glyma.01G003600.Wm82.a2.v1	2128	Chr01:387719-390823	-	--	--	Biological Process: transport (GO:0006810);; Cellular Component: membrane (GO:0016020);; Biological Process: single-organism cellular process (GO:0044763);;	--	--	--	--	--	--	S	Function unknown	PREDICTED: uncharacterized protein LOC100790501 [Glycine max]	ATGGAGATCACCGGCTTGGTCCCTCTCGTGGGTGAGAACTACGCCCTCAAGCTGAAAAATTCCATGCAAGACCTTTTGGCCGAGATTCCTAAAGAATCCCCAAATTTTTCTCCTTTCGTCGATGCGTTTTACGAATTGATGCAAGCGAAGGTTGATTCATCCTTTGAGGTGATATGGGTCTACGCTGCAATTAACTTTCGTGGTCGTAACTCGGAGAAAGGTGATGCCTTGGATCGAATATTGGCCGCAAAAGACTTGTTTAAGTTGCTATCTGCGTGTTCGGCCTCTATTTGTGCTTCGAAGAGCATCGCTTTGCTGGCTCCTGTTGTTTTCGCGATGCACGGAGTGATTGTGGAGCTGTTTGGGAGGGAATTGATATTGAAGAGAGAGAAGAAAGCA…
Glyma.01G003700.Wm82.a2.v1	1357	Chr01:391477-397241	+	--	--	Cellular Component: endoplasmic reticulum (GO:0005783);; Cellular Component: plasma membrane (GO:0005886);; Biological Process: protein folding (GO:0006457);; Biological Process: response to heat (GO:0009408);; Biological Process: systemic acquired resistance (GO:0009627);; Biological Process: response to high light intensity (GO:0009644);; Biological Process: response to endoplasmic reticulum st…	--	--	--	--	TLR4 regulator and MIR-interacting MSAP	--	R	General function prediction only	PREDICTED: uncharacterized protein LOC100778421 [Glycine max]	ATGAAGATGAAGGGGGTGTTGTGGGTTGTAGTTGTATCAGTGGTGGTTGCAGCATGGATTCCCCTTTCACACTGTTCAAAGAAACCGGTGGGGGTGGCTAGAAAGGAGGACATTCCGTACATCAAGTGTCAAGTGTGTGAGAAGCTCGCTAAAGAGTTGTATCAGCAGGTTCAAAACAAGCAAGCTGAGATCGCTCCCAAAAAGATCTCGGAGTACCAAATCATTGAGATAGCGGAGAATGTTTGTAATCTGAAAAAGGTAGAAGCGGATTGGATATTGCGCATAGATATTGTGGAGAAAGAAGATAGGCTGGAGCTGGTGGAACAAGACTCTGAAGGACAATGTAATTCTGAATGCAAGACAATTGAGCGAGCCTGTCAAGAGGTCATAGGATATTCT…
Glyma.01G003800.Wm82.a2.v1	1581	Chr01:397272-400412	-	[QR]	Secondary metabolites biosynthesis, transport and catabolism;; General function prediction only	Molecular Function: protein binding (GO:0005515);; Cellular Component: nucleus (GO:0005634);; Cellular Component: nucleolus (GO:0005730);; Cellular Component: cytoplasm (GO:0005737);; Cellular Component: cytosol (GO:0005829);; Biological Process: nucleocytoplasmic transport (GO:0006913);; Molecular Function: histone-arginine N-methyltransferase activity (GO:0008469);; Biological Process: regulati…	K11434|0|gmx:100795951|probable protein arginine N-methyltransferase 1-like; K11434 protein arginine N-methyltransferase 1 [EC:2.1.1.-] (A)	--	[OKT]	Posttranslational modification, protein turnover, chaperones;; Transcription;; Signal transduction mechanisms	Methyltransferase domain;; Methyltransferase domain;; Ribosomal protein L11 methyltransferase (PrmA);; PRMT5 arginine-N-methyltransferase;; Methyltransferase domain;; Methyltransferase small domain;; Methyltransferase domain	Probable protein arginine N-methyltransferase 1 OS=Oryza sativa subsp. japonica (Rice) PE=2 SV=1	2031	uncharacterized protein LOC100795951 [Glycine max]	ATGGGTCAGCGAAAGAACGACAACAACATCAATCAGTGCTCCTCAAGCAAGGAAGACGCTGACATGAATAACAACCACCTTCGCTTTGAAGAGGCTGTCGACGAGAGTTCCAACCTCGACCAATCCATGTGCGACATCGAAGAATCCGATGATAAAACCAGCGCCGACTATTACTTCGATTCCTACTCTCATTTTGGAATTCACGAAGAGATGTTGAAGGACACTGTGAGAACCAAGACATATCAAAATGTTATTTATCAGAACAAGTTTTTATTCAAGAATAAAGTAGTTCTTGATGTTGGTGCTGGGACTGGGATTTTATCACTATTTTGTGCCAAAGCAGGGGCAGAACACGTCTATGCGGTTGAGTGCTCCCACATGGCTGACATGGCAAAGGAG…
Glyma.01G003900.Wm82.a2.v1	1526	Chr01:411125-413137	+	[E]	Amino acid transport and metabolism	Cellular Component: cytoplasm (GO:0005737);; Biological Process: regulation of translation (GO:0006417);; Biological Process: amino acid transport (GO:0006865);; Biological Process: ethylene biosynthetic process (GO:0009693);; Biological Process: response to auxin (GO:0009733);; Biological Process: response to cytokinin (GO:0009735);; Biological Process: response to chitin (GO:0010200);; Molecula…	K01762|0|gmx:100791024|1-aminocyclopropane-1-carboxylate synthase 7-like; K01762 1-aminocyclopropane-1-carboxylate synthase [EC:4.4.1.14] (A)	Cysteine and methionine metabolism (ko00270)	[T]	Signal transduction mechanisms	Aminotransferase class I and II;; Beta-eliminating lyase	1-aminocyclopropane-1-carboxylate synthase 7 GN=ACS7 OS=Arabidopsis thaliana (Mouse-ear cress) PE=1 SV=1	E	Amino acid transport and metabolism	PREDICTED: 1-aminocyclopropane-1-carboxylate synthase 7-like [Glycine max]	ATGGGTATTGAGATGGAGCAACCCTGTGTGGAGCTTTCAAAAGTTGCAGTTTCTGAAACTCACGGGGAAGATTCCCCTTATTTTGCTGGGTGGAAAGCCTATGATGAGAACCCCTATGCTGAATTAACCAATCCCTCAGGAGTTATTCAAATGGGGTTGGCAGAAAATCAAGTTTCGTTTGATTTGCTTGAAAAGTACTTGGAAGAGCATTCAGAAGCTTCCACATGGGGAAAAGGAGCTCCTGGCTTCAGAGAGAATGCTTTGTTTCAAGACTATCATGGGCTTAAAACCTTCAGAACAGCAATGGCAAGCTTCATGGAACAAGTGAGAGGTGGGAGAGCAAAATTTGACCCTCAAAGAGTAGTACTCACTGCTGGTGCAACTGCAGCCAACGAACTC…
Glyma.01G004000.Wm82.a2.v1	789	Chr01:415193-417507	+	--	--	Molecular Function: phospholipase A2 activity (GO:0004623);; Cellular Component: vacuole (GO:0005773);; Cellular Component: endoplasmic reticulum (GO:0005783);; Cellular Component: Golgi apparatus (GO:0005794);; Biological Process: lipid metabolic process (GO:0006629);; Biological Process: phospholipid metabolic process (GO:0006644);; Biological Process: response to light stimulus (GO:0009416);; …	--	--	--	--	--	Probable phospholipase A2 homolog 1 (Precursor) OS=Oryza sativa subsp. japonica (Rice) PE=2 SV=1	R	General function prediction only	uncharacterized protein LOC100527431 precursor [Glycine max]	ATGTCACGCGCCGCTGCTTCATTCGGAATTCTCCTCTGTCTGTTCCTTGCCGCCGCCGCCGTCGTCAACTGCTCCGATCAGGCAAACTGCAGCACCACATGCATTGCGGAGCAGTGCGACACTGTTGGAATCAAATATGGCAAGTATTGCGGGGTGGGGTACTGGGGTTGTGCTGGCGAGAAACCATGCGATGATCTTGATGCTTGCTGCATGGCCCATGACGACTGCGTTGACAAATTCGGAATGACTCATGTGAAATGTCATAAGAAATTAAAGAATTGCCTAACCAGGGAACTGAAATCTGGTAAGGTTGGATTTTCCAAGGAGTGTCCCTACAGCAGAGCTGCACCTACGATGATAAGAGGCATGGACTTGGCCATCTTGCTAAGCCAATTGGGT…
Glyma.01G004100.Wm82.a2.v1	3844	Chr01:418636-423836	+	--	--	--	--	--	[Z]	Cytoskeleton	Regulator of Vps4 activity in the MVB pathway	--	Z	Cytoskeleton	PREDICTED: uncharacterized protein LOC100791547 [Glycine max]	ATGTTGCATAGAAGCTTCAAGCCCGCAAAGTGCAAAACGACATTGAAGCTCGCCGTTTCACGCATAAAGCTTTTGAAGAACAAGAGAGAAGCCCAAATAAAGCAACTCAAGAGAGAGTTGGCTCAATTGCTTGAGTCTGGTCAGGACCGAACTGCTAGAATCCGGGTTGAACATGTTGTCAGAGAAGAGAAAACGATGGCAGCTTATGATCTTGTTGAGATATACTGTGAACTTATCGCCGCACGCTTGCCCATGATCGAATCACAAAAAAACTGCCCCATTGACTTGAAGGAAGCAGTTTCAAGTGTAATATTTGCATCTCCGAGATGTTCAGACCTACCAGAGCTCATGGATGTGAAGAAGCAAATCACATCTAAGTATGGAAAAGAATTTGTCTCA…
Glyma.01G004200.Wm82.a2.v1	1283	Chr01:425398-427714	+	[R]	General function prediction only	Cellular Component: nucleus (GO:0005634);; Cellular Component: cytosol (GO:0005829);; Biological Process: polyamine catabolic process (GO:0006598);; Biological Process: response to wounding (GO:0009611);; Biological Process: coumarin biosynthetic process (GO:0009805);; Biological Process: positive regulation of flavonoid biosynthetic process (GO:0009963);; Biological Process: cysteine biosyntheti…	K00588|2.2119e-166|gmx:100800911|probable caffeoyl-CoA O-methyltransferase At4g26220-like; K00588 caffeoyl-CoA O-methyltransferase [EC:2.1.1.104] (A)	Phenylalanine metabolism (ko00360);; Phenylpropanoid biosynthesis (ko00940);; Flavonoid biosynthesis (ko00941);; Stilbenoid, diarylheptanoid and gingerol biosynthesis (ko00945)	[Q]	Secondary metabolites biosynthesis, transport and catabolism	O-methyltransferase;; Methyltransferase domain;; Methyltransferase domain	Probable caffeoyl-CoA O-methyltransferase At4g26220 GN=At4g26220 OS=Arabidopsis thaliana (Mouse-ear cress) PE=2 SV=1	R	General function prediction only	PREDICTED: probable caffeoyl-CoA O-methyltransferase At4g26220-like isoform 1 [Glycine max]	ATGGAAAACATCAAAGATCCATCAATTTACCGCAATCCAGTCATATTGCAGAGCGAGGACTTAACCAAGTATATTCTGGAAACTGCTGTTTACCCTAGAGAACCTGCGCCTCTAAAAGAGCTGAGGGAAGCCACTAATAATCACCCTTGGGGCTTCATTGCTACTTTACCTGAAGCGGGTCAGCTAATGACCTTACTTTTGAAGCTGTTGAATCCCAAAAAGACCATTGAAGTGGGAGTGTTTACTGGTTATTCCCTTCTCCTCACCGCACTCAACATTCCTCATGATGGAAAGATTACAGCCATAGATATTAACAGGAAAACTTATGAGGTTGGTTTACCAGTCATCAAAAAGGCTGGAGTTGAGCACAAGATTGATTTCATAGAGTCTCCAGCTCTA…
Glyma.01G004300.Wm82.a2.v1	753	Chr01:429326-430538	+	[J]	Translation, ribosomal structure and biogenesis	Molecular Function: structural constituent of ribosome (GO:0003735);; Cellular Component: ribosome (GO:0005840);; Cellular Component: plasma membrane (GO:0005886);; Biological Process: translation (GO:0006412);; Cellular Component: chloroplast (GO:0009507);; Cellular Component: cytosolic large ribosomal subunit (GO:0022625);; Biological Process: ribosome biogenesis (GO:0042254);;	K02910|4.51222e-67|gmx:100305583|uncharacterized LOC100305583; K02910 large subunit ribosomal protein L31e (A)	Ribosome (ko03010)	[J]	Translation, ribosomal structure and biogenesis	Ribosomal protein L31e	60S ribosomal protein L31 GN=RPL31 OS=Nicotiana glutinosa (Tobacco) PE=1 SV=1	J	Translation, ribosomal structure and biogenesis	uncharacterized protein LOC100305583 [Glycine max]	ATGGTGGAGAAGGCGAAGGGTAGAAAGGAGGAGGTGGTTACACGTGAGTACACCATTAACCTCCACAAGCGCCTCCATGGCTGCACATTTAAGAAGAAAGCTCCTAAAGCTATTAAGGAGATAAGGAAATTTGCCCAAAAGGCCATGGGGACCAATGATGTGAGGGTGGATGTGAAGTTGAACAAGTTTGTCTGGAGCCAGGGAATCAGGAGTGTTCCAAGGAGGATTAGAGTAAGAATTGCTCGCAAGAGAAATGATGATGAAGATGCCAAGGAAGAGCTGTACTCTCTTGTTACCGTTGTTGAGATCCCTAAGGACGAGCTCAAAGGGTTAGGCACTAAGGTTATTGATGACGAGGATTGA
Glyma.01G004400.Wm82.a2.v1	1689	Chr01:431039-432924	-	--	--	Biological Process: mRNA processing (GO:0006397);; Biological Process: xylem and phloem pattern formation (GO:0010051);; Biological Process: regulation of gene expression (GO:0010468);; Biological Process: mRNA modification (GO:0016556);; Cellular Component: intracellular membrane-bounded organelle (GO:0043231);; Biological Process: macromolecule modification (GO:0043412);; Cellular Component: cy…	--	--	[R]	General function prediction only	PPR repeat family;; PPR repeat;; Pentatricopeptide repeat domain;; PPR repeat;; DYW family of nucleic acid deaminases	Pentatricopeptide repeat-containing protein At3g14330 GN=PCMP-H57 OS=Arabidopsis thaliana (Mouse-ear cress) PE=2 SV=2	R	General function prediction only	PREDICTED: pentatricopeptide repeat-containing protein At3g14330-like [Glycine max]	ATGCTCCCCGCCATTTCTCTTCCAACCAACATAACCGTCAAAACGAACATAACAGCCACTTCCACACCCAGAACCACAAATACACACAAACTCAAAACAACCCTAAAATCTCTCTGCAAATGGGGAAATTTGGACGAAGCTCTTCGCCTAATCGAATCATCGAAGCCCACACCCATTGAAGAAGAAGAAAGCATCTCTCTCCTCCTCCACGCGTGCATCTCCAGAAGGTCCTTGGAACATGGCCGAAAACTCCACTTGCACTTGCTTCGTTCTCAAAACAGAGTCTTGGAGAACCCCACTTTAAAGGCCAAGCTCATCACGCTGTATTCCGTTTGTGGCAGAGTCAACGAGGCTCGTCGCGTGTTCCGAACTGGCGATGAGAACATCCCAGAAGAACCT…
Glyma.01G004500.Wm82.a2.v1	1668	Chr01:434313-455254	+	--	--	Cellular Component: ESCRT III complex (GO:0000815);; Molecular Function: protein binding (GO:0005515);; Cellular Component: plasma membrane (GO:0005886);; Biological Process: protein transport (GO:0015031);; Biological Process: vesicle-mediated transport (GO:0016192);;	K12194|2.61376e-81|pvu:PHAVU_004G173000g|hypothetical protein; K12194 charged multivesicular body protein 4 (A)	Endocytosis (ko04144)	[U]	Intracellular trafficking, secretion, and vesicular transport	Snf7	Vacuolar protein sorting-associated protein 32 homolog 2 GN=F19B15.190 OS=Arabidopsis thaliana (Mouse-ear cress) PE=1 SV=1	U	Intracellular trafficking, secretion, and vesicular transport	PREDICTED: vacuolar protein sorting-associated protein 32 homolog 2-like [Glycine max]	ATGTTTAGCCGGATGTTCGGTAAACCTAAACAGGAAACCAATGCTGTTGCCACTTTGGACAAGCTAAACGAGACACTTGAAATGCTGGAGAAAAAGGAGAAAGTGCTCCTTAAAAAGGTGGCAGCAGAAGTTGAAAAGGCCAAAGAATTCACAAGGGGGAAGAACAAAAGGGCGGCAATACAATGTCTGAAGAGGAAGAGGTTATATGAACAGCAAATAGAGCAGCTTGGAAATTTCCAGTTGCGTATTCATGACCAGATGATAATGTTGGAAGGTGCTAAAGCCACCACAGAAACGGTAGACGCGTTAAGAACTGGAGCAGCTGCTATGAAGGCTATGCAAAAAGCAACGAATATTGATGATGTTGACAAGACTATGGATGAGATCAATGAACAGACT…
Glyma.01G004600.Wm82.a2.v1	1331	Chr01:438251-439806	-	--	--	Cellular Component: plasma membrane (GO:0005886);; Biological Process: tryptophan catabolic process (GO:0006569);; Biological Process: iron ion transport (GO:0006826);; Biological Process: response to mechanical stimulus (GO:0009612);; Biological Process: indoleacetic acid biosynthetic process (GO:0009684);; Biological Process: trichoblast differentiation (GO:0010054);; Biological Process: cellul…	--	--	--	--	Protein of unknown function (DUF1070)	Arabinogalactan peptide 20 (Precursor) GN=AGP20 OS=Arabidopsis thaliana (Mouse-ear cress) PE=3 SV=1	R	General function prediction only	PREDICTED: arabinogalactan peptide 20 [Glycine max]	ATGGAAGTGTTGAGAGTTCAGGTTTTTGTTATGTCCATTGTGGCTCTTGCTTTGGCTTATGTGGCACCTTCCATCAATGCTCAGGTCCTTCCTCCTGCCCCTGCCCCTGCACCCACAAGTGATGGGATATCAGTTGACCAAGGAATTGCCTATGTGCTAATGCTGCTGGCTCTGGTCCTTACTTACATCATTCACTAA
Glyma.01G004700.Wm82.a2.v1	1279	Chr01:441820-445055	-	[DR]	Cell cycle control, cell division, chromosome partitioning;; General function prediction only	Biological Process: mitotic cell cycle (GO:0000278);; Biological Process: double-strand break repair via homologous recombination (GO:0000724);; Molecular Function: protein binding (GO:0005515);; Cellular Component: nucleus (GO:0005634);; Biological Process: DNA-dependent DNA replication (GO:0006261);; Biological Process: regulation of DNA replication (GO:0006275);; Biological Process: DNA methyl…	--	--	[DR]	Cell cycle control, cell division, chromosome partitioning;; General function prediction only	Mnd1 family	Meiotic nuclear division protein 1 homolog GN=MND1 OS=Arabidopsis thaliana (Mouse-ear cress) PE=1 SV=1	D	Cell cycle control, cell division, chromosome partitioning	PREDICTED: meiotic nuclear division protein 1 homolog [Glycine max]	ATGTCAAAGAAAAGGGGCCTCTCATTGGAAGAGAAGCGCGAGAAGATGCTTCAAATCTTTTACGAGTCGCAAGACTTCTACCTGCTTAAGGAGCTCGAGAAGATGGGTCCCAGGAAGGGTGTCATTTCTCAGTCTGTGAAAGATGTGGTCCAAAGTTTAGTGGATGATGACCTTGTTTCCAAAGATAAAATAGGAACTTCTGTGTACTTTTGGAGTCTACCTAGCTGTGCTGGTAATCAGCTTAGGAATGTGTCCCGCAAACTTGATTCTGATCTAGAAAGCAGTAAGAAGCGGCATGCCCAACTTGTTGATCAATGTGAGGAGCTAAAGAAGGGGCGAGAGGAATCTGATGAAAGAGTGGAGGCCATTGCAGATCTAAAAGCCATTGAGCAAAAGCAT…
Glyma.01G004800.Wm82.a2.v1	3252	Chr01:446825-452825	+	[RTKL]	General function prediction only;; Signal transduction mechanisms;; Transcription;; Replication, recombination and repair	Biological Process: MAPK cascade (GO:0000165);; Molecular Function: protein serine/threonine kinase activity (GO:0004674);; Molecular Function: ATP binding (GO:0005524);; Biological Process: protein phosphorylation (GO:0006468);; Biological Process: protein targeting to membrane (GO:0006612);; Biological Process: oligopeptide transport (GO:0006857);; Biological Process: amino acid transport (GO:0…	--	--	--	--	Carbohydrate-binding protein of the ER;; Protein tyrosine kinase;; Protein kinase domain;; Leucine rich repeat	Probable LRR receptor-like serine/threonine-protein kinase At4g29180 (Precursor) GN=At4g29180 OS=Arabidopsis thaliana (Mouse-ear cress) PE=2 SV=2	T	Signal transduction mechanisms	PREDICTED: probable LRR receptor-like serine/threonine-protein kinase At4g29180-like [Glycine max]	ATGCCAAGTTCGATCGGGTGCATACTGTTGCTGACACTTTGTGACCTTGTCCTCGTAGCTTTAGTTCATGCACAGCAACAAATAGGCTTCATAAGCATTGATTGCGGGGGTACTCCAACCAATAATGAGTACACAGATGAAATAACTAACATAAGGTACACCACTGATGGAGCCTATATACAAACTGGGGTTAATAAGAACATTTCCTCCGAGTATGCATACCCTAAGAATCCTAATCTGCCACTTCTACTCTCAGATCTCAGAAGCTTTCCTCTGGGAGAAAGGAACTGTTATAGGTTAGTAGCTGGAAAAAGAGGCGAGTTACATTTGATAAGGGCTTCCTTCTTGTATGGAAACTATGATGGAGAAAACAAGCCACCAGAGTTTGATCTCTATGTT…
Glyma.01G004900.Wm82.a2.v1	1047	Chr01:457480-459200	-	[KAD]	Transcription;; RNA processing and modification;; Cell cycle control, cell division, chromosome partitioning	Molecular Function: DNA binding (GO:0003677);; Molecular Function: chromatin binding (GO:0003682);; Molecular Function: sequence-specific DNA binding transcription factor activity (GO:0003700);; Molecular Function: protein binding (GO:0005515);; Cellular Component: nucleus (GO:0005634);; Biological Process: polyamine catabolic process (GO:0006598);; Biological Process: oligopeptide transport (GO:…	K09422|1.1793e-177|gmx:778160|transcription factor MYBJ6; K09422 myb proto-oncogene protein, plant (A)	--	[K]	Transcription	Myb-like DNA-binding domain;; Myb-like DNA-binding domain	Transcription factor RAX3 GN=T16K5.40 OS=Arabidopsis thaliana (Mouse-ear cress) PE=2 SV=1	K	Transcription	transcription factor MYBJ6 [Glycine max]	ATGGGAAGGGCTCCATGTTGTGACAAATCCAATGTGAAAAGAGGGCCTTGGTCTCCTGATGAAGATGCCACCCTCAAAAACTACCTTGAGAAACATGGCACAGGTGGTAACTGGATAGCTCTCCCCAAAAAAGCAGGCCTTAAGCGTTGTGGGAAGAGCTGTCGTCTAAGATGGCTAAACTATCTCAGGCCTCATATTAAGCTTGGAGGTTTCACTGAAGAGGAAGACAAAATTATCTGCACCCTTTATGACACCATCGGAAGCAGGTGGTCCTTTATAGCAGCTCAACTTCCCGGGAGAACAGACAATGATGTGAAAAATCACTGGAACACCAAGCTAAAGAAAAAGTTCTTGGCAGGAAACACAAGTAGTACTGCTGCCACGACAAGCAACAACAAT…
Glyma.01G005000.Wm82.a2.v1	2041	Chr01:464509-466549	-	--	--	Biological Process: respiratory burst involved in defense response (GO:0002679);; Molecular Function: DNA binding (GO:0003677);; Molecular Function: RNA binding (GO:0003723);; Cellular Component: nucleus (GO:0005634);; Cellular Component: cytoplasm (GO:0005737);; Cellular Component: plasma membrane (GO:0005886);; Biological Process: regulation of transcription, DNA-templated (GO:0006355);; Biolog…	--	--	[R]	General function prediction only	Zinc finger C-x8-C-x5-C-x3-H type (and similar)	Zinc finger CCCH domain-containing protein 20 GN=At2g19810 OS=Arabidopsis thaliana (Mouse-ear cress) PE=2 SV=1	R	General function prediction only	PREDICTED: zinc finger CCCH domain-containing protein 20-like [Glycine max]	ATGATGCTCGGAGAACACCATCGCGGGAATCCGACGGTCCTCGTGCCACCGTGGCCAGCCCACGACGATCCGACGGCTGAGATGTACTCCGCGTTCTTAACAAACGACGTCAATGCTGGTGAGTACTCTCCGTACCATCTTCAAGAAGCACTAACGGCGCTGCAGCGTTTTCTGCCGTCAAACGAAACGGACGCAGACTCGGACTCCTCGGAGGCGGCTCAGCCCGACGCGGCGGTGGACGCGTACACGTGCGACCATTTCCGCATGTACGAGTTCAAGGTCCGTCGATGCGCACGTGGCAGGTCACACGACTGGACGGAGTGTCCGTACGCGCATCCCGGCGAGAAGGCCCGCCGCCGTGACCCGCGGAGGTTCCACTACTCTGGCGTGGCGTGCCCG…
Glyma.01G005100.Wm82.a2.v1	1862	Chr01:505665-508556	+	--	--	Molecular Function: iron ion binding (GO:0005506);; Cellular Component: cytoplasm (GO:0005737);; Biological Process: syncytium formation (GO:0006949);; Biological Process: inositol catabolic process (GO:0019310);; Biological Process: L-ascorbic acid biosynthetic process (GO:0019853);; Molecular Function: inositol oxygenase activity (GO:0050113);; Biological Process: oxidation-reduction process (G…	K00469|0|gmx:100794523|inositol oxygenase 2-like; K00469 inositol oxygenase [EC:1.13.99.1] (A)	Ascorbate and aldarate metabolism (ko00053);; Inositol phosphate metabolism (ko00562)	[R]	General function prediction only	Family of unknown function (DUF706)	Inositol oxygenase 2 GN=MIOX2 OS=Arabidopsis thaliana (Mouse-ear cress) PE=2 SV=2	R	General function prediction only	uncharacterized protein LOC100794523 [Glycine max]	ATGGTCGTTCTCATCGAGCAATCAGAGCTAACAAGACCGCAAGCTGAGGAGAACAATGATGATTTGGTATTGGATGGTGGTTTTTCCTTGCTCAAATCACCTTCACATGTTGGATTTACAGTCCCTGATATCAATTCATATGGTCACTCCTTCAGAAATTATTATGATGAAAGCGAAAGGAATAAGTCTGTGGAGGAACTTTACCGACAACAACACACGAATCAAACATATGAATTTGCTAAGAAGATGAGAGAGGAATATGGGAAACTGAATAAAGTAGAAGTGGGTATATGGGAATGTTGTGAGATGCTTGATAAAATTGTGGATGCAAGTGATCCTGATTTAGAAGAATCTCAAATTCAGCATGCATTGCAGACAGCTGAAGCTGCTAGAAATGAC…
Glyma.01G005200.Wm82.a2.v1	3272	Chr01:512341-517668	+	[E]	Amino acid transport and metabolism	Biological Process: response to hypoxia (GO:0001666);; Molecular Function: gamma-glutamyltransferase activity (GO:0003840);; Molecular Function: L-alanine:2-oxoglutarate aminotransferase activity (GO:0004021);; Cellular Component: nucleus (GO:0005634);; Cellular Component: vacuole (GO:0005773);; Cellular Component: peroxisome (GO:0005777);; Cellular Component: cytosol (GO:0005829);; Cellular Comp…	K18592|0|gmx:100810474|gamma-glutamyltranspeptidase 3-like; K18592 gamma-glutamyltranspeptidase / glutathione hydrolase / leukotriene-C4 hydrolase [EC:2.3.2.2 3.4.19.13 3.4.19.14] (A)	Taurine and hypotaurine metabolism (ko00430);; Cyanoamino acid metabolism (ko00460);; Glutathione metabolism (ko00480);; Arachidonic acid metabolism (ko00590)	[E]	Amino acid transport and metabolism	Gamma-glutamyltranspeptidase	Gamma-glutamyltranspeptidase 3 GN=F17A13.30 OS=Arabidopsis thaliana (Mouse-ear cress) PE=2 SV=1	E	Amino acid transport and metabolism	PREDICTED: gamma-glutamyltranspeptidase 1-like [Glycine max]	ATGTGGAGCCCTCAAAACAACATCATGGATTCTCCTTTGTTGTCACAAAACCATGTTTTGCCCAACAAACACACATGGAAAATGATCCTTTGTGCTATCGTGGCTATCACAATTGTTGGACTAGTAGTCAGAGGCAACACTAGCTATGGAATACTGTCCAGAGCAGAAAAATATAATGATGGAATCGCAACCAATCAGGGAGATATTGTTGAATCAGAGGTGGGAGTTGTTGCAACTGATGATTCTCGGTGTTCTACAATTGGTGTTTCAATGCTTAGGCAGGGTGGACATGCTGTTGATGCTGCAGTGGCAGCTGCATTATGCATTGGTGTTGTTTTCTCAGCATCAAGTGGTATAGGAGGTGGCGCTTTCATGGTTGTTCGATCTTCTTCAACCTCT…
Glyma.01G005300.Wm82.a2.v1	905	Chr01:518598-520667	-	[U]	Intracellular trafficking, secretion, and vesicular transport	Cellular Component: mitochondrion (GO:0005739);; Cellular Component: Golgi apparatus (GO:0005794);; Biological Process: postreplication repair (GO:0006301);; Biological Process: intracellular protein transport (GO:0006886);; Molecular Function: protein transporter activity (GO:0008565);; Cellular Component: clathrin vesicle coat (GO:0030125);; Biological Process: cellulose biosynthetic process (G…	K12403|1.38116e-101|gmx:100306047|uncharacterized LOC100306047; K12403 AP-4 complex subunit sigma-1 (A)	--	[U]	Intracellular trafficking, secretion, and vesicular transport	Clathrin adaptor complex small chain	AP-4 complex subunit sigma GN=At2g19790 OS=Arabidopsis thaliana (Mouse-ear cress) PE=2 SV=1	U	Intracellular trafficking, secretion, and vesicular transport	uncharacterized protein LOC100306047 [Glycine max]	ATGGGGATCCGATTCGTACTGATGGTGAACAAGCAAGGCCAAACTCGTCTTGCTCAATATTACGAATACCTCACTCTCGAAGAGCGACGTGCCCTCGAAGGCGAAATCGTTCGCAAATGCCTCGCCCGCAACGAACAGCAGTGTTCCTTTGTTGAGCATCGCAACTACAAAATTGTTTATCGGCGCTACGCCTCTTTGTTTTTCCTCGTTGGAGTCGACGATGATGAGAATGAGCTGGCAATTTTGGAATTTATACATCTCTTGGTTGAAACTATGGATCGTCATTTCGGCAATGTGTGCGAGCTAGATATTATGTTCCATTTAGAAAAGGCGCATTTTATGTTGGAGGAGATGGTCATGAATGGTTGTATTGTGGAGACAAGCAAATCAAATATTTTG…
Glyma.01G005400.Wm82.a2.v1	2099	Chr01:524162-529281	-	[G]	Carbohydrate transport and metabolism	Molecular Function: 6-phosphofructokinase activity (GO:0003872);; Molecular Function: ATP binding (GO:0005524);; Cellular Component: plasma membrane (GO:0005886);; Cellular Component: 6-phosphofructokinase complex (GO:0005945);; Biological Process: fructose 6-phosphate metabolic process (GO:0006002);; Biological Process: gluconeogenesis (GO:0006094);; Biological Process: glycolytic process (GO:00…	K00850|0|gmx:100793844|6-phosphofructokinase 3-like; K00850 6-phosphofructokinase 1 [EC:2.7.1.11] (A)	Glycolysis / Gluconeogenesis (ko00010);; Pentose phosphate pathway (ko00030);; Fructose and mannose metabolism (ko00051);; Galactose metabolism (ko00052);; Carbon metabolism (ko01200);; Biosynthesis of amino acids (ko01230);; RNA degradation (ko03018)	[G]	Carbohydrate transport and metabolism	Phosphofructokinase	6-phosphofructokinase 3 GN=PFK3 OS=Arabidopsis thaliana (Mouse-ear cress) PE=1 SV=1	G	Carbohydrate transport and metabolism	PREDICTED: 6-phosphofructokinase 3-like [Glycine max]	ATGGATTCTTCTTCTTCTTCTCCAAACAACAACAACAACCACCACGCTTCCACAACCAAAACCAACGGTTTCCTAATTCATCCCAAGCTGGGTTTCGAACCTGCCAGGTCTCGATCACGTCTTGCCATGGCTTCACCTGCCAACACCTCCGAGCCTAAGATCGTCACCGGCACAGCCGGTTACATCCTCGAAGACGTTCCGCATTTCACTGATTACATTCCCAATCTCCCAACATACCCTAATCCTTTGCAAGACAACCCTGCTTATTCAGTTGTTAAGCAGTATTTTGTGCATGTTGATGACAGCGTTCCTCAAAAGGTCGTTGTTCACAAAGATGGTGCAAGAGGGGTACATTTTAGGCGTGCTGGGCCTCGTCAAAAGGTGTACTTTGAAGCAGAT…
Glyma.01G005500.Wm82.a2.v1	2543	Chr01:544018-551024	+	--	--	Biological Process: DNA damage checkpoint (GO:0000077);; Molecular Function: DNA binding (GO:0003677);; Molecular Function: sequence-specific DNA binding transcription factor activity (GO:0003700);; Molecular Function: protein binding (GO:0005515);; Cellular Component: nucleus (GO:0005634);; Biological Process: regulation of transcription, DNA-templated (GO:0006355);; Biological Process: signal t…	--	--	--	--	No apical meristem (NAM) protein	NAC domain-containing protein 8 GN=NAC008 OS=Arabidopsis thaliana (Mouse-ear cress) PE=2 SV=1	S	Function unknown	PREDICTED: uncharacterized protein LOC100795246 [Glycine max]	ATGAGTAAGATCAGCAACTTGAGTTCTGTAAGCAGTTCTGATCTCATAGATGCCAAGCTTGAAGAGCATCAGTTGTGTGGATCCAAGCAGTGCCCCGGTTGCGGACACAAGTTTGAAGGGAAGCCGGATTGGCTAGGCTTGCCCGCAGGAGTGAAGTTTGATCCCACAGACCAAGAACTAATAGAACATCTTGAAGCCAAAGTGGAGGCAAAGAACATGAAATCACACCCTTTGATAGATGAGTTCATTCCCACTATTGAAGGAGAAGATGGAATTTGTTATACCCATCCGGAGAAACTTCCAGGAGTAACAAGAGATGGGTTGAGCAGGCACTTCTTCCATAGACCTTCAAAGGCTTACACAACTGGGACAAGAAAGAGGAGAAAAATTCAAAACGAA…
Glyma.01G005600.Wm82.a2.v1	1807	Chr01:559840-561878	+	--	--	Biological Process: cell morphogenesis involved in differentiation (GO:0000904);; Molecular Function: protein binding (GO:0005515);; Biological Process: signal transduction (GO:0007165);; Biological Process: macromolecule biosynthetic process (GO:0009059);; Cellular Component: plant-type cell wall (GO:0009505);; Cellular Component: plasmodesma (GO:0009506);; Biological Process: embryo development…	--	--	--	--	Leucine Rich Repeat;; Leucine rich repeat;; Leucine Rich repeats (2 copies);; Leucine Rich repeat;; Leucine rich repeat N-terminal domain	Leucine-rich repeat extensin-like protein 3 (Precursor) GN=LRX3 OS=Arabidopsis thaliana (Mouse-ear cress) PE=1 SV=1	R	General function prediction only	leucine-rich repeat extensin-like protein 4-like precursor [Glycine max]	ATGTTTCTTGAAATTGTGAGAAATCGCAAACAAATACAGCCGATTCAACCACAATTATGGTCTCGTTGCAGGCACAAACACTTACAAATTCTTGACGTTGTGGTCAAAATCAAGAAATTTACATTCAAAGGAAGTCAACATCTGTACAGAAAAAGTTGTACAAAGCTAAAAATGGAGAATAGCTGCATTCTAGCTTTTCTCCTCCTCATTCTCCACTCAAGTACAACAAAAGCTGCCTTCAGTGTTGGTGGTGGAGTTGGTGTAGGTGTTGGTGTTGGTGTTGGTGTTGGCAATGGGAATGGTGGTGGTGATGGTGGCAGTGGTGGAGTGGTTTGGGTTGGTGGAGGGATTAACAGCCCAGAGCCACCTAGATCCTCAGTGCCAAATCTTGAAGGAGCT…
Glyma.01G005800.Wm82.a2.v1	1854	Chr01:567510-572169	-	--	--	Molecular Function: protein kinase activity (GO:0004672);; Cellular Component: nucleus (GO:0005634);; Biological Process: protein phosphorylation (GO:0006468);; Cellular Component: plant-type cell wall (GO:0009505);; Cellular Component: membrane (GO:0016020);; Biological Process: cellular component organization (GO:0016043);; Biological Process: single-organism cellular process (GO:0044763);; Cel…	--	--	--	--	Protein of unknown function (DUF1005)	Vegetative cell wall protein gp1 (Precursor) GN=GP1 OS=Chlamydomonas reinhardtii (Chlamydomonas smithii) PE=2 SV=1	S	Function unknown	PREDICTED: uncharacterized protein LOC100805866 [Glycine max]	ATGGATCCCTGTCCCTTCGTGCGTCTCATGGTAGACTCTTTAGCTCTCAACCTTCCCTCCGCCACCAAACCGCCACCTGTCTCCGGCGTCCACCCTTCCACTACCCCATGCTTCTGCCAAATCCGCATCACCAATTTCCCCTCTCAAACCGCGCTTCTTCCACTCTCTTCTTCCTCCTCCGGCGACGCCAACCCCGAAGCCGCAACCTCCGCCCCGGGCTTCCACCTCGACTCCAGCGCGCTCCGTCGCCTCTCCGCCAAACCTCTCACCCTCCGCCTCGCCGTCTACTCCGGCAGCACCGCCCGCGCCTGCGGCATCTCCTCCGCCAAACTCCTCGGCCGCCTCAACCTCACCCTCGACCTCTCCGCCGCGCTCTCCCGCCCCAACACCTTCCACTCC…
Glyma.01G006000.Wm82.a2.v1	1085	Chr01:585972-587305	+	--	--	--	--	--	[K]	Transcription	--	--	K	Transcription	uncharacterized protein LOC100306340 [Glycine max]	ATGAATCAGAATGCACAGAATTTTTATCTGGGGATGGATGTGAAGAGAATCATGGATGGTGATAGAGTTGGGAACACTAATTGGGTAATTAAGGAAGATGGTGTAGAAGATAGCAACGATTCATCATCCATTGGATTCAACTCAGAAGATTCTATTTGCTCTTCTTCTTCATCAGAGTTGGCCGAGGACGCTTCATCTTCAACATCTTCTAATTCACCAACACATTCAAATGGACCTTTGTTTGAATTATCAGACCTCATGAGCCACCTCCCTATTAAGAGAGGGTTATCTATGTTCTATCAAGGGAAGGCCCAGTCTTTCACTTCTTTAGCAAGGGTGGAGAGCATAGAAGATCTTCCCAAGAAAGGCACACCTTATAGTAAGAGAATGAAATCATGC…
Glyma.01G006100.Wm82.a2.v1	3542	Chr01:588481-598879	-	[J]	Translation, ribosomal structure and biogenesis	Molecular Function: arginine-tRNA ligase activity (GO:0004814);; Molecular Function: ATP binding (GO:0005524);; Cellular Component: mitochondrion (GO:0005739);; Cellular Component: cytosol (GO:0005829);; Biological Process: purine nucleotide biosynthetic process (GO:0006164);; Biological Process: arginyl-tRNA aminoacylation (GO:0006420);; Cellular Component: chloroplast stroma (GO:0009570);; Biol…	K01887|0|gmx:100796303|arginine--tRNA ligase, cytoplasmic-like; K01887 arginyl-tRNA synthetase [EC:6.1.1.19] (A)	Aminoacyl-tRNA biosynthesis (ko00970)	[J]	Translation, ribosomal structure and biogenesis	tRNA synthetases class I (R);; DALR anticodon binding domain;; Arginyl tRNA synthetase N terminal domain	--	J	Translation, ribosomal structure and biogenesis	PREDICTED: arginyl-tRNA synthetase, cytoplasmic-like [Glycine max]	ATGTTAGGGTTAGGATGCTTAAACCTCAATCGATTCTCTCACTTCCCATCCCCTCCCTCTCTACCATCCTCTCGTTCCGATTTACTTAAGGTTGCGTCTCGTAGATTCGCTTTATCAGTGACTAAAACGCAGCAATCTCCAGTCACTAAGCCACAATCCACCTCCACCGCTATAATTGAAATAGATAACCCGGCCAGTGTCAAAAGGCAATTGGCGCAGCTGTTTGACTTGTCTCTGAGGGCAACTGTGCCCGATGAGCCAGATGTTGTGCCGTTAATTGATGCTTGTGCTGTTAAAGGTGGCGTAAAATTTGGTGATTATCAATGTAATAATGCAATGGGTATATGGTCTAAGATGAAGGGAAAGCAGACAGGATTTAGGGGTCCCCCAGCAATTGGT…
Glyma.01G006200.Wm82.a2.v1	322	Chr01:599475-602191	+	--	--	--	--	--	--	--	--	--	S	Function unknown	PREDICTED: uncharacterized protein LOC100816703 isoform 1 [Glycine max]	ATGAAGGACGCCGGAAAGAGCCACAAGGCGAACGGAAAGCTGTCGCCGGAGACTCGGAAGGATCGGAAGTCGGCGACGGGGCTGAGCGGATCGCCGAAGAAGGGAGGCCACGGCGGGAAGTTCACGTGGATCGGCCACGGCTACGAGCAAGTTGAGATGCCGCACGGTGCTATGGACGCCAAGGACCCGAACTTCGAGGATCCTGTGGAGATCGCCACCGTGTGA
Glyma.01G006300.Wm82.a2.v1	1280	Chr01:600230-601509	+	--	--	--	--	--	--	--	--	--	--	--	--	ATGTGCCCCTTACGTGGAAACTCTGAGGAGTCTTCCTCCCATCTTATCCCTTACGTTGAAAAATATCTGTTTGTGTATTCTCTCATCTCTTGGGTACATAATTCATCAACTGCAACAACAATCCTGGTTTTCCGTTTACCAAGAGTTCTACGTCCCTTTCATCCACATAAGCATCAGAATATTGAAATGAGGATGCAAACCTGA
Glyma.01G006400.Wm82.a2.v1	2700	Chr01:604446-613008	+	[J]	Translation, ribosomal structure and biogenesis	Molecular Function: arginine-tRNA ligase activity (GO:0004814);; Molecular Function: ATP binding (GO:0005524);; Cellular Component: mitochondrion (GO:0005739);; Biological Process: arginyl-tRNA aminoacylation (GO:0006420);; Cellular Component: chloroplast (GO:0009507);;	K01887|0|gmx:100194418|ARGS; arginyl-tRNA synthetase (EC:6.1.1.19); K01887 arginyl-tRNA synthetase [EC:6.1.1.19] (A)	Aminoacyl-tRNA biosynthesis (ko00970)	[J]	Translation, ribosomal structure and biogenesis	tRNA synthetases class I (R);; DALR anticodon binding domain;; Arginyl tRNA synthetase N terminal domain	--	J	Translation, ribosomal structure and biogenesis	arginyl-tRNA synthetase [Glycine max]	ATGGCGTATGTTGAAGTATATTGTCCAGCTAGTGTTAAGAAGCAGTTGGCGAAGGAGTTTGAGGAGTCTCTCCGGATAACCGTGCCTGATGAACCCGATGTTGTGCCTTCTATTGATCCTTGCGCTGCCAACAAAGCTGGTATTAAATTCGCTGATTATCAATGTAATAATGCAATGGGTCTATTTGCTAAGATGAAAGGGAAGCAGACAGGATTCAGGGGTCCCCAGGCAGTTGGACAGGCCATACTTAACCATCTTCCGCAGTCTGAAATGATAGAATCATGCTCTGTAGCTGGTCCTGGGTTTGTGAATATTGTCTTGTCGAAGAAGTGGATAGCGCAGAGGTTAGAGAGGTTGCTGATTGATGGTATTGATAAGTGGGCACCTCGACTTCCCGTG…
Glyma.01G006500.Wm82.a2.v1	4594	Chr01:614266-642121	+	[K]	Transcription	Molecular Function: DNA binding (GO:0003677);; Molecular Function: DNA-directed RNA polymerase activity (GO:0003899);; Molecular Function: binding (GO:0005488);; Biological Process: transcription, DNA-templated (GO:0006351);; Cellular Component: chloroplast (GO:0009507);; Biological Process: embryo sac egg cell differentiation (GO:0009560);; Biological Process: RNA metabolic process (GO:0016070);…	K03021|0|gmx:100790845|DNA-directed RNA polymerase III subunit rpc2-like; K03021 DNA-directed RNA polymerase III subunit RPC2 [EC:2.7.7.6] (A)	Purine metabolism (ko00230);; Pyrimidine metabolism (ko00240);; RNA polymerase (ko03020)	[K]	Transcription	RNA polymerase Rpb2, domain 6;; RNA polymerase beta subunit;; RNA polymerase Rpb2, domain 7;; RNA polymerase Rpb2, domain 2;; RNA polymerase Rpb2, domain 3;; RNA polymerase Rpb2, domain 4;; RNA polymerase Rpb2, domain 5	DNA-directed RNA polymerase II subunit RPB2 GN=RPB2 OS=Solanum lycopersicum (Tomato) PE=2 SV=1	K	Transcription	PREDICTED: DNA-directed RNA polymerase III subunit RPC2-like [Glycine max]	ATGTTTTACAGTGTGGTCCAATTACTATTTTCTGAGTGTTTTGCAGTGTTCAATGGGGGCAACAAGTTACCTGGTGACCATTGTGGTGATTCTGGTTTTGACCAAAGGGTCCTAACTGCTCCCATAAAATCTGCTGTTGACAAGTTCCAGCTTATTCCTGAGTTCCTCAAGGTTAGGGGATTGGTGAAGCAACATTTGGATTCCTTTAACTATTTTGTGAGGACAGATATAAAGAAAATCGTTCGTGCTAACAATCTTATCATGGCGAGTAGGTACCCACACATATATCTAAGGTTTTTAAATGTCGGAATTGGTAAACCATCCATGATGATTGATGAGGTTACTGAGGGCCTTACTCCACAAACGTGCCGCTTAAGTGACCTGACGTATGCGGCTCCA…
Glyma.01G006600.Wm82.a2.v1	4835	Chr01:643566-651363	+	[RTKL]	General function prediction only;; Signal transduction mechanisms;; Transcription;; Replication, recombination and repair	Biological Process: response to superoxide (GO:0000303);; Molecular Function: protein serine/threonine kinase activity (GO:0004674);; Molecular Function: binding (GO:0005488);; Molecular Function: ATP binding (GO:0005524);; Cellular Component: cytoplasm (GO:0005737);; Cellular Component: Golgi apparatus (GO:0005794);; Biological Process: protein phosphorylation (GO:0006468);; Biological Process: …	K08333|0|gmx:100796837|probable serine/threonine-protein kinase vps15-like; K08333 phosphoinositide-3-kinase, regulatory subunit 4 [EC:2.7.11.1] (A)	Regulation of autophagy (ko04140)	[T]	Signal transduction mechanisms	Protein kinase domain;; WD domain, G-beta repeat;; HEAT repeat;; Protein tyrosine kinase	3-phosphoinositide-dependent protein kinase 2 OS=Arabidopsis thaliana (Mouse-ear cress) PE=1 SV=1	T	Signal transduction mechanisms	PREDICTED: phosphoinositide 3-kinase regulatory subunit 4-like [Glycine max]	ATGGGGAACAAAATCGCGCGCACGACGCAAGTATCGGCTTCGGAGTACTACCTACACGAGCTGCCGTCGACGTACAATCTGGTTCTGAAGGAGGTTTTAGGTCGCGGTCGCTTCTTCAAGTCGATTCAGTGCAAACACGACGAGGGTTTGGTCCTTGTCAAGGTCTATTTCAAGCGCGGCGATTTCCTCGATCTCTCCGACTACGAGCGCCGTCTCTCTCAGATCAAACACATCTTCACTTCCATCGATCACCCTCACGTCTGGCCCTTTCAGTTTTGGCAAGAAACAGATAAAGCAGCATATCTTTTGAGACAGTTTTTCTTCCATAATCTGCATGATAGGTTAAGCACGCGCCCTTTTCTTAGTCTCGTTGAGAAGAAATGGTTGGCTTTTCAGTTG…
Glyma.01G006700.Wm82.a2.v1	2826	Chr01:652561-658525	-	--	--	Cellular Component: vacuole (GO:0005773);; Cellular Component: plasma membrane (GO:0005886);; Biological Process: proteolysis (GO:0006508);; Molecular Function: oxidoreductase activity (GO:0016491);; Molecular Function: dipeptidase activity (GO:0016805);;	K01301|0|gmx:100797366|probable glutamate carboxypeptidase 2-like; K01301 N-acetylated-alpha-linked acidic dipeptidase [EC:3.4.17.21] (A)	--	[OPR]	Posttranslational modification, protein turnover, chaperones;; Inorganic ion transport and metabolism;; General function prediction only	Transferrin receptor-like dimerisation domain;; Peptidase family M28;; PA domain	Probable glutamate carboxypeptidase 2 GN=AMP1 OS=Arabidopsis thaliana (Mouse-ear cress) PE=1 SV=3	3681	PREDICTED: probable glutamate carboxypeptidase 2-like [Glycine max]	ATGAAAACAAGCACTACTACAACTACAACCATATTAGCCATAGCCACCTCTTACTTGTTTCTTCTGATCACGCCAACCCAAAAATCCACGTACCACTCTCTCTTCATATCCGATTCCCTATCAGACAATGCCTCCATATACAACCACCTTAAAACTCTCACCCGCAGACCCCATGTCGCAGGTTCCAAAGCCAACGCTGAAGCTGCCTCATACGTTGTCTCAGTCTTCACCTCCTCATACATACCATCACACATAGTTTCCTACGAGGTTTCTCTCACGTACCCTTTGTCACGTTCGTTGGTTCTAATAACGAACCCTTCTACAACCTTCACTCTCCACCAAGAAACCTACGAGGGTGATCCTTATGCTGACGTGGCAGATGAGGTTGTCCCCACTTTC…
Glyma.01G006800.Wm82.a2.v1	1562	Chr01:664159-668838	+	--	--	Biological Process: response to UV (GO:0009411);; Cellular Component: plant-type cell wall (GO:0009505);; Cellular Component: chloroplast (GO:0009507);; Biological Process: flavonoid biosynthetic process (GO:0009813);; Biological Process: pollen tube growth (GO:0009860);; Molecular Function: pectinesterase activity (GO:0030599);; Biological Process: cell wall modification (GO:0042545);; Molecular…	K01051|0|gmx:100793314|probable pectinesterase 53-like; K01051 pectinesterase [EC:3.1.1.11] (A)	Pentose and glucuronate interconversions (ko00040);; Starch and sucrose metabolism (ko00500)	--	--	Pectinesterase	Probable pectinesterase 53 (Precursor) GN=T29J13.150 OS=Arabidopsis thaliana (Mouse-ear cress) PE=2 SV=1	G	Carbohydrate transport and metabolism	PREDICTED: probable pectinesterase 53-like [Glycine max]	ATGTCAAACTTGCATTACATGTTCATCTTGTTTGCAGTTCTTCTTGTGCAAAATCCCAGTAGAATACATTGCCATACCAAGGGAATTAGACCAAGACTTTCTGCAGGTAAAGGGTTATCGACCAACATAACTAGAGTGCAGTATTCTGAACAGCAATTCATGAAATGGGTGAATTTTGTTGGTTCCCTCAAACACTCAGTTTTTAAGTCAGCTAAAAATAAGCTTGTGGCTTCTTACACTTTGCACGTTGATAAGGATCCTGGTGCTGGAGATTTTACCTCAATTCAAGAAGCCATTGATTCCCTTCCATTCATCAATCTTGTGAGAGTGGTCATAAAAGTCCATGCAGGGGTCTACACGGAGAAAGTTAATATTCCTCCTTTGAAATCCTACATAACA…
Glyma.01G006900.Wm82.a2.v1	1168	Chr01:671149-674564	+	--	--	--	--	--	--	--	--	--	S	Function unknown	uncharacterized protein LOC100527738 [Glycine max]	ATGATGGAGGTCACCAAAGACGAAGCTGCAACGCCAGGATCAGGAGGTGCTCAACCTCCCAATCCAATTTCTAACGGTAACCCTAATCCAAATCCAAACCCTAACCCGAACATGCCTCACACCCCCAGAGGATCCAAAGGAAAATCGTGTAAGGGATGCACCTACTACACATCGCTTCATAAGGCCAAGTCCAAAAACCCCACATGCGTTGGTTTCTCCAGAGCACTCCAGCAAGTACCCCCTTTTGTTGTTGGAGAAACTGAGTTGGAAGCTTCAAAAGAGGGCCGCAGCCTTGCAAATTTCAAGTATGCATGTATTGGATACTCTGTCTACTTAGACAACAAAGATTCTTCTGCTGGCTCTCAGGATAAAACAGCAAAATTGCCCTTTTGTGTTGGT…
Glyma.01G007000.Wm82.a2.v1	1906	Chr01:681557-683847	-	--	--	Biological Process: cellular process (GO:0009987);; Cellular Component: intracellular part (GO:0044424);;	--	--	--	--	Protein of unknown function (DUF4005);; IQ calmodulin-binding motif	Protein IQ-DOMAIN 31 GN=IQD31 OS=Arabidopsis thaliana (Mouse-ear cress) PE=1 SV=1	S	Function unknown	PREDICTED: uncharacterized protein LOC100797909 [Glycine max]	ATGGGGAGAGCCACTAGGTGGGTGAAGAGTTTGTTTGGAATAAGAAGAGAGAAAGAGAAGAAACTAAACTTCAGGTGTGGAGAGGCTAAAAGTATGGAATTGTGTTGTTCTGAGAGTACTAGTAATTCAACAGTTTTGTGTCACAATTCAGGGACTATACCCCCCAACCTTTCTCAAGCTGAGGCTGCTTGGTTACAATCATTCTGCACAGAGAAGGAGCAAAACAAGCACGCCATCGCAGTTGCTGCTGCCACGGCGGCAGCTGCTGATGCTGCCGTGGCAGCAGCACAGGCTGCGGTGGCGGTTGTTAGGCTCACCAGCCAAGGAAGGGGTCGCACCATGTTTGGTGTTGGACCTGAGATGTGGGCTGCCATCAAGATTCAAACAGTGTTTAGAGGA…
Glyma.01G007100.Wm82.a2.v1	1032	Chr01:707570-708601	-	[V]	Defense mechanisms	Cellular Component: plasma membrane (GO:0005886);; Biological Process: drug transmembrane transport (GO:0006855);; Molecular Function: drug transmembrane transporter activity (GO:0015238);; Molecular Function: antiporter activity (GO:0015297);; Cellular Component: membrane (GO:0016020);; Molecular Function: transmembrane transporter activity (GO:0022857);; Biological Process: negative regulation …	K03327|0|gmx:100798432|multidrug and toxin extrusion protein 2-like; K03327 multidrug resistance protein, MATE family (A)	--	[R]	General function prediction only	MatE	MATE efflux family protein 5 GN=F3L12.12 OS=Arabidopsis thaliana (Mouse-ear cress) PE=3 SV=1	V	Defense mechanisms	PREDICTED: multidrug and toxin extrusion protein 2-like [Glycine max]	ATGGCACAAACCTACTTGCTCTTCCTCCTCCCCGACCTCCTTATCAACTCTTTCCTCCACCCAATCAGAGTCTACCTTCGCGCCCAGAACGTCACCCACCCTGTCACCTTAGCGTCCCTCGCCGGCACCCTCCTCCACGTGGCCTTTAACCTGGCTCTCGTCGAGCGCGGCCTGGGTGGCGTCGCCGCCGCCGCCGCCGCCTCCAGCTTTTCCATTCTATGTTTGCTGGTTCTCTATTTGTGGATAAGTGGGGTCCACCTGGCCACGTGGACCGCGCCGAGCCGGGAGTGTTTAACCTGCTGGGAGCCGCTAATTCGGCTCGCGGCGCCGAGCTGTGTCTCCGTTTGTTTGGAGTGGTGGTGGTATGAGATCATGATTTTGTTGTGTGGGTTGTTGGTG…
Glyma.01G007200.Wm82.a2.v1	2216	Chr01:730042-735381	+	[G]	Carbohydrate transport and metabolism	Molecular Function: glucokinase activity (GO:0004340);; Molecular Function: protein binding (GO:0005515);; Molecular Function: ATP binding (GO:0005524);; Cellular Component: nucleus (GO:0005634);; Cellular Component: mitochondrion (GO:0005739);; Cellular Component: vacuole (GO:0005773);; Cellular Component: plasma membrane (GO:0005886);; Biological Process: glycolytic process (GO:0006096);; Molec…	K00844|0|gmx:100796995|hexokinase-1-like; K00844 hexokinase [EC:2.7.1.1] (A)	Glycolysis / Gluconeogenesis (ko00010);; Fructose and mannose metabolism (ko00051);; Galactose metabolism (ko00052);; Starch and sucrose metabolism (ko00500);; Amino sugar and nucleotide sugar metabolism (ko00520);; Carbon metabolism (ko01200)	[G]	Carbohydrate transport and metabolism	Hexokinase;; Hexokinase	Hexokinase-1 GN=F19B15.160 OS=Arabidopsis thaliana (Mouse-ear cress) PE=1 SV=2	G	Carbohydrate transport and metabolism	PREDICTED: hexokinase-2-like [Glycine max]	ATGGGGAAGGTGGCGGTCGGAGCTGCGGTCGTTTGCGCGGCGGCGGCGTGTGCTGCGGTGGCGCTGGTGGTGCGCCACCGCATGAGGAGCTCCGGAAAGTGGGGTCGCGTGGTGGCTATTGTGAAAGAGTTTGAGGAGCAGTGTAGGACCCCAATTGGGAAGCTGAGACAGGTTGCTGACGCCATGGACGTTGAGATGCACGCGGGTCTTGCTTCTGAAGGTGGCAGCAAGCTCAAGATGTTGATCACTTATGTTGATAATCTCCCTTCTGGGGATGAGAAAGGACTCTTTTATGCATTAGACCTTGGTGGCACAAACTTCCGAACCCTTCGCGTGCATTTAGGTGGGAAGGAGAAAGGTGTTGTCAAAATAGAGTCTGATGAAGTTTCCATTCCTCCT…
Glyma.01G007300.Wm82.a2.v1	2189	Chr01:736361-740960	+	[G]	Carbohydrate transport and metabolism	Molecular Function: glucokinase activity (GO:0004340);; Molecular Function: protein binding (GO:0005515);; Molecular Function: ATP binding (GO:0005524);; Cellular Component: nucleus (GO:0005634);; Cellular Component: mitochondrion (GO:0005739);; Cellular Component: vacuole (GO:0005773);; Cellular Component: plasma membrane (GO:0005886);; Biological Process: glycolytic process (GO:0006096);; Molec…	K00844|0|gmx:100783774|hexokinase-1-like; K00844 hexokinase [EC:2.7.1.1] (A)	Glycolysis / Gluconeogenesis (ko00010);; Fructose and mannose metabolism (ko00051);; Galactose metabolism (ko00052);; Starch and sucrose metabolism (ko00500);; Amino sugar and nucleotide sugar metabolism (ko00520);; Carbon metabolism (ko01200)	[G]	Carbohydrate transport and metabolism	Hexokinase;; Hexokinase	Hexokinase-1 GN=F19B15.160 OS=Arabidopsis thaliana (Mouse-ear cress) PE=1 SV=2	G	Carbohydrate transport and metabolism	PREDICTED: hexokinase-2-like [Glycine max]	ATGGGGAAGGTGGCGGTGGTTTGCACGGCTGCGGCGTGTGCTGCGGTGGCGGTGGCGCTGGTGGTGCGCCACCGCATGAGGAGCTCCGGAAAGTGGGGTCGCGCGGTGGCTATTGTGAAAGAGTTTGAGGAGCAGTGTGGGACCCCAATTGGGAAGCTGAGACAGGTTGCTGATGCCATGAACGTTGAGATGCATGAAGGTCTTGCTTCTGAAGGTGGCAGCAAGCTCAAGATGTTGATCACTTATGTTGATAATCTCCCTTCTGGGGATGAGAAAGGAGTATTTTATGCGTTAGACCTTGGTGGCACAAACTTTCGAACCCTTCGCGTGCATTTAGGTGGGAAGGAGAAAGGTGTTGTCAATCTAGAGTCTGAAAAAGTTTCCATTCCTCCTCATTTG…
Glyma.01G007400.Wm82.a2.v1	3482	Chr01:742024-745606	-	[S]	Function unknown	Molecular Function: protein kinase activity (GO:0004672);; Molecular Function: protein serine/threonine kinase activity (GO:0004674);; Molecular Function: protein binding (GO:0005515);; Molecular Function: ATP binding (GO:0005524);; Biological Process: starch metabolic process (GO:0005982);; Biological Process: protein phosphorylation (GO:0006468);; Biological Process: signal transduction (GO:000…	--	--	--	--	Protein kinase domain;; Protein tyrosine kinase;; Leucine Rich repeats (2 copies);; Leucine rich repeat;; Leucine Rich Repeat;; Leucine Rich repeat;; Leucine rich repeat;; Leucine rich repeat N-terminal domain	Receptor-like protein kinase 5 (Precursor) GN=F21O9.180 OS=Arabidopsis thaliana (Mouse-ear cress) PE=1 SV=1	T	Signal transduction mechanisms	PREDICTED: receptor-like protein kinase HSL1-like [Glycine max]	ATGAAAAAAACTACCTCATCATGTGACAAAATGCCAATCCTCTCTCTTCTCTCCTTCTTCCTCTTTCTCACCTATGCAAACTCTCAGTCTCAGTACTCTTTGCTGTATGATCAAGAACATGCAGTCCTATTGAGGATAAAGCAACACCTGCAAAATCCACCGTTCCTCAATCACTGGACCCCATCAAACTCTTCACATTGCACTTGGCCAGAGATCAGCTGCACCAATGGCTCAGTCACTTCACTGACTATGATCAACACCAACATCACTCAAACACTGCCACCTTTCCTATGTGACCTCACAAACCTCACACATGTTGATTTTCAGTGGAATTTCATTCCTGGTGAATTCCCAAAATATCTCTACAACTGCTCCAAGCTTGAGTACCTTGACCTCTCA…
Glyma.01G007500.Wm82.a2.v1	3622	Chr01:746804-750737	-	[S]	Function unknown	Biological Process: polysaccharide biosynthetic process (GO:0000271);; Biological Process: polysaccharide catabolic process (GO:0000272);; Molecular Function: protein kinase activity (GO:0004672);; Molecular Function: protein serine/threonine kinase activity (GO:0004674);; Molecular Function: protein binding (GO:0005515);; Molecular Function: ATP binding (GO:0005524);; Biological Process: starch …	--	--	--	--	Protein kinase domain;; Protein tyrosine kinase;; Leucine Rich repeats (2 copies);; Leucine rich repeat;; Leucine Rich Repeat;; Leucine Rich repeat;; Leucine rich repeat N-terminal domain;; Leucine rich repeat	Receptor-like protein kinase HSL1 (Precursor) GN=HSL1 OS=Arabidopsis thaliana (Mouse-ear cress) PE=2 SV=1	T	Signal transduction mechanisms	PREDICTED: receptor-like protein kinase HSL1-like [Glycine max]	ATGGAACTATTCACCTCATCATGTCTTAAATTTCTATTTCACTCTCTTGTGATCTTATTCGTCCTCTTTAACCATGCAAACTCTCAGTCTCAGTTGCATGATCAAGAACGTGCAACTTTACTGAAGATAAAGGAATACCTTGAAAACCCTGAATTCCTTAGTCACTGGACTCCATCAAGCTCCTCTCACTGCTCATGGCCAGAGATAAAATGCACCTCCGATGGCTCAGTCACTGGATTGACTTTGTCCAACAGCAGCATCACTCAAACCATACCCTCTTTCATATGTGACCTCAAAAACCTCACAGTTGTTGATTTCTACAACAATTACATTCCCGGGGAGTTCCCAACAACTCTCTACAATTGCTCCAAGTTGGAGTACCTAGACCTGTCCCAGAAC…
Glyma.01G007600.Wm82.a2.v1	597	Chr01:752482-756771	+	--	--	--	--	--	--	--	--	--	--	--	--	ATGAGAAACCGGATAAAGAAGAAGAAGAAAAAAGTTCAATCCATGGACCCAACTATCAAGTCTCAATCTGGATGCTACCTCGAGCTCTCAGAGAGTGATTGTTACCTTCTTGGTGAGGGAACCATAGAAAGGAGGGAAAATGACACAATCCACTTAATCTTTCAAGGACACATCATGAATCAATCAATCCATCAACAGTTCACAAATAAACATGTTTTACATTCTTTCACCACATTCATGCATTAG
Glyma.01G007700.Wm82.a2.v1	2517	Chr01:759038-761554	-	--	--	Cellular Component: mitochondrial inner membrane presequence translocase complex (GO:0005744);; Biological Process: intracellular protein transport (GO:0006886);; Biological Process: ethylene biosynthetic process (GO:0009693);; Biological Process: protein transport (GO:0015031);; Molecular Function: P-P-bond-hydrolysis-driven protein transmembrane transporter activity (GO:0015450);; Cellular Comp…	K17795|1.7203e-132|gmx:100786954|mitochondrial import inner membrane translocase subunit TIM17-2-like; K17795 mitochondrial import inner membrane translocase subunit TIM17 (A)	--	[U]	Intracellular trafficking, secretion, and vesicular transport	Tim17/Tim22/Tim23/Pmp24 family	Mitochondrial import inner membrane translocase subunit TIM17-2 GN=TIM17-2 OS=Arabidopsis thaliana (Mouse-ear cress) PE=1 SV=2	U	Intracellular trafficking, secretion, and vesicular transport	PREDICTED: mitochondrial import inner membrane translocase subunit Tim17-like [Glycine max]	ATGGGAACACCCGAGACATCGCGCGAACCCTGCCCCGATCGCATCCTCGACGACATAGGCGGCGCCTTCGGCATGGGAGCGGTGGGTGGCTCCGCCTTCCATTTTCTCAAGGGTCTCTACAATTCCCCCAAGGGCGATCGCTTCGTCGGCGCCACCCAGGCCGTGCGCCTCAACGCCCCCCGCGTCGGCGGCAGCTTCGCCGTCTGGGGCGGCCTCTTCTCCGCCTTCGACTGCACCATGGTCTACGCGCGCCAGAAGGAGGACCCCTGGAACTCCATCGTCGCCGGCGCCGCCACCGGCGGCTTCCTCTCCATGCGCCAGGGCCTCGGCGCCTCCGCCCGCTCCGCGGCCTTCGGCGGCGTCCTCCTCGCTCTCATCGAGGGCGCCGGGATCATGCTC…
Glyma.01G007800.Wm82.a2.v1	2982	Chr01:763291-771911	+	[L]	Replication, recombination and repair	Molecular Function: DNA binding (GO:0003677);; Molecular Function: DNA (cytosine-5-)-methyltransferase activity (GO:0003886);; Cellular Component: nucleus (GO:0005634);; Biological Process: DNA methylation (GO:0006306);; Biological Process: transcription, DNA-templated (GO:0006351);; Biological Process: post-embryonic development (GO:0009791);; Biological Process: gene silencing (GO:0016458);; Bi…	K00558|0|gmx:100799480|DNA (cytosine-5)-methyltransferase CMT3-like; K00558 DNA (cytosine-5)-methyltransferase 1 [EC:2.1.1.37] (A)	Cysteine and methionine metabolism (ko00270)	--	--	C-5 cytosine-specific DNA methylase;; Chromo (CHRromatin Organisation MOdifier) domain	DNA (cytosine-5)-methyltransferase CMT3 GN=CMT3 OS=Arabidopsis thaliana (Mouse-ear cress) PE=1 SV=2	B	Chromatin structure and dynamics	PREDICTED: DNA (cytosine-5)-methyltransferase CMT3-like [Glycine max]	ATGCCTAGCAAGCGCAAGACCAGATCCTCCGCCTCTCCCGCTGCCGCGCCGCCGAGCAAGCGCGCCTCCAGATCCTCCGCCTCTCGCGTCGCCGATTCCGCACCGGTCAAATCTGAAGCCGAGGAAGTTGTGGCAGCTTCCTCTGTCGTCAAAGAAGAGGCGCAAGCAAGCTTCACGGACGTTACTGACGGCAACGTTAGCGATGGCGAGGGGACTAACGCCAGATTCGTCGGAGAGCCTGTTCCCGACGAGGAAGCCCGGCGCCGCTGGCCGAAACGGTACCAGGAAAAGGAAAAGAAGCAATCCGCTGGGCCAAAATCAAACAGAAACGATGAAGACGAGGAGATTCAACAAGCTCGACGTCACTACACTCAGGCAGAAGTAGATGGGTGCATGCTT…
Glyma.01G008000.Wm82.a2.v1	1523	Chr01:779151-783740	-	--	--	Molecular Function: protein binding (GO:0005515);; Cellular Component: mitochondrion (GO:0005739);; Cellular Component: vacuole (GO:0005773);; Cellular Component: endoplasmic reticulum (GO:0005783);; Cellular Component: cytosol (GO:0005829);; Cellular Component: plasma membrane (GO:0005886);; Biological Process: nitric oxide biosynthetic process (GO:0006809);; Biological Process: response to ligh…	--	--	[C]	Energy production and conversion	Cytochrome b5-like Heme/Steroid binding domain	Cytochrome b5 OS=Nicotiana tabacum (Common tobacco) PE=2 SV=1	C	Energy production and conversion	PREDICTED: nitrate reductase [NADH] 1-like [Glycine max]	ATGGTATTGCTAGTTGGGCTTACATTGCTTTTGGGTCTCTTCCTCGCTGTTCTTCTATTCAACCCACGACACCGCAAATCTGGGCATAAGGCAAAAGCTCAAGCCAGTTTAAACGTTGATAAGGCATCAAAATCCTACAGTAAAACAGAAGTTTCGTTGCATAACAAGAGAACAGACTGTTGGATAATCATCAAGAACAAGGTATATGATGTTACCTCATATGTGGAAGAACATCCAGGTGGTGATTCCATTCTTGTACATGCAGGAGATGATTCAACTGAAGGGTTTTTTGGACCACAGCATGCAACTCGAGTCTTTGACATGATTGAAGACTTCTACATTGGAGATTTGGAGCAATAG
Glyma.01G008100.Wm82.a2.v1	1501	Chr01:787097-791147	+	--	--	--	--	--	--	--	Senescence-associated protein	--	S	Function unknown	PREDICTED: uncharacterized protein LOC100800545 [Glycine max]	ATGGGTTGCAATAGCTCCAAGGCTGAACCACCGTTGGAAAACTCCAATCATCATCATCATCATCATCATCATGCAGAGTTCCAAAAACCCAAAACTCTCAAACAAGAAGTAGTGCTGCAGATTCCAGGATGCAAAGTTCATCTGATGGACGAAGGCGAAGCCATAGAACTGGCACAAGGTCACTTCACAATCATGAAGATCATGGACAAGAACGTGCCACTAGCAACCACCATAAAAGTTGGAAACAGTGTTCAGTGGCCTCTAACGAAAGATGAGCCAGTGGTGAAGGTGGATGCTCTTCACTACCTGTTCTCTCTGCCTGTAAAAGATGGTGGTGAGCCTCTAAGCTATGGTGTCACCTTTCCAGAACAGTGCTATGGGAACATGGGGATGTTAGAT…
Glyma.01G008200.Wm82.a2.v1	4143	Chr01:802095-812507	+	[V]	Defense mechanisms	Molecular Function: nucleotide binding (GO:0000166);; Biological Process: polysaccharide biosynthetic process (GO:0000271);; Molecular Function: protein binding (GO:0005515);; Molecular Function: ATP binding (GO:0005524);; Cellular Component: plasma membrane (GO:0005886);; Biological Process: ATP catabolic process (GO:0006200);; Biological Process: cell adhesion (GO:0007155);; Biological Process:…	K05658|0|gmx:100801088|putative ABC transporter B family member 8-like; K05658 ATP-binding cassette, subfamily B (MDR/TAP), member 1 [EC:3.6.3.44] (A)	ABC transporters (ko02010)	[Q]	Secondary metabolites biosynthesis, transport and catabolism	ABC transporter transmembrane region;; ABC transporter;; RecF/RecN/SMC N terminal domain;; AAA domain;; AAA ATPase domain;; P-loop containing region of AAA domain;; AAA domain;; Zeta toxin;; Predicted ATPase of the ABC class;; Protein of unknown function, DUF258;; Protein of unknown function (DUF1602)	Putative ABC transporter B family member 8 GN=MJI6.16 OS=Arabidopsis thaliana (Mouse-ear cress) PE=5 SV=1	Q	Secondary metabolites biosynthesis, transport and catabolism	PREDICTED: putative ABC transporter B family member 8-like [Glycine max]	ATGGGTTCTCCAAAAATGGATGAGGCTGAGACACGTAAGTTAGAGATGGAAAGAAAAGAGAGAGCTTCCATAGCAACTATTTTGAGATATGCTGATTGGATTGATGTTGTGCTCATGTTAATGGGTGCTGTGGGAGCAATAGGAGATGGCATGTCCACAAATGTTTTGTTGCTCTTTGCTAGCCGTATCATGAACAGCTTAGGTTACAGTAATAACCTACAAAGTACCAAGACTTACATGGCTGAGGTTGAAAAGTGCAGCTTATATTTTGTCTACTTGGGATTAGCAGCAATGGTGGTGGCCTTCATGGAAGGGTATTGCTGGAGCAAGACAAGTGAGAGGCAGGTACTGAAAATTCGTTACAAGTACTTGGAAGCTGTCCTAAGACAAGAAGTAGGG…
Glyma.01G008400.Wm82.a2.v1	1524	Chr01:818047-823167	+	[R]	General function prediction only	Molecular Function: iron ion binding (GO:0005506);; Biological Process: response to stress (GO:0006950);; Biological Process: response to abiotic stimulus (GO:0009628);; Biological Process: flavonoid biosynthetic process (GO:0009813);; Biological Process: response to organic substance (GO:0010033);; Biological Process: response to inorganic substance (GO:0010035);; Molecular Function: oxidoreduct…	K06892|0|gmx:100794532|probable iron/ascorbate oxidoreductase DDB_G0283291-like; K06892 feruloyl-CoA ortho-hydroxylase [EC:1.14.11.-] (A)	--	[QR]	Secondary metabolites biosynthesis, transport and catabolism;; General function prediction only	non-haem dioxygenase in morphine synthesis N-terminal;; 2OG-Fe(II) oxygenase superfamily	2&apos;-deoxymugineic-acid 2&apos;-dioxygenase GN=IDS3 OS=Hordeum vulgare (Barley) PE=1 SV=3	Q	Secondary metabolites biosynthesis, transport and catabolism	PREDICTED: probable iron/ascorbate oxidoreductase DDB_G0283291-like [Glycine max]	ATGGGAAAACAGAGCACACCCCAATTCTCTGCCCTCAACTGCATCGATCTCTCCAACCCCGACATCAACCAATCCGTCAACTTACTCAAAGAGGCATGTTTGGATTCCGGTTTTTTCTACGTTGTCAATCATGGAATAAGCCAGGAATTCATGGACGAGGTTTTTGCGCAGAGCAAGAAGTTCTTCTCTCTTCCTCACAACGAGAAGATGAAGACTCTCAGGAATGAACAACACAGGGGATACACCCCTGTTCTTGATGAGTTGCTTGATCCTGAAAACCAAGTACATGTAGGAGATTACAAAGAGGGGTATTATATTGGAGTTGAAAAAGGTGAAGATGATCCACAATCGAAGAAACCTTTTTATGGACCGAATAACTGGCCCGCACCAGATGTTCTG…
Glyma.01G008500.Wm82.a2.v1	2450	Chr01:827132-832098	-	[C]	Energy production and conversion	Molecular Function: malate dehydrogenase (decarboxylating) (NAD+) activity (GO:0004471);; Molecular Function: malate dehydrogenase (decarboxylating) (NADP+) activity (GO:0004473);; Molecular Function: ATP binding (GO:0005524);; Cellular Component: cell wall (GO:0005618);; Cellular Component: cytoplasm (GO:0005737);; Cellular Component: mitochondrion (GO:0005739);; Cellular Component: vacuolar mem…	K00029|0|gmx:100796117|NADP-dependent malic enzyme-like; K00029 malate dehydrogenase (oxaloacetate-decarboxylating)(NADP+) [EC:1.1.1.40] (A)	Pyruvate metabolism (ko00620);; Carbon fixation in photosynthetic organisms (ko00710);; Carbon metabolism (ko01200)	[C]	Energy production and conversion	Malic enzyme, NAD binding domain;; Malic enzyme, N-terminal domain	NADP-dependent malic enzyme OS=Vitis vinifera (Grape) PE=2 SV=1	C	Energy production and conversion	PREDICTED: NADP-dependent malic enzyme-like [Glycine max]	ATGGAGAGCACACTTAAGGCCCTGAGAGATGGTGAATCAGTGCTTGATCTGAGTCCAAGATCCACCGTCAGCGGCGGCGTCGAAGATGTCTACGGTGAAGATCATGCTACTGAAGACCAACTTGTCACCCCATGGAATTTCTCAGTTGCCAGTGGGTATTGTTTGCTTAGAGATCCGCAATACAACAAAGGGCTTGCTTTCACTGAGAAAGAGAGGGATGCACACTATTTGCGTGGACTACTACCTCCAACAATTACCTCCCAGCAACTTCAGGGGAAGCAGTTGATAAACAATATCCGACAGTATCAGGTTCCCTTGCAAAAGTATCAGGCTATGATGGAACTTCAGGAGACAAATGAAAGGCTGTTTTACAAACTTCTAATTGATAATGTTGAGGAA…
Glyma.01G008600.Wm82.a2.v1	2440	Chr01:837682-840121	-	--	--	Biological Process: mRNA splicing, via spliceosome (GO:0000398);; Biological Process: nuclear-transcribed mRNA catabolic process (GO:0000956);; Molecular Function: protein binding (GO:0005515);; Cellular Component: spliceosomal complex (GO:0005681);; Cellular Component: nucleolus (GO:0005730);; Biological Process: N-terminal protein myristoylation (GO:0006499);; Biological Process: response to sa…	K06063|0|gmx:732608|GAMYB-binding protein; K06063 SNW domain-containing protein 1 (A)	Spliceosome (ko03040)	[AB]	RNA processing and modification;; Chromatin structure and dynamics	SKIP/SNW domain	Vegetative cell wall protein gp1 (Precursor) GN=GP1 OS=Chlamydomonas reinhardtii (Chlamydomonas smithii) PE=2 SV=1	2571	GAMYB-binding protein [Glycine max]	ATGGCCACTCTGAAAGAGCTTCTTCCTCCTGCAAAATCCTCCTCCACCGCCTACTACGACCACACCAACGATCCATGGTTCAAGCAGCGTTTCTCCTCAGAAGAGGAGGAGAAATCCGCCGCCGCCGCCGCCGCCAAGCAGAAGCCCGTTCCCCCCTACCTGAAGCGCGCCGGCTTCGTTCCTCGGAAAATCGAGGACTTCGGAGACGGCGGCGCCTTCCCTGAGATCCACGTTGCACAGTATCCTCTCGACATGGGAAGAGAAAAGTCCGGCGCCAAACCTGGATCCAAAATCCTCCCTGTCACCGTCGACGCTAACGGCAACGTTGCCTACGATGCCATCGTGAGGCAAAACGAGAACGCAAGAAAAATTGTCTACACGCAGCAGAAGGATCTTATC…
Glyma.01G008700.Wm82.a2.v1	3104	Chr01:841901-854296	-	--	--	Biological Process: immune system process (GO:0002376);; Biological Process: regulation of transcription, DNA-templated (GO:0006355);; Biological Process: RNA processing (GO:0006396);; Biological Process: defense response (GO:0006952);; Biological Process: cell communication (GO:0007154);; Biological Process: response to xenobiotic stimulus (GO:0009410);; Biological Process: response to virus (GO…	K11699|0|gmx:100801632|probable RNA-dependent RNA polymerase 5-like; K11699 RNA-dependent RNA polymerase [EC:2.7.7.48] (A)	--	[A]	RNA processing and modification	RNA dependent RNA polymerase	Probable RNA-dependent RNA polymerase 5 GN=F6F22.4 OS=Arabidopsis thaliana (Mouse-ear cress) PE=2 SV=2	A	RNA processing and modification	PREDICTED: probable RNA-dependent RNA polymerase 5-like [Glycine max]	ATGGCAGAAAATCACAACCACCGTGACCTGCTTATTCTTCCGCCCTCGGTGGAGGCTCTGATCGAGAGCATCTGCCGCGACCAGAACCGGCCTCCGCTCGATTACAGCACCCGCCACCGTCTCAAACTACAGGGCGAGGAACAATCCCTTCGCATTCTCAACAAAATCGCCGCCACCCGTATCCGATTATCTTTCGCAGGCTTCGTCAACCACATGCTCGACGACATCAACCACCAAAACAATAATAATAATAACAACAACAACAACAATAACAACAATAATAACAATTCTCACTCTCAACCTGAGCCCTCCACGCGACAACAAACCTCTCCCACGCGCCCTCCCCGACCCACGCCCTCCTCGCTATTGCACGCGCTCGGAGAATTGGAGTTCCGAAAA…
Glyma.01G008800.Wm82.a2.v1	1015	Chr01:861997-864605	+	--	--	Molecular Function: structural constituent of ribosome (GO:0003735);; Cellular Component: ribosome (GO:0005840);; Biological Process: translation (GO:0006412);; Molecular Function: rRNA binding (GO:0019843);;	K02990|1.92799e-85|gmx:100500532|uncharacterized LOC100500532; K02990 small subunit ribosomal protein S6 (A)	Ribosome (ko03010)	[J]	Translation, ribosomal structure and biogenesis	Ribosomal protein S6	--	J	Translation, ribosomal structure and biogenesis	uncharacterized protein LOC100500532 [Glycine max]	ATGCCTCCTTATGATTGTATGTTTCTGTTTAAGCCCCATATAAGGAAGGAAGCTGTCATGGATTTAGTTGTGAGGGTGGGAAAGCATGTGTGCAGAAGAAATGGGGTTGTCACTGATATCAAGAGTCTCGGAAAAGTTCAGTTGGGCTATGGTGTGAAAAAGCTAGATGGCAGATATTATCAGGGCCTACTGATGCAAATGAGCATGATGGCTACACCTGAAATCAACAAAGAGTTGCATTACCTAAACAAGGAAGACCGGTTACTGCGTTGGCTTTTGGTTAAGCAGCGTAATACAAAATTTGGGCTTGACTCCTATGGTGATGAAGGTAGATATGAGCTAAGCAAATTGTCCCAGATCGGTAAACATGGTGATGAGGATGAGGATGAAGATGATGAG…
Glyma.01G008900.Wm82.a2.v1	2749	Chr01:865285-873763	-	--	--	Biological Process: nuclear-transcribed mRNA catabolic process (GO:0000956);; Molecular Function: binding (GO:0005488);; Cellular Component: nucleus (GO:0005634);; Cellular Component: Golgi apparatus (GO:0005794);; Biological Process: pentose-phosphate shunt (GO:0006098);; Biological Process: cellular protein modification process (GO:0006464);; Biological Process: cell cycle (GO:0007049);; Biolog…	--	--	--	--	--	Golgin candidate 1 GN=GC1 OS=Arabidopsis thaliana (Mouse-ear cress) PE=2 SV=2	S	Function unknown	PREDICTED: golgin candidate 1-like [Glycine max]	ATGGATTCGTGGCTCAAAGCCGCTGAAGGTTTATTTGAAGTTGTAGATCGACGAGCGAAGGCTGTTGCCAGTGACTTATCAGAGGAGCAGGGTGATCTTAAGTCTCCAGCATCAAATGGGCAAGGATCTCAGGGCAAGAAGACAAAATCAAAACCAAAGGCTCAAAAGGGACTATCCGACTCATCAACTACAATTAGTGATACTACTCAGGAGAAAAGTGGATCTCCATCAGCACCTGCGGACATAGCAACTTCAATAGACAAAGTTGATCCTGAAATAATTGATGGGAGCGCTTCAACATCTACAAACCAACCAAAGGAGCCACGACCTAGCGATGCAACATCACCCTTGTTAGGCTCTTCATTATCAAAAATGCTAGGCGATGATGTTGGTAAACAT…
Glyma.01G009000.Wm82.a2.v1	816	Chr01:882738-883553	-	--	--	--	--	--	--	--	Cotton fibre expressed protein	Putative membrane protein ycf1 GN=ycf1-B OS=Cucumis sativus (Cucumber) PE=3 SV=2	S	Function unknown	PREDICTED: uncharacterized protein LOC100802495 [Glycine max]	ATGGAAATGGAAGCAAGCCCAAAGCAAATAGTGGCAAGGAAGCTATGGAACATAGGACGCATAGTGTTCCTGATGTTGAGAAAGAGCAAACTCGCCGCTGACTTCAACCTCAACTTGTTGCTCAAACGCGGCAAGCTCGCCGCCACAAAGGCCATAGCCAACACCATCCTCACGCTCCACCTCCACCGCTCCCAAAACGACGACGACGCCGTTTATTACCCGCGCGACTACGAGTTCAGCTGCAGCAACAGCCCCGCGCTCTTCCACGTCATCAAACGCAGCACCAATAAGCACCACCGCCGCCGCCACCGCCACTACGACGACGACGTTTCCACCGTTCAGAAAGTGCTCGAAATACTCAACAACAACAACAACAACAAGGTCGCTACTGCTTCTCCG…
Glyma.01G009200.Wm82.a2.v1	1493	Chr01:901695-903187	+	--	--	--	--	--	--	--	Polyketide cyclase / dehydrase and lipid transport	Lachrymatory-factor synthase (Precursor) GN=LFS OS=Allium cepa (Onion) PE=1 SV=1	S	Function unknown	PREDICTED: lachrymatory-factor synthase-like [Glycine max]	ATGGAGCCAATTGAACAAGGAAGCCAACCTGAAAAGGAAAAATGGAAGGGCAAGGCCACAACAGAAGTAAAAGGAGCCAAAGCAGAACAAGTTTGGCCTCTTTTGGAGGATTTCTTTGGCCTTGACAAGTGGTTCCCCACCCTCTCTACATGCATTCCAGTTGAAGGTATCTCTGGCCAACCTGGGTGTGTTCGCTTCTGCGCTGGTTTCAAGACCCCTGTGGATGATGGCAAACAAACTGTGAATTGGACTAAGCAGAAACTGCTATCCATTGACCCAACTCAACGGGTTTTTAGCTATTCGATCGTGGATGGGAATGTAGGATTTCACTCCTACGTTTCAACTTTGAAGGTGCTGCCAATGGCTGAGGGGTGTGAGATTGAGTGGCTATATGAAGTT…
Glyma.01G009300.Wm82.a2.v1	2627	Chr01:908484-917161	+	[R]	General function prediction only	Molecular Function: oligosaccharyl transferase activity (GO:0004576);; Molecular Function: dolichyl-diphosphooligosaccharide-protein glycotransferase activity (GO:0004579);; Cellular Component: endoplasmic reticulum (GO:0005783);; Cellular Component: endoplasmic reticulum membrane (GO:0005789);; Cellular Component: plasma membrane (GO:0005886);; Biological Process: rRNA processing (GO:0006364);; …	K07151|0|gmx:100805873|dolichyl-diphosphooligosaccharide--protein glycosyltransferase subunit STT3A-like; K07151 dolichyl-diphosphooligosaccharide--protein glycosyltransferase [EC:2.4.99.18] (A)	N-Glycan biosynthesis (ko00510);; Protein processing in endoplasmic reticulum (ko04141)	[O]	Posttranslational modification, protein turnover, chaperones	Oligosaccharyl transferase STT3 subunit	Dolichyl-diphosphooligosaccharide--protein glycosyltransferase subunit STT3A GN=STT3A OS=Arabidopsis thaliana (Mouse-ear cress) PE=1 SV=1	O	Posttranslational modification, protein turnover, chaperones	PREDICTED: dolichyl-diphosphooligosaccharide--protein glycosyltransferase subunit STT3-like [Glycine max]	ATGGCGGCCTCCAATGCTCACAACGGCACCACCACCAACTCCATCAGGCACGCCTTCGGCAACGTCCTCGCGTTCTTCATCCTTCTCCTCATCGGCGTTCTGGCCTTCTCGATCCGTCTCTTCTCCGTTATAAAGTATGAGAGTGTTATCCACGAGTTTGATCCTTATTTCAACTATAGAGTCACCCAGTTTTTGACAAAGAATGGGATATACGATTTCTGGAACTGGTTTGATGATCGAACTTGGTATCCCCTCGGTCGTGTAATTGGTGGGACTGTCTATCCTGGTTTGACGTTGACAGCAGGCACCTTATGGTGGGTACTGAATTCCCTAAACATACCTCTCTCAGTTGAAACTGTTTGTGTGTTTACTGCACCTATATTCTCAGCCTTTGCTTCA…
Glyma.01G009400.Wm82.a2.v1	3687	Chr01:920066-926129	-	--	--	Biological Process: MAPK cascade (GO:0000165);; Biological Process: N-terminal protein myristoylation (GO:0006499);; Biological Process: protein targeting to membrane (GO:0006612);; Biological Process: response to cold (GO:0009409);; Biological Process: response to ethylene (GO:0009723);; Biological Process: abscisic acid-activated signaling pathway (GO:0009738);; Biological Process: systemic acq…	--	--	--	--	Protein of unknown function (DUF810)	Vegetative cell wall protein gp1 (Precursor) GN=GP1 OS=Chlamydomonas reinhardtii (Chlamydomonas smithii) PE=2 SV=1	S	Function unknown	PREDICTED: uncharacterized protein LOC100803214 [Glycine max]	ATGTCCGCAAAGAGGCACAATCAAAGCGCCGGCATGCCGGTTCACTCGGTTGAGGATCTTCCCGGAGCTCCGTTCGGCGACGCGGGTTCGAGTTTCTCCGAATCGGAGCTCCGGGAGACGGCCTACGAGATCCTCGTGGGGGCGTGCCGGAGTTCGGGGCCGAAGCCGCTGACTTTCATATCGCAGTCGGAGAGGGGGGATCGGGATAGGGCGGCGCCGGCGCCGTCGTTGCACCGGTCGCTGACTTCGACGGCGGCGAGCAAGGTGAAGAGGGCGCTGGGGCTCAAAACGTCGTCGTCGAGGGGAAGCAGCAAGCGCGCCGCGACGACGGGGGAGTTGGTGAGAGTGCAGATGAGGATTTCGGAGCAGAGTGATACCAGAATTAGAAGAGCACTGCTC…
Glyma.01G009600.Wm82.a2.v1	1725	Chr01:937611-940822	-	--	--	Molecular Function: DNA binding (GO:0003677);; Molecular Function: chromatin binding (GO:0003682);; Molecular Function: sequence-specific DNA binding transcription factor activity (GO:0003700);; Molecular Function: protein binding (GO:0005515);; Cellular Component: cell wall (GO:0005618);; Cellular Component: nucleus (GO:0005634);; Biological Process: regulation of transcription, DNA-templated (G…	--	--	--	--	MYB-CC type transfactor, LHEQLE motif;; Myb-like DNA-binding domain	Myb family transcription factor APL GN=APL OS=Arabidopsis thaliana (Mouse-ear cress) PE=2 SV=2	K	Transcription	PREDICTED: myb family transcription factor APL-like [Glycine max]	ATGGAGGGTGGTGGAAGAGAAGGTTATAATGGAGTCATCATGACGATGACACGAGACCCGAAGCCGAGGCTACGGTGGACGGCAGATCTCCATGACCGGTTTGTGGATGCAGTCACAAAGCTTGGTGGCCCCGATAAGGCGACTCCCAAGTCTGTTCTGAGGTTAATGGGCTTGAAAGGGCTGACACTATATCATTTGAAGAGCCATTTACAGAAGTATAGACTTGGACAGCAGGCTCAAAAACAAAATGAGGAAGTGCACAAAGAGAATAGTAGATGTTCGTATGTAAATTTTAGTAATCGTTCTTTGGCACCAAACACCAGTTACAGAGGTGATGATGAAGGGGGAGAAATCCCAATAGCAGAAGCATTGAGGTGTCAGATTGAAGTTCAAAAGCGA…
Glyma.01G009700.Wm82.a2.v1	2593	Chr01:952611-956924	+	--	--	--	--	--	--	--	--	--	S	Function unknown	hypothetical protein MTR_5g027460 [Medicago truncatula]	ATGAAAGAGGTGACGGTTGAAGCTGAAGGAGGAGCACCAGGAGTGGTGCAAGAGGGTGGAAAAGGAACCACGGTTAGGCCAGACATACACAACAGTGCCATGAAAATTTTGAGGGCTAGAGAGCCTTATAATGGGTACACTGAGGAAGTGGGAGAGAAGCCCTCAGGGTTTGAGGTTATGGGGTGGTACCTTTATGAGTTTTGCTTCTACTTTGTTCAAACTGTGCTTGTTCCTGTTGTGTTCCCTCTCATTATCAGTCAGCTACAGCCTCTCCCTGCTGCAGATTCACTTCAGGAATGGAACAAAAACCACCCAACCAAGCACTGCTCACAAAAGGAATTTCATCTGTATAGCAAACTGACAAATCACACCATAAGAACCAGTGGTGGATCAAACTTC…
Glyma.01G009800.Wm82.a2.v1	922	Chr01:959845-963551	+	--	--	Molecular Function: structural constituent of ribosome (GO:0003735);; Cellular Component: mitochondrion (GO:0005739);; Cellular Component: ribosome (GO:0005840);; Biological Process: translation (GO:0006412);;	--	--	--	--	Ribosomal protein L35	--	S	Function unknown	uncharacterized protein LOC100814427 [Glycine max]	ATGCTTCGTAGCTTGACGAAACTTCGTTGTTTCGCCGCCGTTCAATCACGCCAAGTTCTATCACCTCCCTCTTCTCGCCGTCTCCTCCACCACTCGCCGCCGCCGCAACCGCTTCACTCCGCTTCCAATTTCCGCATTTCTCGTCCTTCCTTCATTTCCTCCTCATGGCCTCTCCACGCATCTCATCCTTCCCCTTCCTTGGTTCAAGTGCGACATGCTTCGTCCAAGGAGAGAAAGCGAAAGCCGGTGCCTCCAACCGTTTCCAAGGTTAAGAAAACCAAAATGAAATCTTATTCGTCTTTCAAGTCCAGATTCAGAACAATGAATGATGGGAACATCAGGCGCTGGAAGGAGGGCAAGCGTCACAATGCTCATCTCAAGTCAAAGAAATCAAAACGT…
Glyma.01G009900.Wm82.a2.v1	1815	Chr01:967283-971604	-	[M]	Cell wall/membrane/envelope biogenesis	Cellular Component: plasma membrane (GO:0005886);; Biological Process: chloroplast organization (GO:0009658);; Cellular Component: chloroplast inner membrane (GO:0009706);; Biological Process: thylakoid membrane organization (GO:0010027);; Biological Process: cellular cation homeostasis (GO:0030003);; Biological Process: divalent metal ion transport (GO:0070838);;	--	--	--	--	LrgB-like family	Plastidal glycolate/glycerate translocator 1, chloroplastic (Precursor) GN=PLGG1 OS=Arabidopsis thaliana (Mouse-ear cress) PE=1 SV=1	S	Function unknown	PREDICTED: uncharacterized protein LOC100818144 [Glycine max]	ATGGGTACCTCGAAAAGTTGCAAAAGTGAAGAACTTTGCACAGAACTACTCGAATCCCAAACTGGGGACACTTCCACTGGGTCTGTGATTCAAACTTTGCGTCTTCAAGTATTTGGGGTGCTACATTGGGTTGTTTCACTAGGCCTCATTCTGGCCATTGACTTTCTCTTGAAGAAAGCCTTCGTAGCAGCTTCGATTGAGTTCCCAAGTGCTCTGTTTGGGATGTTCTGTATTTTCTCTGTTTTGATTATTCTTGATTGTGCTATACCTTCTGCTGCTGTGGCTTTGATGAAGTTTTTTGAACCAGGGATTATGTTCATTCAGAGATGGCTCCCTTTGTTCTATGTTCCCTATTTGGTTGTGCTGCCCCTTTCTCTTAAAGATATTCCCCCTTCTTCT…
Glyma.01G010000.Wm82.a2.v1	2105	Chr01:973247-978674	-	[IQ]	Lipid transport and metabolism;; Secondary metabolites biosynthesis, transport and catabolism	Molecular Function: fatty-acyl-CoA synthase activity (GO:0004321);; Cellular Component: peroxisome (GO:0005777);; Biological Process: autophagy (GO:0006914);; Biological Process: defense response (GO:0006952);; Biological Process: response to UV (GO:0009411);; Cellular Component: chloroplast (GO:0009507);; Biological Process: response to symbiotic fungus (GO:0009610);; Biological Process: respons…	K01904|0|gmx:100804808|4-coumarate--CoA ligase-like 6-like; K01904 4-coumarate--CoA ligase [EC:6.2.1.12] (A)	Ubiquinone and other terpenoid-quinone biosynthesis (ko00130);; Phenylalanine metabolism (ko00360);; Phenylpropanoid biosynthesis (ko00940)	[I]	Lipid transport and metabolism	AMP-binding enzyme;; AMP-binding enzyme C-terminal domain	4-coumarate--CoA ligase-like 6 GN=4CLL6 OS=Arabidopsis thaliana (Mouse-ear cress) PE=2 SV=2	I	Lipid transport and metabolism	PREDICTED: 4-coumarate--CoA ligase-like 6-like [Glycine max]	ATGGCAACAAACGCAAACTGCGAAATGCCCCTCACACACCACCCTCATTGGTTCTCTCCAAAATCCGGAATTTACCACAGCAAACACGCCCCCGTGGACCTTCCCAACGACCCTTTTCTCGACCTTGTTTCCTTCATTTTTTCCCACCGCCACAATGGGGTTTCGGCCCTCGTTGATTCTTCATCTGGGTGTTCCATTTCCTACCCAAAGTTGCTACCTTTGGTAAAATCCGTTGCTTCTGGTCTTCACAGAATGGGTGTTTCACAAGGTGACGTGGTTCTGCTTCTTCTCCCTAATTCCATTTACTATCCCATTGTGTTCTTGGCTGTTCTCTATATAGGTGCTATTGTTACACCCTTGAATCCTCTTAGTAGTGTCTATGAAATACGCAGGCAGGTT…
Glyma.01G010100.Wm82.a2.v1	2905	Chr01:980614-987665	-	[S]	Function unknown	Cellular Component: Golgi apparatus (GO:0005794);; Cellular Component: plasma membrane (GO:0005886);; Cellular Component: plasmodesma (GO:0009506);; Cellular Component: chloroplast (GO:0009507);;	--	--	[R]	General function prediction only	Domain of unknown function DUF221;; Late exocytosis, associated with Golgi transport;; Domain of unknown function (DUF4463)	Extensin (Precursor) OS=Daucus carota (Carrot) PE=2 SV=1	S	Function unknown	PREDICTED: uncharacterized protein RSN1-like [Glycine max]	ATGGCAACCCTTGCAGACATTGGGGTCTCAGCTGCCATCAACATTCTCTCAGCCTTTGCCTTCTTGCTGGCTTTTGCTCTTCTGAGAATCCAACCCATCAATGATAGAATCTACTTTCCAAAGTGGTATATCAGTGGAGATAGAAGCAGTCCAAGGAGGTCTGGTGGGAATTTTGTGGGAAAATTTGTGAACCTCAATTTCAGAACTTACCTCACTTTCCTGAACTGGATGCCACAAGCTCTCAGAATGAGTGAGTCTGAGATTATTAGCCATGCTGGCCTTGACTCTGCTGCTTTCCTTAGAATCTATACTCTCGGCTTAAATATTTTTGTTCCAATCACACTTGTGGCACTCCTTGTACTTATACCAGTCAACGTATCAAGTGGGACATTATTTTTC…
Glyma.01G010200.Wm82.a2.v1	1827	Chr01:993024-997480	-	[F]	Nucleotide transport and metabolism	Biological Process: MAPK cascade (GO:0000165);; Molecular Function: uracil phosphoribosyltransferase activity (GO:0004845);; Molecular Function: uridine kinase activity (GO:0004849);; Molecular Function: protein binding (GO:0005515);; Molecular Function: ATP binding (GO:0005524);; Cellular Component: cytosol (GO:0005829);; Biological Process: pentose-phosphate shunt (GO:0006098);; Biological Proc…	K00855|0|gmx:100777515|phosphoribulokinase, chloroplastic-like; K00855 phosphoribulokinase [EC:2.7.1.19] (A)	Carbon fixation in photosynthetic organisms (ko00710);; Carbon metabolism (ko01200)	[TZ]	Signal transduction mechanisms;; Cytoskeleton	Phosphoribulokinase / Uridine kinase family	Phosphoribulokinase, chloroplastic (Precursor) OS=Mesembryanthemum crystallinum (Common ice plant) PE=2 SV=1	2185	PREDICTED: phosphoribulokinase, chloroplastic-like [Glycine max]	ATGGCAGCTTGCACTGTCTACTCAACACAATCTCTGAGCACAAATTGCTCCATCTCAACCCCATCAAAGACGCAACTCAGTTTTTTCCACCAAAAGCAGGTAGTTTTCTGGAGGAACAGCAAGAAGGGCAGCTGCAGCAGCAGAAGAAGCTATGTGATAACATGTGCAGCAGGTGACTCACAGACAGTGGTGATTGGCCTGGCTGCAGACTCAGGGTGTGGGAAGAGCACCTTCATGAGGAGGCTGACCAGTGTGTTTGGAGGAGCAGCAGAGCCACCAAAGGGTGGCAACCCTGACTCCAACACTCTCATCAGTGACACCACCACTGTCATATGCTTGGATGATTACCACTCTTTGGACAGAACTGGAAGAAAGGAGAAGGGTGTCACTGCCCTTGAC…
Glyma.01G010300.Wm82.a2.v1	1501	Chr01:1001210-1006864	-	--	--	Cellular Component: mitochondrion (GO:0005739);; Cellular Component: early endosome (GO:0005769);; Cellular Component: Golgi apparatus (GO:0005794);; Cellular Component: trans-Golgi network (GO:0005802);; Cellular Component: cytosol (GO:0005829);; Cellular Component: plasma membrane (GO:0005886);; Biological Process: receptor-mediated endocytosis (GO:0006898);; Biological Process: membrane fusion…	--	--	[U]	Intracellular trafficking, secretion, and vesicular transport	SCAMP family	Secretory carrier-associated membrane protein 4 GN=SCAMP4 OS=Arabidopsis thaliana (Mouse-ear cress) PE=2 SV=1	U	Intracellular trafficking, secretion, and vesicular transport	uncharacterized protein LOC100780723 [Glycine max]	ATGAATCGCCACCACGATCCCAATCCCTTCGAAGAAGAAGAAGTCAATCCTTTTTCGAATGGCACTACTGCTCCTGCATCAAAGTCACGTATTCCACCATTAGCATCTGAGTCACTGGGCTTTGGTCAAAGGCATGATGCTACAGTTGATATTCCTTTGGATACTACAAATGACTCCAAGAAAAAAGGTCAAGAGCTAGCAGCTTGGGAAGCAGATTTAAAACGGAGAGAGAAGGAAATAAAAAGAAGAGAAGAGGCTGTTTCTAGAGCTGGTGTTCCTGTTGATGATAAGAATTGGCCTCCATTTTTCCCAATCATTCACCATGATATTGCCAATGAGATACCAGTTCATGCTCAGAGGCTTCAATATTTGGCCTTTGCAAGTTGGTTAGGAATTGTT…
Glyma.01G010400.Wm82.a2.v1	2098	Chr01:1009135-1014351	+	[LKJ]	Replication, recombination and repair;; Transcription;; Translation, ribosomal structure and biogenesis	Biological Process: RNA methylation (GO:0001510);; Molecular Function: RNA binding (GO:0003723);; Molecular Function: ATP binding (GO:0005524);; Cellular Component: nucleolus (GO:0005730);; Cellular Component: mitochondrion (GO:0005739);; Cellular Component: vacuole (GO:0005773);; Cellular Component: peroxisome (GO:0005777);; Cellular Component: cytosol (GO:0005829);; Cellular Component: plasma m…	K14811|0|gmx:100305353|SLTI248; DEAD-box RNA helicase; K14811 ATP-dependent RNA helicase DBP3 [EC:3.6.4.13] (A)	--	[A]	RNA processing and modification	DEAD/DEAH box helicase;; Helicase conserved C-terminal domain	DEAD-box ATP-dependent RNA helicase 5 GN=B1114D08.16-1 OS=Oryza sativa subsp. japonica (Rice) PE=2 SV=1	A	RNA processing and modification	DEAD-box RNA helicase [Glycine max]	ATGGGTCGGAAACACGACGCCGTTTTGGCCAGCGAACCTGTCGCCGAAGAAGCCCCCTGCAGCCCTGAGCTCGATTCCGAGAAGAAGAAGAAGAAGAAAAAGAAGAACAAAAACAAAGACAAGCACCAAACCGAAAGCAGCCCCAAACGAAAGCTCGACGAACACGACCCCCAAAACGGCACCGAATCGAAGAAGAAAAAGAAGAAGCACCACGAGTCCAAGGGGAACGCCGAGGAAACCAACGGCGATAGCAACAACAACAACGGCGATGGTGCTAATCGCGAGGAAACGGCGACGGATGGGTCTGTTGTGGTCACCGGTAACAATGCGGGAGAGGCGAAATACGCCGCGGTGAAGAGCTTCGCGGATTCGGGGCTGCCGGAGAACGTGCTGGAGTGC…
Glyma.01G010500.Wm82.a2.v1	3423	Chr01:1018533-1021955	+	--	--	Molecular Function: binding (GO:0005488);; Biological Process: defense response (GO:0006952);; Molecular Function: ADP binding (GO:0043531);; Cellular Component: cell part (GO:0044464);;	K13457|0|gmx:100305458|NBS-LRR type disease resistance protein; K13457 disease resistance protein RPM1 (A)	Plant-pathogen interaction (ko04626)	[T]	Signal transduction mechanisms	NB-ARC domain;; Leucine Rich repeats (2 copies);; Leucine rich repeat;; AAA domain	Disease resistance protein RPM1 GN=F17A9.20 OS=Arabidopsis thaliana (Mouse-ear cress) PE=1 SV=1	T	Signal transduction mechanisms	NBS-LRR type disease resistance protein [Glycine max]	ATGGCAGATAGTTCAGTATCGTTTTTACTGGACAAGCTGACTTTGTTACTTCAAGCAGAAGTGAATCTGCAGAGAGGGGTCCGTGAAGATGTTCAGCACATCAAATATGAACTAGAACGCCACAGGGGCATCTTGAGGGTGGCTGATGCTCTGGAAGACAAAGACCCTGAACTCAAAGCATGGGTTAAACGAGTAAGAGATGTTGCTCATGACATGGAAGATGCTATAGATGAATTTAGCCTTCGCCTTGTTGATCAACATGGACAAGGCAACAGTTCTTCTTTTCATGTGAATTTTTTCATCCGGCATAGGATTGCTTCAAATATACAAAATATCAAATCCAGAGTGGACATTATCTCCCAGGGACGTCCAAACATAGCTGGGATTGGCTCAGGCTCA…
Glyma.01G010600.Wm82.a2.v1	789	Chr01:1023351-1026035	+	--	--	Cellular Component: nucleus (GO:0005634);; Cellular Component: chloroplast thylakoid membrane (GO:0009535);; Cellular Component: chloroplast envelope (GO:0009941);; Biological Process: protein targeting to chloroplast (GO:0045036);;	--	--	--	--	--	--	S	Function unknown	uncharacterized protein LOC100500447 [Glycine max]	ATGACGAAGAAGGGGAAGAAGCAATTGATGTCATCGGCGCCGTGGAGAGGCGAGGAGAGTGAAGAATCCTTCAAAGAGGGAAAGCTGAAAGTGACGAGGCAGGGTGATGGCACTTCCACCATGCACGTCCCTGCCTCCAAGTCCAAGCATCATCACCATGACCTCCACGACGACCTCGGAATCGAGATTGATCCTGAACTACGCTACAGCTTCCAGCGCAATTTTCAGTTTCTTCAGCGTGTTTTTAGCATTGACACTATGGTGAAACCTCTTCCTCCTGTCATGGCATACAATGTCTCTCGCAACTTGAACTTCTTCACTCGCATTTTCACACAATTCTTTGATCCTGAAGGTATTGCAAATGCCCAGAAATCCTTGGGCATAGGACAGGAAGATAAA…
Glyma.01G010700.Wm82.a2.v1	3371	Chr01:1029283-1033685	+	--	--	Molecular Function: binding (GO:0005488);; Biological Process: defense response (GO:0006952);; Molecular Function: ADP binding (GO:0043531);; Cellular Component: cell part (GO:0044464);;	K13457|0|gmx:100805346|disease resistance protein RPM1-like; K13457 disease resistance protein RPM1 (A)	Plant-pathogen interaction (ko04626)	[T]	Signal transduction mechanisms	NB-ARC domain;; Leucine rich repeat;; AAA domain;; Leucine Rich repeats (2 copies);; NACHT domain;; Leucine Rich Repeat	Disease resistance protein RPM1 GN=F17A9.20 OS=Arabidopsis thaliana (Mouse-ear cress) PE=1 SV=1	T	Signal transduction mechanisms	PREDICTED: disease resistance protein RPM1-like [Glycine max]	ATGGCTGAGAGTGCAGTGAGTTTTCTTCTCGAAAGGCTTAAACCAGTTTTTGAGAATAAGTTGAAATTGTTCATAGGGGTTGAAGCAGAAGTGATATATCTGAAAGCACAGTTGGAACTGATAAGAGCCTTCTTAAGGGCTGCAGATGTATTTGAAGAGACTGATGAGGAACTCAAAGTTTGGGTTAGGCAAGTCAGAGATGTTGTTCACGAGGCTGAAGATCTTCTTGATGAATTGGAACTGGTCCAGGTACATAACCATACAAATGGATTCTCTAATTATCTCAGTATCAGGAATATGAAAGCTCGTTATCGGATTGCGCATGAGTTAAAAGCCATCAACTCACGCATGAAAACTATTTCTTCAACTCGCAAGAGATTCCTCAGTAAACTTGACACT…
Glyma.01G010800.Wm82.a2.v1	2851	Chr01:1036293-1043767	-	--	--	Biological Process: single-organism cellular process (GO:0044763);;	--	--	--	--	--	Formin-like protein 7 OS=Oryza sativa subsp. japonica (Rice) PE=2 SV=2	S	Function unknown	PREDICTED: uncharacterized protein LOC100817091 [Glycine max]	ATGGAGAAGATGAGCGATGACATACTGTTGGACGATTGGGAAGACGCGTTGCTGGAGCAGTTAATCCAAACCGAAGAGCAGTTTGTCCTCACTTCCAGTTCCAGCGCACCAAAACCACTTCCTCCGCCACCGCCTCCGCCTCCTTCCGCCGTCGTTTCCTTCTCGCCCCCGCGAGAGCTCTCTCAGAGGCCCACCACAAGTATCACTGTCGACTCGCCCTCTCCCTCTCCCACTCCCAATCCAATCTCCGATAATAAAGACCTCGAAATCGACCGCTTAAAGAGGGAGCTGGAACAAGCGGCGAAGCAGATTGCAAATCTGGAAAAGGAGCGTGTCAAGTTAAAGAAAGAAAGAGACAAGAAAGAAGATCAGCTCAAATCCATATCTTCGAGGAATGAA…
Glyma.01G010900.Wm82.a2.v1	1005	Chr01:1047531-1051340	+	--	--	Cellular Component: nucleus (GO:0005634);; Cellular Component: plasma membrane (GO:0005886);;	--	--	--	--	--	--	S	Function unknown	uncharacterized protein LOC100791210 [Glycine max]	ATGGTGGGTATATTTTCGAGATTCTCTGTCGGAAGAAATGTCCACCGACGAACGCAAAGTGCCCTGGATGAGAGGGAAGTGATGCCCCCAAACCCAGAGGCTGTTGCTGCAGTGGCAAGTGCTGCAACTGCCACTTCTCATGGAATTGAAGTGGCTGTGGAGTTTAAGCCAGTTGAACATCCGATTGAACCACTTGACAATGATAGGCCAATTCAGTGCCCGTTGCCAGAACCATCTATTCTTAACGATGGAAGAATATGGAAAGAACGAGTATCTGCTACTGTGGGGAGAAGAGGGGACCTGCCAGTGATGAAGGAAGGGGGAACACTTGAATCTGAAGATGCTGGAGCTAGACCACGAACATCCCGGTCTAACCGAATGATCTTACCATCTGTTAGT…
Glyma.01G011000.Wm82.a2.v1	665	Chr01:1053128-1053792	-	--	--	--	--	--	--	--	--	--	S	Function unknown	hypothetical protein MTR_5g027950 [Medicago truncatula]	ATGGTGCACCAACACCAAGTGAGGGCCTCACTGATCACATGCTTTATTCTTTTCCTCCTTGTCTTGGCCACCACCTCCTTCATATCAGTTCACTCGAGGAACACACTACTGATCCATGAGGGTCAAGCTCGGGAACTGCACAAGACTTGGCAAAGGAAGACAAGGATCAACCATGGAAGCCACCGTGGCACCAAGAAACACCTCGTGAACCCGACAATCGAACATCCATTTCAGGCTCGTGAATTTCCTCTGTAG
Glyma.01G011100.Wm82.a2.v1	1629	Chr01:1057125-1061925	+	--	--	Cellular Component: nucleus (GO:0005634);; Cellular Component: cytosol (GO:0005829);; Biological Process: gluconeogenesis (GO:0006094);; Biological Process: glycolytic process (GO:0006096);; Biological Process: cytoskeleton organization (GO:0007010);; Cellular Component: proteasome regulatory particle, lid subcomplex (GO:0008541);; Biological Process: response to salt stress (GO:0009651);; Biolog…	K03039|0|gmx:100793480|26S proteasome non-ATPase regulatory subunit 13-like; K03039 26S proteasome regulatory subunit N9 (A)	Proteasome (ko03050)	[O]	Posttranslational modification, protein turnover, chaperones	PCI domain	26S proteasome non-ATPase regulatory subunit 13 homolog A GN=RPN9A OS=Arabidopsis thaliana (Mouse-ear cress) PE=1 SV=1	O	Posttranslational modification, protein turnover, chaperones	uncharacterized protein LOC100793480 [Glycine max]	ATGGCTGCTCTGCAATACTTGGAATCGCTGCGCAACGCGCATCCTGAGCTCTCCGATTGGTACAATTCGCTGGCGGATCTATACCAGAACAAGCTCTGGCACCAGCTTACCCTCAAGCTTGAGCAGTTCGTGGCTCTCGCCGTCTTCCAGGCCGGTGATGCATTAATACAATTATATCACAATTTCATCACAGACTTTGAGACCAAAATCAACCTTCTCAAGCTTGCGCATTTCGCTGTTATAGTTTCTCGGCAGTATGCTGAGAAAGAAGCTGCGGTTGGTTATCTTGGAGGGGTTATTCAGAAACTTCAAGATACTAGAGAGCAGCGCATAGAAGAACCTATTCTTTACATTAAGATGCAAATAGCAATATTAAAGCTTGAGCAAGGTGATCAAAAG…
Glyma.01G011200.Wm82.a2.v1	3495	Chr01:1066465-1073654	-	--	--	Molecular Function: nucleotide binding (GO:0000166);; Molecular Function: G-protein coupled receptor binding (GO:0001664);; Molecular Function: GTPase activity (GO:0003924);; Molecular Function: signal transducer activity (GO:0004871);; Molecular Function: protein binding (GO:0005515);; Molecular Function: GTP binding (GO:0005525);; Cellular Component: nucleus (GO:0005634);; Cellular Component: c…	--	--	[DT]	Cell cycle control, cell division, chromosome partitioning;; Signal transduction mechanisms	G-protein alpha subunit	Guanine nucleotide-binding protein alpha-2 subunit GN=GPA2 OS=Glycine max (Soybean) PE=2 SV=1	4311	PREDICTED: uncharacterized protein LOC100794534 [Glycine max]	ATGGATCAAAATAGGGGAGAGAGCTGGAGGGAATTAGTGAAGAAGATGCTTCCTCCTGGTGCTTCCATACCTGCTGATGCTTCTAATCTTGATTACTCCATAGCAATGGAATATGTTGGTCCACCAGTTTCATATGATGTACCAAGAGTTGAGCCCTTTGACGCAAACTCAAGAGCAATTCCCACTGCTCAACCACTCTCTGGATCACAAAGATCAAGTACTCATGGGGGCCATATGGTGATTGAACCAATCCCTCTACCGGTGTCTCGTATTGCTGGCGTAACGAGCTCTCCTAATCAAAGTCCAAGGGTGTCAGGAAGTTCAGATTCTGTGGTTTCTGTCTTACAGAACCCAGATCTTTCTTCTGCGTCACCTTCGGCTTCGCCTGCTTCAGTTCAT…
Glyma.01G011300.Wm82.a2.v1	2638	Chr01:1084424-1087061	+	--	--	Cellular Component: mitochondrion (GO:0005739);; Biological Process: regulation of transcription, DNA-templated (GO:0006355);; Cellular Component: chloroplast (GO:0009507);; Biological Process: embryo development ending in seed dormancy (GO:0009793);; Biological Process: regulation of meristem growth (GO:0010075);; Biological Process: phloem or xylem histogenesis (GO:0010087);; Biological Process…	--	--	[R]	General function prediction only	PPR repeat family;; PPR repeat;; Pentatricopeptide repeat domain;; DYW family of nucleic acid deaminases;; PPR repeat	Pentatricopeptide repeat-containing protein At1g31920 GN=PCMP-H11 OS=Arabidopsis thaliana (Mouse-ear cress) PE=2 SV=1	R	General function prediction only	PREDICTED: pentatricopeptide repeat-containing protein At1g31920-like [Glycine max]	ATGAGTGGGACATCTGTCCTTTGCCAATCCCATCTTTTGTCACTGCCAAATAGTCCACCCCAAAGCTCTGAATTGAATGCAAAGTTCAATGAGCAGGGATGGTTGTCTTTGCTCAAGAGATGCAAGAGCATGGAAGAATTCAAGCAAGTACATGCCCATATTCTAAAATTGGGTCTCTTCTATGATTCTTTCTGTGGCAGCAATCTTGTTGCCTCTTGTGCTCTATCTAGATGGGGCAGCATGGAGTATGCTTGCTCAATCTTCAGTCAGATTGAGGAACCTGGTAGCTTTGAGTACAATACCATGATTAGAGGAAATGTCAATAGCATGGATCTAGAAGAAGCTTTGTTGCTTTATGTTGAGATGCTTGAAAGAGGAATTGAACCTGACAACTTCACC…
Glyma.01G011400.Wm82.a2.v1	1552	Chr01:1087724-1091190	+	--	--	Cellular Component: ESCRT II complex (GO:0000814);; Molecular Function: protein binding (GO:0005515);; Biological Process: vesicle-mediated transport (GO:0016192);;	K12189|3.20533e-129|gmx:100798066|vacuolar protein sorting-associated protein 25-like; K12189 ESCRT-II complex subunit VPS25 (A)	Endocytosis (ko04144)	[S]	Function unknown	ESCRT-II complex subunit	Vacuolar protein sorting-associated protein 25 GN=VPS25 OS=Arabidopsis thaliana (Mouse-ear cress) PE=1 SV=1	U	Intracellular trafficking, secretion, and vesicular transport	PREDICTED: vacuolar protein sorting-associated protein 25-like [Glycine max]	ATGCAGAAATTGGGAGGGTTCAAACTACCACCTTTCTTCAATTACCCACCTTATTTCACTTTGCAGCCAGTAAGAGACACGAGAGAGAAGCAGATACAACTATGGAAAGATCTAATTTTAGATTTTTGTAAAACACAGAAGATATTTGTAATTGGGCTTGAAGAAGAATTTCCTCTATTTACAAATCATGGAATTGAAAGGTCTCTTACTCATGAAGCCAGAGAAGCTTTCCTTTCTGCATTAGTGTCTGAAGGACGTGCAGAATGGATGGATAAAGGACATAGGAAATGTCTTATTCTCTGGTATCGGCTTCAAGATTGGGCTGACATTTTAATACAGTTTGCAAAAAATAATGGGCTGGAAGATGGTGTTGTCACAGTAGAAGAAATACGAACAGGG…
Glyma.01G011500.Wm82.a2.v1	2127	Chr01:1091540-1095535	-	--	--	Biological Process: lipid metabolic process (GO:0006629);; Molecular Function: carboxylic ester hydrolase activity (GO:0052689);;	--	--	[IOT]	Lipid transport and metabolism;; Posttranslational modification, protein turnover, chaperones;; Signal transduction mechanisms	Lipase (class 3)	--	2155	PREDICTED: uncharacterized protein LOC100806409 [Glycine max]	ATGGTTTTATCAAAAGTGGTTAAGAAGGTTACCGGAAGGCTTGAACAGATGCAGCCTGAGGCGCCCAAAAACACTATGCAAGTTGTGTTCATGTTAGCAGAAGCCATGAGGTACGGTTACACCGAGACACTGGGTACATGGAACCTCTTCGACTTGCCCACAGCCATCATTCACGCTGTCACGGACAAGGATAAGAAAACAGTTGCAAGTGAATGCGATGAAAGAAGTGATTGTGTGCAGCTGAAAGCCCCAGGAGTCTTGGATGAGTTATATGAGGTGAAGAAATTGTTGACACGGGCCATGCTTTTCAGTAGCAGAAAACGGTTTGGAGCATTTTTATTTGCTGCTGGATTCGCCAAGGAGGATGTCCTCCTAAGAAAGAGAACAGCTCGGATTCTA…
Glyma.01G011600.Wm82.a2.v1	1994	Chr01:1121977-1126678	-	--	--	Molecular Function: hydrolase activity (GO:0016787);;	--	--	[IOT]	Lipid transport and metabolism;; Posttranslational modification, protein turnover, chaperones;; Signal transduction mechanisms	Lipase (class 3)	--	S	Function unknown	PREDICTED: uncharacterized protein LOC100808014 [Glycine max]	ATGGAGGTGAAGAATGAAAAGAAAGCCCCGAGTGTTGAAAGGAGGCATATTGAGGCGCCCAAAAATTTGATGGAGGTAGTGTCCATATTAACGGAAGCCATAAAGTCGCTCGGTTACAAGGAGAAATGGCACATCCTCAACTTGCCCATAGCCATTGCTTCCGCTGTGTTGGACATGGGTAAGAAAACAGTTGCAAGAGAATGCGGTGAAAGAAGTGATTGTGTACAGCTGAAGGCCCCCGAAGTCATAAAGGAGTTATATGAGATAAAGAAATTGTTGACACGGACCTTGCTTTTCAGCAGAAAACGGTTTCATGGGTTCTTATTTGCTGCTGGATTCGACAAGGAGGATGTCCTCCTAAGAAAGAGAACAGCTCGGATTCTAAGGCCAGTTTTCACA…
Glyma.01G011700.Wm82.a2.v1	1961	Chr01:1130669-1132629	+	--	--	Cellular Component: mitochondrion (GO:0005739);; Biological Process: regulation of transcription, DNA-templated (GO:0006355);; Cellular Component: chloroplast (GO:0009507);; Biological Process: embryo development ending in seed dormancy (GO:0009793);; Biological Process: regulation of meristem growth (GO:0010075);; Biological Process: phloem or xylem histogenesis (GO:0010087);; Biological Process…	--	--	[R]	General function prediction only	PPR repeat family;; PPR repeat;; Pentatricopeptide repeat domain;; DYW family of nucleic acid deaminases;; PPR repeat	Pentatricopeptide repeat-containing protein At1g31920 GN=PCMP-H11 OS=Arabidopsis thaliana (Mouse-ear cress) PE=2 SV=1	R	General function prediction only	PREDICTED: pentatricopeptide repeat-containing protein At1g31920-like [Glycine max]	ATGAGTGGGACATCTGTCCTTTGCCAATCCCATCTTTTGTCACTGCCAAATAGTCCACTCCAAAGCTCTGAATTGAATGCAAAGTTCAATGAGCAGGGATGGTTGTCTTTGCTCAAGAGATGCAAGAGCATGGAAGAATTCAAGAAAGTACATGCCCATATTCTAAAATTGGGTCTCTTCTATGATTCTTTCTGTGGCAGCAATCTTGTTGCCTCTTGTGCTCTATCTAGATGGGGCAGCATGGAGTATGCTTGCTCAATCTTCAGGCAGATTGAGGAACCTGGTAGCTTTGAGTACAATACCATGATTAGAGGAAATGTCAATAGCATGGATCTAGAAGAAGCTTTGTTGCTTTATGTTGAGATGCTTGAAAGAGGAATTGAACCTGACAACTTCACC…
Glyma.01G011900.Wm82.a2.v1	2657	Chr01:1140332-1146810	-	--	--	--	--	--	[R]	General function prediction only	Domain of unknown function;; Ankyrin repeats (3 copies);; Ankyrin repeats (many copies);; Domain of unknown function (DUF4219);; gag-polypeptide of LTR copia-type;; Ankyrin repeat;; Ankyrin repeats (many copies);; Ankyrin repeat	Ankyrin repeat-containing protein At3g12360 GN=At3g12360 OS=Arabidopsis thaliana (Mouse-ear cress) PE=2 SV=1	R	General function prediction only	PREDICTED: uncharacterized protein LOC100808539 [Glycine max]	ATGGCAGCTACAAACATCTCAGCCAGTGGAATAGTTCTGGAACCACTCACAAGAGACAACTACGACAACTGGAGTGCTCTTGTGAGGAACTATCTAATAGGTCAAGGTCTTTGGGAAGCTGTCAATTCTGTTTCTGAAATTAGTGTGCAACCCAAAGAGGTTTCTGATTCTTGGAAGAAGAACAATGCCAAGGCTTTGCATATAATTCAGCTAGCATGTGGGATGGAGATTCTTAGTCAGATTAGAGGCGTTGAAACAGCCAAAGAAGCTTGGAACAGATTGGGCGCGTTATATAGCTCACAATTAAAAGCGGATCCAGATATTGAGCAAGGTGTGGTGGATGATAGTCTCCATGAATATAAACCGCTGCACAGATATGTGGAGAGTGGTGATTGGAAA…
Glyma.01G012000.Wm82.a2.v1	3976	Chr01:1157100-1161503	+	[S]	Function unknown	Molecular Function: binding (GO:0005488);; Molecular Function: hydrolase activity (GO:0016787);; Molecular Function: purine ribonucleoside binding (GO:0032550);; Molecular Function: adenyl ribonucleotide binding (GO:0032559);; Molecular Function: anion binding (GO:0043168);;	--	--	[T]	Signal transduction mechanisms	NB-ARC domain;; Leucine Rich repeats (2 copies);; Leucine rich repeat;; Leucine Rich Repeat	Putative disease resistance protein RGA4 GN=RGA4 OS=Solanum bulbocastanum (Wild potato) PE=2 SV=1	T	Signal transduction mechanisms	hypothetical protein MTR_5g028420 [Medicago truncatula]	ATGGCACAACCAGAGCGCAAATCAATGGATGCAGCTATTCTTGTGGATTCCATATCTGACATCTTAAAATGCTCACTGGCACCACCAGCAACACGCCTCTCGGCAAAGGACCTTCAACAGTTTCAAAACCATCTCGAAGGGATCCGTGACATGGTTCAAAAGGCGAACAACAACATTAACTCCCAAGATTCCTATGTTCTTGCTTGGTTACTCGAGGTCAAGGAAGTGGTCAACGATTTGGAGGATTTGATTGAGGTTCTACGTCACAAGGAGAGTGCCACTGCCAATGCCACAAGATCTCTCATCAAAGCCAGCCAAAACATGGCGCATCGCCTCAAAGTCACGCACCATGTCAAGAAAGCCTCTGAGGAGCTCAAACGCTTCTTAACCGAGGCACAA…
Glyma.01G012100.Wm82.a2.v1	2215	Chr01:1162070-1167484	-	--	--	Molecular Function: triglyceride lipase activity (GO:0004806);; Biological Process: lipid metabolic process (GO:0006629);;	--	--	[IOT]	Lipid transport and metabolism;; Posttranslational modification, protein turnover, chaperones;; Signal transduction mechanisms	Lipase (class 3)	--	2508	PREDICTED: uncharacterized protein LOC100807640 [Glycine max]	ATGATAACGTCGATAGTGGTTAGGAAGGCCGCCGGAAAGCTTGAAAAGAGGCCAGCCGAGGCGCCCAAAACATTGATGGACACAGTTCTTACGTTAGCAGAAGCCATAAGGTTCGGTTACGCCGAGACACTGGGCAAATGGCACCTCTTGGACTTGCCAAGAGCCATCCTTTACTCTGTCATGGACAAGGGTAAGAAAACAGTTGCAGTTGAATGCGCTGAAAGAAGTGACTGTGTACAACTGAAAGACCCCGAATTATTAAAGGAGTTATATGAGCTCAAAAAATGCTTGACACAGACCATGCTTTTCAGCAAAAAACGTTTTCGTGCCTTTTTATTTGCTGCTGGATTTGTCAAGGAGGATGTCCTCCTAAGGAAGAGAAGAGCTCGGATTCTGAAG…
Glyma.01G012200.Wm82.a2.v1	1983	Chr01:1181815-1185096	-	--	--	Biological Process: lipid metabolic process (GO:0006629);; Molecular Function: carboxylic ester hydrolase activity (GO:0052689);;	--	--	[IOT]	Lipid transport and metabolism;; Posttranslational modification, protein turnover, chaperones;; Signal transduction mechanisms	Lipase (class 3)	--	2075	PREDICTED: uncharacterized protein LOC100807640 [Glycine max]	ATAGACGAGTTATATGAGATAAGAAAATGCTTGACACTGGACCATGCTTTTCAGCAAAAAACGGTTTCGTGCGTTTTTACTGGCTGCTGGAATCCCCAAAGAGGATGTCTCCTACGGAAGAAAAGAGCTAGGATTCTAAAGCCGGCTTTCACAGTTATACGTGATAAAGAATCAAAATGTTTGCTTGTGTTCATCCGTGGAACTCAAAGCTTAAAAGACACACTGACAGATGCAATCGGTGCTCCCGTGTCCTTCAATCATTTCATTTGCAGCGATGATGGTGAGCTGAAGAGGAACAACAAGGTTTCAGGACATGGACACCGTGGTATGGTTGCTGCAGCTCGTTGGATTAAGAAGCACTGCACCACTATACTACTTGAAGATCTTCGTCGACACCCC…
Glyma.01G012300.Wm82.a2.v1	1380	Chr01:1192450-1197240	-	[S]	Function unknown	Molecular Function: vacuolar sorting signal binding (GO:0010209);;	--	--	[S]	Function unknown	Domain of unknown function DUF59	MIP18 family protein At1g68310 GN=At1g68310 OS=Arabidopsis thaliana (Mouse-ear cress) PE=2 SV=2	S	Function unknown	PREDICTED: MIP18 family protein At1g68310-like [Glycine max]	ATGGTAACTGAGTTAATCAATGCGAACCCTATCATATATGAAAAGAAAGAGCGTCGAGCTCCATCTGCTCCATCTGCTCCCCATGATGAGTATGCTGTCGAACCAATCGACCAACAAGAGGACCCTGAGCATCCATATTCCTTGGAAGAGCTTAAGGTGATTACTGAGGAAGCAGTTGAAGTTGATGATCAGCGTAACTATGTGAGGGTTACATTTACTCCAACAGTGGAACATTGCAGTATGGCAACGGTTATAGGTCTATGCTTACGTGTCAAGCTCATGAGAAGCTTGCCTTCACGATACAAGGTGGATATCAGAGTGGCACCTGGATCTCATGCAACTGAAGCTGCAGTTAACAAACAATTAAATGATAAAGAGCGGGTGGCAGCTGCACTGGAA…
Glyma.01G012400.Wm82.a2.v1	1683	Chr01:1197820-1201968	+	--	--	Cellular Component: nucleus (GO:0005634);; Cellular Component: chloroplast stroma (GO:0009570);; Biological Process: leaf morphogenesis (GO:0009965);; Biological Process: regulation of proton transport (GO:0010155);; Biological Process: cell differentiation (GO:0030154);; Biological Process: protein autophosphorylation (GO:0046777);;	--	--	--	--	Protein of unknown function (DUF760)	--	S	Function unknown	uncharacterized protein LOC100810147 [Glycine max]	ATGCTGGTTTCGGGTGCTATTAGCGACGTTTTGGTGGTGCTTCCACCTTCGGCATCTCTCAGACTTCCGGAATTTCGCCATTTGCATGCTTTCACAGTTTCTGACGCCAAGGGTTTTCTGTCTGGGGGATTTCTTAAAAGCTGTCCTTCATCTTACAATCCCAAGCACTACAATGAACTCTACAATTTCCGAGCTAGAGGCTTAGTTGCAAGAGCATCTGCTGATCCAAGGGATAATTTGGTGCCATTTGCTCCCCTCCAATTTGAGTCACCAGTTGGTCAGCTTTTGGAACAAATCTCAAATACCCATCCGCATCTACTACCAGCAGCCATTGATCAACAACTAGAGAATCTTCAGACTGCTAGAGATGCTCAGAATGAATCTTCTGATTCATCTCTT…
Glyma.01G012500.Wm82.a2.v1	2116	Chr01:1204032-1208621	+	--	--	Molecular Function: DNA binding (GO:0003677);; Cellular Component: nucleus (GO:0005634);; Biological Process: protein N-linked glycosylation (GO:0006487);; Biological Process: protein targeting to vacuole (GO:0006623);; Biological Process: membrane fusion (GO:0006944);; Biological Process: systemic acquired resistance (GO:0009627);; Biological Process: salicylic acid biosynthetic process (GO:0009…	K17498|0|gmx:100812819|protein IWS1 homolog; K17498 transcription factor SPN1 (A)	--	[S]	Function unknown	TFIIS helical bundle-like domain	Pollen-specific leucine-rich repeat extensin-like protein 1 (Precursor) GN=PEX1 OS=Arabidopsis thaliana (Mouse-ear cress) PE=2 SV=1	S	Function unknown	PREDICTED: protein IWS1 homolog isoform 1 [Glycine max]	ATGGGCTACGAAGACAATCCGTATCGTGACGAGGACGGAGAGCCCTTGATGGACTACGACGACATTCAATCCGATCGCGAGCCATCTCCCGAGCCTCGCCGCCAGGACGACGATTTCGATGAGGACGTCGACGAGTGGCGCGGCCGTGATCGGTCGCAGACGCCGGTCTATGACACCGATCCGTCGCGGTCGAAGCCGCGGAAGAGGCTGATCAAGAAGAGCGACGCCGGGAAGCAGGCGGTGGAGCCGGAGCTTGAGGATGAGGACGTGGAGGGGTATGTTCCGGAGGCGATGTTCGACGAGGCGGACACTGGAAGGAAGAGGAAGAAGGGGAAGGAGGGTGGGAGTGGGAAGAAGGAGAAGAGGATGAAGGGGGAGAAGAGTTTTGGGAGCAGCGGT…
Glyma.01G012600.Wm82.a2.v1	255	Chr01:1207929-1208531	-	--	--	--	--	--	--	--	--	--	--	--	--	ATGCATAACCGTCAAATGTATTTTGGGTTTCCTGCTGCACTAAATGAATACACAAATGCAGTATACGGATGTATTTTCATGACATCCCTCTCCTTCAAATTTCCATTTATCGAGCTCACTGGATCTCCACCTTCAGAAGAATCCACATTAATGCAGGCAGCACATTATATGAGAGCTTGCAGCAGGACAAACAAACCCGTCCAACGCGCAATAGGTCACCATAGCAATGGCCCTACATTTAACTCGGTATATTAA
Glyma.01G012700.Wm82.a2.v1	2410	Chr01:1211136-1216317	+	[Z]	Cytoskeleton	Biological Process: phragmoplast assembly (GO:0000914);; Molecular Function: protein binding (GO:0005515);; Biological Process: DNA-dependent DNA replication (GO:0006261);; Biological Process: chromatin silencing (GO:0006342);; Molecular Function: plus-end-directed microtubule motor activity (GO:0008574);; Cellular Component: phragmoplast (GO:0009524);; Biological Process: covalent chromatin modi…	--	--	[Z]	Cytoskeleton	Kinesin motor domain	Kinesin-like protein KIN12A OS=Arabidopsis thaliana (Mouse-ear cress) PE=1 SV=1	Z	Cytoskeleton	PREDICTED: uncharacterized protein LOC100790375 [Glycine max]	ATGAGGCCATTGTCTTCGGACAAGGACGAAGGAGATCCCACAGTTCAGAAGGTTTTCAATGATTCCTTGTCCATTAATGGATACAATTTCACCTTCGACTCCGTTGCTGACATGGCGGCTACTCAGCTGGATATTTTCGAACACGTTAGGGTGCCTCTAGTGGAGCATTGTTTGGTTGGGTTCAATAATTGTGGGAAGACTTATACAATGTGGGGTCCTGCCAATTGTTTATCGCATGAAAATGATCAACAAGGACTTGCCCCCCGTGTTTTTCAGCAACTCTTTGCACGCATAAGTGAAGAGCAAACTAAGCATTCTGAAAACCAACTCAGCTATCAGTGCCACTGCTCTTTTCTTGAGGTTGATTGTCTCTTAATTGTTTCTTTTTGTGTTCCTGAC…
Glyma.01G012800.Wm82.a2.v1	2051	Chr01:1220267-1224974	+	--	--	Molecular Function: hydrolase activity (GO:0016787);;	--	--	[IOT]	Lipid transport and metabolism;; Posttranslational modification, protein turnover, chaperones;; Signal transduction mechanisms	Lipase (class 3)	--	S	Function unknown	PREDICTED: uncharacterized protein LOC100810158 [Glycine max]	ATGGAGGTGAAGAATGAAAAGAAAGCCCCGAGTGTTGAACGGAGGCATATTGAGGCGCCCAAAAATTTGATGGATGTAGTGTCCATATTAATGGAAGCCATAAAGTCGCTCGGTTACAAGGAGAAATGGCACATCCTCAACTTGCCCAGAGCCATTGCTTCCGCTGTGTTGGACACGGGTAAGAAAACAGTTGCAAGAGAATGCGGTGAAAGAAGTGATTGTGTACAGCTGAAGGCCCCCGAAGTCATAAAGGAGTTATATGAGATAAAGAAATTGTTGACACGGACCTTGCTTTTCAGCAGAAAACGGTTTCATGGGTTCTTATTTGCTGCTGGAATCGACAAGGAGGATGTCCTCCTAAGAAAGAGAACAGCTGGGATTGTAAGGCCAGCTTTCACG…
Glyma.01G013100.Wm82.a2.v1	3480	Chr01:1233755-1237513	-	[S]	Function unknown	Molecular Function: nucleotide binding (GO:0000166);; Molecular Function: binding (GO:0005488);; Molecular Function: hydrolase activity (GO:0016787);;	--	--	[T]	Signal transduction mechanisms	NB-ARC domain;; Leucine Rich repeats (2 copies);; Leucine rich repeat;; Leucine Rich Repeat;; Leucine rich repeat	Putative disease resistance protein RGA4 GN=RGA4 OS=Solanum bulbocastanum (Wild potato) PE=2 SV=1	T	Signal transduction mechanisms	hypothetical protein MTR_5g028420 [Medicago truncatula]	ATGGACGTAACTATTCTTGCCGATGCCATATCCGACATCCTAGGACGCACTGGCTCCTCCCTTGCACTCCCAAAGGAGAATGTTAAAGAGTTTGAAGATGTTCTCAGAAAGATCAATGACGTGGTTCACAAGGCCAAGCAGAACAACTCCCTAGACCCCAATGTTCTGCTTTGGTTGAAAGAGGTCAAGGACAAGGTCAACGACTTGAACGATTTGATGGATGATCTCCCTCACAAGCAGGGAAACGCTGCCATAATATCGCTCATCAAAACTGGCCAAAGCATGGTGCATCGTCACAAAGTCACACAACAACTCAAGAAAGCTACTGGGCTGCTCAAAAGCTTCGCAACGGAGGGAGAAAAATTGTCCTTCACCCAAGAAGCAAAGAAGAACGAGAGA…
Glyma.01G013200.Wm82.a2.v1	2190	Chr01:1245513-1250153	-	--	--	Biological Process: lipid metabolic process (GO:0006629);; Molecular Function: carboxylic ester hydrolase activity (GO:0052689);;	--	--	[IOT]	Lipid transport and metabolism;; Posttranslational modification, protein turnover, chaperones;; Signal transduction mechanisms	Lipase (class 3)	--	2242	PREDICTED: uncharacterized protein LOC100807640 [Glycine max]	ATGTTTGTTTGTGTTCATCCGAGGACTCGTAGCATAAAAGACACTCTGACAGATGCAATCGGTGCTCCCGTTTCCTTCAATCATTATATTTGCAGTGATGGTGAGCTGAAGAGGAAAAACGAGGTTGCAGGACATGCACACCGTGGTATGGTTGCTGCAGCTGGTTGGATTAAAAAACACTGCACTCCTATACTACTTGATGCTCTTCGTCGATACCCTGATTTCGAAATCAAGATCGTTGGGCACTCGCTTGGTGGTGGTACTGCTGCACTATTGACATATATGCTCAGAGAAATAAAGCAGTTCTCTTCATGCACTTGTGTCACGTTTGGCCCAGCTGCTTGTATGACATTGGGATTAGCCGAATTCGGGAAGCCCTTTATCACTTCCATTATAAAT…
Glyma.01G013300.Wm82.a2.v1	2824	Chr01:1267911-1275041	+	--	--	--	--	--	[R]	General function prediction only	Domain of unknown function;; gag-polypeptide of LTR copia-type;; Ankyrin repeats (3 copies);; Ankyrin repeats (many copies);; Ankyrin repeat;; Domain of unknown function (DUF4219);; Ankyrin repeats (many copies);; Ankyrin repeat	Ankyrin repeat-containing protein At3g12360 GN=At3g12360 OS=Arabidopsis thaliana (Mouse-ear cress) PE=2 SV=1	R	General function prediction only	PREDICTED: uncharacterized protein LOC100811748 [Glycine max]	ATGGCAGCTACAAACCTTGCAGCCCGTGGAATAGTTCTGGAATCGCTTACAAGAGACAATTACGACAACTGGAGTGCTCTTGTGAAGAACTATCTAATGGGTGAAGGTCTGTGGGGCGTTGTCACGTCTGTTTCAGAAATTAGTGCGAAACCTAAAACTGATTGTGAGAATTGGAAGAGGGAAAATGCCAAGGCTTTGCATATCATTCAGCTAGCATGTGGTTCAGAGATTCTTAATCAGATTAGACATGTTGAAACAGCAAAAGAAGCTTGGAACAGATTGGGCGCGTTATACAGTTCACAATTAAAAGGCGATCCAGATATTGAGCAAGGTTTCGTGGACGATACTCTCCATGAATATAAACAGCTGCACAGATATGTGGAGAGTGGTGATTGGAAA…
Glyma.01G013600.Wm82.a2.v1	2118	Chr01:1302163-1312469	-	--	--	Molecular Function: sequence-specific DNA binding transcription factor activity (GO:0003700);; Molecular Function: protein binding (GO:0005515);; Cellular Component: nucleus (GO:0005634);; Biological Process: regulation of transcription, DNA-templated (GO:0006355);; Biological Process: response to stress (GO:0006950);; Biological Process: response to abiotic stimulus (GO:0009628);; Biological Pro…	K09060|0|gmx:100101882|BZIP101; transcription factor bZIP101; K09060 plant G-box-binding factor (A)	--	--	--	G-box binding protein MFMR;; bZIP transcription factor;; Basic region leucine zipper	Transcription factor HBP-1a OS=Triticum aestivum (Wheat) PE=2 SV=1	K	Transcription	PREDICTED: transcription factor HBP-1a [Glycine max]	ATGGGCAGCAGTGAGATGGATAAAACTCCAAAAGAGAAGGAGTCAAAGACGCCGCCACCACCACCTACGTCACAGGAGCAGTCTTCGACCACCAGCACTGGAACAATTAATCCTGAGTGGCCTGGCTTTCAGGCATATTCTCCTATACCTCCACATGGTTTCTTGGCATCAAATCCCCAGGCTCACCCTTATATGTGGGGTGTCCAGCAGCAATTTATGCCTCCCTATGGTACTCCACCACATCCCTATGTTGCAATGTATCCCCCTGGTGGCATTTATGCTCATCCATCCATGCCTCCGGGATCTTATCCTTTTAGTCCTTTTGCCATGCCTTCTCCAAATGGCATTGCTGAGGCATCAGGAAACACTCCTGGCAGCATGGAAGCTGATGGTAAACCT…
Glyma.01G013700.Wm82.a2.v1	731	Chr01:1309915-1310645	+	--	--	--	--	--	--	--	--	--	--	--	--	ATGAAGCAATATTCCCACCACTTTTGTCATTGTGTGCCTCACTGCACCATCTCTAGCCTGGCCTGGCCCCTATCATCACATTTGTTTTCCACCTCGACATGGTTGTTTACCTCTCTTTGGATCCACTCAGTTGTGTTTGACAAAACAATTTGGTGTGTTTTTCCTGCCTTCATCAAGAGTGAGCTGTTTTCCGTTGGCTTGGCTTGA
Glyma.01G013800.Wm82.a2.v1	2388	Chr01:1314163-1316550	+	[O]	Posttranslational modification, protein turnover, chaperones	Biological Process: developmental process involved in reproduction (GO:0003006);; Molecular Function: protein binding (GO:0005515);; Biological Process: anatomical structure morphogenesis (GO:0009653);; Biological Process: post-embryonic development (GO:0009791);; Biological Process: cellular component organization (GO:0016043);; Biological Process: cell differentiation (GO:0030154);; Biological …	--	--	--	--	Domain of unknown function (DUF3444);; DnaJ domain	Vegetative cell wall protein gp1 (Precursor) GN=GP1 OS=Chlamydomonas reinhardtii (Chlamydomonas smithii) PE=2 SV=1	O	Posttranslational modification, protein turnover, chaperones	PREDICTED: uncharacterized protein LOC100813361 [Glycine max]	ATGGCAGAAGCAGAATCCGAAGCGCTGCGCCTCAAGGCCATGGCGGAGTCCAAGTTCAAAGCCTCCAACAACGCCAAATCCGCTCTCAAGTACGCCAACCGCGCCCACCGCCTCTGCCCGCACCTCGCCGGCGTGCCGGAGACCGTCGCTGCCCTCTCCGTCCTCGCCGCGCCGGACTGGTACCGCGCCCTCGGCGCCGAGCCCTTCGCGAGCAGCAGCGTCATCCGGAGGCAGTACAAGAAGCTCGCGCTGCTCCTCCACCCCGACAAGAACCCCCACGTGGCCTCCGAGGAGGCCTTCAAGCTCCTCGGCGAGGCCTTCCGCTTTCTCTCCGACAGAAACCGCCGCCGCGAGTACGACGCCGAGCTTCGACGTAAAATCGAGGCGGCGGAGAGTGAG…
Glyma.01G013900.Wm82.a2.v1	1428	Chr01:1327884-1331315	+	--	--	Molecular Function: hydrolase activity, hydrolyzing O-glycosyl compounds (GO:0004553);; Cellular Component: extracellular region (GO:0005576);; Cellular Component: cell wall (GO:0005618);; Biological Process: polysaccharide metabolic process (GO:0005976);; Biological Process: cellular glucan metabolic process (GO:0006073);; Cellular Component: plant-type cell wall (GO:0009505);; Cellular Componen…	K08235|0|gmx:100786236|probable xyloglucan endotransglucosylase/hydrolase protein 30-like; K08235 xyloglucan:xyloglucosyl transferase [EC:2.4.1.207] (A)	--	--	--	Glycosyl hydrolases family 16;; Xyloglucan endo-transglycosylase (XET) C-terminus	Probable xyloglucan endotransglucosylase/hydrolase protein 30 (Precursor) GN=F3C3.5 OS=Arabidopsis thaliana (Mouse-ear cress) PE=2 SV=2	R	General function prediction only	PREDICTED: probable xyloglucan endotransglucosylase/hydrolase protein 30-like [Glycine max]	ATGGATCATAGGTTACGTTGTTTTGTGACAATACCCAAAATTCCTTTTCTATTGCTACTTTCTCTGATTCTCGTCTTCAGTTACGTTAACGCAGCCTTCGACCTCGCTACTATACCCTTCAACGATGGCTATTCTCCGCTCTTCGGAGATAGCAACGTTGTTCGCTCCGAGGATGGCAACGGCGTACAACTCCGCCTCGATCGCTACACAGGTTCGGGTTTCATTTCCTCCAGTATGTACCAGTATGGATTCTTCAGCGCGAGAATCAAGTTGCCATCGAATTATACTGCTGGTATTTGCGTGGCCTTTTATACATCAAACGGTGATGTGTTCGAGAAGTCCCATGACGAGTTGGACTTTGAATTCCTAGGTAATGTCGCCGGAAAACCATGGCGGTTT…
Glyma.01G014000.Wm82.a2.v1	3994	Chr01:1337737-1342734	-	[M]	Cell wall/membrane/envelope biogenesis	Biological Process: microtubule cytoskeleton organization (GO:0000226);; Biological Process: double-strand break repair via homologous recombination (GO:0000724);; Biological Process: cytokinesis by cell plate formation (GO:0000911);; Cellular Component: endosome (GO:0005768);; Cellular Component: endoplasmic reticulum (GO:0005783);; Cellular Component: trans-Golgi network (GO:0005802);; Cellular…	--	--	--	--	Cellulose synthase;; RING/Ubox like zinc-binding domain;; Glycosyltransferase like family 2;; Glycosyl transferase family group 2	Cellulose synthase-like protein D2 GN=CSLD2 OS=Oryza sativa subsp. indica (Rice) PE=2 SV=1	M	Cell wall/membrane/envelope biogenesis	PREDICTED: cellulose synthase-like protein D3-like [Glycine max]	ATGGCTTCTAAATTCAAGAGTGTGTCCTCCATTCGGAAGATCACGCATCTGAGCGGTGATATGGATCAGGAGGATGCGAATGGGGGAAGGGCTAGTCTTGATAACTACTCAGTTCACATTCCTCCAACGCCTGATAACCAGCCTATGGAGATTTCGCTGGAGAGGTCGAATTCTCGGAGAGTGGAGGACCAATACGCTTCTAGTTCTTTGTTCACCGGTGGCTTTAATCAGCTCACACGCGCTCATTTGAAGGACAAAGTGACTGAGTCAGAATCCAGCCACCCCCAGATGGCTGGTGCAAAAGGGTCCTCTTGTGCAGTGCCTGGGTGTGATGGAAGTCTCATGACTAATGAGAGAGGGTTGGATGTGGTTCCTTGTGAGTGTAATTACAAGATTTGT…
Glyma.01G014100.Wm82.a2.v1	2094	Chr01:1352031-1357445	-	[R]	General function prediction only	Cellular Component: extracellular region (GO:0005576);; Cellular Component: plasma membrane (GO:0005886);; Biological Process: determination of bilateral symmetry (GO:0009855);; Biological Process: polarity specification of adaxial/abaxial axis (GO:0009944);; Biological Process: meristem initiation (GO:0010014);; Biological Process: regulation of meristem growth (GO:0010075);; Molecular Function:…	--	--	[R]	General function prediction only	Alpha/beta hydrolase family;; Alpha/beta hydrolase family;; alpha/beta hydrolase fold	Guanine nucleotide-binding protein subunit gamma 3 (Precursor) GN=GG3 OS=Arabidopsis thaliana (Mouse-ear cress) PE=2 SV=1	R	General function prediction only	Abhydrolase domain-containing protein FAM108C1 [Medicago truncatula]	ATGGGGTGCATGGTGTCTCAGCTAGCCGCGAAATTCGCCTTCTTTCCGCCGTCTCCGCCGACGTACCAGCTCAAGAAGAGCGGCGAGGACGGCAAGCTCACGGTGGTCTCCGCGGCGGCTCCGATTCCCCACGCCGATGACACCTCCCTGGACGTTCTCCTCGTCGACACGAAGCATGGGAACAAGATTGTGGCGTTTTATCTCAGAAACCCCTACGCGCGGCTCACTCTTCTCTATTCTCATGGCAATGCCGCTGACTTGGGTCAACTCTATGATCTCTTCGTGCAACTCAAGGTCAATCTTAGAGTTAATCTCATGGGATATGACTACTCTGGATATGGAGCATCTACTGGCAAGCCTAGTGAATCCAGCACATATGCTGACATAGAGGCAATATAT…
Glyma.01G014200.Wm82.a2.v1	2320	Chr01:1371903-1382033	-	--	--	Molecular Function: glycerol-3-phosphate O-acyltransferase activity (GO:0004366);; Biological Process: unsaturated fatty acid biosynthetic process (GO:0006636);; Biological Process: phosphatidylglycerol biosynthetic process (GO:0006655);; Cellular Component: chloroplast stroma (GO:0009570);; Biological Process: chlorophyll biosynthetic process (GO:0015995);; Biological Process: CDP-diacylglycerol…	K00630|0|gmx:100789434|glycerol-3-phosphate acyltransferase, chloroplastic-like; K00630 glycerol-3-phosphate O-acyltransferase [EC:2.3.1.15] (A)	Glycerolipid metabolism (ko00561);; Glycerophospholipid metabolism (ko00564)	--	--	Glycerol-3-phosphate acyltransferase N-terminal;; Acyltransferase	Glycerol-3-phosphate acyltransferase, chloroplastic (Precursor) GN=PLSB OS=Phaseolus vulgaris (Kidney bean) PE=2 SV=1	I	Lipid transport and metabolism	PREDICTED: glycerol-3-phosphate acyltransferase, chloroplastic-like [Glycine max]	ATGAGCACGACCGGTTCTTCGGCTTACCACTGTGTGGCACACCTCCCAAATAATAAGACTATGTTTATGCTCTCTACGCCGCCAACAACCACATTCTTCGCTACGCCTAGGGTTCTTCCGTTTCTCTCTTCAAAACTTTCTTCTTCTTCTTCTTCTTCTACTGCGTCGTCCTCGCCTTGTTGCTCCTCCATCACTCCCAAGGTTAAATCCAAAGATAACAACAATTGCTACCTCGTCTCCGCTAAACATTCTCCCGCTAACATGTCCGCTTCGGTTTCGTCACGCACCTTCCTCAACGCTCGGAACGAACAAGAGCTTCTAGCTGGAATCAGGAAAGAAGTAGAAGCTGGATCTCTGCCTGCTAATGTTGCTGCAGGAATGGAAGAAGTGTACAATAAC…
Glyma.01G014400.Wm82.a2.v1	1520	Chr01:1389107-1393444	+	[MG]	Cell wall/membrane/envelope biogenesis;; Carbohydrate transport and metabolism	Molecular Function: nucleotide binding (GO:0000166);; Cellular Component: mitochondrion (GO:0005739);; Biological Process: response to oxidative stress (GO:0006979);; Molecular Function: zinc ion binding (GO:0008270);; Cellular Component: thylakoid (GO:0009579);; Cellular Component: plastoglobule (GO:0010287);; Molecular Function: isomerase activity (GO:0016853);; Biological Process: cellular res…	--	--	[R]	General function prediction only	NADH(P)-binding;; NAD dependent epimerase/dehydratase family;; 3-beta hydroxysteroid dehydrogenase/isomerase family	Uncharacterized protein At1g32220, chloroplastic (Precursor) GN=At1g32220 OS=Arabidopsis thaliana (Mouse-ear cress) PE=1 SV=1	R	General function prediction only	uncharacterized protein LOC100791538 [Glycine max]	ATGGCGTCGTTTTTGTCTTTTCTCCCTGCCGTTTCCGCTCGTCCCATTCCCACCAGCGCCTTCTCTCCCAAAAGACCTCTCTTTCAAACTCCACCCACCTTGCATTTCAAAAATCACCGGTTTGCAGTTAGTTGCAGTTATGCAGAAGCAGGTGTCTATGCTAATTCTAGCTCTAACACCATAGATGTTGTGGCTGATGTTAGAAGTGAGCGGATTGTAGTCTTAGGAGGGAATGGCTTTGTTGGTTCTTCCATATGCAAGGCAGCAGTGTCCAAGGGCATAGAAGTCATAAGCCTAAGCAGGTCAGGGAGACCTACTTACTCAGGTGCATGGGTAGATCAAGTTACTTGGATTTCAGGAGATGTTTTTTATGTAAACTGGGATGAAGTACTTGTTGGA…
Glyma.01G014500.Wm82.a2.v1	1735	Chr01:1394486-1397925	-	--	--	Cellular Component: intracellular part (GO:0044424);;	--	--	--	--	Survival motor neuron protein (SMN)	--	S	Function unknown	uncharacterized protein LOC100792596 [Glycine max]	ATGGGGAAGGAAGGAGATCTATGGGACGATTCATCTCTCATCAATGCCTTCGACCAAGCTATTTCTACTTTCAACAAAATGCATAGCAGCGGCAAACACAAAGGCGCCGCCACGGCTCGAGAGGCGGACACAATCATCGGAGAAAATGGCTCCAATGTTGACACTACAAGGGATGCTGATACGAATATTCCAGCTACTGATGTGCCTGATTCAGGTGAAACTGGTAATTTGTCAAAGTTGGAAGAAAATCATCAAACAGAGTCACAGGTGGATCAACCTTGTCTGGATTCAACAAGTGGCCAAGACATCCAGAATGCGCAGAACGGTTATGCATATGCACAAGGTGGAGATGATTATAATCAGTTAGTTGTGCAATACTATGAACTTGAGGAGAAAAGG…
Glyma.01G014700.Wm82.a2.v1	3577	Chr01:1427800-1434338	+	--	--	Molecular Function: sequence-specific DNA binding transcription factor activity (GO:0003700);; Molecular Function: protein binding (GO:0005515);; Cellular Component: nucleus (GO:0005634);; Biological Process: regulation of transcription, DNA-templated (GO:0006355);; Molecular Function: methyltransferase activity (GO:0008168);; Biological Process: gravitropism (GO:0009630);; Biological Process: re…	--	--	[R]	General function prediction only	JmjC domain, hydroxylase;; jmjN domain;; C5HC2 zinc finger	Lysine-specific demethylase REF6 GN=T29H11_50 OS=Arabidopsis thaliana (Mouse-ear cress) PE=1 SV=1	R	General function prediction only	PREDICTED: lysine-specific demethylase 5C-like [Glycine max]	ATGTCTTTGTTCATAAAATGTTCCCGACTTTGGTTCCCTCAGAACGAACGACCCATTCATCTAGTTATTGACTCCTCAATGGTGGAAAGAAGAGTGACTTTATCAAAGGAAGCTAGAAATGGGTTAGAATTTTTGAAGCGTAAAAGGCTTCAGCGTGCAAAATTTGTCACTGCCACCCAGACAAGTGTTGCTAACATGATGAGCAGAAGTGGAAATGCTTTAAGAGCTTCAGCATCATGTGGCCCAAGATTTCATGGTAATGCTAATGTCTTTTCCAAGCGCAAGGTGGATAAGTTTGATACAAATGACCTGGATTGGACTGATAAAATTCTAGAATGTCCTGTGTATTCTCCAACAAAGGAGGAATTTGAGGATCCTTTAATTTATTTGCAAAAGATT…
Glyma.01G014800.Wm82.a2.v1	1442	Chr01:1459585-1464612	+	--	--	Molecular Function: sequence-specific DNA binding transcription factor activity (GO:0003700);; Molecular Function: binding (GO:0005488);; Molecular Function: protein binding (GO:0005515);; Cellular Component: cell wall (GO:0005618);; Cellular Component: nucleus (GO:0005634);; Biological Process: regulation of transcription, DNA-templated (GO:0006355);; Biological Process: rRNA processing (GO:0006…	--	--	--	--	Myb-like DNA-binding domain	Probable transcription factor KAN2 GN=KAN2 OS=Arabidopsis thaliana (Mouse-ear cress) PE=2 SV=1	K	Transcription	PREDICTED: LOW QUALITY PROTEIN: probable transcription factor KAN2-like [Glycine max]	ATGGAGCTATTCCCAGCACAACCAGACTTGTCCTTACAAATCAGCCCTCCAAACGCCAATCCCACATCAAGTTGGAGGAGAAGCACAGAAGAAGACATGGATTTGGGGTTTTGGAAGAGAGCCTTGGACTCAAGAAACTCCATTCAATCAACAATGGCCAAACAAGACTCTTGCTTCGACCTCTCCCTCTCCAATCCAAAAGCCTCAGATAACAACAACTCCAACCTCATTCATCACCACCACTTCCAAACAAGTAATGCCACCACCATCATCAACCCTTTCCAACTACCCTTTCAGCAAAACCACTTCTTCCACCAGCAGCAGCAGCCACTGTTCCAACCTCAGCACCAAAGCCTAAGCCAAGACCTTGGCTTTCTAAGACCCATTAGAGGAATCCCA…
Glyma.01G014900.Wm82.a2.v1	1894	Chr01:1479986-1484286	+	[E]	Amino acid transport and metabolism	Molecular Function: shikimate kinase activity (GO:0004765);; Molecular Function: ATP binding (GO:0005524);; Biological Process: glycine catabolic process (GO:0006546);; Biological Process: unsaturated fatty acid biosynthetic process (GO:0006636);; Biological Process: oxidoreduction coenzyme metabolic process (GO:0006733);; Biological Process: vitamin metabolic process (GO:0006766);; Biological Pr…	--	--	--	--	Shikimate kinase	Probable inactive shikimate kinase like 2, chloroplastic (Precursor) GN=SKL2 OS=Arabidopsis thaliana (Mouse-ear cress) PE=2 SV=2	R	General function prediction only	PREDICTED: uncharacterized protein LOC100816906 [Glycine max]	ATGGCAACTGTTCCTGCTCGTCTCTGTTATCTCTCCACAAACCCCACAACCAGAAACCTCAACTTCTCAGTTTTAAAACCAAATGTGTTGTCACTGCGTTCATTCTCTCTTCCTCAAAAACACTATCTTCGTCTCCGTCCCTGCAAGTGTTCCTCCACCGCCCCCGTGTCCACCACCACCTACGAGTTTTCTGATGGTTCTTCGGAGGTGGAGTTAAGATTAAACATAGGAGGTTTGGATGTCCGAAGCTCCAGAGATATATTGGTTGATACAAATGATACCTCTTTAGCTATCAGAGTGTTGCGGCCAGGATCTCCCATCACACTCATAGAAACTAATCCTCTTTTTGATAGGGTTAAATCCTCCGAAACAATATGGTATATAGATGATGATCAACTT…
Glyma.01G015000.Wm82.a2.v1	2742	Chr01:1485325-1505312	-	--	--	Biological Process: response to superoxide (GO:0000303);; Molecular Function: NAD+ ADP-ribosyltransferase activity (GO:0003950);; Molecular Function: protein binding (GO:0005515);; Cellular Component: nucleus (GO:0005634);; Cellular Component: cytoplasm (GO:0005737);; Biological Process: protein targeting (GO:0006605);; Biological Process: nitric oxide biosynthetic process (GO:0006809);; Biologic…	--	--	--	--	RCD1-SRO-TAF4 (RST) plant domain;; Poly(ADP-ribose) polymerase catalytic domain	Inactive poly [ADP-ribose] polymerase RCD1 GN=F3C3.1 OS=Arabidopsis thaliana (Mouse-ear cress) PE=1 SV=1	S	Function unknown	PREDICTED: inactive poly [ADP-ribose] polymerase RCD1-like [Glycine max]	ATGGAAGCAAAAATCGCAAAGGCATTGGATAGGGTTGCACTCAATCTGAAGCGCAAGCGAGCGACCCGATATGCTGCACATTTAAGTGGAGCTTCGCAACCAATGTTAGGGCATTGGTCATCTCTTACGTCACAAACAAGCAGGGCTGTCAAACGCATGAGATTGGGTGGATATAGAAACAGGCTGACAAATGCTGGTCCTCATATTGGACGGTCCTTAGCTAGGCGTTTTTTGAATTATAAAAAGAGTGGGAGACTGGAGCGTTTGATGTTCTATGAGAATGGGGAATGGTTGGACTTTCCAAAGGATGTTGTTGACTTGGTTAAGAAGGATCTTGAAGTCAAGAAGGCAGCTGTGGAGATAGAATCAAATGGGTATCATCTTTTGTTTGATTTTTTA…
Glyma.01G015100.Wm82.a2.v1	1539	Chr01:1496846-1500010	+	--	--	Molecular Function: structural molecule activity (GO:0005198);; Molecular Function: protein binding (GO:0005515);; Cellular Component: nucleus (GO:0005634);; Biological Process: response to cold (GO:0009409);; Cellular Component: chloroplast thylakoid membrane (GO:0009535);; Biological Process: response to abscisic acid (GO:0009737);; Biological Process: photoinhibition (GO:0010205);; Cellular Co…	--	--	--	--	PAP_fibrillin	Plastoglobulin-1, chloroplastic (Precursor) GN=PG1 OS=Pisum sativum (Garden pea) PE=1 SV=1	S	Function unknown	PREDICTED: plastoglobulin-1, chloroplastic-like [Glycine max]	ATGGTTCAGATATCAGTTTCGGTGGTTTCACTCTATCGCCACCCAGTTCCGATGGCTCTCCTCGCCGTCACTTCGCGCGCTCCCTTCCTCTTCTCCCCAAACCCTAAACCACTTTCTCCATCCTCTTTCTACTCCCACCTCTCTCTCTCTCCTCGCTCTCCCAGGTTCCCTTCTCTCCGCTTCCGCTCTGCCACCGGAGACGCCAGCGACGCCGGCAAGCCCGCCGGTAAGATCTCCGACGAGTGGGGCGAGGACTACGATCCCGAGGCCGAAGCATTGACCTCCAAGCTTCCCGACTCGGACCCTCCCAAGGACGAGGACGAGTGGCAGGAAGGAGGGGCGCCCGACGCCGGCGGCTACGTCGACGGCGGGAACGGAACTCCGGTCACCGGAGCTGAG…
Glyma.01G015300.Wm82.a2.v1	1160	Chr01:1507119-1508864	-	--	--	--	--	--	--	--	--	--	S	Function unknown	uncharacterized protein LOC100500391 [Glycine max]	ATGGTGTTGTGGGAGATAACGCTCGGAACTGCGTATTTCTTGGGTCTGAAGCGAACTTACAGGCTCGCTCTCAGGATTCAACGCAGGATCGTAAGCCCTAAGTACCCTAAGCTCCTCCAATTTCTTCACAGACGGACCCGTGCTGTGTTTGATGTAGCTATCAGAGTGCATCGTAACATTCAAGTTAGGGACATAGAAGTGGGACGGAATTTTGGGAACTTTATATTGCGATGGCTGGATCGAATGAAGCCATCGGCTCAGATTCGCGGTCCCCCACCTTCTAATGGTATTACATCAAGAGAAAGTGTTGGAAAACGTTTATCAGCAGGTAGAAGTTCCAATCAGAAGGGTTCTGGAACGTCAAGGAGGGACTCTGATAGGCATTTGTTTACCTCATCA…
Glyma.01G015400.Wm82.a2.v1	902	Chr01:1510354-1511458	+	--	--	--	--	--	--	--	--	--	S	Function unknown	PREDICTED: uncharacterized protein LOC100808005 [Glycine max]	ATGCATAGACAATCCTTGGGTTCTCCTTCTCCCAAAGTCCCCAAGCTCATCACCGACGAAGACGACGATGCTCCCAAACCTCACCGTCTCAGTCTCAGCCTCTCCTCGCCGCCGCCTACGCCGCCGCACAAGTTCGTCCACCTCATTCCTCTCCTCACTCTCCTCTGCTTCTTCGTCCTCTACCTCTTCTCCCACTCTCCCTCTCCATCAGACTTGAATCATTTCACCGGATTCAACCGCTCGCCCTCGCACCGTCTAGATTTGGCGGAGAAGATCGGCGGCGACATTGGACAATACATGGATGTAAAAAGAAGCGATGTTTTGGCGATCCGAAGTTTGCAACAGCTTCCGAAACCTCGCCCTCACCGGAAACTCGCCGATTTTTAA
Glyma.01G015500.Wm82.a2.v1	1291	Chr01:1516447-1519964	-	--	--	Molecular Function: nucleotide binding (GO:0000166);; Molecular Function: nucleic acid binding (GO:0003676);;	--	--	--	--	RNA recognition motif. (a.k.a. RRM, RBD, or RNP domain);; RNA recognition motif (a.k.a. RRM, RBD, or RNP domain)	--	R	General function prediction only	PREDICTED: uncharacterized protein LOC100809613 [Glycine max]	ATGACGATAAAAACTGTTAAAGTCAGTAACGTTTCCTTGGGAGCAACTGAGCAAGACATTAAGGAGTTCTTTTCATTTTCTGGTGATATTGAATATGTTGAACTACGGAGCCATGATGAACGATCTCAAATTGCTTATATTACCTTCAAGGATTCACAGGGAGCTGAGACTGCACTACTGCTTTCAGGGGCAACAATAGTCGATATGCCAGTTACAATAACTCAGGATCCAGATTACCAGCTTCCACCTGCTGCGTTAGCGTCATCTGTAAGAGAAACTCAAACTCCTGGTGGTGCTGACTCTGCTTTACGGAAGGCAGAGGATGTGGTCTCCGGCATGCTAGCCAAGGGCTTTATCTTAGGAAAAGATGCTGTCAACAAAGCAAAGACCTTTGATGAG…
Glyma.01G015600.Wm82.a2.v1	1635	Chr01:1521979-1527344	+	--	--	Biological Process: microtubule cytoskeleton organization (GO:0000226);; Biological Process: cytokinesis (GO:0000910);; Molecular Function: SNAP receptor activity (GO:0005484);; Cellular Component: nucleus (GO:0005634);; Cellular Component: late endosome (GO:0005770);; Cellular Component: plasma membrane (GO:0005886);; Biological Process: protein targeting to vacuole (GO:0006623);; Biological Pro…	K08488|1.10557e-154|gmx:100810149|syntaxin-22-like; K08488 syntaxin 7 (A)	SNARE interactions in vesicular transport (ko04130);; Phagosome (ko04145)	[U]	Intracellular trafficking, secretion, and vesicular transport	Syntaxin-like protein;; SNARE domain;; Syntaxin	Syntaxin-22 GN=MSD23.9 OS=Arabidopsis thaliana (Mouse-ear cress) PE=1 SV=1	U	Intracellular trafficking, secretion, and vesicular transport	PREDICTED: syntaxin-22-like [Glycine max]	ATGAGCTTTCAGGACATCGAGGCCGGCCGTTCCTTCGCTTCCCGGCGAAATCTAATCAACGGCAAACAAGACCCCACGCAGGCGGTGGCTTCCGGCATCTTTCAGATCAACACCGCCGTCTCCACGTTCCAGAGACTCGTCAACACCCTCGGAACCCCCAAGGACACCCCCGAACTCCGCGATAAGCTGCACAAGACGAGACTGCACATTGGACAATTGGTGAAGGATACTTCGGCTAAGCTTAAGCAAGCTAGTGAGATTGATCACAACGTTGAAGTTAATGCAAGTAAGAAGATAGCAGATGCGAAGCTTGCAAAAGATTTTCAGGCGGTGTTGAAAGAATTTCAGAAGGCACAGCGTCTTTCAGCGGAGAGGGAAACTGCTTACACTCCTTTTGTT…
Glyma.01G015700.Wm82.a2.v1	2796	Chr01:1528792-1532401	+	--	--	Biological Process: gamete generation (GO:0007276);; Biological Process: microsporogenesis (GO:0009556);; Molecular Function: anaphase-promoting complex binding (GO:0010997);; Molecular Function: oxidoreductase activity, acting on CH-OH group of donors (GO:0016614);; Biological Process: regulation of DNA endoreduplication (GO:0032875);; Biological Process: positive regulation of protein catabolic…	--	--	--	--	--	--	S	Function unknown	PREDICTED: uncharacterized protein LOC100812279 [Glycine max]	ATGAATAGTTCATCGCCGGCCCACTCTTCACTATCGACGACGGCGGTTGTAGGCGGCGGTGGTGGTGGCGGCGGCAGCAGCAACGCCACTGTTTCCATTGACGATTTTCATCTCCCGTGTGATCCCATCTCGTCGCAAGAGCGTAAAGACGAGGCCATGCTAGTTTTAAAATCAGATCTCATGGCTGCACTCAACAAGGAGGTTAAATCATTGGTTGAAGATAACTGGAAGTTTGAAGGGCCACGTTCGCGGATCCACCTCGTATCACATCGAGGTGGTTTGTATATTAATCACTTAATGATCTCTCTTTTTATGATATCTTCTGAGTTTCTTAGAATATTTTAG
Glyma.01G015900.Wm82.a2.v1	4982	Chr01:1536576-1551753	-	[K]	Transcription	Molecular Function: DNA binding (GO:0003677);; Molecular Function: sequence-specific DNA binding transcription factor activity (GO:0003700);; Molecular Function: protein binding (GO:0005515);; Cellular Component: nucleus (GO:0005634);; Biological Process: regulation of transcription, DNA-templated (GO:0006355);; Biological Process: protein folding (GO:0006457);; Biological Process: toxin cataboli…	K09419|0|gmx:100815121|heat shock factor protein HSF8-like; K09419 heat shock transcription factor, other eukaryote (A)	--	[K]	Transcription	HSF-type DNA-binding	Heat shock factor protein HSF8 GN=HSF8 OS=Solanum peruvianum (Peruvian tomato) PE=2 SV=1	K	Transcription	PREDICTED: heat stress transcription factor A-1d-like [Glycine max]	ATGGACGGCGGCGGGTCCACTCCGGCGGCGCCGATTCCGAACGCGAACGCGCCGCCGCCTTTTCTGAGCAAGACCTACGACATGGTGGAGGACCCTTCCACCGACGCGATCGTGTCGTGGAGCGCAACGAACAACAGCTTCATCGTGTGGGACCCTCCGCAGTTTGCCAGAGACCTTTTGCCCAAATACTTCAAACACAACAACTTCTCCAGCTTCGTTAGACAGTTAAACACTTACGGTTTCAGGAAGGTTGATCCAGATCGCTGGGAATTTGCAAATGAGGGTTTTTTGAAGGGTCAAAAGCACTTGCTTAGGAGTATTACACGACGAAAACCTGCCCATGGTCAAAATCATCAACAGCCTCAGCAACCGCATGGACAGAGTTCATCGGTAGGGGCA…
Glyma.01G016200.Wm82.a2.v1	2371	Chr01:1553067-1556253	-	--	--	Cellular Component: nucleus (GO:0005634);; Biological Process: protein N-linked glycosylation (GO:0006487);; Biological Process: N-terminal protein myristoylation (GO:0006499);; Molecular Function: zinc ion binding (GO:0008270);; Biological Process: response to symbiotic fungus (GO:0009610);; Molecular Function: ligase activity (GO:0016874);;	K11971|1.38313e-63|pvu:PHAVU_002G138700g|hypothetical protein; K11971 E3 ubiquitin-protein ligase RNF14 [EC:6.3.2.19] (A)	--	[O]	Posttranslational modification, protein turnover, chaperones	IBR domain	--	O	Posttranslational modification, protein turnover, chaperones	PREDICTED: E3 ubiquitin-protein ligase RNF14-like [Cicer arietinum]	ATGTCCAGGATGAGCATGTTATTTCAGGAGCTAAATGCATTGATGTTGATATTCCTTTTTTACGAAGTTACAATGATGAGAGACGCAACGAGAACTTCCTCAAAGAATAGCATGATTGTAACATTTGCTTTAGTGAATATGCAGACCTTTGCCCAGATACATGTAAAGGAAGGCACTGTTAGTAATCTTCAATGTCCTGAAGCAAAATGTGCATGTATGATTCCTACTGGCCTTTTAAAACCCTTTCTGGATGACACAGATTATGAGCGCTGGGAATCCATGATATTGGAAAAAACACTTGCATCAATGTCTGATGCTGTTTATTGTCCAAGGTGTGAAACACCCTGTATAGACGGTGAAGACCAGCATGCTCAATGCCCAAAATGCTATTTTAGCTTT…
Glyma.01G016400.Wm82.a2.v1	2759	Chr01:1560683-1565093	+	--	--	Cellular Component: mitochondrion (GO:0005739);; Molecular Function: transferase activity (GO:0016740);;	K07441|2.64183e-137|gmx:100775914|UDP-N-acetylglucosamine transferase subunit ALG14 homolog; K07441 beta-1,4-N-acetylglucosaminyltransferase [EC:2.4.1.141] (A)	N-Glycan biosynthesis (ko00510)	[R]	General function prediction only	Oligosaccharide biosynthesis protein Alg14 like	--	R	General function prediction only	PREDICTED: UDP-N-acetylglucosamine transferase subunit ALG14 homolog [Glycine max]	ATGGATAAAAGCAATGGCTGCAGCTTCTCTAGCATATCTTCAATTGCTGTCTTTTCAAGTGCTGTTTTTGTTGTCTCCTTGATTTTGGTTCGTCTCCTTTATGTCTTATACTGTAGCAGCAAGCCCTTGAGCAAAAGGGCTTCAAAACCTTTTAGTACCCTTATTATTTTAGGATCAGGTGGTCATACTGCTGAGATGCTTAATCTACTGGCAGTGTTACAGAAAGGTAGGTTTAATCCAAGATTCTACATTGCTGCTGCTACTGATAATATGAGTCTTCAAAAAGCTCAGTTGTTGGAGAATTCCCTGGCTGCTGAGAATGCAACAAGGGTCACTGATACTGCACAGTTCATGAAGATATATCGGAGTAGAGAAGTTGGTCAATCATATATAACCTCC…
Glyma.01G016500.Wm82.a2.v1	4472	Chr01:1573790-1583481	+	[V]	Defense mechanisms	Biological Process: polysaccharide biosynthetic process (GO:0000271);; Biological Process: response to superoxide (GO:0000303);; Molecular Function: calmodulin binding (GO:0005516);; Molecular Function: ATP binding (GO:0005524);; Cellular Component: nucleus (GO:0005634);; Cellular Component: plasma membrane (GO:0005886);; Biological Process: ATP catabolic process (GO:0006200);; Biological Process…	K05658|0|gmx:100819045|ABC transporter B family member 2-like; K05658 ATP-binding cassette, subfamily B (MDR/TAP), member 1 [EC:3.6.3.44] (A)	ABC transporters (ko02010)	[Q]	Secondary metabolites biosynthesis, transport and catabolism	ABC transporter transmembrane region;; ABC transporter;; RecF/RecN/SMC N terminal domain;; Predicted ATPase of the ABC class;; AAA domain;; P-loop containing region of AAA domain;; AAA domain;; Zeta toxin;; AAA ATPase domain;; Protein of unknown function, DUF258;; AAA domain (dynein-related subfamily);; Gtr1/RagA G protein conserved region;; Protein of unknown function (DUF1602)	ABC transporter B family member 2 (Precursor) GN=F20B18.70 OS=Arabidopsis thaliana (Mouse-ear cress) PE=1 SV=3	Q	Secondary metabolites biosynthesis, transport and catabolism	PREDICTED: ABC transporter B family member 2-like [Glycine max]	ATGTCAGACCGGGGTACCCTCTCCGGTGACTCGGCCGTGGATGATGCTAAGAGCAACAAAAAGGAACACAAAGTTTCTCTGCTGAAACTCTTCTCTTTTGCTGACTTCTATGACTATGTTTTAATGGGTGTTGGGTCTGTTGGGGCAATTGTACATGGTGCTTCTGTTCCCGTTTTCTTTATCTTCTTTGGAAAGTTGATCAATGTCATAGGCTTGGCCTATCTTTTCCCCAAGGAAGCCTCTCACAAAGTTGCCAAGTACTCGTTGGATTTTGTGTATCTAAGTATAGCAATATTGTTTTCATCTTGGACAGAGGTGGCTTGTTGGATGCATACTGGGGAACGTCAAGCTGCAAAGATGAGAATGGCTTATTTGAAATCAATGTTGAATCAAGATATT…
Glyma.01G016600.Wm82.a2.v1	2129	Chr01:1592901-1595481	+	[KAD]	Transcription;; RNA processing and modification;; Cell cycle control, cell division, chromosome partitioning	Molecular Function: DNA binding (GO:0003677);; Molecular Function: chromatin binding (GO:0003682);; Molecular Function: sequence-specific DNA binding transcription factor activity (GO:0003700);; Cellular Component: nucleus (GO:0005634);; Biological Process: polyamine catabolic process (GO:0006598);; Biological Process: oligopeptide transport (GO:0006857);; Biological Process: purine nucleobase tr…	K09422|0|gmx:778082|MYB67; MYB transcription factor MYB67; K09422 myb proto-oncogene protein, plant (A)	--	[K]	Transcription	Myb-like DNA-binding domain;; Myb-like DNA-binding domain	Transcription factor MYB39 GN=dl4925c OS=Arabidopsis thaliana (Mouse-ear cress) PE=2 SV=1	K	Transcription	PREDICTED: transcription factor MYB39 [Glycine max]	ATGGGAAGGTCACCATGCTGTGAAGAGAATGTTGGTGTAAAGAAAGGGCCATGGACGCCAGAAGAAGATGAGAAGCTGATTGATTATATCAGCAAACACGGCCATGGCAGTTGGAGAACACTTCCAAAGCGTGCAGGTCTCAATAGGTGTGGTAAGAGCTGCAGATTAAGGTGGACAAACTATCTGACGCCTGATATCAAGAGAGGCAAATTCAGTGAAGAAGATGAGAGGATTATCATCAACCTTCATTCAGTTCTCGGAAACAAGTGGTCAAAGATTGCAACCCATCTGCCAGGACGAACCGACAATGAGATCAAGAACTATTGGAACACTCACATAAGGAAAAAGCTTCTGAAGATGGGTATTGATCCAGAAACTCACAAGCCAAGGACAGACTTG…
Glyma.01G016800.Wm82.a2.v1	1686	Chr01:1609124-1612598	+	[S]	Function unknown	Cellular Component: endoplasmic reticulum (GO:0005783);; Biological Process: phosphatidylinositol biosynthetic process (GO:0006661);;	--	--	[S]	Function unknown	SNARE associated Golgi protein	Uncharacterized membrane protein At4g09580 GN=At4g09580 OS=Arabidopsis thaliana (Mouse-ear cress) PE=1 SV=1	S	Function unknown	PREDICTED: uncharacterized membrane protein At4g09580-like [Glycine max]	ATGTCTCTCTCTCTCCTGAAGGTAAGGCAGAGAAGAGAAGAAGAGAAGGAAAGAGGCTTGTCCCTGGAGAAAAGAGGAGGCAAATACATGGAGAACGAGGGTGTAAACACGGTGGTGGTGGAGCAACAACCTGTGGCATCCACGTCCAAGTTTCCGTTGAGCTTTTGGGAAACCACGGTGGCTTCAACGGTGGCGCTGGTTTTCGCGGTGGGCCTTCTCGGCGTCTACCTCACCATGCCCGATTCCGATTACAGCTTCCTCAAACTCCCTCGTACCCTCCAAGACCTTCAACTCCTACGGGATAACCTTGAGAGCTATACAAGTGACTACACTGCACAAGTCTTGGTGGGGTACTGCGTGGTATATATTTTCATGCAGACTTTCATGATTCCAGGGACT…
Glyma.01G016900.Wm82.a2.v1	2202	Chr01:1614637-1619559	-	[R]	General function prediction only	Molecular Function: nucleotide binding (GO:0000166);; Molecular Function: RNA binding (GO:0003723);; Cellular Component: cytoplasm (GO:0005737);; Biological Process: mitotic recombination (GO:0006312);; Biological Process: embryo sac egg cell differentiation (GO:0009560);;	K14837|0|gmx:100784494|nucleolar protein 12-like; K14837 nucleolar protein 12 (A)	--	[R]	General function prediction only	RNA recognition motif (a.k.a. RRM, RBD, or RNP domain);; RNA recognition motif. (a.k.a. RRM, RBD, or RNP domain);; RNA recognition motif. (a.k.a. RRM, RBD, or RNP domain)	Nucleolin 2 GN=K24M9.11 OS=Arabidopsis thaliana (Mouse-ear cress) PE=2 SV=1	R	General function prediction only	PREDICTED: nucleolar protein 12-like [Glycine max]	ATGGGTAAGAAGAAACAAAAGAACCCGCAACAATCCTCCGAAACCGACGCCGTTTCAACCCCTTCCAGCATTTTCAGCAAACTCTTCGCCAACGCGCCGGAACAGACCACCGCAACCGCCGCTGCCTCTCTATTTTCCGATGACAATCCCTTTCGAAGAAAATCCGCTCCACTTTCTTACTCAACAAACCGCACTCAAAACCCTAACAATGGCGACCACCCCGTGAACACCGATTCCAGCGAGGAGAAGAAGCGGAAGAGGACCAAAGACAAAACCTCAGCCCCAGCCCCCGACACCGTTTCCGTAATCGAACCTTTGGAGGAACCGGGGAAGAAGAGGAAACGCGATTCCGACGAGGGAAAAGACCTTAGTGTGGGTGCAGAAGCGATAGGGAAGAGG…
Glyma.01G017000.Wm82.a2.v1	1285	Chr01:1622886-1624365	-	--	--	--	--	--	--	--	TPR repeat;; Tetratricopeptide repeat	--	S	Function unknown	PREDICTED: uncharacterized protein LOC100788211 [Glycine max]	ATGACCATTAACCACCCAATGCATAAAGGGTGTTCGTTGAACACTTTTATAGAAGTGAGGGGTGATCGATCTTTTCCACACTCAAACCTAAAGAGTCTCATAAAAAAAACTATGCAAGCTTCTCTCATCCGAACCGGCTCCGTGCCGGTCCAGAACACGGTTCTCCCCGGTTCACCGCGAGTCTCACTCACGCGCCAAGCCTCCTTCTCCGGCGACAAGAGCCACGCGCATTCTCCCAGGTTTTCAATCCATTCTTCCCACTCCAACAACCGCAGATCCTCGTCGGAGCGCGACGACGAGAATTTCGGCGTTCGCCGGGATCTGAACCGAACCGGATCGCCCTCGTTTTCACCAATCGTACCTCACGAAGAAGACTTCCTCTCCGACGCCGCTCCGCGC…
Glyma.01G017100.Wm82.a2.v1	1417	Chr01:1634013-1637492	+	[MG]	Cell wall/membrane/envelope biogenesis;; Carbohydrate transport and metabolism	Molecular Function: RNA binding (GO:0003723);; Molecular Function: 3-beta-hydroxy-delta5-steroid dehydrogenase activity (GO:0003854);; Molecular Function: protein binding (GO:0005515);; Cellular Component: nucleus (GO:0005634);; Cellular Component: endoplasmic reticulum (GO:0005783);; Biological Process: RNA processing (GO:0006396);; Biological Process: steroid biosynthetic process (GO:0006694);;…	--	--	[V]	Defense mechanisms	3-beta hydroxysteroid dehydrogenase/isomerase family;; NAD dependent epimerase/dehydratase family;; NADH(P)-binding	Cinnamoyl-CoA reductase 2 GN=CCR2 OS=Arabidopsis thaliana (Mouse-ear cress) PE=1 SV=1	V	Defense mechanisms	PREDICTED: bifunctional dihydroflavonol 4-reductase/flavanone 4-reductase-like [Glycine max]	ATGGCCCCTTCATTCGACACAAGTACTCATACGGTATGCGTGATGGATGCTTCGGGCCACTTGGGCTTCAGCCTGGTCCAAAGACTCCTCCAAAGGGGCTACACCGTTCATGCCTCCGTTCAATCATATGGGGAAGAAAACCTTTTCAATGGAATTTCATCTGATCCCGATAAGCTTAGGGTTTTTCGATCTGACCCATTTGATTACCATAGCATAATCGATGCTCTCCGAGGTTGCTCTGGTTTGTTCTACTCATTCGAACCTCCCTTTGACCAACCAAATTATGATGAATACATGGCAGACGTGGAAGTAAGAGCAGCACACAACGTGCTGGAAGCATGTGCTCAGACAGAAACTATAGATAAAGTGATTTTCACTTCCTCAGCTACCGCAGTTGTT…
Glyma.01G017300.Wm82.a2.v1	1567	Chr01:1648449-1650126	-	[O]	Posttranslational modification, protein turnover, chaperones	Biological Process: defense response (GO:0006952);; Molecular Function: zinc ion binding (GO:0008270);; Biological Process: embryo development ending in seed dormancy (GO:0009793);; Biological Process: response to organic substance (GO:0010033);; Biological Process: programmed cell death (GO:0012501);; Cellular Component: membrane (GO:0016020);; Biological Process: protein ubiquitination (GO:0016…	--	--	[O]	Posttranslational modification, protein turnover, chaperones	Ring finger domain;; RING-H2 zinc finger;; Zinc finger, C3HC4 type (RING finger);; Zinc finger, C3HC4 type (RING finger);; Zinc finger, C3HC4 type (RING finger);; zinc-RING finger domain;; Anaphase-promoting complex subunit 11 RING-H2 finger	E3 ubiquitin-protein ligase Os04g0590900 OS=Oryza sativa subsp. japonica (Rice) PE=2 SV=2	O	Posttranslational modification, protein turnover, chaperones	PREDICTED: E3 ubiquitin-protein ligase Os04g0590900-like [Glycine max]	ATGGCTTCGCTAGGCAACCCAAAAAGTTGGGTTCCATACATGAACAACAAAGACTGTTCTCAAGGATTTTGTAGCTTGTACTGTCCACAGTGGTGCTATGTAATCTACCCTCCTCCTCCTCCCTTTGAATTTCCCGATGATGATTCAAGTCCAAATTTCTCACCTCTAGTTATTGCAGTCATTGGGGTCTTGGTCAGTGCTTTTCTCCTTGTGAGCTACTACACCATAATATCCAAGTACTGTGGCAGCAGAGAATCTTCACAAAGCGAAAACCACGAAGAAAACGTTGAATTGGAAGAGGATCACAACCCTTCACTCCACGAGCCTTGGCATGCTCCAACAATTGGCTTAGATGAGGCTCTGATCAAGTCCATAACGGTTTGCAAGTACAAGAAAGGT…
Glyma.01G017400.Wm82.a2.v1	1235	Chr01:1653678-1657140	-	[R]	General function prediction only	Molecular Function: nucleotide binding (GO:0000166);; Molecular Function: nucleic acid binding (GO:0003676);; Biological Process: mRNA processing (GO:0006397);; Biological Process: translational initiation (GO:0006413);; Molecular Function: poly(U) RNA binding (GO:0008266);; Cellular Component: chloroplast thylakoid membrane (GO:0009535);; Cellular Component: chloroplast stroma (GO:0009570);; Bio…	--	--	[R]	General function prediction only	RNA recognition motif. (a.k.a. RRM, RBD, or RNP domain);; RNA recognition motif (a.k.a. RRM, RBD, or RNP domain);; RNA recognition motif. (a.k.a. RRM, RBD, or RNP domain)	33 kDa ribonucleoprotein, chloroplastic (Precursor) OS=Nicotiana sylvestris (Wood tobacco) PE=1 SV=1	A	RNA processing and modification	uncharacterized protein LOC100793319 [Glycine max]	ATGGCGGCTACTTTAGAATCAGCCTTCATCCTCTTCGCACCTCAACGGTTCTCCAATAGCCATCGTTTCTCTGCAAAAGCACCGATCTCCATCAAGCTCCATGCTTCCACCTCCCTTTTCTTCTCTTCCAAGTCCTCCTTCAAAACGGGAAGACTCTGCTTCCAGTTATGCTCCACTTTGCAAGAGGTAGCAGCAACAGAAGAAACACCTGAGCTAACGCAACCAACAGACAACGTAAAGAAGCTGTACGTGGTTAACTTGTCTTGGTCTCTGACGGCGGCAGACATCAATGACCTCTTTGCCCAAAGCGGAACCGTAACCGACGTCGAGATAATAAAGAGCAAAGACGGGAGGAGCAAGGGCTATGCCTTCGTTACTATGGCTTCCGGGGAAGAGGCT…
Glyma.01G017700.Wm82.a2.v1	2035	Chr01:1689030-1692033	-	--	--	--	--	--	--	--	PLATZ transcription factor	--	S	Function unknown	PREDICTED: uncharacterized protein LOC100797900 [Glycine max]	ATGGCAATTGAAAACCAAGACACCGCTGTCAGAGAAATCAAGCCCAAGAACAGGAGAATCATGGGTGCTGGAGGGCCTGATGATGAGGACAATAGGTGGCCACCGTGGTTGAAGCCACTGCTGAAAGAGAGCTTCTTTGTTCAATGCAAGTTGCATGCTGATTCTCACAAGAGCGAATGCAACATGTATTGCTTGGACTGTATGAATGGCCCTCTCTGCTCTCTCTGCCTCGCCCACCACAAAGATCACCGTGCAATCCAGATTAGGAGGTCCTCATACCATGATGTGATCAGGGTCTCTGAGATTCAGAAGGTGTTGGACATCACTGGTGTCCAAACCTACATTATCAACAGCGCAAGGGTGGTGTTTTTGAACGAGAGGCCTCAACCAAGGCCTGGA…
Glyma.01G017800.Wm82.a2.v1	1145	Chr01:1722253-1723518	+	--	--	Cellular Component: cell part (GO:0044464);;	--	--	--	--	--	--	S	Function unknown	PREDICTED: uncharacterized protein LOC100800009 [Glycine max]	ATGGCGTTGTACCTGGACGAAGAAGAGATTTGGAAGTGCCCGAAGCATCCATCGAAGCGAAGAAGAAGCGGAATTTGCCATATTTGCCTTCGCGACCGTCTCGTAACTCTTTGCCCTGACTGTGCTAACGTGCGCCCCTGTTCCTGCTACGCCACCAGCTCCTCCTCCTCTTCTTCCTCTTCGTCTTCCTTCTCGCGTTTTTCCGGCGCCAGCGACTCCGTCGGCCGCGTCCACAACCTCATCGAGCGGGAGCCAGGGCTGCGACGCTCGCGCTCCATGGCGATTCCGTTTCTCCGATCGAGGTCGCGGTTCTCCGGCGGCGGCGGAGGAGATAGGGTTTTGGATCTCGATAGCGCGAGGGAGTCGCCGGCGATGAACGGAAGCCGGTCGGCGAGGTCG…
Glyma.01G017900.Wm82.a2.v1	1072	Chr01:1734474-1735545	+	--	--	Cellular Component: cell periphery (GO:0071944);;	--	--	[S]	Function unknown	AIG2-like family	Putative gamma-glutamylcyclotransferase At3g02910 GN=At3g02910 OS=Arabidopsis thaliana (Mouse-ear cress) PE=2 SV=2	S	Function unknown	PREDICTED: putative gamma-glutamylcyclotransferase At3g02910-like [Glycine max]	ATGGAGAGAGAGAGCGAAAAGGCGAAACCGCACTTGATCTTCGCGTACGGCACGTTGAAGCGAGGCTTTCCGAACCACTATCTGATGGAGGAGTTGAGGAGCAAAGACGACGCCGTTTTGCTTGGCAGCTACGTGACGAACGAGCCTTATCCGCTGGTGTGTGGGCCCCACGGGATCCCATACCTGATCAAACTACCCGGGTCGGGGCATCGCGTGAAGGGCGAGGTCTATGCCGTGTCGGAGGAGGCGGTGGTTGTGCTGGACGAGTTCGAAGGCGTGAGCGCGGGGTATTACGAGCGGTTAGCGGTGACGGCGGCGGAGGAGGAGGGAGGGGGGAAGGTGGAGGCGGAGGCGTATTGGGGACACAGGAGATTCGGTGAAGTGTTGTGGAAGATGAAG…
Glyma.01G018000.Wm82.a2.v1	935	Chr01:1736217-1737805	-	--	--	--	--	--	--	--	--	--	S	Function unknown	PREDICTED: uncharacterized protein LOC100803743 [Glycine max]	ATGGAGTCCCAGACTTCCACACGAGAGAAGGAGTCTCTCAATCTCAGGGAAGTCCCAGAAGCAGATAAAACCTTGGGCTTGGACATGGCCAAGGGCAGCGCATTCTGCAAGATGGGTGAAGGTTGGACATGCATCATAACTAAAACTGAGGGGCCTGATGCTGGCAAAGTTTTCGTTAAATGTGGTGAAAATTGCACCTGTACCATTGAGGGCGAAGCAGTGTCCCAAGAATTGAATTTGCCACCTGATGTTGTGAGCAGCAGTGGCAGTGGAGCATTCTGCAAGTGTGGTGAAGGGTGGAGTTGTGTCATTTTCAGGACTGAAGGCCCTGATGCAGGCTCTGGCAAGGGCTTTGCTGAATGCGCTGGACAGTGTTCTTGTACTATTGATGACAAATCC…
Glyma.01G018100.Wm82.a2.v1	899	Chr01:1745243-1746141	+	[G]	Carbohydrate transport and metabolism	Cellular Component: plant-type cell wall (GO:0009505);; Cellular Component: cytoplasmic membrane-bounded vesicle (GO:0016023);;	--	--	--	--	--	Glycine-rich cell wall structural protein 1.8 (Precursor) OS=Phaseolus vulgaris (Kidney bean) PE=2 SV=1	--	--	RecName: Full=Glycine-rich cell wall structural protein 1.8; Short=GRP 1.8; Flags: Precursor	ATGGTGGTGGTCAGGAGGAGAGCATGTGGTGGTTATGGTGGTGGCAAGGAGGTGGGGTTGGAGCAGGTGGAGGGTATGGTGATGGTGGAGCACATGGAGGTGGTTATGGTGGCGGCCAAGGAGGTGGAGCAGGTGGAGGGTATGGTGCTGGTGGGGAGCATGGTGGTGGATATGGCGGTGGTGAAGGAGGTGGAGCAGGTGGAGGGTATGGTGCAAGTGGAGAACATGGTGGTGGTTATGGTGGTGGTCAAGGAGGAGGAAGTGGAGGAGGGTATGGTGCTGGTGGAGATCATGGTGCTGCTGGCTATGGTGGTGGAGCTGGAGGTGGAGCTGGTGGAGGCTATGGTGCCGGTGGAGAACATGGCATTGGCTATGGAGGAGGTGGTGGAAGTGGTGGAG…
Glyma.01G018300.Wm82.a2.v1	2822	Chr01:1750027-1754223	-	--	--	Biological Process: nucleobase-containing compound metabolic process (GO:0006139);; Biological Process: cellular protein modification process (GO:0006464);; Biological Process: proteolysis (GO:0006508);; Biological Process: response to stress (GO:0006950);; Molecular Function: peptidase activity (GO:0008233);; Molecular Function: cysteine-type peptidase activity (GO:0008234);; Biological Process:…	K11855|0|gmx:100806936|ubiquitin carboxyl-terminal hydrolase 20-like; K11855 ubiquitin carboxyl-terminal hydrolase 36/42 [EC:3.4.19.12] (A)	--	[O]	Posttranslational modification, protein turnover, chaperones	Ubiquitin carboxyl-terminal hydrolase;; Ubiquitin carboxyl-terminal hydrolase	Ubiquitin carboxyl-terminal hydrolase 20 GN=UBP20 OS=Arabidopsis thaliana (Mouse-ear cress) PE=2 SV=1	O	Posttranslational modification, protein turnover, chaperones	PREDICTED: uncharacterized protein LOC100808015 [Glycine max]	ATGTGTCTCTCACTCTCTTCACCAGCTATGGCATCCGAGGAGCCAATGGATGCTCCCCCCGCGCCGAATCTGCTTTCCGAAACCCTAAGTGCCGCCGAATTGGTCGCCGATTTGGGCGGTGATTACGCTCTGTTCCCGCCCGGCGGCGGTTCTACCGAGTTCCGGCAGCTCGACGACGACGTCTCGTCTTCGCTTTGGTCGTCGGCGTTGGTTTCGAATTCGCGCGTCTCCGCAGTGGCGCCGGAATCGTGGATTGCTCCACAAGGAAATTGGCTCTTACCTGAAAATGAAGGTTCAGACAATGCTGAATCTGCCTCTGAAGTCGTGCCTTCTAAGATGGGAGCAGGGCTTGTGAATCTTGGCAATACTTGCTTTCTCAATGCTATTCTGCAATGCTTT…
Glyma.01G018400.Wm82.a2.v1	1929	Chr01:1772897-1774869	+	--	--	Biological Process: cell fate specification (GO:0001708);; Molecular Function: DNA binding (GO:0003677);; Molecular Function: calcium ion binding (GO:0005509);; Cellular Component: nucleus (GO:0005634);; Biological Process: defense response (GO:0006952);; Biological Process: organelle organization (GO:0006996);; Biological Process: anatomical structure morphogenesis (GO:0009653);; Biological Proc…	K13422|0|gmx:100790168|transcription factor MYC2-like; K13422 transcription factor MYC2 (A)	Plant hormone signal transduction (ko04075)	--	--	bHLH-MYC and R2R3-MYB transcription factors N-terminal;; Helix-loop-helix DNA-binding domain	Transcription factor MYC2 GN=At1g32640 OS=Arabidopsis thaliana (Mouse-ear cress) PE=1 SV=2	K	Transcription	PREDICTED: transcription factor MYC2-like [Glycine max]	ATGAATCTGTGGACGGACGAGAACTCCTCGGTGATGGAGGCCTTCATGTCGTCCTCCGATCTCTCCTCAATCTGGCCCTCGCCGGCGCCGCCGCAATCCACGGCGGTCTTCAATCAGGACACCCTCCAGCATCGCCTGCAGGCCTTGATCGAAGGCGCCCGAGAGACCTGGACCTACGCCATCTTCTGGCAGTCCTCTTATGACTATTCTGGCTCCACTCTCCTCGGCTGGGGCGACGGTTACTACAAAGGCGACGACGACAAAGCCAAAGCCAAGGCCAAGGCCAAGGTCAAGGTCACTTCCGCCGCCGAGCAGGACCACCGCAAAAAAGTTCTCCGCGAACTCAACTCCCTGATCTCCGGCTCCTCCTCCTCCTCCGCCGCCTCCGACGACGTCGAC…
Glyma.01G018600.Wm82.a2.v1	2338	Chr01:1783917-1787272	-	--	--	--	--	--	--	--	--	--	S	Function unknown	PREDICTED: uncharacterized protein LOC100817619 [Glycine max]	ATGGAAAACAATCATAGTGCAGCTGGAACACAAGATAGTTCTATGATGAAGTCTGTTGATCAAAGAGTACGTTCAAAAGCGCGTAATGACATAATGACTCGACGTCTGAAGAATCGAGAGAGACAACGAAGATATAGGGCACGTAAGCGTCTAGAAGCCGAAACAAAGAAGTCATTTGTTGTAGAAGAGACACCAGCTGTGCAAGTAGAACTACAACCAAACAGGAACCACAACAACAACAACAACTTCGTCACCCGTATCTATTGTAAACGAGATTGGAAAAAGGATGCAAGACGAGCCCATGTTTTTAAGCATCAACAAATGAATGGATCTATTGATCCTCCAACCATAATTAGTGTACCTGAGGTGACATGCTTAGCCATTGGAAACAAGCCAGAA…
Glyma.01G018700.Wm82.a2.v1	1881	Chr01:1790049-1792068	+	--	--	Biological Process: anatomical structure morphogenesis (GO:0009653);; Biological Process: cellular component organization (GO:0016043);; Biological Process: seed development (GO:0048316);; Biological Process: root development (GO:0048364);; Biological Process: cell development (GO:0048468);; Biological Process: developmental growth (GO:0048589);; Cellular Component: cell periphery (GO:0071944);;	--	--	--	--	VQ motif	Formin-like protein 5 GN=P0453E05.107 OS=Oryza sativa subsp. japonica (Rice) PE=2 SV=2	S	Function unknown	PREDICTED: uncharacterized protein LOC100776990 [Glycine max]	ATGGATAACTCCAAAAACAGGCATAATGATAGTTTGGGTGTGAATAAGTTGGGGAAAAATATAAGGAAGAGCCCTTTGCACCAGCCCAATTTTGCTAATAATGCTGCTAGGCAACAACCTCAGCCTCAGGTTTACAACATTAGCAAGAACGATTTCAGGGACATTGTTCAGCAGCTTACTGGATCACCCTCCCAGGATCCTCCACCTAGACCTCCACACAATCCACCAAAGCCGCAGAGCATGAGGCTGCAGAAAATTAGGCCTCCCCCGTTAACGCCCATCAATCGGCCTCGCATGCCGCCGCCAATGCCCATGCCTGCTGCCCCTCCTTCCGTTCCGTACAATAATGCCATACCAAGACCTGCTCAGTTTGGACAACCGCCTACTCCGCCTGGGGAT…
Glyma.01G018800.Wm82.a2.v1	1564	Chr01:1803842-1805405	-	--	--	Molecular Function: protein phosphatase inhibitor activity (GO:0004864);; Molecular Function: receptor activity (GO:0004872);; Cellular Component: nucleus (GO:0005634);; Biological Process: tryptophan catabolic process (GO:0006569);; Biological Process: fatty acid catabolic process (GO:0009062);; Biological Process: indoleacetic acid biosynthetic process (GO:0009684);; Biological Process: abscisi…	K14496|8.24323e-163|gmx:100819216|abscisic acid receptor PYL1-like; K14496 abscisic acid receptor PYR/PYL family (A)	Plant hormone signal transduction (ko04075)	--	--	Polyketide cyclase / dehydrase and lipid transport;; Polyketide cyclase / dehydrase and lipid transport	Abscisic acid receptor PYL1 GN=MZA15.21 OS=Arabidopsis thaliana (Mouse-ear cress) PE=1 SV=1	T	Signal transduction mechanisms	PREDICTED: abscisic acid receptor PYL1-like [Glycine max]	ATGGAGAAAGCCGAGAGCTCCGCCTCCACATCGGAGCCAGACTCCGACGAGAACCACCACCGCCACCCGACGAACCACCACATCAACCCTCCCTCCGGCCTCACCCCGCTCGAGTTCGCCTCCCTCATCCCCTCCGTCGCCGAGCACCACTCCTACCTCGTCGGCTCCGGGCAATGCTCCTCACTCCTCGCCCAGCGCGTCCAAGCGCCGCCCGACGCCGTCTGGTCCGTCGTCCGCCGCTTCGACAAGCCCCAAACCTACAAGCACTTCATCAAGAGCTGCGCCGTCAAAGAGCCCTTTCACATGGCCGTCGGCGTCACTCGGGACGTCAATGTCATCTCCGGCCTCCCCGCCGCCACCAGCACCGAACGCCTCGACCTCCTCGACGACATCCGCTGC…
Glyma.01G019000.Wm82.a2.v1	1616	Chr01:1818232-1821908	-	--	--	Molecular Function: transporter activity (GO:0005215);; Cellular Component: mitochondrial inner membrane (GO:0005743);; Biological Process: mitochondrial transport (GO:0006839);; Biological Process: nucleotide transport (GO:0006862);; Biological Process: response to osmotic stress (GO:0006970);; Molecular Function: cation transmembrane transporter activity (GO:0008324);; Cellular Component: chlor…	K15109|0|gmx:100781634|mitochondrial carnitine/acylcarnitine carrier-like protein-like; K15109 solute carrier family 25 (mitochondrial carnitine/acylcarnitine transporter), member 20/29 (A)	--	[C]	Energy production and conversion	Mitochondrial carrier protein	Mitochondrial carnitine/acylcarnitine carrier-like protein GN=BOU OS=Arabidopsis thaliana (Mouse-ear cress) PE=1 SV=1	C	Energy production and conversion	uncharacterized protein LOC100781634 [Glycine max]	ATGGGAGATGTGGCAAAGGACCTAACAGCTGGGACTGTTGGAGGGGCAGCACAACTGATAGTTGGACACCCATTTGACACCATCAAGGTCAAGCTCCAGAGCCAGCCAACACCACTCCCCGGCCAGCTTCCCAAGTATTCTGGTGCAATTGATGCTGTCAAGCAGACGGTGGCAGCTGAAGGGCCAAGGGGTTTATACAAGGGTATGGGAGCCCCACTTGCCACAGTAGCTGCCTTCAATGCTGTCCTGTTTACAGTTAGGGGACAAATGGAAGCATTACTGAGGTCGCATCCCGGTGCTACCCTCACAATAAATCAGCAGGTTGTTTGTGGAGCTGGAGCTGGAGTTGCTGTTTCTTTTCTAGCTTGCCCAACTGAATTGATCAAATGCAGATTGCAA…
Glyma.01G019100.Wm82.a2.v1	3278	Chr01:1826798-1836451	-	[G]	Carbohydrate transport and metabolism	Biological Process: starch metabolic process (GO:0005982);; Biological Process: macromolecule biosynthetic process (GO:0009059);; Cellular Component: chloroplast (GO:0009507);; Cellular Component: plastid (GO:0009536);; Molecular Function: transferase activity, transferring glycosyl groups (GO:0016757);; Biological Process: cellular biosynthetic process (GO:0044249);; Biological Process: single-o…	--	--	--	--	Starch synthase catalytic domain	Probable starch synthase 4, chloroplastic/amyloplastic (Precursor) GN=SS4 OS=Arabidopsis thaliana (Mouse-ear cress) PE=2 SV=1	R	General function prediction only	PREDICTED: glycogen synthase-like [Glycine max]	ATGGGGACATTGTTTTTCTTCCATTCACCGATTCCTCACTTTTCACTCCCTTCCATGCCAAAACCCATTGCACTTCCTCCTCTTTCTTGTTTGAGGAATAATGGAGATGTCAATAGCTTACATGAACAGAAGTCAGAGGGTAACAAAAATGTGGACATGTCCCAGTCCATGTGTGATGATGACCAGAATGTGAAACAAGATAATATTTGGCAATTGTTCAAAGAAGCTCAACAGAACATACTATACTTGAACAAACAACGCCTTGGGGCCATTGAGAAACTTGACAAAACAAACAGAGAAAAACAGTCGCTTCTCAGTAAGATAAAGAAGTTGGAAGCAGAAAAACAGGCTGGTGCTGGTAAAGATAACCTATCAACTTGTTCAGAATTGCTGCTTCGG…
Glyma.01G019200.Wm82.a2.v1	3185	Chr01:1839153-1846877	-	[C]	Energy production and conversion	Molecular Function: DNA binding (GO:0003677);; Molecular Function: phosphoenolpyruvate carboxykinase (ATP) activity (GO:0004612);; Molecular Function: ATP binding (GO:0005524);; Cellular Component: nucleolus (GO:0005730);; Cellular Component: cytosol (GO:0005829);; Biological Process: gluconeogenesis (GO:0006094);; Biological Process: defense response to fungus, incompatible interaction (GO:00098…	K01610|0|gmx:100791015|phosphoenolpyruvate carboxykinase [ATP]-like; K01610 phosphoenolpyruvate carboxykinase (ATP) [EC:4.1.1.49] (A)	Glycolysis / Gluconeogenesis (ko00010);; Citrate cycle (TCA cycle) (ko00020);; Pyruvate metabolism (ko00620);; Carbon fixation in photosynthetic organisms (ko00710);; Carbon metabolism (ko01200)	--	--	Phosphoenolpyruvate carboxykinase	Phosphoenolpyruvate carboxykinase [ATP] GN=PCKA OS=Arabidopsis thaliana (Mouse-ear cress) PE=1 SV=1	C	Energy production and conversion	PREDICTED: phosphoenolpyruvate carboxykinase [ATP]-like [Glycine max]	ATGGCGTCGAACGGGAATGGCAGCGTTGCGAACGGTAACGGGAGCGCTAGGAACGGACTTGCGAAGATTCAGACGCAGAAGAAGCATGACGGGATTTGTCACGACGACAGCGGTCCAACGGTGAAGGCTCAGACCATTGACGAGCTTCACTCGCTGCAGAAGAAGAAATCCGCACCCACCACCCCCGTTACGGGGTTTCAGGCTCCTTTCGCCACCCTCACCGAAGAAGAACGTCATAAGCAACAACTCCAATCCATCAGTGCATCTCTGGCATCACTGACCAGAGAAACTGGACCGAAACTGGTGAAGGGAGACCCAGCTAGGAAGTCAGATACCCAGAAGGTTACTCACGTGCACCATCATGTCAGCACTCCCACCATTGTTGTCAGCGACAGTTCT…
Glyma.01G019300.Wm82.a2.v1	2689	Chr01:1865692-1868540	-	[R]	General function prediction only	Molecular Function: zinc ion binding (GO:0008270);;	--	--	--	--	von Willebrand factor type A domain;; von Willebrand factor type A domain;; von Willebrand factor type A domain	--	O	Posttranslational modification, protein turnover, chaperones	PREDICTED: uncharacterized protein LOC100794888 [Glycine max]	ATGGTTACTGGGTGGAGAAGAGCGTTCTGCACATCCATCCCCAAAGACAGAGAACCCAAAGTGTTAACAGAGAAACAACAACAACAACCACAACAACAGCATTGCGAGAACACCACCACCACCACCAACAACAACAACAATAATCACAGTTCCAAGTTTGGATTTTTCTCCAACCCATCAAGACCCCGGTGCGAGTCTCAGCCTTCATCAACCCCTAGCCTTCGATGTCAAACCACATGCTCAGTCCCAAACAGCCCAAAACTTCAATGCAAAACAAAAACTCCAAGGTTGTTCCATAACTCCAATCCCTCATCCCCCAAGTCACCTTCCAGCTTCTCACTTCTCAAATCCACCCTACGCATATCCAAAAGTCGATGTGGAATCTGTATGCAGAGCGTG…
Glyma.01G019400.Wm82.a2.v1	2258	Chr01:1886628-1890851	-	--	--	Biological Process: cell fate specification (GO:0001708);; Molecular Function: sequence-specific DNA binding transcription factor activity (GO:0003700);; Molecular Function: acid phosphatase activity (GO:0003993);; Cellular Component: nucleus (GO:0005634);; Cellular Component: mitochondrion (GO:0005739);; Cellular Component: endosome (GO:0005768);; Cellular Component: Golgi apparatus (GO:0005794)…	K14484|0|gmx:547502|GH1; GH1 protein; K14484 auxin-responsive protein IAA (A)	Plant hormone signal transduction (ko04075)	--	--	AUX/IAA family	Auxin-responsive protein IAA9 GN=IAA9 OS=Arabidopsis thaliana (Mouse-ear cress) PE=1 SV=1	K	Transcription	PREDICTED: auxin-responsive protein IAA8 [Glycine max]	ATGATGTCGCCGCCGGCGGTGGTAACGGAGGAGGAGGGGCGGAGCAACGTGTCGTCGACCGTGGCGTCCGGTTCTTCGCAATCCTTGGACCGTTTCTCTCAGAATGGGGCTGGATTGAAAGAACGAAATTACTTAGGGTTATCTGATTGCTCATCAGTTGATAGCAGTGCCTCTACTGTGCCAAGCTTGTGTGATGAGAAAAAGGAGAACATGAATTTGAAGGCTACAGAGTTGAGGCTGGGTCTTCCCGGATCCCAATCGCCTGAAAGGGAGCCGGATCTTTTCTCTTTAAGCCCAGCAAAGCTTGATGAGAAGCCACTGTTCCCTTTGCTTCCTACTAAAGACGGGATTTGCTTGTCGGCGCAAAAAACTGTTGTTTCTGGCAACAAAAGAGGTTTT…
Glyma.01G019500.Wm82.a2.v1	799	Chr01:1905829-1906826	+	--	--	Cellular Component: nucleus (GO:0005634);; Cellular Component: plasma membrane (GO:0005886);;	--	--	--	--	--	Uncharacterized protein At5g65660 GN=At5g65660 OS=Arabidopsis thaliana (Mouse-ear cress) PE=1 SV=1	S	Function unknown	PREDICTED: uncharacterized protein At5g65660-like [Glycine max]	ATGGAGGGCCAAGATCTCTCGCCACCTCGCATGGACACATCTCGACCGTCCCTCGGCTTCCCCTTGGGCACTGCCCTCCTCTTGATCATCATCTTCAGCCTCAGCGGCATCTTCTCTTGTTGCTACCACTGGGACAAGTTACGCTCCTTCCGTCAATCTCTCTCTCATCCCCACCCTGCTCCCTCCCACACCCAATCCCAACCCTACACGGAGGTGAAGCAAAGCAAGGGTGAGAGTTTGCCGGTGTTGATGCCTGGGGATGAAGTGCCTAAGTTCATAGCCATGCCTTGCCCGTGCCAACCTTCCCGGCTGGAGACTATCGTTGTCACCGTCGAGAAGCCGCCGCACAAACCGCCGCTCGTGGTGGCGCCTTTGTGTTAA
Glyma.01G019600.Wm82.a2.v1	2008	Chr01:1929870-1932580	+	--	--	--	--	--	--	--	--	Extensin-3 (Precursor) GN=F16F4.4 OS=Arabidopsis thaliana (Mouse-ear cress) PE=2 SV=3	R	General function prediction only	PREDICTED: uncharacterized protein LOC100777884 [Glycine max]	ATGCCAGCCAGAAACTTCTCCGTCCACACCCCACGAAGGTCACCCAGGTTCCTCCCCCAACAAAACCACGACACTCCCAACCCCAAATCTGCGAAACTCAGCGTTTCTGCCAACAAATCGGAGAAGTGCGCTGTTGGGTCGAGAAGATCTCCGAGGCTGAACAACGTTGAAGAACAATCTCCCCCTCTGAGACGATCTCCCATGTTGAACAACGAGCCAGTCGGTAAACAATTGAAAGGCACTAGAGTGAAGAAGGGTGGTGTAACTGCAACGAAGGAAAATCGTGTCGTTTCGGACGAGGGTTTTGGTGGAGGAAGAAAGAAGGAGAGAAACAGGAAGAGGGTTGAAGTGGAAACGCAAGAAAGTGTCGTTTCGGACGAGGGGTTTGGTGGAGGAATA…
Glyma.01G019700.Wm82.a2.v1	1586	Chr01:1941089-1943035	-	--	--	Molecular Function: DNA binding (GO:0003677);; Molecular Function: sequence-specific DNA binding transcription factor activity (GO:0003700);; Molecular Function: protein binding (GO:0005515);; Cellular Component: nucleus (GO:0005634);; Biological Process: post-embryonic morphogenesis (GO:0009886);; Biological Process: flower development (GO:0009908);; Biological Process: shoot system morphogenesi…	--	--	--	--	Helix-loop-helix DNA-binding domain	Transcription factor bHLH93 GN=K21L13.16 OS=Arabidopsis thaliana (Mouse-ear cress) PE=1 SV=1	K	Transcription	PREDICTED: transcription factor bHLH93-like [Glycine max]	ATGGAGCTTTCTCAACTTGGTTTTCTGGATGAGCTACTTGCTCCAAGAAAAGACACTACTTGGAGTAATGCTTTGTCAACTGGGTTGAATGAGTTACTACTCCCTAGTGGTTGGAGCTTTGACTCTTTTGATGAGAACCAAGGTTTAGCTACTTTGAATCCCTCATTTGCTGCATTTTCCACTCCACTAGACCACAGATTTGAATGCCCTTATGGAAGTGAAGCAGCATACCCTTTTGTTGATGGCTTCACATTGCCTGAGCTTGATTCTTCATACACCAGGAATGATGAGTCAGCACCACTTTTGCCACAAGAGGATAACCCATCATTGGAGGATGAAGAGTTTGGCTTTCTGGGAAGGGATAACCAGAGCTTGGAACAAGCAAAAATTGGCTGCAAA…
Glyma.01G019800.Wm82.a2.v1	3108	Chr01:1971084-1977113	-	--	--	Cellular Component: nucleus (GO:0005634);; Cellular Component: cytoplasm (GO:0005737);; Cellular Component: plasma membrane (GO:0005886);; Biological Process: amino acid transport (GO:0006865);; Cellular Component: plant-type cell wall (GO:0009505);; Biological Process: anatomical structure morphogenesis (GO:0009653);; Biological Process: cell differentiation (GO:0030154);; Biological Process: ro…	--	--	--	--	Protein of unknown function (DUF1399)	Leucine-rich repeat extensin-like protein 3 (Precursor) GN=LRX3 OS=Arabidopsis thaliana (Mouse-ear cress) PE=1 SV=1	S	Function unknown	PREDICTED: uncharacterized protein LOC100810300 [Glycine max]	ATGGAACCACAACAAGAAATGGAGTGGAATGAGGCCCAAAAGATTCCAATAAGCGTGGACCTTGAGGTCGTAGCAAAAAAACAGCTTCAGTTCCTTGCAACTGTTGATAAGAACCGTCACCTCTATGACGGTCCTGCCCTTGACAGAGCTATCTATAGGTACAATGCTTGTTGGATTCCCTTGCTTGCCAAGCATTCCGAGTCTCCGATTTTTGAAGGGCCATTGGTAGTTCCTCTTGACTGTGAATGGATTTGGCACTGTCACAGGCTCAACCCGGTAAGGTACAAAACTGACTGTGAGGAACTTTATGGACGGGTACTTGACAACTTTGGTGTTGCCACTACTGTTGAAGGAATTTGTGGCTGGCAAACTGAAGAAATCTGGAATAAATTGTATCCT…
Glyma.01G019900.Wm82.a2.v1	1909	Chr01:1979213-1984208	-	--	--	Cellular Component: chloroplast thylakoid membrane (GO:0009535);; Cellular Component: chloroplast envelope (GO:0009941);; Molecular Function: oxidoreductase activity, acting on NAD(P)H, quinone or similar compound as acceptor (GO:0016655);; Biological Process: oxidation-reduction process (GO:0055114);;	--	--	--	--	--	Uncharacterized protein At4g37920, chloroplastic (Precursor) GN=At4g37920 OS=Arabidopsis thaliana (Mouse-ear cress) PE=1 SV=2	S	Function unknown	PREDICTED: uncharacterized protein At4g37920, chloroplastic-like [Glycine max]	ATGAAAGGCTACAAGGTTTGGACCTCAACCTTCAACAGCAGCACCACCACCACCTTCATCCCTTTCAATAATAATCTCTCCCCAAATTACCCGTTAACCCCTCCATCCTATACTGCTTCAAACTGCTTCCCATCCTTCCAAAGCCAAAGACCAAAACTTATAGCTCAGAATTTCAAACCCCACATTCTTCTATGCACCTCTCTGCCCAGTCCACAGGCAAGCAGTGCTTCCACAGCTCAAGCTGAGGAGCATGAGGTTGAAATTGCAAAGGGTTACACTATGACACAATTTTGTGACAAAATGATAGATTTCTTTTTGAATGAAAAAACGAAATCAAAAGAATGGAGGAAGTACCTGATATTTAGAGAGGAGTGGAAAAAATACAGGGATAGATTTTAC…
Glyma.01G020100.Wm82.a2.v1	3725	Chr01:1999880-2008419	+	[RTKL]	General function prediction only;; Signal transduction mechanisms;; Transcription;; Replication, recombination and repair	--	--	--	--	--	Carbohydrate-binding protein of the ER;; Protein tyrosine kinase;; Protein kinase domain;; Di-glucose binding within endoplasmic reticulum;; Leucine Rich repeats (2 copies);; Leucine rich repeat N-terminal domain	Nodulation receptor kinase (Precursor) GN=NORK OS=Pisum sativum (Garden pea) PE=1 SV=1	T	Signal transduction mechanisms	PREDICTED: nodulation receptor kinase-like isoform 1 [Glycine max]	ATGATGGAGTTACCAGATATTTGGATATTAAGACTGGTTGTGGCATGTGTTTTTTGTCTGCTTATATTTATCAGATCGGCTTCTGGCTCTGCAACTGAAGGCTTTGAAAACATAGCATGCTGTGCTGATTCAAACTACACAGATCCCCAAACCACCTTAAATTACACAACAGATTACAGATGGTTCCCTGATAAAGGAAGTTGCAGAAGAACTAAAGATGTGTTAAATGAAAAAGTTCGACTGTTTTTTGTAGATGAAGGAAAGAGATGTTACAACTTGCCAACAATTAAGAATAAAGTATATCTGATAAGGGGCACATTTCCATTCAACGGTGTAAATTCTTCCTTTAATGTCTCAATTGGGGTAACACAGTTAGGTGCAGTGAGATCATCCGGGCTC…
Glyma.01G020200.Wm82.a2.v1	3355	Chr01:2009725-2020240	-	--	--	--	K05752|1.70632e-46|pvu:PHAVU_002G143500g|hypothetical protein; K05752 chromosome 3 open reading frame 10 (A)	--	--	--	--	Protein BRICK 1 GN=BRK1 OS=Arabidopsis thaliana (Mouse-ear cress) PE=1 SV=1	Z	Cytoskeleton	PREDICTED: protein BRICK 1-like isoform 1 [Glycine max]	ATGGCTCGCGCAGGAGGGATAACAAACGCAGTGAACGTGGGAATCGCAGTGCAAGCCGATTGGGAGAACCGCGAATTCATCTCTCACATTTCTCTCAACGTTCGTCGCCTCTTCGACTTCCTCGTCCAATTCGAGGCTACGACGAAGAGCAAGTTGGCGTCTTTAAATGAGAAGCTGGATGTGTTGGAGCGGAGATTGGAGCTGCTTGAAGTTCAAGTGGGCAATGCTTCGGCCAACCCTTCTCTTTTTGCCACATGA
Glyma.01G020400.Wm82.a2.v1	797	Chr01:2035445-2036241	+	--	--	--	--	--	--	--	--	--	S	Function unknown	PREDICTED: uncharacterized protein LOC100793129 [Glycine max]	ATGTCAAACTCCACACAAATGGAAAAGGATCTCACAATGACAGTGCAGCGATCCTCTTACTTCCCCAGGTGCATGATGTCCCCTTCGTGCTTGCCAATCCACAACGAGTACGAGTACTCGCGAATCCACTACAACCCCAGAAAGAGGGTGAGAAGGTGGAGGAACATCCTCAGAAGGTTCATGAGGGAGAGCAAGACCTTGTGTAGATCCAAACCTATGTCATTTCAATATGATCCTGTTAGCTACTCCCAGAACTTCGATGAGGGCTGCCATCTTGATGAACCTAGGCCAGGGTTGCAAGATGTTAAGTGGGATTCACATCATTGA
Glyma.01G020500.Wm82.a2.v1	1867	Chr01:2039275-2056055	-	--	--	--	--	--	[K]	Transcription	SRF-type transcription factor (DNA-binding and dimerisation domain);; K-box region	Agamous-like MADS-box protein AGL21 GN=AGL21 OS=Arabidopsis thaliana (Mouse-ear cress) PE=1 SV=1	K	Transcription	PREDICTED: agamous-like MADS-box protein AGL21-like [Glycine max]	ATGGGAAGGGGGAAGATTGTGATTGAAAGGATCGACAATTCCACTAGCCGGCAAGTGACTTTCTCAAAGAGAAGAAAGGGATTGATCAAGAAAGCCAAAGAGCTAGCAATCCTCTGCGATGCACAAGTTGGCCTTGTCATATTCTCCAGCACGGGAAAGCTTTATGAATATGCCAGCACCAGCATGAAATCAATCATCGAGAGATATAACACGTGCAAGGAAGAACATCACCGTCAGATGAATCCAGAATCTGAAGTCAAATTTTGGCAGAGGGAGGCAGAAATTCTAAGGCAGCAACTACAGAATCTACAAGAAAACCATCGGCAATTGATGGGAGAACAGCTATATGGTCTGAGTGTGAGAAACCTACAAGATCTAGAGAATCAACTGGAACTGAAT…
Glyma.01G020700.Wm82.a2.v1	867	Chr01:2069065-2069931	+	--	--	--	--	--	--	--	Legume lectin domain;; Legume-like lectin family	Agglutinin-2 (Precursor) OS=Cladrastis kentukea (Yellow wood) PE=1 SV=1	S	Function unknown	PREDICTED: agglutinin-2-like [Glycine max]	ATGGCTTTCCCCAACTCAAAACCTAACCTCCTTCAATCTCTTAGTCCCCTTATCAAATTTTTCATCCCTTTCCTCTTGTTGCTACAACATCACAGTGTCAAGTCACAACAACAACCCCCATCCCCAATGTCAGCATACGAAACCGTTGGCATTGACTTCTCTTTTTTCGACAAAGATGATCCAAACGTACTTTTGATCGGCAATGCCTCAGTATCTGGTGGGGCTCTAAGGTTAACCAACACCGACCAACTTGGCAAACCAGTTCCACACAGTGTTGGAAGAGTAGTGCATATCACACCGATACACCTCTGGAACAAGAACAACGGACATCTCGCAGACTTCACCTCTGATTTCTCCTTTGTCGTGAACCCTAAGGGTTCAGCCCTTCGTGGTGATGGC…
Glyma.01G020900.Wm82.a2.v1	1522	Chr01:2104937-2109841	-	[R]	General function prediction only	--	K00083|0|gmx:100809071|probable mannitol dehydrogenase-like; K00083 cinnamyl-alcohol dehydrogenase [EC:1.1.1.195] (A)	Phenylpropanoid biosynthesis (ko00940)	[Q]	Secondary metabolites biosynthesis, transport and catabolism	Alcohol dehydrogenase GroES-like domain;; Zinc-binding dehydrogenase	Probable mannitol dehydrogenase GN=CAD OS=Fragaria ananassa (Strawberry) PE=1 SV=1	Q	Secondary metabolites biosynthesis, transport and catabolism	uncharacterized protein LOC100809071 [Glycine max]	ATGGCGTCGTCACAACCAGAGATGGAGCATCCAAAGAAGGTTTTTGGTTGGGCTGCTCGGGACTCATCTGGGCTTCTCTCCCCATTCAACTTCTCCAGAAGAGAAACGGGGGAGAAAGATTTGGTATTCAAAGTGCAATACTGTGGAATATGCCACTCAGATCTACATATGTTAAAGAACGAGTGGGGCAACACAACCTATCCTCTGGTTCCTGGGCACGAGATTGCTGGTGTGGTAACAGAAGTTGGAAGCAAGGTGCAAAAGTTCAAAGTTGGAGACCGGGTAGGTGTGGGGTGCATGATTGGATCCTGTCGTTCATGTGAAAGCTGTGATGAAAATCTTGAGAATTACTGCCCCAAAATGATTCTCACATACGGTGTCAAGTATTTTGATGGCACC…
Glyma.01G021100.Wm82.a2.v1	1703	Chr01:2140441-2142143	+	--	--	--	--	--	--	--	Dof domain, zinc finger	Dof zinc finger protein DOF5.7 GN=DOF5.7 OS=Arabidopsis thaliana (Mouse-ear cress) PE=2 SV=1	R	General function prediction only	PREDICTED: dof zinc finger protein DOF5.7-like [Glycine max]	ATGTCACCCGATGACACACCACCTCCAAAGCCTGCCACAGCAAAAGACCAAGAGACTCAAAGTTCCGGTGGTGGCAGAAAAAGCTCCTCCACAAGGCCCCAAGAGCAAGGTCTCAAGTGTCCACGATGTGACTCACCTAACACCAAATTCTGCTACTACAACAACTACAGCCTCACACAGCCAAGGCATTTCTGCAAGACATGTAGAAGATACTGGACAAAAGGTGGGGCTTTGCGCAACGTCCCTATTGGCGGTGGTTGTAGAAAGAACAAGAAGGTGAAGTCATCAAGGCTCTCATGTGACTCCAAAGACTCTGGTTCCTCCTCTTCAGAACTTGGTGGCCTCAAATTCCTTCATTCTCTTTCTCCTTCCATGGACTTTCACCTTGGAGGGTTACCC…
Glyma.01G021200.Wm82.a2.v1	3566	Chr01:2148822-2155157	-	[Z]	Cytoskeleton	--	K10406|0|gmx:100782704|kinesin-4-like; K10406 kinesin family member C2/C3 (A)	--	[Z]	Cytoskeleton	Kinesin motor domain;; Di-glucose binding within endoplasmic reticulum;; Carbohydrate-binding protein of the ER	Kinesin-4 GN=F2P16.12 OS=Arabidopsis thaliana (Mouse-ear cress) PE=1 SV=2	Z	Cytoskeleton	PREDICTED: uncharacterized protein LOC100782704 [Glycine max]	ATGGATCCGACTCAATCGAACGACGTTCAGCAATACCCACAAACCCTAATCTCAGAGCCTAAAGATTCTTCAATGCACGACGCCAACGAGTCCTTGTTCGATTCGATGGTTTGCGACTCCAGTTCAAGACTGGTCCCAACTGGGCTTACGAGATCTGGCAACGCAGAAGAGGAGTGTTTCATGTTTGTAAATGCGGGAGGGGATGCTTTTAGTGAAGCAGCTGGTGGAATAACGTTCCTGGGTGACACCTATTTTGATGGTGGCAACGTTATGCGTACCAATGAGCAAATAGTGGAGGGTGGAGACTACCCATTTATCTACCAATCAGCTCGGTTGGGAAGCTTTTGTTATAGGTTTGCTAATCTTCCTCCTGGAGACTACGTTGTTGATCTTCATTTT…
Glyma.01G021300.Wm82.a2.v1	1639	Chr01:2159641-2163970	+	--	--	--	--	--	[GMW]	Carbohydrate transport and metabolism;; Cell wall/membrane/envelope biogenesis;; Extracellular structures	Exostosin family	Probable glycosyltransferase At5g03795 GN=At5g03795 OS=Arabidopsis thaliana (Mouse-ear cress) PE=3 SV=2	2065	PREDICTED: probable glycosyltransferase At5g03795-like [Glycine max]	ATGATGACCGTGAAGCAAGGTTTCTTCTCTCTGCGAGGCTCACTCCTCTTCTTCGCAATCCTCACCCTTCTCTCCTTCACCTACCTTTCTCTCAAATACTCCACCCCAACACCCCAGGTTGCCAAGCTCTCGGTCGAGAACCTCAACGATGCGCCGGTAAGCGAGAAAGAAGAGAAAGAAGAGGTTCCGGACACGTACCACTCGCCGCGCGTGTTCAAGCTGAACTATGAGGAAATGGAGAAGAAGTTCAAGGTTTATATATACCCAGATGGGGATCCTAACACGTTCTACCAGACGCCGAGGAAGCTCACCGGAAAGTACGCCAGCGAAGGCTATTTCTTCCAGAACATCAGAGAGAGTCGCTTCTGCACCGAAAATCCCGATGAGGCACACCTCTTC…
Glyma.01G021400.Wm82.a2.v1	2486	Chr01:2171115-2176385	-	--	--	--	K13162|0|gmx:100793130|KH domain-containing protein At4g18375-like; K13162 poly(rC)-binding protein 2/3/4 (A)	--	[AR]	RNA processing and modification;; General function prediction only	KH domain;; KH domain;; KH domain;; KH domain;; NusA-like KH domain	KH domain-containing protein At4g18375 GN=At4g18375 OS=Arabidopsis thaliana (Mouse-ear cress) PE=2 SV=1	A	RNA processing and modification	PREDICTED: KH domain-containing protein At4g18375-like [Glycine max]	ATGCAAGACCCCGCCACCTCCGACACCGATCACCAAACGACGCCGTCGCCGAAGCGCAGCAACACCACCACGACTAACCGTTCTAGCAAGCGCCCCGTGTTCAAGGTCCTCCCGGGGCAGATCGCGTTCCGCCTCGTGTGCCACGCGTCCACCGTCGGCGGGCTCATCGGCAGCTCCGGCTCCATCGTGTCGCAGCTCCGCCGCGAGACCGGCTGCAAAATCCACTGCGAGGACTCCCTCTCCTCCGCCGAGGACCGCGTCATCCTCGTCATCGGCTCCCTCTCGCCGCGAAAGGGCCTCCTGCTCGGCGACGGCGGCGAGGTCGAGGTCTCCAGCGCGCAGGAGGCCGTCGTTAGGGTTTTCGAGAGGGTTTGGGACCTCGAAGCCGAGAAAGGCGTT…
Glyma.01G021600.Wm82.a2.v1	2223	Chr01:2189923-2194404	-	--	--	Molecular Function: protein binding (GO:0005515);; Biological Process: flower development (GO:0009908);; Biological Process: response to chemical (GO:0042221);; Biological Process: primary metabolic process (GO:0044238);; Biological Process: cellular macromolecule metabolic process (GO:0044260);; Biological Process: regulation of developmental process (GO:0050793);; Biological Process: regulation…	--	--	--	--	Bromodomain associated	Mediator of RNA polymerase II transcription subunit 25 GN=F2J7.4 OS=Arabidopsis thaliana (Mouse-ear cress) PE=1 SV=1	S	Function unknown	PREDICTED: uncharacterized protein LOC100801442 [Glycine max]	ATGGCTATGCTGGGGGAGGACGGTCGCGGCTACGAACTGGCACGGAAGCTTGACACGTGCGGCGTGTGGCGAACCTGGCTCGGCGACGCCACCTACGCCAACTTCGCACCCTTCCTCTCTTCCCCTTCCGCCTGGGACTCCTTCATCACCTCCACCACTCACATCCCTCTCCAACTCAGAGTCCGCGCCCTCCTCTTCGACAAAGCCACCGCTTCCCTCTCCCCAAACCCTAATCCCTCTCTCTCTATCCAACGCCTCAACCCTAGTTACCTCCAACTGCACGCCGACGACATCTACTTCACCCTCGACGCCGACTCTAAGAATCAATCCAAGCCTTCTTCCTCGACTGGATCCAGGTATGTTGAATCTGAACTTCCGGAAACGTGGTATAATCTAGTA…
Glyma.01G022100.Wm82.a2.v1	859	Chr01:2210746-2211738	+	--	--	Cellular Component: nucleosome (GO:0000786);; Biological Process: RNA methylation (GO:0001510);; Molecular Function: DNA binding (GO:0003677);; Cellular Component: cell wall (GO:0005618);; Cellular Component: nucleolus (GO:0005730);; Biological Process: nucleosome assembly (GO:0006334);; Biological Process: cell proliferation (GO:0008283);; Biological Process: DNA mediated transformation (GO:0009…	K11251|2.06527e-52|cam:101490207|probable histone H2A.3-like; K11251 histone H2A (A)	--	[B]	Chromatin structure and dynamics	Core histone H2A/H2B/H3/H4;; Histone-like transcription factor (CBF/NF-Y) and archaeal histone	Probable histone H2A.3 OS=Oryza sativa subsp. japonica (Rice) PE=3 SV=1	B	Chromatin structure and dynamics	uncharacterized protein LOC100500068 [Glycine max]	ATGGCGGGTAGAGGCAAAACCCTAGGATCCAGCGCCGCTAAGAAGGCCACCTCAAGGAGCAGCAAAGCCGGCCTCCAATTCCCCGTCGGTCGTATCGCCAGGTTCCTCAAGGCCGGAAAGTACGCCGAGCGCGTCGGCGCCGGAGCCCCCGTCTACCTCGCCGCCGTTCTCGAATATCTCGCTGCTGAGGTTTTGGAATTGGCTGGAAACGCTGCGAGAGATAACAAGAAGACTCGAATTGTTCCACGCCACATCCAATTGGCGGTGAGGAACGACGAAGAGTTGAGCAAGCTTCTAGGAGATGTTACCATTGCTAACGGCGGTGTTATGCCTAACATTCACAACCTTCTTCTTCCCAAGAAGGCTGGGGGCTCATCCAAGGGTGCTGCTGCTGACGAT…
Glyma.01G022300.Wm82.a2.v1	1940	Chr01:2215383-2217438	+	[GC]	Carbohydrate transport and metabolism;; Energy production and conversion	Biological Process: cellular aromatic compound metabolic process (GO:0006725);; Biological Process: signal transduction (GO:0007165);; Biological Process: glycoside metabolic process (GO:0016137);; Biological Process: cellular response to stress (GO:0033554);; Biological Process: cellular nitrogen compound metabolic process (GO:0034641);; Cellular Component: intracellular membrane-bounded organel…	--	--	[GC]	Carbohydrate transport and metabolism;; Energy production and conversion	UDP-glucoronosyl and UDP-glucosyl transferase	UDP-glycosyltransferase 85A5 GN=T16E15.2 OS=Arabidopsis thaliana (Mouse-ear cress) PE=2 SV=1	2676	PREDICTED: UDP-glycosyltransferase 85A3-like [Glycine max]	ATGATACCCATTATTTATGAAGCATATATGAGCAAAGCACAAAAAGAAAACGCAACAAGAGCAAAGATGAAGGCGGAAGAAACAACTGATACCCACGTGGCCATCTTCCCCTGTCCAGCGCAGGGCCATGTCAGCACCATGTTGAAGCTTGCACAGCTTCTCGCTCTCCATGGCTTCCACATCACCTTCCTCAACACAGACTTCATCCACCACCGCCTCCACCGTTTCGGCGATCTGGAAGCTCTTTTACAAACCTACCCCTCTCTCCAATTCAAGACCTTCCCCGATGGCCTCCCTCACCACCACCCTCGTTCCGGACAAAGCGCAGTGGACCTCTTTCAATACATAAATTTGCACGCAAAACCTCACATCAGACACATTCTTCTCTCCCAAGACCCC…
Glyma.01G022400.Wm82.a2.v1	2182	Chr01:2235786-2241294	+	[RTKL]	General function prediction only;; Signal transduction mechanisms;; Transcription;; Replication, recombination and repair	Biological Process: regionalization (GO:0003002);; Molecular Function: protein serine/threonine kinase activity (GO:0004674);; Cellular Component: nucleus (GO:0005634);; Cellular Component: cytosol (GO:0005829);; Cellular Component: plasma membrane (GO:0005886);; Biological Process: polysaccharide metabolic process (GO:0005976);; Biological Process: response to mechanical stimulus (GO:0009612);; …	--	--	[T]	Signal transduction mechanisms	Protein kinase domain;; Protein tyrosine kinase	Receptor-like cytosolic serine/threonine-protein kinase RBK1 GN=RBK1 OS=Arabidopsis thaliana (Mouse-ear cress) PE=1 SV=1	T	Signal transduction mechanisms	PREDICTED: receptor-like cytosolic serine/threonine-protein kinase RBK1-like [Glycine max]	ATGGCAACCACGGATAATCACGTGAAAGAGTTTACGATCGACGACGAGTCATCGCCGAGGGCGATTCTGGAAACCCCTGTTTCGGGAACAGAGTCCGACAACAGTGGAAGCAGCGAAAGCTTCAGTTCCGTCTCGCCGGAGAAGTCGCCGGCGGTGACCGGAAAAGAGGTTCCCAAGGAAGGTTACGTGCAACAGTTGAAGTCCATGATCGACGTTTTCAAGTTCAAGTCTGTGAGAAAGTTAACAGCCGTTCCTCTGCTTTCGGTGGGCCATGATATCTCTCGGAAAGGGTTCACCAAAAAACTTGCTCGTATTCGAAGTGCTGAAGATAGTATTGATATTGGAGCTTTTCCCACGAAACCCTCTTGGAGGAACTTCGATTATGAAGAGTTAGCTGCT…
Glyma.01G022500.Wm82.a2.v1	2163	Chr01:2246170-2251398	-	--	--	Molecular Function: sequence-specific DNA binding RNA polymerase II transcription factor activity (GO:0000981);; Molecular Function: DNA binding (GO:0003677);; Molecular Function: protein binding (GO:0005515);; Cellular Component: nucleolus (GO:0005730);; Biological Process: regulation of glycolytic process (GO:0006110);; Biological Process: regulation of transcription, DNA-templated (GO:0006355)…	K09285|0|gmx:100777168|AP2-like ethylene-responsive transcription factor AIL6-like; K09285 AP2-like factor, ANT lineage (A)	--	--	--	AP2 domain	AP2-like ethylene-responsive transcription factor AIL6 GN=AIL6 OS=Arabidopsis thaliana (Mouse-ear cress) PE=2 SV=1	K	Transcription	PREDICTED: AP2-like ethylene-responsive transcription factor AIL6-like [Glycine max]	ATGGCTCGTGCTACTAACTGGCTTTCGTTCTCTCTCTCCCCAATGGAAATGCTCCGAACCTCCGAACCTCAGTTCCTTCAATACGACGCCGCTTCCGCTACTTCCTCACATCACTACTACCTCGACAACTTGTACACCAACGGGTGGGGCAACGGGAGCCTCAAGTTTGAGCAGAATCTCAACCACAGTGACGTGAGTTTTGTTGAATCTTCGTCGCAGAGCGTCGGCCACGTGCCGCCGCCGCCGCCGAAGCTGGAGGATTTTCTCGGCGACTCCTCCGCCGTGATGCGTTACTCCGACAGCCAGACGGAGACGCAGGACTCGTCGCTGACGCACATCTACGACCACCACCACCACCACCACCACCACCACGGTTCTACTTCGTACTTCGGCGGTGAC…
Glyma.01G022600.Wm82.a2.v1	2810	Chr01:2281410-2286917	+	--	--	Cellular Component: nucleus (GO:0005634);; Cellular Component: plasma membrane (GO:0005886);; Molecular Function: kinase activity (GO:0016301);; Biological Process: single-organism cellular process (GO:0044763);;	--	--	--	--	Protein tyrosine kinase;; U-box domain;; Protein kinase domain	Putative U-box domain-containing protein 50 GN=PUB50 OS=Arabidopsis thaliana (Mouse-ear cress) PE=3 SV=1	T	Signal transduction mechanisms	PREDICTED: putative U-box domain-containing protein 50-like [Glycine max]	ATGGATGCAATCCAAACCGAGAAAATCTATGTTGCTGTTGGGAATGATGTGCAGGATGGATATAAGACTTTGAATTGGGCTCTCAAGAAGTGGAATTCTCATCCAATTTCCATTGTTATTCTCCATCTCACACACAATAGTACCAAGGATTATGTCCATACACCATTTGGGAAACTTCCAGCAAGATCTGTGAGTGAGGAGAAACTACAAATTCTCAGGAAAGATGAGCAGGATAAAATCAACAAGCTGCTTTCCAAGTATATTGCTTTCTGTGGAAAGGTGCCAGCAGAGATTCTTGAAGTTGAGAAATTTGATGAACCTATGCAAAAGCGCGTCATAGACTTGATCTTTGGTCTAGGAATAACCAAATTGGTCATGGGATTTTCATTCATGAAGCCC…
Glyma.01G022700.Wm82.a2.v1	3407	Chr01:2287481-2293345	-	--	--	Cellular Component: plasma membrane (GO:0005886);; Biological Process: pattern specification process (GO:0007389);; Cellular Component: plasmodesma (GO:0009506);; Molecular Function: transmembrane transporter activity (GO:0022857);; Biological Process: single-organism developmental process (GO:0044767);; Biological Process: meristem development (GO:0048507);;	K14611|0|gmx:102665040|nucleobase-ascorbate transporter 11-like; K14611 solute carrier family 23 (nucleobase transporter), member 1/2 (A)	--	[F]	Nucleotide transport and metabolism	Permease family	Nucleobase-ascorbate transporter 11 GN=NAT11 OS=Arabidopsis thaliana (Mouse-ear cress) PE=2 SV=1	P	Inorganic ion transport and metabolism	PREDICTED: nucleobase-ascorbate transporter 11-like [Glycine max]	ATGGAAACTGGGTCGAAATCAGAATCACTGAACAGAAACGTGGCGATGAGTGTGAGGGGTGGCACTGGGAAGAAGAAACAGCAGGGTGGTGTAGCAGGCAAAGTGGACTCTTTTGTGCCGAGAAGTGAGCACAACCCGCGAGAGTTACGGTCGTGGGCGAAAAGAACGGGTTTTGTTTCTGATTACTCGGGGGAAGCAGGGACAAGTGGGAGTGCAAAGTTTGAAGCTTTAGAGAGGAGAAGAGAAGGGTCATCTCCGAAGATAGAGATAGATCCGGTGGTGGGAAGAGCGAGGCAAAACGAGATCGTACCAGAGTCTCATGGAGGTGCAACGAGGGGTGAGAATGGTGCTGTTTTGGATGGGAGGGGGAGGAAAGAGAAGGAGAATGAGGGTGGTGAG…
Glyma.01G022800.Wm82.a2.v1	2539	Chr01:2296901-2303966	+	--	--	Cellular Component: chloroplast (GO:0009507);;	--	--	[K]	Transcription	SGT1 protein	Protein SGT1 homolog At5g65490 GN=At5g65490 OS=Arabidopsis thaliana (Mouse-ear cress) PE=2 SV=1	K	Transcription	PREDICTED: protein SGT1 homolog At5g65490-like [Glycine max]	ATGTCGATATCGGCAGTAAAAACTTTGATCACCCGTAGTTACTCCGACGGCGACTTCCTCCTCATCGAGGCCGCCTTCCACCTCCCCCGCTGGCTCAACCCCGACAGCGCGCACCACCGCCTCTTCCTCCGCGACGGAAGCCTCCACATCGTGCCGCGTAACCGCCTCCCCAACCCCTCCCTCATTGACTCCCTCAACTTCATCGTTAATTCCCCTCACGAATCCCTCGCCTCCGACGGAATCCAGCGCGCCGTCAGAAAACGCATAAGTAATTACCCCGAACAAGCTAGGAAGAACATGCATAGGGTTAGGGTTAGGGTTCCGGTGTCCGTGGCGCAGGTTCTGAAGCACGAGCCGCGGCTAATTTCCCTTGCAGTGGAAGGGTTCTACGATAGAGAT…
Glyma.01G022900.Wm82.a2.v1	3504	Chr01:2303607-2308423	-	--	--	Biological Process: developmental process involved in reproduction (GO:0003006);; Cellular Component: nucleus (GO:0005634);; Biological Process: cellular component organization (GO:0016043);; Biological Process: multicellular organismal process (GO:0032501);; Biological Process: cellular protein metabolic process (GO:0044267);; Cellular Component: cytoplasmic part (GO:0044444);; Cellular Componen…	--	--	--	--	KIP1-like protein	WEB family protein At5g16730, chloroplastic (Precursor) GN=At5g16730 OS=Arabidopsis thaliana (Mouse-ear cress) PE=1 SV=1	S	Function unknown	PREDICTED: uncharacterized protein LOC100787852 [Glycine max]	ATGTTGCAGAGAGCGGCGAGCAATGCTTATTCATGGTGGTGGGTTAGCCACATCAGAACAAAACAATCAAAATGGATGGAGCAAAACCTTCTAGATATGGAGGAAAAAGTGCAAACTGTTTTGAAGCTCTTAGAGGAAGAGGGAGACTCTTTTGCTAAGAGAGCAGAAATGTATTACAAAAGGAGACCGGAACTGATAAGCTTTGTGGAGGAATCATTCAAGGCTTACCGAGCTTTAGCCGAAAGATATGATCACATATCAACAGAGTTGCAAAATGCCAACAACACCATTGCTTCTGTCTTTCCAGATCGTGTCCCATTTATGGATGAAGAAGATGATGATGGATCACCAAGGCCTTCAAGAAAAAAGGCAGAAGGGTTCAAAACAAATATTCCAAAG…
Glyma.01G023000.Wm82.a2.v1	1865	Chr01:2314348-2317558	-	--	--	--	--	--	--	--	--	--	S	Function unknown	PREDICTED: uncharacterized protein LOC100791019 isoform 1 [Glycine max]	ATGGCTGTCTCTCTGACACGTTTGTCATGGTGGTTGTGGGGTCGTAGCAACAAGGAGAAAGAGCCTGTTGTTTCTGGTGGCTCTACACTGAATTCATCTTCTGAATGGAGTTTTAAGGAAAGAGAGAGTGTTAAGTTTCCTTCAGTGAAGGGAACAAAGATAGCTCCTTCTCACAGGAAGGTTAAAAGGAAATGGCAGAGCAGGGAAGAGAGGAGACATGATAGAGAGTATGATGTTGTGTTGGTGCCATCTGATGGTGATGGTTGTTTGTCAAGCTCTGAATCTGATGACTCAGATTTTTCCATTGGGTGGTTGGAGCCTCATGGCTCTGATTTCCTTCAGAGTGATGATGATTTGGACAATAGTTTTGCTGTGCTAGTTCCTTGCTATAGGAAGGAG…
Glyma.01G023200.Wm82.a2.v1	3850	Chr01:2331638-2339157	+	[M]	Cell wall/membrane/envelope biogenesis	Molecular Function: ion channel activity (GO:0005216);; Cellular Component: plasma membrane (GO:0005886);; Biological Process: response to osmotic stress (GO:0006970);; Cellular Component: chloroplast (GO:0009507);; Cellular Component: plastid envelope (GO:0009526);; Biological Process: jasmonic acid metabolic process (GO:0009694);; Biological Process: response to jasmonic acid (GO:0009753);; Bio…	--	--	--	--	Mechanosensitive ion channel	Mechanosensitive ion channel protein 2, chloroplastic (Precursor) GN=MSL2 OS=Arabidopsis thaliana (Mouse-ear cress) PE=2 SV=1	S	Function unknown	PREDICTED: uncharacterized protein LOC100789444 [Glycine max]	ATGACTCTTCCTGGTTCCCTGCAGTTGTCCCATGGATTGGGACTTTGCAGGAACCTGGACTGCAATAAGCATTTGAGGGCCATGGGACGTGGCAAGTTACATTTATTTAGTGCAGGTCCTTCATATCCTATTTTGTTCATGAGACAGGAATGCAGGGGTTTTCAACACCTTCGTCATATAAACAGGCCAACACATACATTATCTTGCAAATCCCACTCTTTTAAGTGTCATTCTTTTTTAGTGTCAGGTCAACCAAATAATCTTCCTGCTGTTAAGGTGGCTGCTACTGTGTTGGCTAGGTCTTGTAATATATTGCAAAATAGTCCTATCATAGTAAAGTTGATTCCTGCAGTTGGCGTTATCATTTTTGCAATATGGGGTGTTGGTCCATTATTGTTT…
Glyma.01G023300.Wm82.a2.v1	2861	Chr01:2343215-2348080	-	--	--	Cellular Component: intracellular membrane-bounded organelle (GO:0043231);; Cellular Component: cytoplasmic part (GO:0044444);;	--	--	--	--	GDP-fucose protein O-fucosyltransferase	Uncharacterized protein At1g04910 GN=At1g04910 OS=Arabidopsis thaliana (Mouse-ear cress) PE=1 SV=1	S	Function unknown	PREDICTED: DUF246 domain-containing protein At1g04910-like [Glycine max]	ATGATGGAGCTCGGATACCTGAATCAGGGTCAGCCTTCTAGAGGAACAACACCACTTGTCACTCTTCCATTGTTGCTTTCAACACTTGTGTTCTTCTCCACTTTCACACATGCCTTCTCTTCTTCTGTGTTTCCGGAATTGAATCCTATTAAACCTAGGCACTCACGTCTTCTCAGGAGTGCTGTGCAACGAGAAACTCCTACATCTCAGTTGTCTGAACTATGGTCACCTCTGGAAAGCCAAGGATGGAAACCTTATGTTGAATCAAATAAGCCAACAGCATTACCAGAGAAGTCAGAGGGATATATCCAGGTCTTTCTTGATGGAGGTTTGAACCAACAAAAGATGGGGATATGTGATGCAGTTGCTGTTGCAAAGATACTGAATGCTACTCTGGTG…
Glyma.01G023500.Wm82.a2.v1	1558	Chr01:2367318-2373461	-	--	--	Biological Process: protein import into nucleus, translocation (GO:0000060);; Biological Process: MAPK cascade (GO:0000165);; Molecular Function: translation repressor activity, nucleic acid binding (GO:0000900);; Molecular Function: sequence-specific DNA binding transcription factor activity (GO:0003700);; Cellular Component: nucleus (GO:0005634);; Cellular Component: cytoplasm (GO:0005737);; Bi…	--	--	[K]	Transcription	SRF-type transcription factor (DNA-binding and dimerisation domain);; K-box region	MADS-box protein SVP GN=SVP OS=Arabidopsis thaliana (Mouse-ear cress) PE=1 SV=1	K	Transcription	PREDICTED: MADS-box protein SVP-like [Glycine max]	ATGGCGAGGGAGAAGATTCAGATTAAGAAGATCGACAACGCCACCGCGAGGCAGGTCACGTTCTCCAAGCGTCGCAGAGGGCTCTTCAAGAAAGCTGAGGAGCTTTCGGTTCTGTGTGATGCTGATGTTGCCCTCATAATCTTCTCTTCCACTGGGAAACTCTTTGAGTACTCAAGCTCGAGCATGAAGGAAATACTTGAAAGGCATCATTTGCACTCAAAGAATCTAGCAAGGATGGAGCAACCATCTCTCGAGTTGCAGCTAGTTGAAAACAGCAACTGCTCCAGATTGAGCAAGGAAGTTGCCGAAAAGAGCCATCAACTAAGGCAGCTGAGAGGAGAGGATCTTCAAGGCTTAAACATAGAAGAATTGCAACAATTGGAGATGTCACTTGAAACT…
Glyma.01G023600.Wm82.a2.v1	4142	Chr01:2380843-2402446	+	[Z]	Cytoskeleton	Biological Process: microtubule cytoskeleton organization (GO:0000226);; Biological Process: cell morphogenesis involved in differentiation (GO:0000904);; Biological Process: preprophase band assembly (GO:0000913);; Molecular Function: microtubule motor activity (GO:0003777);; Cellular Component: cytosol (GO:0005829);; Cellular Component: plasma membrane (GO:0005886);; Biological Process: DNA rep…	--	--	[Z]	Cytoskeleton	Kinesin motor domain	Geminivirus Rep-interacting motor protein GN=F12B17.180 OS=Arabidopsis thaliana (Mouse-ear cress) PE=1 SV=1	Z	Cytoskeleton	PREDICTED: geminivirus Rep-interacting motor protein-like [Glycine max]	ATGGCGGAGCAGGGAAACCGTTGGAGCTGGGACGTCGCCGGCTTCGAGCCGTGGAAGTCGCCTTCGCCGGAGCAAAACGATCAGAAACCTACTGTGCCGTTGGCGAGGAGAAACTCCACCTCCTCCTTGGTTCCTCCGCATTCCTTGGCTTCCAAAGTTGAGGGATTAAGAGAAAAGGTTAAGCTTGCTAGAAACGACTACCTGCAGTTAAGACAAGAAGCAAGTGAACTTCAAGAATATTCAAATGCAAAACTTGACCGAGTTACACGATATCTTGGTGTTCTTGCAGAGAAAACCCACAAGTTAGATCAAGTTGCCCTTGAAACTGAGGCAAGAATGTCTTCTGTGATCAATGAGAAGAAGAAATTGTTCAATGACTTATTGACATCTAAAGGAAAC…
Glyma.01G023700.Wm82.a2.v1	3646	Chr01:2405107-2414532	+	[R]	General function prediction only	--	K05310|0|gmx:100791027|GPI ethanolamine phosphate transferase 2-like; K05310 ethanolaminephosphotransferase [EC:2.7.-.-] (A)	Glycosylphosphatidylinositol(GPI)-anchor biosynthesis (ko00563)	[T]	Signal transduction mechanisms	Type I phosphodiesterase / nucleotide pyrophosphatase	--	T	Signal transduction mechanisms	PREDICTED: GPI ethanolamine phosphate transferase 2-like [Glycine max]	ATGTCTTCAATTTCATGCACGAAGCTGACACTGTTCAGCTTAGCAGCGGTTGCGATTCAGTTCATCGGTCTCTCCATCTTCGTTTTCGGCTTCTTCCCCGTCAAACCACTTCTCTCCGGTTACAGTGGCTGCGAGAGTTTCCGACGACCAACCTGCGATAACGATGGCGCTGCAAATCAGAGCTACGCGTCTCTCTCTCCAGATCGCCGCAGGTTTTTATATCAGGAAGGATCCGAGATTCCTCCTTTGTATGATCGACTTGTCTTAATGGTTATTGATGGTCTTCCAGCGGAATTTGTGCTTGGCAAGAAGGGTCAGCCTCCTAGCAAGGCTTTTATGGAAGCTATGCCATATACACAGTCATTATTGGCAAGTGGTATGGCTGTTGGATATCATGCA…
Glyma.01G023800.Wm82.a2.v1	1458	Chr01:2426625-2433075	+	--	--	Cellular Component: nucleus (GO:0005634);; Biological Process: defense response (GO:0006952);; Biological Process: anthocyanin-containing compound biosynthetic process (GO:0009718);; Biological Process: response to endogenous stimulus (GO:0009719);; Cellular Component: chloroplast envelope (GO:0009941);; Biological Process: response to organic substance (GO:0010033);; Biological Process: cellular…	--	--	--	--	Helix-loop-helix DNA-binding domain;; DnaJ domain	Transcription factor bHLH131 GN=BHLH131 OS=Arabidopsis thaliana (Mouse-ear cress) PE=2 SV=1	K	Transcription	Transcription factor bHLH131 [Medicago truncatula]	ATGGATCCGCTCAGAGGATCCGAACCCGAAAACCCTATTGCCACGTGTCTCTCCATGCTGTCCCTCCGCCGCTTCTCCGCGTGCCGCGACTTCGCCCGCCGCCTCCCCCCCTCCGACTCCGTCCCCCGCGTCCTAGCCGTCGCCGACGTCCTCTCCGCCGCCGACTTCTACTCCGTCCTACAGCTCCGCCCCTCCGACGGTGGCAACCGCGACCTCGCGCGGCGGCAGTACGCGAAGCTCGCGCTCCTCCTCGACCCAACGAACCCCGACAAGCTCCCGTTCTCCGACGAGGCCCTCGCACGTGTCCAGAATGCCTGGCACGTGCTCTCCCACCCCGAACGCCGCGCCCTCCACGACCGCGAGCAAAACGCAAACCTAAACCCGAACCCTATGACGGCG…
Glyma.01G023900.Wm82.a2.v1	3613	Chr01:2433736-2442741	-	--	--	Biological Process: nuclear-transcribed mRNA catabolic process (GO:0000956);; Molecular Function: ubiquitin thiolesterase activity (GO:0004221);; Molecular Function: protein binding (GO:0005515);; Biological Process: protein N-linked glycosylation (GO:0006487);; Molecular Function: cysteine-type peptidase activity (GO:0008234);; Biological Process: cell proliferation (GO:0008283);; Biological Pro…	K11855|0|gmx:100811058|ubiquitin carboxyl-terminal hydrolase 17-like; K11855 ubiquitin carboxyl-terminal hydrolase 36/42 [EC:3.4.19.12] (A)	--	[O]	Posttranslational modification, protein turnover, chaperones	Ubiquitin carboxyl-terminal hydrolase;; Ubiquitin carboxyl-terminal hydrolase;; MYND finger	Ubiquitin carboxyl-terminal hydrolase 17 GN=UBP17 OS=Arabidopsis thaliana (Mouse-ear cress) PE=2 SV=1	O	Posttranslational modification, protein turnover, chaperones	PREDICTED: ubiquitin carboxyl-terminal hydrolase 17-like [Glycine max]	ATGCTGGTGCCCGGGATTTTAGGGTTTCCGGGTCTGGTGTATCTAGTGTTGGCGTTGGGTTTCGCGGTGATTCGGCACGTGTGGAGAAATGCAGAGGCCAAGAGGGAGGAGGAGGCGGTGATGATGATGAGGTTGGTGGCAGATGCTGACGTGACGGAGATGGAGGTTGCTGAGGAGGCGGTGGCGGTGGCGTCGGAGGTGGAGTATTCTTCTCTGGCTCCGGTGAATGGTTCTCGGTGGTACCAATGTGCGATGTGTTGTGCACCCACTACCATGCGATGTTCTCGCTGCAAGGCCGTCAGATATTGTTCGGGTAAGTGTCAAATTAGTCACTGGAGACAAGGTCACAAGGACGAATGTTGTCCTCCAACTACCACCATGGAGCTCAAAGATGAAAAT…
Glyma.01G024000.Wm82.a2.v1	1432	Chr01:2455767-2457198	+	--	--	Molecular Function: adenine nucleotide transmembrane transporter activity (GO:0000295);; Molecular Function: dicarboxylic acid transmembrane transporter activity (GO:0005310);; Molecular Function: purine ribonucleotide transmembrane transporter activity (GO:0005346);; Cellular Component: mitochondrial inner membrane (GO:0005743);; Cellular Component: vacuolar membrane (GO:0005774);; Cellular Comp…	K15104|0|gmx:100775558|mitochondrial uncoupling protein 5-like; K15104 solute carrier family 25 (mitochondrial oxoglutarate transporter), member 11 (A)	--	[C]	Energy production and conversion	Mitochondrial carrier protein	Mitochondrial uncoupling protein 5 GN=F14M13.10 OS=Arabidopsis thaliana (Mouse-ear cress) PE=2 SV=1	C	Energy production and conversion	PREDICTED: probable mitochondrial 2-oxoglutarate/malate carrier protein-like [Glycine max]	ATGGGCGTCAAAGGTTTTGTTGAAGGAGGCATCGCTTCCATCATCGCAGGATGTTCCACACACCCACTTGATCTCATCAAGGTCCGCATGCAGCTCCAGGGTGAAAACAATTTGCCCAAACCGGTTCAAAATCTCCGACCCGCACTCGCCTTCCAAACCGGTTCGACCCTACACGTGGCAGCTGCAGTTCCGCCGCCCCGCGTGGGCCCCATCTCGGTTGGGGTTCGCCTCGTCCAGCAAGAGGGCCTCGCCGCCTTGTTCTCCGGCGTCTCCGCCACCGTCCTCCGCCAGACGCTCTACTCCACCACCCGCATGGGCCTCTACGACGTGCTCAAGACCAAGTGGACCGACTCCGTCACCGGCACCATGCCACTCGGAAAAAAGATCGAGGCCGGGCTC…
Glyma.01G024300.Wm82.a2.v1	1220	Chr01:2484171-2486237	+	--	--	--	--	--	--	--	--	--	U	Intracellular trafficking, secretion, and vesicular transport	PREDICTED: probable WRKY transcription factor 33-like isoform X1 [Cicer arietinum]	ATGACAAGTATCCGATCCTTTCAAAGTGCTATATCAAAACCTTTGCTATGGAAACTCACAGGCTTTGGGTCAAGCATAGTAGGGTTTAGCTGTTATGCCCTCAGCCCCTCTTTCCTATGCTTGGTCAAAGAATGGAGCCCGAAGAAGATCGTGGCGTACAGCGTGGTAAGCTCACTTTTATCAATCTCCATGCTCTTCGTTAAAAAATGGAGCTTGGGACGACACGGGAAGAGTTTGTTGCTGAAAGGACATGTGGTTTTTGTGGTATTAGCGCTTACCAATCTGTGGTCTTTCTGGGAAGACCGTTGCCAACAAGGGAAAGTGGAAAACAGGTTCCGGAAAATTATGAACCTCGCTTCAATTGGAGCATTTGCCTTGATGGCCTTGAGTTTGTCGCGG…
Glyma.01G024600.Wm82.a2.v1	1221	Chr01:2503824-2507110	-	--	--	Cellular Component: chloroplast thylakoid membrane (GO:0009535);; Cellular Component: chloroplast envelope (GO:0009941);; Cellular Component: plastoglobule (GO:0010287);;	--	--	--	--	CAAD domains of cyanobacterial aminoacyl-tRNA synthetase	Uncharacterized protein At4g01150, chloroplastic (Precursor) GN=At4g01150 OS=Arabidopsis thaliana (Mouse-ear cress) PE=1 SV=1	S	Function unknown	uncharacterized protein LOC100499731 [Glycine max]	ATGTCTACCACTCTCTCGAACCTTCCTAACGCCTCCTCTTTTCTTCCTAAACCTAAACCTAAACCCTCTCTTCCTCACCCACAAACCCCTCTCACTCACTCCGCAGTACTTTTATCTCGGTCAATTTGCTTGAGGAATCTGTTGCCAAAGGCAACGTCTTCTGAAGAGCGATCCACTGGAGGAAGTCAATTTTTCAATGAGAAACGCGATGGTGTCATAATCCTGGAGAATGTTAAAGAGGATAATAAGAATGAGTTCGATAAAACGGTGATTGAAGACACAAAAGAAGAAGAGTTGTCTGATGATGGACAGGGTCTGTCATTTGATTTGATGGATAAGCTCAATTTTGATACAGATGACACTGGTTCTATTGTCTTGTATGGGGGTGGTGCCTTGGTG…
Glyma.01G024700.Wm82.a2.v1	1794	Chr01:2529244-2531958	+	--	--	Biological Process: regulation of cyclin-dependent protein serine/threonine kinase activity (GO:0000079);; Molecular Function: protein binding (GO:0005515);; Biological Process: regulation of cell proliferation (GO:0042127);; Cellular Component: intracellular membrane-bounded organelle (GO:0043231);; Biological Process: seed development (GO:0048316);;	K18810|0|gmx:100794010|cyclin-D4-1-like; K18810 cyclin D1/2/4, plant (A)	--	[D]	Cell cycle control, cell division, chromosome partitioning	Cyclin, N-terminal domain;; Cyclin, C-terminal domain	Cyclin-D4-1 OS=Oryza sativa subsp. japonica (Rice) PE=2 SV=2	D	Cell cycle control, cell division, chromosome partitioning	PREDICTED: cyclin-D4-1-like [Glycine max]	ATGGCTCACAACTCAGACAGTGCCACCTCCAACCTTCTTCTCTGTTCGGAGAACAGCAGCACCTGCTTCGATGATGATTTGGAATGTTGTGATGCCGCAGATGGGTCCAACTCCAGAATCTCGCATCAGTTCTGGGACCACCATGAGGGTGGTGGTGGTGGTGGATCGGAGTTGTTGGCGTGTTTTGTGGCGCAGAGTGAGGAAACTGTGAGGGCTATGGTGGAGAGAGAGAGGGAGCATTTGCCGAGGGATGATTACTTGATGAGGCTGAGGAGTGGGGAGTTGGACTTGGGTGTTAGGAGGGAGGCTATTGATTGGATTTGTAAGGCTCATTCTTATTTTGGCTTTGGACCCTTGAGTTTTTGTTTAGCTGTGAACTACTTGGACCGCTTCCTATCG…
Glyma.01G024800.Wm82.a2.v1	2063	Chr01:2537581-2544862	-	[G]	Carbohydrate transport and metabolism	Molecular Function: nucleotide binding (GO:0000166);; Molecular Function: 6-phosphofructokinase activity (GO:0003872);; Cellular Component: plasma membrane (GO:0005886);; Cellular Component: 6-phosphofructokinase complex (GO:0005945);; Biological Process: gluconeogenesis (GO:0006094);; Biological Process: glycolytic process (GO:0006096);; Biological Process: phosphate-containing compound metaboli…	K00850|0|gmx:100794539|6-phosphofructokinase 5, chloroplastic-like; K00850 6-phosphofructokinase 1 [EC:2.7.1.11] (A)	Glycolysis / Gluconeogenesis (ko00010);; Pentose phosphate pathway (ko00030);; Fructose and mannose metabolism (ko00051);; Galactose metabolism (ko00052);; Carbon metabolism (ko01200);; Biosynthesis of amino acids (ko01230);; RNA degradation (ko03018)	[G]	Carbohydrate transport and metabolism	Phosphofructokinase	6-phosphofructokinase 5, chloroplastic (Precursor) GN=PFK5 OS=Arabidopsis thaliana (Mouse-ear cress) PE=1 SV=1	G	Carbohydrate transport and metabolism	PREDICTED: 6-phosphofructokinase 5, chloroplastic-like [Glycine max]	ATGCCACAAACAACAACTTTTGTATTTGATTCATCACTCTCCGCAAACCCCTGTTTTTTGATGGGTAGCATGTCGCATATGATCACTCTTCATGGCCTAACAGCTTCTTCAACCCGTTGCTCCTACGCCTTTAATGACTCCAATTCTCGTTTCAAGGCATTGGCAGTTCCTACCAGAGTGGCTAGCGTCTTTGCCAAGGTTAAGAGTAAAAGTTCAACTTCCTCCGAGTCCAACAACTCCGCAATTGATTTCAGCGACCCTGATTGGAAAACCAAGTTCAAGGACGACTTTGAAGACCGTTTCAGACTCCCCCATGTCACTGATATCTTTCCGGATGCAGTTTCTATGCCCTCTACGTTCTCTCCCAACATGAGAAATCCTACGACTAGTGACTTTCCT…
Glyma.01G025000.Wm82.a2.v1	1956	Chr01:2558045-2560286	-	--	--	Molecular Function: protein binding (GO:0005515);; Biological Process: regulation of transcription, DNA-templated (GO:0006355);; Biological Process: response to hormone (GO:0009725);; Biological Process: embryo development ending in seed dormancy (GO:0009793);; Biological Process: response to lipid (GO:0033993);; Biological Process: positive regulation of cellular process (GO:0048522);; Biologica…	--	--	--	--	ZF-HD protein dimerisation region	ZF-HD homeobox protein At4g24660 GN=At4g24660 OS=Arabidopsis thaliana (Mouse-ear cress) PE=1 SV=1	R	General function prediction only	PREDICTED: ZF-HD homeobox protein At4g24660-like [Glycine max]	ATGGAATTCGAGGATCAAGAGGAGCAGGAGGAGGAGCTGTGTATGGGTGGTGGAGCGGGCTACGATCCGACCCAGATGAAGATTCCGGTTGCGGCGGAGCCGGTGAGGAGCAGCAGCAGCAACGGCGGTGGCTGCGGAAGGGCGAGGTACAGGGAGTGTTTAAAGAACCACGCCGTCGGAATCGGAGGCCACGCGCTCGACGGCTGCGGCGAGTTCATGGCGGCGGGGATGGAGGGTACGCTGGACGCGCTGAAATGCGCCGCGTGCAGCTGCCACCGCAACTTCCACCGCAAGGAGGCGGATTCCTCCGCCGTGGTCTCCCTCTCCGGCGGGGACCCGTACTTTCTTCCCCATCATCACCACCACCACCACCCTCCGCCGCCGCAGTTTTCGGGGTAC…
Glyma.01G025100.Wm82.a2.v1	1257	Chr01:2601431-2602687	+	--	--	Molecular Function: catalytic activity (GO:0003824);; Cellular Component: cell wall (GO:0005618);; Biological Process: polysaccharide metabolic process (GO:0005976);; Biological Process: lipid metabolic process (GO:0006629);; Biological Process: anatomical structure morphogenesis (GO:0009653);; Biological Process: plant-type cell wall organization (GO:0009664);; Cellular Component: membrane (GO:0…	--	--	--	--	--	Classical arabinogalactan protein 4 (Precursor) GN=AGP4 OS=Arabidopsis thaliana (Mouse-ear cress) PE=1 SV=1	--	--	PREDICTED: uncharacterized protein LOC100794187 [Glycine max]	ATGGGTTCTGGTGCTGTGCAACTGTTTCTGATCTTGGGGCTCTTGGCTAGCTCATGCTTAGCCCAAGCACCAGGTGCTGCACCGTCACAACCACCCACTACAACCCCATCACCACCACCACCCAGATCAGCACCTGCACCAGCACCCACCACACCAGCAACCCCACCACCAGCAACCCCACCACCAGCAGCAACTCCACCACCAGCAGCAACTCCACCACCAGCAGCAACACCAACACCAGCACCAGCACCACCAACGGCTGCACCTACACCTGCTTCCTCTCCTGCAGCCTCTCCTCCTTCACCTTCTCCTACAGTGACACCAAGCCCCACCTCTCCTAACACTCCACCAGGACCCTCACCCGGACCCTCCGGTAGCGCCGAGCCTCCACCGCCCTCC…
Glyma.01G025200.Wm82.a2.v1	1941	Chr01:2616281-2621186	+	[V]	Defense mechanisms	Cellular Component: plant-type vacuole membrane (GO:0009705);; Biological Process: proanthocyanidin biosynthetic process (GO:0010023);; Biological Process: maintenance of seed dormancy (GO:0010231);; Molecular Function: solute:proton antiporter activity (GO:0015299);; Biological Process: single-organism transport (GO:0044765);; Biological Process: organic substance transport (GO:0071702);;	K03327|0|gmx:100796652|protein TRANSPARENT TESTA 12-like; K03327 multidrug resistance protein, MATE family (A)	--	[R]	General function prediction only	MatE	Protein TRANSPARENT TESTA 12 GN=F17J16_80 OS=Arabidopsis thaliana (Mouse-ear cress) PE=2 SV=1	S	Function unknown	PREDICTED: protein TRANSPARENT TESTA 12-like [Glycine max]	ATGCCAAGCAAAGAGGATTCACCTTTAGTAGAAGCAAAGCTTCCACTATTAGAAGCTCACCCTTTAACAGATGAAAGAGAACAAGACCAAAGTTTCCCACGAAGGTTTTGGCTTGAGTCAAAGAGGCTTTGGCACATAGTAGGCCCTTCAATTTTCAGCCGTATTGCATCCTACTCCATGTTAGTCATAACACAAGCCTTTGCAGGCCACCTTGGTGACCTCGAACTCGCTGCCATCTCCATTGCCAATAATGTCGTCGTTGGCTTCGACTTCGGCCTCTTGTTGGGTATGGCAAGCGCTTTAGAAACGCTATGCGGGCAAGCTTTTGGAGCGAAGAAGTACTACATGTTAGGCGTTTACATGCAGCGTTCATGGATCGTTCTTTTCATATGTTGCATC…
Glyma.01G025300.Wm82.a2.v1	1848	Chr01:2649510-2652292	+	--	--	Molecular Function: signal transducer activity (GO:0004871);; Cellular Component: late endosome (GO:0005770);; Cellular Component: plasma membrane (GO:0005886);; Biological Process: response to blue light (GO:0009637);; Biological Process: pollen tube growth (GO:0009860);; Biological Process: positive regulation of flower development (GO:0009911);; Biological Process: positive gravitropism (GO:00…	--	--	--	--	NPH3 family	BTB/POZ domain-containing protein At1g67900 GN=At1g67900 OS=Arabidopsis thaliana (Mouse-ear cress) PE=1 SV=1	R	General function prediction only	PREDICTED: BTB/POZ domain-containing protein At1g67900-like [Glycine max]	ATGAAGTTCATGAAACTAGGATCTCGTCCTGATACATTCTACACTGCAGAAGCAGTAAGGTCAGTCTCTTCTGAAGTTTCTAGTGACCTCATAATTCAAGTTAAGGGAAGTAGATATCTTCTTCACAAGTTTCCCTTGCTGTCAAAATGTTTGAGGCTACAAAAGCTATGTTCAGAATCTCCTGAATCATCTTCTCAGCACCAAATAGTCCAACTCCCTGATTTCCCTGGTGGGGTGGAGGCATTTGAGTTGTGTGCTAAGTTCTGCTATGGAATAAGCATCACTCTCAGCCCTTACAACATTGTGGCGGCACGATGTGGCGCCGAGTATCTTCAGATGACTGAGGAGGTTGAGAAGGGGAACTTAATTCAGAAGCTTGAGGTTTTCTTCAACTCATGC…
Glyma.01G025500.Wm82.a2.v1	1425	Chr01:2699503-2701968	-	[R]	General function prediction only	Biological Process: response to stress (GO:0006950);; Biological Process: response to auxin (GO:0009733);; Biological Process: flavonoid biosynthetic process (GO:0009813);; Biological Process: response to metal ion (GO:0010038);; Biological Process: response to UV-B (GO:0010224);; Biological Process: detection of bacterium (GO:0016045);; Biological Process: cellular metabolic process (GO:0044237)…	--	--	[QR]	Secondary metabolites biosynthesis, transport and catabolism;; General function prediction only	2OG-Fe(II) oxygenase superfamily;; non-haem dioxygenase in morphine synthesis N-terminal	Flavonol synthase/flavanone 3-hydroxylase GN=FLS OS=Citrus unshiu (Satsuma mandarin) PE=1 SV=1	R	General function prediction only	unknown protein [Glycine max]	ATGAAGACCTTTCAGTTAGCAAATGAGTCTTCTTCTCTACTTTCCTTATCTCCTAAATTTATCCTCCCAGAAGATGAAAGACCACAACTTTCAGAGGTTACTTCTCTGGACTCAATTCCCATAATTGATTTGAGTGATCACAGTTATGATGGTAATAATCATTCATCCTCATTGGTGGTTCAGAAGATTTCACAAGCTTGTGAGGAATATGGATTCTTTCAGATAGTGAACCATGGTATTCCTGAACAAGTTTGCAACAAAATGATGACAGCAATTACTGACATCTTTAATCTGCCTCCAGAGCAAACAGGACAGCTCTACACAACAGATCATACCAAGAACACAAAACTTTACAACTATTACCTTAATGTGGAGGGTGGAGAGAAGGTGAAAATGTGG…
Glyma.01G025600.Wm82.a2.v1	1834	Chr01:2702813-2706006	-	--	--	Molecular Function: protein kinase activity (GO:0004672);; Molecular Function: protein binding (GO:0005515);; Cellular Component: cell wall (GO:0005618);; Biological Process: polysaccharide metabolic process (GO:0005976);; Biological Process: protein phosphorylation (GO:0006468);; Biological Process: ion transport (GO:0006811);; Biological Process: signal transduction (GO:0007165);; Biological Pr…	--	--	[R]	General function prediction only	Leucine Rich repeats (2 copies);; Leucine rich repeat;; Leucine Rich Repeat;; Leucine rich repeat;; Leucine Rich repeat	Coiled-coil domain-containing protein lobo homolog (Fragment) GN=FAP50 OS=Chlamydomonas reinhardtii (Chlamydomonas smithii) PE=2 SV=1	R	General function prediction only	PREDICTED: leucine-rich repeat-containing protein 7-like [Glycine max]	ATGAATCCCAATCCCAACACCAACGATTTCCCTCTCCTCTCCCACCTTCTTAACCACCTTGATCCCCAAACACACCCACCCCTCCCCGCAGAGCTAGACCAATCTCTATTAACCCAATTCCCTCACTTGAACCACCCCAGCGTGTTATCCTCACTCGCCCGTCACGCCTCCACCCTCAACGTCACCCCCACACTCTCCCTCCTCCGCACCCTCGGCCCCCGCCCAGACCCCTCCGCTGTCGCCGCCGCCCGCGCCAGGATCGCCGACCCCCACGCGCGCGAGGACGGCGGCGAGGCCCACGTGGTCCACGCGCTGGTGCGCGTGGACGACACGCACGAGGAGTGCGTGAAGCAGCTGAGAGCCTCCGAGAAAAAGCTCCTCGAGGCCTATGCTGAATCG…
Glyma.01G025700.Wm82.a2.v1	3260	Chr01:2712540-2715954	-	--	--	--	--	--	--	--	--	--	--	--	--	ATGGATGATGGATCTCTTCAAAGTTCAAGCATAAGCCTTGTCTGCTCTGCATTTTGGTGCAGAATTCGTGGCATTGTAAGGTTATTGTTTAACAACAAGCAAACATCAAGATATGTCGGTGAAAAAAACGCTGAGGAAAACAAAAGGAAAGGCTAA
Glyma.01G026000.Wm82.a2.v1	3509	Chr01:2732436-2740742	-	[V]	Defense mechanisms	Molecular Function: nucleotide binding (GO:0000166);; Biological Process: response to reactive oxygen species (GO:0000302);; Cellular Component: plant-type vacuole (GO:0000325);; Cellular Component: vacuolar membrane (GO:0005774);; Biological Process: response to external stimulus (GO:0009605);; Biological Process: response to abiotic stimulus (GO:0009628);; Biological Process: response to auxin …	--	--	[U]	Intracellular trafficking, secretion, and vesicular transport	ABC transporter;; ABC transporter transmembrane region;; AAA domain;; Protein of unknown function (DUF1602)	ABC transporter B family member 26, chloroplastic (Precursor) OS=Arabidopsis thaliana (Mouse-ear cress) PE=1 SV=1	Q	Secondary metabolites biosynthesis, transport and catabolism	PREDICTED: ABC transporter B family member 26, chloroplastic-like [Glycine max]	ATGCCTCTTCTTCTCTCACGCACCCCACCATCTTCTTTTCCTCTAACCCCTCTTAGAAACGCACGCGCGCCTCTAATCACACCCTCCCAGAAGCGCTTCACTCTCGCCGCAACGCGAATCGTTCTCTTCACTTCCCGCCGCCGCATTCTAGCATCCCCTCCTCCTCCTCCCAAGTGCGCCTCCATCAACGGAATCTCTGTCCCGAACAACCCAGAAGCTTCCGGAGAACAACAAGTCTATAGTGCTTCCGGGCTTCTCGACCGGATTCGGAAATGGGTCGGGTTTTTACCGTCGATTCTTCCCGGCGGACGGTGGTGGGAGTTCTCCGGCGACGTCGACGTTCAGGTGGTGGCGCAGCCGGTGACCGTGTGGCGCGCGCTCGGGAAAATGTGGGACCTT…
Glyma.01G026100.Wm82.a2.v1	1681	Chr01:2741832-2745306	+	[J]	Translation, ribosomal structure and biogenesis	Molecular Function: structural constituent of ribosome (GO:0003735);; Cellular Component: nucleolus (GO:0005730);; Biological Process: translation (GO:0006412);; Cellular Component: plasmodesma (GO:0009506);; Biological Process: flower development (GO:0009908);; Biological Process: inflorescence development (GO:0010229);; Cellular Component: cytosolic large ribosomal subunit (GO:0022625);;	K02900|1.70458e-89|gmx:100817971|60S ribosomal protein L27a-3-like; K02900 large subunit ribosomal protein L27Ae (A)	Ribosome (ko03010)	[J]	Translation, ribosomal structure and biogenesis	Ribosomal protein L18e/L15	60S ribosomal protein L27a-3 OS=Arabidopsis thaliana (Mouse-ear cress) PE=2 SV=2	J	Translation, ribosomal structure and biogenesis	uncharacterized protein LOC100817971 [Glycine max]	ATGACAACCCGATTTAAGAAGAACCGCAAGAAGCGCGGCCACGTCAGCGCCGGCCACGGCCGTATTGGAAAGCACCGCAAGCACCCCGGCGGCCGGGGAAATGCCGGCGGCATGCACCACCACAGGATCCTCTTCGACAAGTACCACCCGGGGTTCTTCGGGAAGGTAGGGATGAGGTACTTTCATAAGCTCCGCAACAAATTCTACTCCCCCATCGTCAACATCGACAAGCTATGGTCTCTGATACCCCAAGACGCGAAGGACAAAGCCCTAAAATCGAAGGACACTGCCCCTCTAATCGACGTCACTCAGCACGGGTACTTCAAGGTTCTCGGAAAAGGTGTGCTGCCCCAAAACCAGCCCATTGTTGTGAAGGCCAAGCTTATTTCGAAGATCGCG…
Glyma.01G026200.Wm82.a2.v1	1963	Chr01:2747392-2755356	-	[V]	Defense mechanisms	Molecular Function: protein kinase activity (GO:0004672);; Biological Process: protein phosphorylation (GO:0006468);; Biological Process: purine nucleobase transport (GO:0006863);; Cellular Component: plant-type vacuole membrane (GO:0009705);; Biological Process: proanthocyanidin biosynthetic process (GO:0010023);; Biological Process: maintenance of seed dormancy (GO:0010231);; Molecular Function…	K03327|0|gmx:100797729|protein TRANSPARENT TESTA 12-like; K03327 multidrug resistance protein, MATE family (A)	--	[R]	General function prediction only	MatE	Protein TRANSPARENT TESTA 12 GN=F17J16_80 OS=Arabidopsis thaliana (Mouse-ear cress) PE=2 SV=1	V	Defense mechanisms	PREDICTED: protein TRANSPARENT TESTA 12-like [Glycine max]	ATGAAACACTCAGATGGCAACTCCTCCACACAGCCACTTCTCACGGCCAGGGCCGACGAACCCCATCAAATCCACCCTCACCCAGCAGAAACAACCGCAGTTTTTAGCGCCGGCACCCCTGACATAGCTCCGATCACCGGCGCCGGCGACTTCTATAGGGAATTCATGGTGGAGTCAAAGAAGCTCTGGTACCTCGCCGGCCCCGCCATCTTCTCCTTCGTCTCAAAGTACTCCCTCGGCGCCTTCACTCAAATCTTTGCCGGCCACGTCGGCACCATTGACCTCGCCGCCGTCTCCGTTGAAAACTCCCTCATCGCCGGCTTCTCCTACGGCATAATGCTAGGGATGGGAAGCGCGTTGGAAACGCTGTGCGGACAAGCGGTGGGGGCAGGGAAGCTG…
Glyma.01G026400.Wm82.a2.v1	2333	Chr01:2765244-2767576	+	--	--	--	--	--	--	--	Armadillo/beta-catenin-like repeat;; HEAT repeats;; Adaptin N terminal region	Early nodulin-20 (Precursor) GN=ENOD20 OS=Medicago truncatula (Barrel medic) PE=3 SV=1	S	Function unknown	PREDICTED: uncharacterized protein LOC100779659 [Glycine max]	ATGGCATCATCGGAGCAGGAGAAGCGAGTGGAGGACGAGTTGTCGTACCCTATTATGGTGGCGGAGCGAGTTCGCTCGGCGGTGGACGAGTCCGACTCGTTCAAACTCGAGTGCTCCGAGGTTGGGAAGCACGTCGATCGCATCCTCCAAATGCTCCGAACCCTCGTTCGCTTCGCCACCGCCACCGCCACCTCCGCCGCCACGCCGCCCCTCTACGATCGTCCCATCCGCCGCGTCGCCGCGGAGACGGCGAAAAACCTCGAGCGCGCCCTCGCCCTCGTCAGCAAGTGCAAGCGCCGCAGCATCCTCCGCCGTGTCGTCTCCATCGTCGGCGCCGCCGATTTCCTGAAGGTCCTCACCCACCTGGACGCCTCCGGCGGCGACATGAAGTGGCTCCTC…
Glyma.01G026500.Wm82.a2.v1	1629	Chr01:2768571-2771493	-	[R]	General function prediction only	Biological Process: membrane fusion (GO:0006944);; Biological Process: response to chitin (GO:0010200);; Biological Process: Golgi vesicle transport (GO:0048193);;	--	--	[MOT]	Cell wall/membrane/envelope biogenesis;; Posttranslational modification, protein turnover, chaperones;; Signal transduction mechanisms	Sel1 repeat;; TPR repeat	F-box protein At1g70590 GN=At1g70590 OS=Arabidopsis thaliana (Mouse-ear cress) PE=2 SV=1	1674	PREDICTED: F-box protein At1g70590-like [Glycine max]	ATGAAGCACCGAACATGGCCTCGCGCCTTCTCCTCCCTCCCTTACTCCAACCGTTCCGAATTCTCCGCCGCACGCTCCACGCGCCTCTGTGCGCGTCCTCCTCCGCCGTCCCCTCCCGGCGTCGGCGGCGAATTCTCGTCGCTCCCCTACGACGTGCTGGCGAAGATCGCCGCCTCCTTCGACGACCCCAATCTCCGCGCGGCGTCGCTGGTGTGTCGCGCGTGGTGCGAGGCGCTGCGGCCGCTGCGGGAGGCCATGGTGCTGCTCCGCTGGGGGAAGCGCTTCAAGCACGGCCGCCGCGGCGTCCGCCCCAACGTCGACAAGGCCCTAGACTCCTTCACCAAAGCCGCCGTGCGCGGCTCCGCCCTCGCCATGGTCGACGCCGGCCTCATCTACTGG…
Glyma.01G026600.Wm82.a2.v1	1110	Chr01:2781491-2782600	-	--	--	--	--	--	--	--	--	--	S	Function unknown	PREDICTED: uncharacterized protein LOC100787501 [Glycine max]	ATGGGGTTCTCAGAGAAGCCACAAGTGGAAGAGTCAGATAGTACTAGAAAATGGGTCATCGCTGGAATCCCTTCACGAGCGCCATTGAAGCCAATATTCACCACCAAAGAAGAAGAAAAAGATGAAGAAGGTGACTTGGAAGAGTGTTCAACGACACCAAAAGGGGAAGAAGCAAAGATTCCAACCACGTTGAAGTGTCCACCAGCTCCTAGGAAGAGAAAACCTTCTTTGAAGTGCAACTATCGTGGTGGTGGAGCAAGAGAGTTCTTCACTCCACCGGACTTAGAAACTGTGTTTATACGCCATGTTGAAAGGACTAGCTAA
Glyma.01G026700.Wm82.a2.v1	2157	Chr01:2800909-2808407	-	[E]	Amino acid transport and metabolism	Biological Process: response to hypoxia (GO:0001666);; Molecular Function: gamma-glutamyltransferase activity (GO:0003840);; Molecular Function: L-alanine:2-oxoglutarate aminotransferase activity (GO:0004021);; Molecular Function: copper ion binding (GO:0005507);; Molecular Function: protein binding (GO:0005515);; Molecular Function: ATP binding (GO:0005524);; Cellular Component: mitochondrion (G…	K14272|0|gmx:100127415|ALAAT3; alanine aminotransferase 3; K14272 glutamate--glyoxylate aminotransferase [EC:2.6.1.4 2.6.1.2 2.6.1.44 2.6.1.-] (A)	Alanine, aspartate and glutamate metabolism (ko00250);; Glycine, serine and threonine metabolism (ko00260);; Glyoxylate and dicarboxylate metabolism (ko00630);; Carbon fixation in photosynthetic organisms (ko00710);; Carbon metabolism (ko01200);; 2-Oxocarboxylic acid metabolism (ko01210);; Biosynthesis of amino acids (ko01230)	[E]	Amino acid transport and metabolism	Aminotransferase class I and II	Glutamate--glyoxylate aminotransferase 2 OS=Arabidopsis thaliana (Mouse-ear cress) PE=1 SV=1	E	Amino acid transport and metabolism	alanine aminotransferase 3 [Glycine max]	ATGCCACCAAAGCCTTTAGACTATGGGTCAATAAATGAAAACGTGAAGAAGAGTCAATATGCTGTCAGAGGTGAATTATACCTTCGAGCTTCTGAGCTTCAGAAAGAGGGCAAAAAGATTATATTTACTAATGTTGGCAACCCACATGCATTGGGACAGAAACCACTGAGCTTCCCTCGTCAGGTTGTTGCTTTGTGCCAAGCTCCATTCCTACTTGATGATCCTAATGTTGGACTGCTATTCCCTGCTGATGCAATTGCAAGAGCTAAACACTATCTTTCATTGACCTCGGGCGGTTTAGGCGCTTATAGTGACTCCCGCGGCCTTCCAGGAGTGAGGAAGGAAGTGGCTGAGTTCATACTCAGGCGTGATGGTTATCCAACTGATCCAGAACTCATA…
Glyma.01G026800.Wm82.a2.v1	1759	Chr01:2819053-2823273	+	[FE]	Nucleotide transport and metabolism;; Amino acid transport and metabolism	Molecular Function: magnesium ion binding (GO:0000287);; Molecular Function: ribose phosphate diphosphokinase activity (GO:0004749);; Molecular Function: ATP binding (GO:0005524);; Cellular Component: cytosol (GO:0005829);; Cellular Component: plasma membrane (GO:0005886);; Biological Process: heme biosynthetic process (GO:0006783);; Biological Process: nucleoside metabolic process (GO:0009116);;…	--	--	[FE]	Nucleotide transport and metabolism;; Amino acid transport and metabolism	Phosphoribosyl transferase domain;; N-terminal domain of ribose phosphate pyrophosphokinase;; Phosphoribosyl synthetase-associated domain	Ribose-phosphate pyrophosphokinase 3, mitochondrial (Precursor) GN=PRS3 OS=Spinacia oleracea (Spinach) PE=2 SV=1	2105	PREDICTED: ribose-phosphate pyrophosphokinase 3, mitochondrial-like [Glycine max]	ATGGCGGCCACGCCACCCCTTCAGTCTTTCTCGGTTCTTCATTCAAACAAACCCTCTCACTCTCTGCTTCGCCCCTCTTCTAACAAAAACAGAACCTTTTTCTCTTTCACTTCGAATCTGAGGTGTGAGATCAAAGGCTTTGACTTCGAGAGCCACCGTGGTTGGACCATCGAGCGCGTCTCCGACATGAGCAAAGACTCCACCAATTCTCACACCAACCCTTCTTCTCCGTTGCTCTCCGTCTCCGCTGTCACCTCCGCCTCCCAATTCCCCACCAAAAATGCCAAAAAAGTTGTCCTTTTCTACTGCGCCGAGACCAAGGCCCTCGCCGAGAAAATCGCTGCCGAAACTGATGCCATTGAACTTCGTAGCATCTCTTGGGGCAAGTTTCCTGATGGC…
Glyma.01G026900.Wm82.a2.v1	874	Chr01:2829921-2833313	-	--	--	--	--	--	--	--	--	--	R	General function prediction only	uncharacterized protein LOC100306334 [Glycine max]	ATGGGTTCGCTGTTTCAACTCTGCTTCTTCGGTGTTGAAGGGCATCACCACCCCCACTCTGCTTCAGCCCAGAGTGCTACTTTACGACGCCGTTTCCCATCTCTGCCACAGAGAGCAGACAAGGATAGAAAGATCAAATTTTGTTGTGTTCAGTCTGATGCTGCTGAGCCCTATTTGAGAGCTTGTGGTCTTGAATGA
Glyma.01G027100.Wm82.a2.v1	3871	Chr01:2841507-2846554	+	[RTKL]	General function prediction only;; Signal transduction mechanisms;; Transcription;; Replication, recombination and repair	Biological Process: immune effector process (GO:0002252);; Biological Process: cell surface pattern recognition receptor signaling pathway (GO:0002752);; Molecular Function: protein serine/threonine kinase activity (GO:0004674);; Cellular Component: plasma membrane (GO:0005886);; Biological Process: ion transport (GO:0006811);; Molecular Function: chitin binding (GO:0008061);; Biological Process:…	--	--	--	--	Protein kinase domain;; Protein tyrosine kinase;; LysM domain	LysM domain receptor-like kinase 3 (Precursor) GN=LYK3 OS=Arabidopsis thaliana (Mouse-ear cress) PE=2 SV=1	T	Signal transduction mechanisms	PREDICTED: probable LRR receptor-like serine/threonine-protein kinase At1g51880-like [Glycine max]	ATGGCTTCTTCTCTAGTGGCACTTCTTTCTCTTCTCCTCACTCTTCTTGCAACTTCATGTCTAAGTGCAACTGTGTTTTCCCTCCAAGTTTCAATCAAAACAACTTACTTGGAACCTTTCAAATGCTCCCCTAAGATCACCACATGCAATGCCTCACTCTACCACATAAGCTACGGCAACAACATAGACGACATAGCAACCTTTTACTCCGTTAGTACCTCCCAAATCAAACCGATAATGCGCACTACCGAGCAAGATTACCTCATAACAGTGCCTTGCTCTTGCAATGACACCAATGGACTTGGCGGATATTTCTATGATACAACCTACAAGGTGAAGTCCAATGACACGTTTGTGAATATTAACAACTTTGTTTACAGTGGTCAAGCCTGGCCTATT…
Glyma.01G027200.Wm82.a2.v1	3011	Chr01:2846678-2849925	-	--	--	--	--	--	--	--	--	--	--	--	--	ATGGTCCATTATATTAACTTCTTCGCAACATCAGCCTTAATTTGGTTTTCTTTTCTCCAAAAATATTTGTTTTGGCTTAAGCTAAATTTGATTTCCTTTTCTTTTGAAGTAAATGACCCCTTCAGTGAAGGATTGAGAAAAACGTTGCACTTACTTAAAGACCAGGTAAATAATAGTTTGTAA
Glyma.01G027300.Wm82.a2.v1	2639	Chr01:2852070-2856915	+	--	--	--	K12393|0|gmx:100808175|AP-1 complex subunit mu-2-like; K12393 AP-1 complex subunit mu (A)	--	[U]	Intracellular trafficking, secretion, and vesicular transport	Adaptor complexes medium subunit family;; Clathrin adaptor complex small chain	--	U	Intracellular trafficking, secretion, and vesicular transport	PREDICTED: AP-1 complex subunit mu-1-like [Glycine max]	ATGGCAGGGGCAGCCTCTGCTCTGTTCCTCCTCGACATCAAAGGCCGCGTCCTCATCTGGCGCGACTACCGCGGCGATGTCTCCGCCCTCGACGCCGAACGCTTCTTCACCAAACTCATCGAAAAACAGGCCGATCCGCAAGCTCAAGATCCGGTTGTGCACGACAACGGCGTGACCTACATGTTCATCCAACACAGCAACGTGTACCTCATGATAGCCACCAGACAGAACTGCAATGCCGCCAGCCTCCTCTTCTTCCTGCACCGAATCGTCGATGTGTTCAAGCACTACTTTGAAGAATTGGAAGAGGAATCGCTCAGGGACAACTTCGTCGTCGTGTATGAGCTACTTGATGAGATTATGGACTTTGGCTACCCTCAGTACACTGAGGCGCAGATT…
Glyma.01G027500.Wm82.a2.v1	1684	Chr01:2874099-2877426	-	[R]	General function prediction only	--	--	--	--	--	--	--	S	Function unknown	uncharacterized protein LOC100792292 [Glycine max]	ATGATGAGGCTATGGATTTCTTATCTGCAATTGGTGGAACTTTTTGTGAGTTCATTGGTTCATATGCTTTATGGGTTTTACATATTTAGCTCCGCTGTGGCTGGGGATCTCTCACAGGCTCTCAATGAATATTTTCACAAGGTTAATAATGTGAATGTTGAAGTCCGAGAGGAAATTTCCAAGCCCAATCAGGCTAATGATCTTCCTCCTATTGTACTTAGATTGGGGGCTTTATCATACTTTGCTGGGGCAGAGAAGAAGGATGAAAGGGTTCTTGTCCCTGATTTGGGGTCCTTAACCAGTATCTATGATAGGGCACGAGAATTGTTCTATTATTTAAAAGGTGGGCAAGTTGATTATGGTGAGGAGCACAGCAAGGCTTGTGGACATTCGCAGTTT…
Glyma.01G027600.Wm82.a2.v1	2496	Chr01:2884478-2887943	-	--	--	--	--	--	[L]	Replication, recombination and repair	TLD	--	L	Replication, recombination and repair	PREDICTED: uncharacterized protein LOC100814579 [Glycine max]	ATGGGCCTGATACTTCATCCTTCACTGCGTTTCTCTGTTCTTTGTTGTCTACTTCGGATTCCGGGGATAAGGTTGGTGAAGCTGATGAGAAGAATGATGGTGGCAGGTGATGACTCTGCCACAAAGGAAAGTTTTGTTGTGAAGAAAAGTTTGTTTTCCAGGGGCAAGCACTCACTTGGTAGGGCCATTCACCAAGTTGCCAGAATGGGCGGATTTCGCAACAAGGATGGTAATTACACCGATGAAGGCGTTGAGATGAAGCACATTGTGAAAACGCCTGTGGCTGTGGCTGTGGCTCGGATTGGTGATCACCTGCCTGAAATTTCTGAGCCTTCAATGCTCGTTTCTGAGGATGTGAGGAATGTGGTGTATGCTTCACTGCCGGCACTTATTCACGGC…
Glyma.01G027700.Wm82.a2.v1	976	Chr01:2889242-2892328	-	--	--	--	--	--	--	--	Domain of unknown function (DUF4602)	--	S	Function unknown	PREDICTED: uncharacterized protein LOC100819044 [Glycine max]	ATGGGAAAGATGCACAAGAATAGGAAACAAGCTGGTGGGCATGGAACTCCAAGAGAAGAAACCGATATGCAGGAACAAGAAATGGACATAAGGAAGATTATGAAAGATGTGGAAAATTTTAGCTACTCACATATGTCATGGAAAGAACGCAAAAAGATTGAAAATAGAAATGTTGTTTCTCTTGGTGGGAAGCCCCAAAAGAATCAGAGATTACCTTTAAGTGTGGCACGACCAATGATGAAGAAACAAAAGGAGAGGGAGCAGAAAATGCTTCAAGAGCGTTTGATTCTTGGACAATTTGGGGGAAAACTTGGTGGTAGCAGTAAAAGATCTGCTGGGAAGCACAAGCCAGAGAACAGGGGTCTGAAATCAAGTGAAGGTCATTTTAGAAATGGCATA…
Glyma.01G027800.Wm82.a2.v1	2019	Chr01:2895690-2900577	-	--	--	--	--	--	--	--	Domain of unknown function (DUF239);; Domain of unknown function (DUF4409)	--	R	General function prediction only	PREDICTED: uncharacterized protein LOC100776639 [Glycine max]	ATGTGTTGGATAGATTTGGTGGAATCAAAGCCTAGGAACACACACTTTTGTTTTGTGCATGGAAGAAGAAAAAGAAGAAGAAGAAGACAAGGCCAATGTGAACAAAGTCACACGGATTTGTCAATAGAAACAAAGAGGCAAAATCTCTCAAGCATGGATTTTAGCTTGTGTTTGAGCTCCCCAATCATTTCCACACTTGTACATTTTCTCCTTGTTGCTTCTTTGTTTTGTCCTGTTTGTTCCTCAGATATTGGCAATATTGGCAACACCCCAGTTGCCAATCAGACTTTCAAGCCGCAAGAAGAGGCTCACAAGATGAACATCATAAGAACTCGTCTTCAACAGATCAACAAGCCCGCCGTTAAGACAATTCAGAGTCCTGATGGTGATGTAATAGAC…
Glyma.01G027900.Wm82.a2.v1	1864	Chr01:2912325-2915599	-	[M]	Cell wall/membrane/envelope biogenesis	Molecular Function: polygalacturonase activity (GO:0004650);; Molecular Function: protein binding (GO:0005515);; Cellular Component: plant-type cell wall (GO:0009505);; Biological Process: anther dehiscence (GO:0009901);; Biological Process: fruit dehiscence (GO:0010047);; Biological Process: cellular component organization (GO:0016043);; Biological Process: single-organism cellular process (GO:0…	--	--	--	--	Glycosyl hydrolases family 28;; Pectate lyase superfamily protein	Polygalacturonase At1g48100 (Precursor) GN=At1g48100 OS=Arabidopsis thaliana (Mouse-ear cress) PE=2 SV=1	R	General function prediction only	PREDICTED: polygalacturonase At1g48100-like [Glycine max]	ATGAAGAGGAACAGAAGTTTTTCCTTACTCTTTTTCCTGTCCTTGTTGGTGATTATCTTTGTCACCTTCTCTATAGTTTCTGTGGAAGCAAGGAAGACAAACATCAAGAAAAAACTTCACAAACGTCACAAAGGTGGTCACACTCAAGGGTCACATTCTCCATGCCCAGTGCCAACCCCTCAAGGGAGCACCTTTGACGTTTTGTCTTTTGGCGCCAAGGGAAATGGAGTTTCTGATGATTCAGAGGCATTTCTAGCTGCATGGAATGGTGCATGTAAAGTTGCTGGTGCTACAGTTAAAATTCCAGCACAACTCAAGTTCCTCATCAAACCTGTTACTTTACAAGGCCCTTGTATATCTGACCTTACTCTTCAGATAGATGGAACTCTGTTGGCACCT…
Glyma.01G028100.Wm82.a2.v1	3291	Chr01:2929035-2934471	+	[RTKL]	General function prediction only;; Signal transduction mechanisms;; Transcription;; Replication, recombination and repair	Molecular Function: protein serine/threonine kinase activity (GO:0004674);; Molecular Function: calmodulin binding (GO:0005516);; Cellular Component: extracellular region (GO:0005576);; Cellular Component: plasma membrane (GO:0005886);; Biological Process: protein folding (GO:0006457);; Biological Process: ion transport (GO:0006811);; Biological Process: oligopeptide transport (GO:0006857);; Biol…	--	--	--	--	Protein tyrosine kinase;; Protein kinase domain;; Salt stress response/antifungal	Cysteine-rich receptor-like protein kinase 2 (Precursor) GN=CRK2 OS=Arabidopsis thaliana (Mouse-ear cress) PE=2 SV=1	T	Signal transduction mechanisms	PREDICTED: cysteine-rich receptor-like protein kinase 2-like [Glycine max]	ATGAAGAAACTAGTCTCTCTCATCTCTTTTCAATGCAACTTTTTCCTTCTCATCAAGTTACTACTACTATCGAAGACTATAATAGCAGAACCAAGGGCCAAGACAGTCCTAATAACATGTGGCCATGAACTAGAGCACAACACTACTATCTTTGTTCCAAATTTTGTTGCAACTATGGAGAAGATCAGTGATGAGATGCGCAAAACTGGCTTTGGCACCGCAATTGTAGGGACTGGACCCGATACTAACTATGGCCTTGCCCAGTGTTATGGAGATCTTTCATTACTTGACTGTGTATTATGCTATGCTGAGGCACGCACGGTTCTTCCTCAGTGCTTCCCTTATAATTCTGGTCGCATTTTCCTTGACGGTTGCTTCATGAGAGCTGAGAATTATAGT…
Glyma.01G028200.Wm82.a2.v1	1133	Chr01:2934903-2938477	-	[H]	Coenzyme transport and metabolism	Biological Process: multicellular organismal development (GO:0007275);; Molecular Function: N-methyltransferase activity (GO:0008170);; Biological Process: phospholipid biosynthetic process (GO:0008654);; Molecular Function: S-adenosylmethionine-dependent methyltransferase activity (GO:0008757);; Biological Process: unidimensional cell growth (GO:0009826);; Biological Process: ethanolamine-contai…	K03183|0|gmx:100789973|2-phytyl-1,4-beta-naphthoquinone methyltransferase, chloroplastic-like; K03183 demethylmenaquinone methyltransferase / 2-methoxy-6-polyprenyl-1,4-benzoquinol methylase [EC:2.1.1.163 2.1.1.201] (A)	Ubiquinone and other terpenoid-quinone biosynthesis (ko00130)	[H]	Coenzyme transport and metabolism	ubiE/COQ5 methyltransferase family;; Methyltransferase domain;; Methyltransferase domain;; Methyltransferase domain;; Methyltransferase domain;; Methyltransferase domain;; Methyltransferase domain;; Methyltransferase domain;; Protein-L-isoaspartate(D-aspartate) O-methyltransferase (PCMT)	2-phytyl-1,4-beta-naphthoquinone methyltransferase, chloroplastic (Precursor) GN=MENG OS=Arabidopsis thaliana (Mouse-ear cress) PE=1 SV=2	H	Coenzyme transport and metabolism	PREDICTED: 2-phytyl-1,4-naphtoquinone methyltransferase, chloroplastic-like [Glycine max]	ATGGCGATGACGTTTGTTCCTTCTTCAACTTCTTCCACTTTCCGACCAACGTTGATTCGCTGCGCCAGCGCCAATGAGCGGCAGGCGCTGTTTAGCCGCATTGCTCCTGTCTATGATAACCTGAATGATTTGCTGAGCCTTGGGCAACACCGGATTTGGAAGAGAATGGCAGTGTCCTGGACTGGAGCGAAAATGGGAGACTGTGTGTTGGATGTTTGCTGTGGAAGTGGGGACTTATCCTTTCTCTTGTCCGACAAAGTTGGCTCTCATGGCAAGGTGATTGGTCTTGATTTCTCGAAGGATCAGCTATCCTTTGCCTTATCTCGGCAGCAATCACTTTCAAAGAATTGCTTCATGAATATCGAGTGGGTTGAAGGTGATGCTCTTGACTTGCCATTT…
Glyma.01G028300.Wm82.a2.v1	1312	Chr01:2948608-2957378	-	--	--	Biological Process: cell fate specification (GO:0001708);; Molecular Function: DNA binding (GO:0003677);; Molecular Function: sequence-specific DNA binding transcription factor activity (GO:0003700);; Molecular Function: protein binding (GO:0005515);; Cellular Component: nucleus (GO:0005634);; Biological Process: regulation of transcription, DNA-templated (GO:0006355);; Biological Process: fatty …	--	--	[K]	Transcription	KNOX2 domain;; KNOX1 domain;; Homeobox KN domain;; ELK domain;; Homeobox domain	Homeobox protein knotted-1-like 6 GN=KNAT6 OS=Arabidopsis thaliana (Mouse-ear cress) PE=1 SV=1	K	Transcription	PREDICTED: homeobox protein knotted-1-like 6-like [Glycine max]	ATGGATGGAATGTACGGAGTGCCGCCGGAGTACGCCGACAAGGCCCTCATGACGCCGGAGAATCTGATTTTCCCGCCGGACTACCACCACGCCTTCCTCTCCGCCGGCCGGATTCCGCTGTTCGGATCCGACGAGCTCTTCTCTTCCGCCGACGGAATTCACAGGCAGCAGGACGAAGATGACGTGGCAACCACCACCGTCATGAAGGCCAAAATCGCCTCTCATCCTCAGTACTCTCGCCTCCTCCAAGCTTACATCGACTGCCAGAAGGTTGGGGCGCCTCCGGAAATAGCGCGTTTGTTGGAGGAAATCCGGCGAGAAAACGACCTATGCAAGAGCGACGTCGTTTCTTCTTCCACGTGCTTTGGAGCCGATCCCGAGCTTGACGAGTTCATGGAA…
Glyma.01G028500.Wm82.a2.v1	894	Chr01:2999967-3001495	+	--	--	Biological Process: nodulation (GO:0009877);;	--	--	--	--	--	Early nodulin-36A OS=Glycine max (Soybean) PE=2 SV=1	--	--	early nodulin-36A [Glycine max]	ATGGAGATAAAGGGGTGTGAGAGGGTCCTCACCACTCACACTCCTCCACTTAAAACAGTTTGTTTTGGCTTAGCTTTGGCTTCTCTAATCAACAAGGGATGTGTTCTAACATTCTCTCTTGAGTGGCAGAAGCAGATATGCATTCTCCAAAGGAGGAGAGGCTTTGGCTACAGCCTGGCAAACCGGCAAGTCACGAAAAGGCAATGGACTCCATTGGGGTCTCTATGGCTATCTATTGCTCATCTATGTAGTTCTTCTTGCTGTAGAATGTAA
Glyma.01G028600.Wm82.a2.v1	2123	Chr01:3002314-3007143	-	--	--	--	--	--	--	--	GDSL/SGNH-like Acyl-Esterase family found in Pmr5 and Cas1p;; PMR5 N terminal Domain	--	S	Function unknown	PREDICTED: uncharacterized protein LOC100804622 [Glycine max]	ATGGACTCTTCTAAGAGACTTACATTTTCGGAACCCTTTATGTCACAGGGGAGAAAGGTGATTTCTGGGTTCAGTTTGGGCGTTGGAGTTTCTCTCCTTTTCCTCACTCTTATCTTGCTCAACAGCACTTCCCTCTCCGTTCCCAAGGTTCAAGTGTTTCTCCAAGGATCCGATTCCAATTCCACTTCTTCGTTCTCGTGGCGTTTTCCCTTCACAACCGCTCTTTCTTCCAACGGTTCCGTGAGTTCTCTGCATAGGGTTGACGTGAGGGTGTCGTCAAGTGAGGGTTCGGAGAAAACCCTTTTGGGAAATCTCACTGGGGATCAGAAAAACGCAAGCTTGTATGATGGGCATGAGGAAGATGAACATTGTTGTTCTTTGAAGAATGTTACTTTGGCA…
Glyma.01G028700.Wm82.a2.v1	3071	Chr01:3014195-3020497	-	[RTKL]	General function prediction only;; Signal transduction mechanisms;; Transcription;; Replication, recombination and repair	Biological Process: polysaccharide biosynthetic process (GO:0000271);; Molecular Function: protein serine/threonine kinase activity (GO:0004674);; Molecular Function: ATP binding (GO:0005524);; Cellular Component: extracellular region (GO:0005576);; Cellular Component: plasma membrane (GO:0005886);; Biological Process: protein phosphorylation (GO:0006468);; Biological Process: microtubule nucleat…	--	--	--	--	Protein kinase domain;; Protein tyrosine kinase;; Leucine rich repeat N-terminal domain;; Leucine Rich repeats (2 copies);; Leucine rich repeat;; Leucine Rich Repeat	Protein NSP-INTERACTING KINASE 3 (Precursor) GN=NIK3 OS=Arabidopsis thaliana (Mouse-ear cress) PE=1 SV=1	T	Signal transduction mechanisms	PREDICTED: protein NSP-INTERACTING KINASE 3-like [Glycine max]	ATGGAGCATAGTAGTTTGGTTTTCTGGCTATTGGGGTTTCTGCTTCTGCTGTTGATGGAAATTTCTTCTGCTGCGCTTTCTCCTTCTGGCATAAACTATGAAGTTGTAGCTCTGATGGCCATAAAGAATGGCTTGATTGATCCTCACAATGTTCTGGAAAATTGGGATATTAATTCTGTTGATCCATGTAGCTGGAGGATGATTACTTGTTCCCCTGATGGTTCTGTTTCAGTATTGGGATTGCCTAGTCAGAACTTGTCTGGTACACTATCTCCTGGGATCGGAAACCTTACTAACTTACAATCTGTCTTGCTTCAGAATAATGCTATTTCTGGTAGAATTCCTGCTGCAATAGGAAGCTTGGAAAAGCTTCAGACACTCGATATTTCCAATAATGCA…
Glyma.01G028800.Wm82.a2.v1	1315	Chr01:3037245-3038559	-	--	--	--	--	--	--	--	Kelch motif;; Kelch motif;; F-box domain	F-box/kelch-repeat protein At1g23390 GN=At1g23390 OS=Arabidopsis thaliana (Mouse-ear cress) PE=2 SV=1	R	General function prediction only	PREDICTED: F-box/kelch-repeat protein At1g23390-like [Glycine max]	ATGTCATCGACAGCAGAAGCACCCATCCATGGGGATATCTTAGAGGCCATATTCTCGCACGTGCCACTCATCCACCTTGTGCCGGCCTCTCACGTGTCAAATTCCTGGAAGCGTGCGGTCTCCTCCTCCCTCGCTCACGTCAGACCCATCAAGCCATGGCTCATAGTCCTCACCCAGAGCCTCCGCCACTCGCACGTGACAACTCTCCACGCCTACGACCCCCGCTCGCACGTGTGGCTCCAAATAAAAAACACCGCACGTTCCCACGCTTCCCCCGTGCGATCCTCCCACTCGACGCTGTTCTACGCGCTCACCCCATCCGAGTTCAGCTTCTCCCTCGACGCGCTGCACCTGAAATGGCACTACGCGCCCTCCCCGCGCGTGTGGCGCACCAATCCC…
Glyma.01G028900.Wm82.a2.v1	1810	Chr01:3060271-3064497	-	[C]	Energy production and conversion	Molecular Function: ATP citrate synthase activity (GO:0003878);; Molecular Function: ATP binding (GO:0005524);; Cellular Component: cytosol (GO:0005829);; Biological Process: acetyl-CoA biosynthetic process (GO:0006085);; Biological Process: protein targeting to vacuole (GO:0006623);; Biological Process: fatty acid biosynthetic process (GO:0006633);; Biological Process: aging (GO:0007568);; Cellu…	K01648|0|gmx:100812287|ATP-citrate synthase alpha chain protein 1-like; K01648 ATP citrate (pro-S)-lyase [EC:2.3.3.8] (A)	Citrate cycle (TCA cycle) (ko00020)	[C]	Energy production and conversion	ATP-grasp domain	ATP-citrate synthase alpha chain protein 1 GN=ACLA-1 OS=Arabidopsis thaliana (Mouse-ear cress) PE=1 SV=1	C	Energy production and conversion	uncharacterized protein LOC100812287 [Glycine max]	ATGGCGCGTAAGAAGATCAGAGAGTATGACTCAAAGAGGTTGTTGAAGGAGCACTTTAAGAGACTTTCTGGCAAGGAGTTGCCGATCAAGTCTGCACAAATTACTGCATCAACTGATTTCACTGAGCTACAAGAGAAGGAACCCTGGCTTTCATCTTCTAAATTGGTTGTGAAACCTGACATGTTATTTGGAAAGCGTGGCAAAAGTGGTTTGGTTGCCTTAAATTTGGATTTTGCACAAGTTGTTTCGTTTGTGAAGGAGCGTCTTGGAAAAGAGGTTGAGATGAGTGGATGCAAAGGACCCATAACAACTTTCATTGTCGAACCTTTCATCCCACACAATGAAGAGTTTTACCTTAACATTGTCTCCGAGAGACTTGGGAACAGCATAAGCTTTTCA…
Glyma.01G029000.Wm82.a2.v1	1255	Chr01:3079661-3082412	+	[R]	General function prediction only	--	K12272|0|gmx:100815500|signal recognition particle receptor subunit beta-like; K12272 signal recognition particle receptor subunit beta (A)	Protein export (ko03060)	[U]	Intracellular trafficking, secretion, and vesicular transport	Signal recognition particle receptor beta subunit;; ADP-ribosylation factor family;; Elongation factor Tu GTP binding domain;; Gtr1/RagA G protein conserved region;; 50S ribosome-binding GTPase;; Miro-like protein	Probable ADP-ribosylation factor At2g15310 GN=At2g15310 OS=Arabidopsis thaliana (Mouse-ear cress) PE=2 SV=3	U	Intracellular trafficking, secretion, and vesicular transport	PREDICTED: signal recognition particle receptor subunit beta-like isoform 1 [Glycine max]	ATGGAAGAGTTGGAGCAGTGGAAGGAACAACTTTCTCACTTCGCTAACCTAGCTTTGGATCGTCTTCTCGAGGTTCCTCCGAATCAGCTCTACGCAGCTGCTGCAATCGTGATTTTCACAACGCTGCTTCTTCTCTCAATTCGGTTGTTCAAGCGTGCGAAGTCAAACACTGTTGTGTTGGCCGGGCTCAGCGGGAGTGGAAAAACTGTTATCTTCTATCAGCTTAGGGATGGCTCTACTCATCAGGGTACTGTTACATCAATGGAGCCTAATGAAGGCACTTTTATTCTTCACAACGAGAAAACAAGGAAGGGCAAGATAAAACCTGTTCATGTTGTTGATGTTCCTGGGCATTCTCGGCTTCGACCCAAACTGGATGAGTACTTGCCTCAAGCAGCT…
Glyma.01G029100.Wm82.a2.v1	1696	Chr01:3084233-3090081	-	--	--	--	--	--	--	--	--	--	S	Function unknown	PREDICTED: uncharacterized protein LOC100820116 [Glycine max]	ATGGCACCAGATACTACTGCCTTAAGTTATTGGTTGAATTGGAGGTTCTTCCTCTGTGCACTATTTATTTTATTAACTATGGGCCTAGCGTCATTTTTGATATGGAAGTATGAAGAATTCAATAAATCAAGGAATGAGAGAAGAGAAAGGCAGCGAGAAACGGCTGGATCGCTTTATGAGTATGAAGCATGGAATACATGTCTTAAAGGAATTCATCCTGCTTGGCTGCTTGCTTACAGGATAATTTCTTTTCTTGTGCTTTTTTCTTTGCTGACTGCCAATGTGGTTGCTGATGGAGGTGGCATATTTTATTTCTACACTCAGTGGACATTTACTTTGGTCACTATTTACTTTGGGCTTGGGTCTTGTGTCTCCATATATGGGTGTCGCTATAAACAC…
Glyma.01G029200.Wm82.a2.v1	1469	Chr01:3098701-3100169	+	[O]	Posttranslational modification, protein turnover, chaperones	Molecular Function: structural constituent of ribosome (GO:0003735);; Cellular Component: nucleus (GO:0005634);; Cellular Component: ribosome (GO:0005840);; Biological Process: translation (GO:0006412);; Molecular Function: metal ion binding (GO:0046872);;	K02977|2.65687e-90|gmx:100527579|uncharacterized LOC100527579; K02977 small subunit ribosomal protein S27Ae (A)	Ribosome (ko03010)	[J]	Translation, ribosomal structure and biogenesis	Ubiquitin family;; Ribosomal protein S27a;; Ubiquitin-2 like Rad60 SUMO-like;; Ubiquitin-like domain	40S ribosomal protein S27a (Precursor) OS=Lupinus albus (White lupin) PE=3 SV=2	J	Translation, ribosomal structure and biogenesis	uncharacterized protein LOC100527579 [Glycine max]	ATGCAGATCTTCGTGAAAACCCTAACGGGTAAAACGATCACGTTGGAGGTGGAGTCTTCGGACACCATCGACAACGTGAAGGCCAAGATCCAGGACAAGGAAGGCATCCCTCCGGACCAGCAGCGCCTCATCTTCGCCGGGAAGCAGCTGGAGGACGGCCGCACCCTCGCCGACTACAACATCCAGAAGGAGTCCACGCTTCACCTCGTCCTCCGCCTCCGTGGCGGCGCCAAGAAGCGCAAGAAGAAGACCTACACCAAGCCCAAGAAGATCAAGCACAAGCACAAGAAGGTCAAGCTCGGCATTCTTCAGTTCTACAAGGTCGACGATTCTGGAAAAGTCCAGAGGCTCCGCAAGGAGTGCCCCAACGCCGAGTGCGGCGCCGGCACCTTCATGGCC…
Glyma.01G029400.Wm82.a2.v1	687	Chr01:3123067-3124932	-	[K]	Transcription	Molecular Function: DNA binding (GO:0003677);; Molecular Function: DNA-directed RNA polymerase activity (GO:0003899);; Cellular Component: nucleus (GO:0005634);; Biological Process: transcription, DNA-templated (GO:0006351);; Molecular Function: zinc ion binding (GO:0008270);;	K03007|2.55913e-40|tcc:TCM_010409|RNA polymerases N / 8 kDa subunit; K03007 DNA-directed RNA polymerases I, II, and III subunit RPABC5 (A)	Purine metabolism (ko00230);; Pyrimidine metabolism (ko00240);; RNA polymerase (ko03020)	[K]	Transcription	RNA polymerases N / 8 kDa subunit	DNA-directed RNA polymerases I, II, and III subunit RPABC5 GN=At1g61700 OS=Arabidopsis thaliana (Mouse-ear cress) PE=3 SV=1	K	Transcription	PREDICTED: DNA-directed RNA polymerases I, II, and III subunit RPABC5 [Glycine max]	ATGATCATCCCCGTTCGTTGTTTCACCTGCGGAAAGGTCATTGGAAACAAATGGGATACCTATTTGGACCTTCTGCAGTCAGATTACAGTGAAGGAGATGCACTGGATGCTTTGGGACTGGTTCGATATTGCTGTAGGCGCATGCTTATGACCCATGTCGATCTCATTGAGAAGTTACTGAATTACAACAGTAATTCTTGTTCCCTCTATTATACTTTTCGTGTGTTTTAA
Glyma.01G029500.Wm82.a2.v1	2560	Chr01:3130778-3135512	+	--	--	--	--	--	[O]	Posttranslational modification, protein turnover, chaperones	Zinc finger, C3HC4 type (RING finger)	--	O	Posttranslational modification, protein turnover, chaperones	PREDICTED: uncharacterized protein LOC100791550 isoform 1 [Glycine max]	ATGTTGGGAGGCAACAATGGAAATCGCTTGCTTCCTGTTTTCTTGGACGAAACTCAATTTCGGCATCAAACTAATGTGTCAAATCAGTTGCAGTTGTTTGGAAATTTACAAGCTGGATGTAGTGTTGACCCAGTTAATTACTTTGGAAATGAGCATATCAGCTCCATGATTCAGCCTAATAAACAAAGCAAGGAAATGGAAGATATATCGAAACAAAGGCTTCAGATTTCCTTAAACTACAATGTTCATCAAGATGATGCTGATCAATTAGCAAGTATTCCAAATCCTAACCCTGTGTCAACAGGATTGAGGCTTTCATATGATGATGATGAGCGTAACTCATCTGTTACTTCTGCAAGTGGCAGCATGTCTGCCACACCGTCTATCATATTGTCTTTT…
Glyma.01G029600.Wm82.a2.v1	1476	Chr01:3137023-3140520	+	[R]	General function prediction only	Biological Process: cellular protein modification process (GO:0006464);; Biological Process: phosphate-containing compound metabolic process (GO:0006796);; Biological Process: transport (GO:0006810);; Biological Process: response to stress (GO:0006950);; Biological Process: signal transduction (GO:0007165);; Biological Process: response to hormone (GO:0009725);; Biological Process: post-embryonic…	K03246|0|gmx:100793485|eukaryotic translation initiation factor 3 subunit I-like; K03246 translation initiation factor 3 subunit I (A)	RNA transport (ko03013)	[JT]	Translation, ribosomal structure and biogenesis;; Signal transduction mechanisms	WD domain, G-beta repeat	Eukaryotic translation initiation factor 3 subunit I GN=TIF3I1 OS=Arabidopsis thaliana (Mouse-ear cress) PE=2 SV=2	J	Translation, ribosomal structure and biogenesis	PREDICTED: eukaryotic translation initiation factor 3 subunit I-like [Glycine max]	ATGAGGCCGATTCTGATGAAAGGCCACGAGAGGCCACTGACGTTCCTCAAGTACAACAGGGACGGCGATCTCCTTTTCTCCTGCGCCAAGGACCACAACCCCACCGTCTGGTTCGCCGACAACGGCGAACGCCTCGGCACCTACCGCGGCCACAACGGCGCCGTTTGGTGCTGCGACGTCTCAAGAGATTCGGGTCGGCTCATAACGGGAAGTGCGGATCAGACCGCCAAGCTATGGAACGTGCAGACCGGTCAGCAGTTGTTCACCTTCAATTTCGATTCCCCGGCGAGGTCCGTGGATTTCGCGGTCGGCGATAAGCTTGCCGTTATAACCACTGATCCCTTTATGGAATTGCCCTCTGCAATCCATGTCAAACGCATTGCTAACGATCCTGCTGAA…
Glyma.01G029700.Wm82.a2.v1	1761	Chr01:3140702-3143647	-	--	--	--	--	--	--	--	--	--	--	--	--	ATGGCACAAGTTGTGAAAGATTACAGTCGTCCTGAATTTTGTGTGGAGGGCTTGCAAAGACATCCTCCCGGTGATGTCCAATCTAAAACTCCAAGTTTATCATATCTGTTTGAGGTAACTTGCAGAGGCTTGACCCGAGTGCTATGGCCAGAATTTGTGATTTGCTTTAGGCCATTTGGAAAGGGAGGAATGAATGGGACTTCAACAAAAAGAGATTTCCAATCTGGCTCCCTCTGA
Glyma.01G029800.Wm82.a2.v1	1330	Chr01:3148712-3151772	+	[R]	General function prediction only	Biological Process: microtubule cytoskeleton organization (GO:0000226);; Molecular Function: DNA binding (GO:0003677);; Molecular Function: sequence-specific DNA binding transcription factor activity (GO:0003700);; Molecular Function: transporter activity (GO:0005215);; Molecular Function: copper ion binding (GO:0005507);; Molecular Function: protein binding (GO:0005515);; Molecular Function: GTP…	K07977|5.34774e-133|csv:101226682|ADP-ribosylation factor 2-like; K07977 Arf/Sar family, other (A)	--	[U]	Intracellular trafficking, secretion, and vesicular transport	ADP-ribosylation factor family;; Signal recognition particle receptor beta subunit;; Ras family;; Gtr1/RagA G protein conserved region;; Miro-like protein;; 50S ribosome-binding GTPase	ADP-ribosylation factor 2 GN=OJ1119_H02.17 OS=Oryza sativa subsp. japonica (Rice) PE=2 SV=2	U	Intracellular trafficking, secretion, and vesicular transport	PREDICTED: ADP-ribosylation factor 2-like isoform 1 [Cucumis sativus]	ATGGGGCTGACATTCACAAAGCTTTTCAGTCGGCTTTTCGCGAAGAAGGAAATGCGAATTCTGATGGTTGGTCTTGATGCTGCTGGTAAGACCACTATCCTGTACAAGCTCAAGCTCGGAGAGATCGTTACCACAATTCCTACCATCGGGTTCAATGTTGAGACTGTGGAATACAAGAACATTAGCTTCACTGTTTGGGATGTTGGTGGCCAGGACAAGATTCGTCCCTTGTGGAGGCACTACTTCCAGAACACCCAGGGTCTTATTTTTGTTGTAGACAGCAATGATAGGGACAGAGTTGTTGAGGCCAGAGATGAGTTGCATAGGATGTTGAATGAGGATGAACTGAGAGATGCAGTATTGCTTGTGTTTGCCAACAAACAAGATCTTCCTAATGCA…
Glyma.01G029900.Wm82.a2.v1	2010	Chr01:3152131-3157338	-	--	--	--	--	--	--	--	--	--	S	Function unknown	PREDICTED: uncharacterized protein LOC100790078, partial [Glycine max]	ATGGCAGATATTCAGTCAAAACAAGAAGCATCGTCATCAACAACATTTGTCAGCAATAGCATATTTGTCTGCAAAAGGATTTCATACTTGCTTGTCTTTGCGAGTGCAAGAAGTCAGAAATTTCAGTGTAACGTCCGAATACTTGATTATGGATCAGTGAAGCCCATCCACACGTTAATGGGCCTGGCTATCGGGTCGTACCATGGGCCCACCGATTTAAGTTTTTCTTCGGCTCAGAAACTGTGCTTACATTTAATATCTTCAGCGTATCAGAGATGCCGATTATCGGAGCAGATTTGCAGACTCGCGGTTATTCTCACTCGTTCTTCATCTTCGCATCCTTCTCTTAAAATCTCTATCTCTGATACTGGCATTGGGAGCTGCTTGGAGGAATTTCAG…
Glyma.01G030000.Wm82.a2.v1	1061	Chr01:3159945-3161005	+	--	--	--	--	--	--	--	--	--	S	Function unknown	PREDICTED: uncharacterized protein LOC100798784 [Glycine max]	ATGTCTTTACAAGTTCAGCCACAGACACAGCCACAGCCACTGATGCAGCAGCAACAGCAACCTGTCCAGGTCTATCCTACCAGTGTCACATATGAGTCACCACCCCACCATTCAAATGGCTCTTTTGGGTCAGTTTTTGTTGTTTTGGCTATAATTATAGTCATTTCTGCAGTTGCTTGCTGCCTTGGAAGGCTTTGCAACCGTCGTGGTGGCCACAGCCACAACCAGAAACATGTTAAGCCACAAAAGAAGCAGCAGCAGCAGCAGAACCACCACAACTTCCGTCCAAAAGAAGTGGACATCGAATTCGGGTTTGACAAGAGAATCGCAGCTTCCAAGCCTAATGGACATGGAGCAGGCAGGGGAATCAAGCCACTTCCTCATCATGGTGACGTGAAA…
Glyma.01G030300.Wm82.a2.v1	1469	Chr01:3178070-3179538	+	--	--	--	--	--	--	--	Protein of unknown function (DUF1645)	DEAD-box ATP-dependent RNA helicase 42 GN=RH42 OS=Arabidopsis thaliana (Mouse-ear cress) PE=1 SV=2	S	Function unknown	PREDICTED: uncharacterized protein LOC100805151 [Glycine max]	ATGCAAGCCGTTTCGCTCTCACCTTTGTCGTTTAGGGATTCTTCCGACGAGTTCGCTGGAAAGTTCGAACACGATTTCATGGCCAAGCTCAAAATCAACGAAGAGAAAGTCGAAAACGAAAACGAAGAGAAGCATAACGAAGATGAGATAGAAGAAGAAGAAGAAGAAGAAGAAGAAGAAGAAGAGGAAGAGTTTAGCTTCGTTCTCACGAATTCCGATGGATCGCCGATCTCCGCCGACGACGCGTTCGACAACGGCCAGATTCGTCCGATTTTTCCGATTTTCAACCAGGATCTTCTGTTCTCCGACGATTACGACGGCGGAGAAGGTCTCCGGCAGCCGATAAAGGTCTTCGTCGAACATAAGGATGAATTTCTGTCGGAGGCGGCGCCGGCGGAA…
Glyma.01G030400.Wm82.a2.v1	2735	Chr01:3182949-3187860	-	[R]	General function prediction only	Cellular Component: nucleus (GO:0005634);; Cellular Component: mitochondrion (GO:0005739);; Biological Process: ubiquitin-dependent protein catabolic process (GO:0006511);; Biological Process: protein targeting to vacuole (GO:0006623);; Biological Process: vesicle-mediated transport (GO:0016192);;	K11866|0|gmx:100807282|AMSH-like ubiquitin thiolesterase 2-like; K11866 STAM-binding protein [EC:3.4.19.12] (A)	Endocytosis (ko04144)	[T]	Signal transduction mechanisms	JAB1/Mov34/MPN/PAD-1 ubiquitin protease;; Prokaryotic homologs of the JAB domain	AMSH-like ubiquitin thioesterase 2 GN=AMSH2 OS=Arabidopsis thaliana (Mouse-ear cress) PE=2 SV=1	O	Posttranslational modification, protein turnover, chaperones	PREDICTED: AMSH-like ubiquitin thiolesterase 2-like [Glycine max]	ATGTACAAAAGGTCTAATGAAGAAAAGGATGTAAGTAGTAAGAAGGTTAGAAATTGTGATACAGCAGAAAGCAATATTCAAAGCGCGATTGTCGATGGCGAGGACACATCTGAGATTCCATCATTCCCATTAGGAAATTTGAGTACTAGTTGGTGCTCACTGGTTTGTAAACCGGCTGCTATTAAGACAGCCAACAGATACTTCTTGCTTCAAAAAGTAACTCAGTCCTGGCCTTCCCCTGCCTTGTGTTTTGTGGAGACAGTGCCTCAAGATGCACAAAGTTCTCATGTTACAGCTTTTAATTCAGGTGATGGATCCTCAAAGTCGGACAACGAACGGGATGTTCATATTTCAATGCGGTTAATGGAGGACTTTCTTGATCTTGCTAAAGAAAATACA…
Glyma.01G030500.Wm82.a2.v1	1269	Chr01:3189212-3200277	+	[P]	Inorganic ion transport and metabolism	Molecular Function: carbonate dehydratase activity (GO:0004089);; Molecular Function: zinc ion binding (GO:0008270);; Cellular Component: chloroplast stroma (GO:0009570);; Biological Process: carbon utilization (GO:0015976);;	K01673|0|gmx:100810496|carbonic anhydrase, chloroplastic-like; K01673 carbonic anhydrase [EC:4.2.1.1] (A)	Nitrogen metabolism (ko00910)	[P]	Inorganic ion transport and metabolism	Carbonic anhydrase	Carbonic anhydrase, chloroplastic (Precursor) OS=Nicotiana tabacum (Common tobacco) PE=2 SV=1	P	Inorganic ion transport and metabolism	PREDICTED: carbonic anhydrase, chloroplastic-like isoform 1 [Glycine max]	ATGGCTGGAGCATTAAAAAAGTGCATGATGCTGTGTTGCACGAGCAAGATTGTCTCGAAGGAAGAGATGGCAGGAGAATCATACGAGGAAGCCATCACGAGTCTGACCAAGCTTCTCAGTGAGAAAGCTGAGCTCGGTGGCGTTGCCGCCGCAAAGATAAAGGAGCTGACGGCGGAGCTTGATGCCGCCGGTTCGAAGCCGTTTAACCCGGAGGAGAGGATCAGAACCGGGTTTATTCACTTTAAGAATGAGAAATTTGAGAAAAATCCTTATCTATATGGTGAGCTTGCCAAAGGCCAGAGCCCAAAGTTTATGGTATTTGCATGCTCAGACTCGAGAGTTTGTCCATCTCATATTCTGGATTTCCAACCGGGTGAAGCCTTTATGGTCCGAAACATT…
Glyma.01G030600.Wm82.a2.v1	1030	Chr01:3202613-3206095	-	[L]	Replication, recombination and repair	Cellular Component: cytosol (GO:0005829);; Biological Process: ubiquitin-dependent protein catabolic process (GO:0006511);; Biological Process: photorespiration (GO:0009853);; Biological Process: response to misfolded protein (GO:0051788);; Biological Process: proteasome core complex assembly (GO:0080129);;	K07466|9.91976e-97|gmx:100499859|uncharacterized LOC100499859; K07466 replication factor A1 (A)	DNA replication (ko03030);; Nucleotide excision repair (ko03420);; Mismatch repair (ko03430);; Homologous recombination (ko03440)	--	--	--	Uncharacterized protein At4g28440 GN=At4g28440 OS=Arabidopsis thaliana (Mouse-ear cress) PE=1 SV=1	L	Replication, recombination and repair	uncharacterized protein LOC100499859 [Glycine max]	ATGGCAGATTCAAAATCAGGATTGAGGAAACCAGTGTTCATCAAGGTTGATCAGCTTCGCCCGGGGACAAGTGGGCACACTTTAACTGTGAAGGTAGTCAATGCTAAGATGGTGATGCAGAGAGGTCGTTCTGATGGTCCTCAATCCCGGCAAATGCAAATTGCTGAGTGCTTGGTTGGTGATGAGACTGGAATGATCATATTCACTGCCAGAAATGATCAAGTGGATACGATGACAGAGGGTGCTACTGTGATCCTGCGTAATGCCAAAATTGACATGTTCAAAGGATCAATGAGGCTTGCTGTGGACAAGTGGGGCCGTGTAGAACTCACAGAACCTGCTAGTTTCACTGTGAAGGAAGATAATAACTTGTCTCTCATTGAGTATGAATTGGTGAAT…
Glyma.01G030700.Wm82.a2.v1	319	Chr01:3204824-3205142	+	--	--	--	--	--	--	--	--	--	--	--	--	ATGAAAGATGCTCACAAAATGGACCAAACAAAACACGTGACACTTGACACATTACCTGTGAACACTCCATGCAAAATAACCAAAGAACTCCCATTCCCCCAGCCAAAGAAAAGAACAAACCAACATTGTAAGGAATGTAAACATACGAATATGATGACAATACCAATACCATTATGCAGTAAGGAAAACTTGTACAGGGGCAGAATTGTGAAAGCAATATAA
Glyma.01G030800.Wm82.a2.v1	1506	Chr01:3208232-3215707	+	[L]	Replication, recombination and repair	Cellular Component: cytosol (GO:0005829);; Biological Process: ubiquitin-dependent protein catabolic process (GO:0006511);; Biological Process: photorespiration (GO:0009853);; Biological Process: response to misfolded protein (GO:0051788);; Biological Process: proteasome core complex assembly (GO:0080129);;	K07466|1.39179e-96|gmx:100526985|uncharacterized LOC100526985; K07466 replication factor A1 (A)	DNA replication (ko03030);; Nucleotide excision repair (ko03420);; Mismatch repair (ko03430);; Homologous recombination (ko03440)	--	--	--	Uncharacterized protein At4g28440 GN=At4g28440 OS=Arabidopsis thaliana (Mouse-ear cress) PE=1 SV=1	L	Replication, recombination and repair	uncharacterized protein LOC100526985 [Glycine max]	ATGGCAGATTCCAAACCAGGATTGAGGAAGCCAGTGTTCACCAAGGTCGATCAGCTTCGTCCAGGGACCAGCGGGCACACTTTAACTGTGAAGGTGGTCGATGCTAAGATGGTGATGCAGAAAGGTCGTTCTGATGGTCCTCAATCCCGCCAAATGCGAATTGCTGAATGTTTGGTTGGTGATGAGACTGGAATGATCATATTCACTGCCAGAAATGATCAAGTGGATATGATGAAAGAGGGTGCTACTGTGACCCTGCGCAATGCCAAAATTGACATGTTCAAAGGATCAATGAGGCTTGCTGCGGACAAGTGGGGCCGTGTGGAAGTCACAGAACCTGCTAGTTTCACTGTGAAGGAAGATAATAACTTGTCTCTCATTGAGTATGAACTGGTGAAT…
Glyma.01G030900.Wm82.a2.v1	2609	Chr01:3234395-3237574	+	--	--	Molecular Function: polygalacturonase activity (GO:0004650);; Cellular Component: extracellular region (GO:0005576);; Cellular Component: cell wall (GO:0005618);; Biological Process: response to stress (GO:0006950);; Biological Process: multicellular organismal development (GO:0007275);; Biological Process: response to abiotic stimulus (GO:0009628);; Cellular Component: intracellular membrane-bou…	--	--	--	--	BURP domain	Probable polygalacturonase non-catalytic subunit JP650 (Precursor) GN=JP650 OS=Arabidopsis thaliana (Mouse-ear cress) PE=2 SV=2	R	General function prediction only	PREDICTED: probable polygalacturonase non-catalytic subunit JP650-like [Glycine max]	ATGAACAAACAACTCACGCTGCTCTGTCTCTTTATCCTCTTCTCATTTCTCAGTGTGGGTTTCGCCGGCGCCGGAGACGCGGCGGAGAAAAACCCTTTCACCCCAAAAGCCTTCGCCATTCGTTATTGGGACAAAGAGATCCGCAGCGGGTTGGCGAAGCCACAGTTTCTTCTGTCTAAGGCGTCGCCGCTAAACGCGGCGGAGGCGGCGGCGTTTGTGAAGCTTGCCTCCGGCAACGCGCTCTCCACGCGGCTGCCGGAATTCTGCGCCGCCGCGAAGCTCCTCTGCTTCCCGGAGGTGGGGTCCAGCCTCGAGAAGCACGACAAAGACGCAAACTTTGCAGTGTACAGAGACAAGAACTTCACCAACTATGGAACGGGTCGACCCGGTGGGCTCGAC…
Glyma.01G031200.Wm82.a2.v1	725	Chr01:3248437-3251722	+	--	--	--	--	--	--	--	--	--	S	Function unknown	PREDICTED: uncharacterized protein LOC100808351 [Glycine max]	CAGCAAAGTGAGAAAGTGTTGCTGTGTTGCAGAGCACAAGAGGTGGCGGTGGCTGCAAGGAAAACCATTCAAATAGCTTCCGCTGCCACCAGAACCCTCCTCTCTCGTCGATCTTCATGTCCCACTAAGCTCAATGGACTTGCCTTTTCTTATTCTTCTCCTCAGAAACGTGCCCTCTCTTTTTCCCGGCTTCCGGTGCTGTTGGTTGGTGCGCAAGTGTCTTTGACGCCGTTGCATAGTGCTACTGCCTCTGCCATGTTCACTTCTCTGCTTTCTCTGCATAACACTAACTGGGGTTGTCTTTCAGAAGGTACCCCCCTTTTTTTTCTTCACATTTTGGATGGATTGACTTGCACTATAAGAGTTGCTCTGACATTTCATTTTAATTGTTAA
Glyma.01G031300.Wm82.a2.v1	2439	Chr01:3257841-3260808	+	--	--	--	--	--	--	--	Plant protein of unknown function (DUF936)	--	S	Function unknown	PREDICTED: uncharacterized protein LOC100808883 [Glycine max]	ATGGCAACACTCGCTCCCGGGATTTTGTTGAAGCTCCTCAACGGATTGAACACCGGCGTGAAACCCACGAGCGAGCACCGTAGCTCACTCCTGCAAGTCACCGACATCGTCCCCGCCGATCTCGACGAAAAAAACCTAATCCCCAAACAGGGTTTTTACATAAAGGTTTCTGATTCCTCTCACTCTATCTACGCGAGTCTTCCCTCGGACCAAGACGACGTCGTTCTCAGCAACAAGATGCAGCTCGGGCAGTTCATCTACGTCGACCGGCTCGAACCGGGCTCTCCGGTTCCCGTCCTGAAAGGGGCCAAGCCCCTCCCCGGAAGACACCCTCTGGTCGGCACGCCAGAACCCTTAATGGGACTCAGAGACCAAAACCAAAACCAAAACCAAAACCAA…
Glyma.01G031400.Wm82.a2.v1	4407	Chr01:3264650-3271140	+	--	--	Molecular Function: catalytic activity (GO:0003824);; Molecular Function: binding (GO:0005488);; Biological Process: anatomical structure morphogenesis (GO:0009653);; Cellular Component: intracellular part (GO:0044424);; Biological Process: single-organism developmental process (GO:0044767);; Biological Process: cellular developmental process (GO:0048869);; Cellular Component: cell periphery (GO:…	K12822|0|gmx:100809428|RNA-binding protein 25-like; K12822 RNA-binding protein 25 (A)	Spliceosome (ko03040)	[A]	RNA processing and modification	PWI domain;; RNA recognition motif. (a.k.a. RRM, RBD, or RNP domain)	DEAD-box ATP-dependent RNA helicase 42 OS=Oryza sativa subsp. japonica (Rice) PE=2 SV=1	A	RNA processing and modification	PREDICTED: uncharacterized protein LOC100809428 [Glycine max]	ATGGCGGATTCCGCCTCTTCCCCCGCAACCCTTCCTCCCAATCCCCAACCCTCCCAATCCGCACCCGATCTACTCTCCCAATCCGCAACACCACCCTCATCCACTCCCCTCGCCACAAACCCTAATCCCAACCCAACGCTGCTTCCTCCGCCGCCCACTCTCCACTTTCTGGCGGGCACTCCGCCGCAGGTCCCCGGCGTCCTCCCTCCCTCTTTCCGGCCGCTCGGGCCTCAGGTGCCGCAATTCTCCCCCGTCCCGGCGCCCAACCCGGCCTACCAAAACCCTGCTGTCCCGCCGCCCGGCGTTCCCGGCGCCACCGTGGCAGTTCCGCCGCCGCAGATGCAGGCTATGATGTCGTACCAGGTTCAGCCCGGTAACCCGGCCATGCGGCCCTTCGCT…
Glyma.01G031500.Wm82.a2.v1	2206	Chr01:3278502-3282846	-	[C]	Energy production and conversion	Molecular Function: 3-chloroallyl aldehyde dehydrogenase activity (GO:0004028);; Molecular Function: ATP binding (GO:0005524);; Cellular Component: cell wall (GO:0005618);; Cellular Component: mitochondrion (GO:0005739);; Cellular Component: peroxisome (GO:0005777);; Cellular Component: cytosol (GO:0005829);; Molecular Function: betaine-aldehyde dehydrogenase activity (GO:0008802);; Biological Pr…	K00128|0|gmx:100786773|aldehyde dehydrogenase family 2 member B7, mitochondrial-like; K00128 aldehyde dehydrogenase (NAD+) [EC:1.2.1.3] (A)	Glycolysis / Gluconeogenesis (ko00010);; Pentose and glucuronate interconversions (ko00040);; Ascorbate and aldarate metabolism (ko00053);; Fatty acid degradation (ko00071);; Valine, leucine and isoleucine degradation (ko00280);; Lysine degradation (ko00310);; Arginine and proline metabolism (ko00330);; Histidine metabolism (ko00340);; Tryptophan metabolism (ko00380);; beta-Alanine metabolism (ko…	[C]	Energy production and conversion	Aldehyde dehydrogenase family	Aldehyde dehydrogenase family 2 member B7, mitochondrial (Precursor) OS=Arabidopsis thaliana (Mouse-ear cress) PE=2 SV=2	C	Energy production and conversion	PREDICTED: aldehyde dehydrogenase family 2 member B7, mitochondrial-like [Glycine max]	ATGGCTTCATCAATGAGGATCTCAAGGCTGCTCTCTCGTTCTTTTCTTTCTGCTTCCACTACTCCTTTGTTCTCTAGAGGTGGAAGTGGTGCTCTTGGTGCAGGGCTCAGTAAATTCAGCACTGCTGCTGCAATTGAAGAACCAATCAAACCACCAGTTAAAGTAGAACACACCCAGCTCTTAATCGATGGAAAATTCGTTGATGCTGCTACTGGCAAAACTTTTCCAACGTTGGACCCCAGGACAGGAGATGTGATTTCTCATGTTGCTGAGGGTGACCATGAAGATGTTGATCGAGCAGTTGCAGCTGCTCGCAAAGCCTTCGACCATGGACCTTGGCCAAAGATGACAGCCTATGAAAGACAAAGGATATTGCTGCGTGCTGCTGATCTGTTTGAA…
Glyma.01G031700.Wm82.a2.v1	1461	Chr01:3298861-3302133	+	[E]	Amino acid transport and metabolism	Molecular Function: spermidine synthase activity (GO:0004766);; Molecular Function: protein binding (GO:0005515);; Cellular Component: nucleus (GO:0005634);; Cellular Component: cytoplasm (GO:0005737);; Cellular Component: plasma membrane (GO:0005886);; Biological Process: spermidine biosynthetic process (GO:0008295);; Biological Process: response to light stimulus (GO:0009416);; Biological Proce…	K00797|0|gmx:100790506|spermidine synthase 1-like; K00797 spermidine synthase [EC:2.5.1.16] (A)	Cysteine and methionine metabolism (ko00270);; Arginine and proline metabolism (ko00330);; beta-Alanine metabolism (ko00410);; Glutathione metabolism (ko00480)	[E]	Amino acid transport and metabolism	Spermine/spermidine synthase	Spermidine synthase 1 GN=SPDSYN1 OS=Pisum sativum (Garden pea) PE=1 SV=1	E	Amino acid transport and metabolism	uncharacterized protein LOC100790506 [Glycine max]	ATGGCTGCGGAAAACGTTGTTGAGTTCACAGACTTACCCGTCAAGAGGCCAAGAGAAGAAGAAGAAGGAACCAATGGCGTCTCCAACGACGCCGTTTCAGCGCTCCCCAATGACCCTCAATACCCTGGCATCTCTGCGGTTATTCCCGGTTGGTTCTCCGAAATCAGCCCAATGTGGCCCGGGGAGGCACATTCCTTGAAGATGGAAAAGATTTTGTTTCAAGGGAAGTCTGACTATCAGAATGTCATGGTCTTCCAGTCATCAACATATGGCAAAGTTCTTGTTTTGGATGGAGTCATTCAGCTTACAGAAAGGGATGAGTGTGCCTACCAAGAGATGATCACTCATCTTCCTCTTTGCTCTATTCCAAATCCCAAAAAGGTTTTGGTTATTGGTGGA…
Glyma.01G031800.Wm82.a2.v1	3434	Chr01:3328121-3334148	+	[P]	Inorganic ion transport and metabolism	Cellular Component: mitochondrion (GO:0005739);; Cellular Component: vacuolar membrane (GO:0005774);; Cellular Component: plasma membrane (GO:0005886);; Biological Process: glucose catabolic process (GO:0006007);; Biological Process: protein glycosylation (GO:0006486);; Biological Process: pollen development (GO:0009555);; Biological Process: cell tip growth (GO:0009932);; Molecular Function: pot…	K03549|0|gmx:100793141|potassium transporter 6-like; K03549 KUP system potassium uptake protein (A)	--	--	--	K+ potassium transporter	Potassium transporter 6 GN=F17O7.17 OS=Arabidopsis thaliana (Mouse-ear cress) PE=2 SV=1	P	Inorganic ion transport and metabolism	PREDICTED: potassium transporter 6-like [Glycine max]	ATGAGACTCACGAATACGCATGCGATGGATCTAGAAGGTGGAACAACTCGTCGAAACTCCGTTAAGAGAGAGTCGTGGAGAACGGTTGTGACTCTGGCGTACCAGAGTTTAGGAGTGGTGTACGGTGATTTGAGCATTTCGCCGTTGTACGTTTTCAGAAGCACGTTTGCGGAGGACATTAAGCACACGGAGAGCAACGAGGAGGTTTTCGGCGTTTTGTCGCTGGTTTTCTGGACCATAACGCTGGTCCCGCTGCTCAAGTACGTTTTCGTGGTGTTAAAAGCTGACGATAACGGCGAAGGAGGCACTTTCGCGCTTTATTCCTTGTTGTGCCGCCACGCCAGAGTGAGTTCTCTCCCGAATTGCCAGGTGGCGGACGAGGAGCTGTCGGAGTACAGA…
Glyma.01G031900.Wm82.a2.v1	3365	Chr01:3342348-3347866	+	[G]	Carbohydrate transport and metabolism	Molecular Function: alpha,alpha-trehalose-phosphate synthase (UDP-forming) activity (GO:0003825);; Molecular Function: trehalose-phosphatase activity (GO:0004805);; Cellular Component: nucleus (GO:0005634);; Cellular Component: mitochondrion (GO:0005739);; Cellular Component: cytosol (GO:0005829);; Biological Process: trehalose biosynthetic process (GO:0005992);; Biological Process: glucose catab…	K16055|0|gmx:100795250|probable alpha,alpha-trehalose-phosphate synthase [UDP-forming] 9-like; K16055 trehalose 6-phosphate synthase/phosphatase [EC:2.4.1.15 3.1.3.12] (A)	Starch and sucrose metabolism (ko00500)	[G]	Carbohydrate transport and metabolism	Glycosyltransferase family 20;; Trehalose-phosphatase;; haloacid dehalogenase-like hydrolase	Probable alpha,alpha-trehalose-phosphate synthase [UDP-forming] 9 GN=TPS9 OS=Arabidopsis thaliana (Mouse-ear cress) PE=1 SV=1	G	Carbohydrate transport and metabolism	PREDICTED: probable alpha,alpha-trehalose-phosphate synthase [UDP-forming] 9-like [Glycine max]	ATGGCATCAAGATCATATGTTAATCTACTAGACTTAGCTGGAGGTTTACTGGATATTCCTCACACGCCAAAAACTATTCCAAGGATTATGACAGTTCCTGGAGTTATTTCTGATCTGGATGTTTGTGGTAGATATGATGGGGATTCTGATGTTAGCTCTTCTGGTTATCGGGAGCGGAAAATCCTTGTGGCAAACATGTTGCCATTGCAGGCCAAAAGAGATATTCAAACTGGTAAATGGTGTTTCAGTTTAGATGAGGATTCTATTCTGTTACAATTAAAAGATGGTTTTTCTTGTGACACTGAGGTGATCTATGTGGGATCCCTCAAGGTTGAAATAGATGCTCATGAGCAGGAAGAAGTTGCTCAGAAATTACTGGAGGACTTTAATTGCATACCT…
Glyma.01G032000.Wm82.a2.v1	2284	Chr01:3363630-3367031	+	[S]	Function unknown	--	--	--	--	--	NHL repeat	--	R	General function prediction only	PREDICTED: uncharacterized protein LOC100799483 [Glycine max]	ATGGCAAAGCTCCATTTTGCGTTGAGTTTCACACTTTTGCTTCTACTCTGCAATGCCTCAGCTGCACCATCCACTACTTTACCCGCCAAGATTGTTAGTGGGTTTCTCTCAAATGCCGTGCCTGCATTCACCAAATGGGTGTGGTCACTCAAAGCACCCACCAAAACCGCGATTGGTGCGAAGTCGATGATGAAGTTCGAGAGTGGGTACACTGTGGAAACCGTGTTTGATGGAAGCAAGCTTGGAATTGAGCCTTATGCAGTTGAGGTGTTGCCTAATGGGGAGCTTCTCATTCTGGATTCGGCTAATAGTAACATTTATAGGATTTCGTCCTCGCTTTCTTTGAATAGCAGACCGAAGCTGGTGGCAGGATCTGCTGAAGGATATTCTGGACATGTT…
Glyma.01G032100.Wm82.a2.v1	3442	Chr01:3374223-3387279	+	--	--	Biological Process: organelle organization (GO:0006996);; Biological Process: vesicle-mediated transport (GO:0016192);; Cellular Component: AP-1 adaptor complex (GO:0030121);; Molecular Function: clathrin binding (GO:0030276);;	K12391|0|gmx:100802164|AP-1 complex subunit gamma-2-like; K12391 AP-1 complex subunit gamma-1 (A)	--	[U]	Intracellular trafficking, secretion, and vesicular transport	Adaptin N terminal region;; Adaptin C-terminal domain	AP-1 complex subunit gamma-2 GN=At1g60070 OS=Arabidopsis thaliana (Mouse-ear cress) PE=2 SV=2	U	Intracellular trafficking, secretion, and vesicular transport	PREDICTED: AP-1 complex subunit gamma-2-like isoform 1 [Glycine max]	ATGAACCCGTTCTCTTCAGGAACGCGTTTGAGGGACATGATTCGGGCCATACGTGCTTGTAAGACTGCAGCAGAAGAACGAGCTGTTGTAAGAAAAGAATGTGCTGCCATTCGTGCTGCAATAAATGAAAATGATAATGACTATAGGCATCGGAACCTGGCTAAGCTAATGTTCATCCACATGCTTGGTTACCCCACACATTTTGGTCAAATGGAATGCCTCAAGTTGATAGCATCTCCTGGATTTCCAGAGAAGAGAATAGGTTATCTTGGCCTCATGTTGCTTCTTGATGAAAGACAAGAAGTTCTAATGTTGGTCACCAATTCTTTGAAACAAGATCTTAATCACACAAATCAGTATATAGTGGGACTTGCTCTTTGTGCTTTAGGAAACATTTGT…
Glyma.01G032200.Wm82.a2.v1	1850	Chr01:3392970-3394819	-	--	--	Molecular Function: ubiquitin-protein transferase activity (GO:0004842);; Cellular Component: nucleus (GO:0005634);; Biological Process: signal transduction (GO:0007165);; Molecular Function: zinc ion binding (GO:0008270);; Biological Process: response to chitin (GO:0010200);; Cellular Component: membrane (GO:0016020);; Biological Process: protein ubiquitination (GO:0016567);; Biological Process:…	--	--	[O]	Posttranslational modification, protein turnover, chaperones	Ring finger domain;; RING-H2 zinc finger;; Zinc finger, C3HC4 type (RING finger);; Anaphase-promoting complex subunit 11 RING-H2 finger	RING-H2 finger protein ATL47 GN=ATL47 OS=Arabidopsis thaliana (Mouse-ear cress) PE=2 SV=1	O	Posttranslational modification, protein turnover, chaperones	PREDICTED: RING-H2 finger protein ATL47-like [Glycine max]	ATGTATAGGGTTCACTCTAAAATCCTTAAAAGCAATGGTGCTATCACCAACCCCCCTATTTTTGCTCGATATTCTTCTTCTTCTTCTTCACCCTCAGTGCCTTATGTTTCTAACTACCAGAAACAAACAGCTCCATCCCCAACTTCTTCATCTGGGAATAGAATAAGCCCTGCAATTCTTGTCATCATAGTAATTTTAGCAGTGGTGTTTTTCATCTTGGGTTTCCTTCACTTGCTTGTTAGATTTCTCATAAAGCAAAGGTCTTCCTCCAATTCATCAATTTCCCAATCAAATAGATACCCTGACATGTCTGAATCAGATGCTTACCAGAGGCAGTTACAGCAGCTCTTCCATCTTCATGACTCAGGTCTGGATCAGGCTTTCATAGATGCTCTCCCA…
Glyma.01G032300.Wm82.a2.v1	1473	Chr01:3396684-3399050	-	--	--	--	--	--	--	--	Protein of unknown function (DUF724)	--	T	Signal transduction mechanisms	PREDICTED: uncharacterized protein LOC100807284 [Glycine max]	ATGTCAAAAGAAAAGGACTCAGCTGACAATCAAGTGGATACATTTTCTGAGCCAGTCATGTTGGAGAGATTTCATACACTTATGGAGATTGACAATCTGCATCTTGAACCAGATTGGGATCCGATTGCTGAACTTGATAGCATCTTATCTGATAGTTATAATATGTCTTCCATGTCCACTCACTCAGCAACTGTTTCAGAAATTGAAGTCCATGGTCCAAATGTGGCAGCTATCCTTGAAAAATTGGAGACCCTTTTGGAGACCTCCCTTGAAATTCTCTCTTCTGATGATGAAGTCAAGCAACAATTCCATCATGTTTTGGAGCAACTTAGCCAATTTAAAGATCAAGTCCCTGTCAGGCTTCATGCTGTGATTTACAAGTTAAAAAGTTTTATTGAA…
Glyma.01G032400.Wm82.a2.v1	5322	Chr01:3404831-3411453	+	[S]	Function unknown	Molecular Function: protein binding (GO:0005515);; Cellular Component: plasmodesma (GO:0009506);; Cellular Component: chloroplast (GO:0009507);; Biological Process: cellular component organization (GO:0016043);; Cellular Component: intracellular organelle part (GO:0044446);; Biological Process: innate immune response (GO:0045087);; Biological Process: localization (GO:0051179);; Biological Proces…	--	--	--	--	NB-ARC domain;; TIR domain;; Leucine Rich repeats (2 copies);; Leucine rich repeat;; TIR domain;; Leucine Rich Repeat;; Leucine Rich Repeat	TMV resistance protein N GN=N OS=Nicotiana glutinosa (Tobacco) PE=1 SV=1	T	Signal transduction mechanisms	PREDICTED: TMV resistance protein N-like [Glycine max]	ATGGCTAATCAGCAAATAATCAACCATGCTTCTTCTTCTTCTTGTGTGGCCTCTCTCAAAAGATATGATGTTTTTCTTAGCTTTCGAGGAGAGGACACTCGCAAAATCATCACAAGCCATCTCTACCATGCTCTCTTCCAAGCCGAACTGGCAACCTACATAGACTACAGGCTTCAAAAGGGTGATGAGATCTCGCAAGCTCTCATTGAAGCCATTGAAGAGTCACAGGTATCCGTCATCATCTTCTCAGAAAAGTATGCTACCTCCAAATGGTGCTTGGATGAAATCACCAAGATTATAGAATGCAAGGAGGGTCAAGGACAAGTTGTTATACCCGTCTTCTATAAAATAGATCCATCACATATAAGGAAGCAACAAGGGTCTTTCAAGCAAGCGTTT…
Glyma.01G032500.Wm82.a2.v1	2678	Chr01:3415141-3425683	+	[J]	Translation, ribosomal structure and biogenesis	--	K01868|0|gmx:100812652|threonine--tRNA ligase, mitochondrial-like; K01868 threonyl-tRNA synthetase [EC:6.1.1.3] (A)	Aminoacyl-tRNA biosynthesis (ko00970)	[J]	Translation, ribosomal structure and biogenesis	tRNA synthetase class II core domain (G, H, P, S and T);; Anticodon binding domain;; TGS domain;; Threonyl and Alanyl tRNA synthetase second additional domain	Threonine--tRNA ligase, mitochondrial (Precursor) GN=THRRS OS=Arabidopsis thaliana (Mouse-ear cress) PE=2 SV=3	J	Translation, ribosomal structure and biogenesis	PREDICTED: threonyl-tRNA synthetase, mitochondrial-like [Glycine max]	ATGCTATGCTCTCTAATCCGTATCCGCCGTCACGCTCCTTTCCACCACACTCTCCGCTCTCTCTTGCCGATTAACCGTTTCTCCTCCTCCTCCTCCTCCTCCGCCTCCGCCGCCGCCGCCGCCGCCATGGTTGCTCACGCGAAGGACGAGGCGTACCTTAGCGCGGCGATTCCGAAGCGCGTCCGTCTCTTCGAGACCATCCAGGCGGAGCAGCGCACGCAGCGCCTCTCGCTTTCGCCGGATCCTATCAAGGTCACTCTCCCCGACGGCAACGTCAAGGACGCGAAGAAGTGGCTCTCGACGCCGCTCGACGTGGCGCGCGAAATCTCGAAGAATTTGGCCAACAGCGCGCTCATCGCGAAGGTCAATGGCGTGCTCTGGGACATGACGCGCCCTCTC…
Glyma.01G032600.Wm82.a2.v1	1597	Chr01:3428092-3430571	-	--	--	Biological Process: anatomical structure morphogenesis (GO:0009653);; Biological Process: tissue development (GO:0009888);; Biological Process: regulation of gene expression (GO:0010468);; Biological Process: single-organism cellular process (GO:0044763);; Biological Process: single-organism developmental process (GO:0044767);; Biological Process: organ development (GO:0048513);; Biological Proce…	--	--	--	--	bHLH-MYC and R2R3-MYB transcription factors N-terminal	Transcription factor EMB1444 GN=EMB1444 OS=Arabidopsis thaliana (Mouse-ear cress) PE=2 SV=1	S	Function unknown	PREDICTED: uncharacterized protein LOC100816910 [Glycine max]	ATGGAAGAACATCTCACTCCATTGGCTGTTACCCATCTCCTTCAACACACTCTCAGAAGTTTGTGCATCCATGAAAATTCTCAATGGGTCTACGCAGTCTTCTGGAGGATCTTGCCTAGAAACTACCCTCCACCCAAGTGGGAAGGACAAGGGGCTTATGATAGATCAAGAGGAAACAGAAGGAATTGGATATTGGTGTGGGAAGATGGTTTCTGCAATTTTGCTGCATCAGCAGCACCTGAAGTTAACTCTGGTGATTGTTCTACCCCACCTGTTTATGGGAACTGTGAATTTCAGCCCTACCAAGGGCTGCAACCGGAGCTCTTCTTCAAGATGTCACATGAGATCTATAACTATGGAGAAGGGTTGATAGGAAAAGTGGCTGCAGATCACAGCCAC…
Glyma.01G032900.Wm82.a2.v1	5130	Chr01:3455319-3505869	+	--	--	Molecular Function: binding (GO:0005488);; Cellular Component: plasmodesma (GO:0009506);; Cellular Component: chloroplast (GO:0009507);; Biological Process: response to virus (GO:0009615);; Biological Process: plant-type hypersensitive response (GO:0009626);; Biological Process: cellular component organization (GO:0016043);; Cellular Component: intracellular organelle part (GO:0044446);; Biologic…	--	--	--	--	NB-ARC domain;; TIR domain;; TIR domain;; Leucine rich repeat;; Leucine Rich repeats (2 copies);; Leucine Rich Repeat;; Leucine Rich Repeat	TMV resistance protein N GN=N OS=Nicotiana glutinosa (Tobacco) PE=1 SV=1	T	Signal transduction mechanisms	NBS-LRR resistance-like protein [Medicago truncatula]	ATGGCGGGGAGTTCTTCATCAGCTGCTGGGTCTCTTCTTCCTGTAATTAGGCATCATGTGTTCCTCAACTTCAGAGGGGAAGACACCCGTGACAACTTCATTAGACACATTTATGAACAACTACAGAGGAAAAAGATTGAAACATATATAGATTACAGACTATCCAGAGGCCAAGAGATTTCACCTGCACTCCACAGAGCAATAGAAGAATCTATGATTTATGTTGTCGTTTTCTCTGAGAACTATGCATCTTCCACATGGTGTTTGGATGAACTCACAAAGATACTCGATTGCAAGAAGAGATATGGAAGGGTTGTGATCCCAGTTTTCTATAAGGTGGATCCATCAATTGTTAGGAATCAGAGAGAGACGTATGCAGAAGCATTCGTTAAGCATGAA…
Glyma.01G033500.Wm82.a2.v1	1709	Chr01:3507105-3519602	+	[GER]	Carbohydrate transport and metabolism;; Amino acid transport and metabolism;; General function prediction only	Cellular Component: cytoplasm (GO:0005737);; Biological Process: purine nucleobase transport (GO:0006863);; Biological Process: amino acid transport (GO:0006865);; Molecular Function: amino acid transmembrane transporter activity (GO:0015171);; Cellular Component: membrane (GO:0016020);;	--	--	--	--	EamA-like transporter family	WAT1-related protein At3g28050 GN=At3g28050 OS=Arabidopsis thaliana (Mouse-ear cress) PE=2 SV=1	S	Function unknown	PREDICTED: auxin-induced protein 5NG4-like [Glycine max]	ATGCAGGGCGCAGGGGTAACCTTTGTAATGGTTGTGGTTCAGGTCTTGAGTGTGGGTTTGAACACTATGATCAAAGCATCATTGTCCAAAGGGATGAGCATTTTTGTTTTTGTTGCGTATTCAAACCTTTTCGCATTCTGTTTTCTGCTTCAAGCAACCACAATTCGTCACAGAAACAGAGCTCCCACACCGATCAATAATTCCATACTCTTCAGGATTTTTGTTCTTGGCTTGCTCAGCGTTTCCATACAGACGCTCATTTATACTGGACTTGGGTATAGCTCTCCCACTCTGACGTCAACCATGGAGGATCTTATTCCAGCTTATACTTTCATAATTGCCATTATTTCCAGGATGGAAAAGTTGGATCTAAAACTACAAAGCTGCCAAGCAAAATCC…
Glyma.01G033700.Wm82.a2.v1	1276	Chr01:3526381-3533019	+	[GER]	Carbohydrate transport and metabolism;; Amino acid transport and metabolism;; General function prediction only	Cellular Component: vacuolar membrane (GO:0005774);; Biological Process: unidimensional cell growth (GO:0009826);; Biological Process: regulation of hormone levels (GO:0010817);; Biological Process: positive regulation of cellular metabolic process (GO:0031325);; Biological Process: primary metabolic process (GO:0044238);; Biological Process: single-organism metabolic process (GO:0044710);; Biolo…	--	--	--	--	EamA-like transporter family	WAT1-related protein At5g40210 GN=At5g40210 OS=Arabidopsis thaliana (Mouse-ear cress) PE=2 SV=1	S	Function unknown	PREDICTED: auxin-induced protein 5NG4 [Glycine max]	ATGCAAGGCGCAGTAACTGCAGCAATGGTTGTGTGCCTCTTCTTGACCGTGGGTTTGAACACTCTCATAAAAGCAAACATGTCTAAAGGAATGAGCAATTTCGTTTTCGTTGCGTATTCAAACCTTCTCGCGTTCGTTTTTCTGCTACTAGCAACCACAATCCGCCACAGAAACAGGGCTCCTACACCAATCACTAATTCAATTATCTTCAGAATTTTTCTTATTAGCTTGCTCAGCGTTTCTGTTCAGACGCTTTATTATATTGGACTTGGATATAGCTCTCCCACTCTTGGCTCAACCATGGAGGACCTTGTTCCAGCTTATACTTTCATTATTGCCATTGTTTCCAGGATGGAAAAGCTGGATTTAAAACTACGAAGTTGTTGGGCAAAATCTATT…
Glyma.01G033800.Wm82.a2.v1	1623	Chr01:3535470-3539411	+	--	--	Cellular Component: vacuolar membrane (GO:0005774);; Cellular Component: plasma membrane (GO:0005886);; Cellular Component: cell cortex (GO:0005938);; Biological Process: auxin-activated signaling pathway (GO:0009734);; Biological Process: unidimensional cell growth (GO:0009826);; Biological Process: regulation of hormone levels (GO:0010817);; Biological Process: carboxylic acid metabolic process…	--	--	--	--	EamA-like transporter family	WAT1-related protein At5g40240 GN=At5g40240 OS=Arabidopsis thaliana (Mouse-ear cress) PE=2 SV=1	S	Function unknown	PREDICTED: LOW QUALITY PROTEIN: auxin-induced protein 5NG4-like [Glycine max]	ATGGGGAGATGGGTGAATTGTAGGGGCAATATATTCCCATTCCTGGGGATGGTGATGGCTATGCTAGCTCAAAGTGGAAGCATGGTGGTAATCAAAGTTGCCATGACTGATGGAATAAACAAATATGTCATGGTTGTGTACTCTTTGGCACTCTCCACCATCTTGCTTCTTCCCTTTGCCTTGTTTCTTCACAGGTCAGAGCGTCCTCCTCTTACATTCTCTGCACTTTGCAGTTTCTTCTTGCTTGCATTCTTTGGGAGTTCAGGACAGATAATGGCTTATGTTGGCATAGATCTAAGCTCTCCTACTCTTGCATCAGCCATGCTTAATCTCATTCCAGCTTTCACTTTTATACTTGCTCTCATTTTTAGGATGGAAGAAGTACATTGGAAACATTCC…
Glyma.01G033900.Wm82.a2.v1	1673	Chr01:3545086-3549390	+	[GER]	Carbohydrate transport and metabolism;; Amino acid transport and metabolism;; General function prediction only	Cellular Component: vacuolar membrane (GO:0005774);; Cellular Component: plasma membrane (GO:0005886);; Biological Process: amino acid transport (GO:0006865);; Biological Process: unidimensional cell growth (GO:0009826);; Biological Process: response to organic substance (GO:0010033);; Biological Process: regulation of hormone levels (GO:0010817);; Molecular Function: amino acid transmembrane tra…	--	--	--	--	EamA-like transporter family	WAT1-related protein At5g40240 GN=At5g40240 OS=Arabidopsis thaliana (Mouse-ear cress) PE=2 SV=1	S	Function unknown	PREDICTED: auxin-induced protein 5NG4-like [Glycine max]	ATGGCCACATGGGTGAATGGTTGGGGCAAATTACTACCATTTCTGGGGATGTTGATGGCTATGCTAACTCAAAGTGGAAGCATGGTGGTAATCAAATTTGCTATGACTGATGGGATGAACAAGTATGTTATGGTTGTATATTCAATGGCACTCTCCAGCTCCATACTTCTCCCCTTTGTCTTGTTTCTACATAGGTCAGAGCTTCCTCTTCTCACAGTTCCTGCACTTGGAAGCTTCTTTTTGCTTGCACTCTTTGCGAGTTCAGCACATATAATGGCTTATGTTGGCATAGAACTCAGCTCTCCTACTCTTGCATCAGCTATACTTAATGTCATTCCAGCTTTCACTTTTGTACTTGCTCTCATTTTCAGGATGGAAGAAGTACATTGGAGATATTTT…
Glyma.01G034000.Wm82.a2.v1	859	Chr01:3552796-3554998	-	--	--	Cellular Component: chloroplast (GO:0009507);; Cellular Component: membrane (GO:0016020);; Biological Process: type I hypersensitivity (GO:0016068);; Biological Process: mRNA modification (GO:0016556);;	--	--	--	--	Pathogenesis-related protein Bet v I family;; Polyketide cyclase / dehydrase and lipid transport	MLP-like protein 423 OS=Arabidopsis thaliana (Mouse-ear cress) PE=2 SV=1	S	Function unknown	uncharacterized protein LOC100499973 [Glycine max]	ATGGCTACTCGAGGAAAGCTTGAGGTTGACGTTGATCTCAAGTCTAACGCAGACAAGTACTGGCAAACCCTTAGGAACTCCACTGAAATATTCCCCAAGGCCTTCCCCAATGATTACAAAAGCATTGAGGTTCTTGAGGGTGATGGCAAATCACCTGGTTCTATCCGCCACATAAGTTATGGTGAAGGTTCACCACTTGTGAAGTCATCCTTTGAGAAGATTGAGGCTGTTGATGAAGAAAAGAAGGTAGTGTCGTACACTATCATTGATGGAGAACTCCTCCAGCACTACAAAACATTCAAGGGAGACATTTCTGTGACTCCAGTTGGCGATGGATGCGAGGTGAAGTGGAGTGCTGTGTACGAAAAGGTTAGCCATGATGTTTCTGATCCAACCCTC…
Glyma.01G034100.Wm82.a2.v1	2633	Chr01:3564064-3569598	+	[RTKL]	General function prediction only;; Signal transduction mechanisms;; Transcription;; Replication, recombination and repair	Biological Process: RNA splicing, via endonucleolytic cleavage and ligation (GO:0000394);; Molecular Function: protein serine/threonine kinase activity (GO:0004674);; Molecular Function: protein binding (GO:0005515);; Cellular Component: nucleus (GO:0005634);; Cellular Component: plasma membrane (GO:0005886);; Biological Process: methionine biosynthetic process (GO:0009086);; Cellular Component: …	K04733|0|gmx:100796654|serine/threonine-protein kinase PBS1-like (A)	--	[T]	Signal transduction mechanisms	Protein kinase domain;; Protein tyrosine kinase	Serine/threonine-protein kinase PBS1 GN=PBS1 OS=Arabidopsis thaliana (Mouse-ear cress) PE=1 SV=1	T	Signal transduction mechanisms	PREDICTED: serine/threonine-protein kinase PBS1-like isoform 1 [Glycine max]	ATGCCATTTGGTTTGGTCTCACTCTCAGCCTGGAACAAGCGTCGTAGAAGCAAATCACAAGATCATACAGATCCCTGGGTTTACAAACCTGCACAGCTTTGGCAACTTGAAGATCAAATGCCACGACCTACAAAAAGGCTACATGGATCATCTGTTTACACACTCAAGGAGATGGAGGAGGCAACATGTTCATTCAGTGATGAGAATCTGCTTGGTAAAGGAGGATTTGGCAAAGTCTACCGGGGAACTTTGCGGTCAGGAGAGGTTGTAGCAATCAAGAAAATGGAGTTGCCAGCAATTAAAGCAGCAGAGGGGGAACGTGAGTTTCGTGTTGAAGTTGACATCTTGAGCAGACTTGACCACCCAAATCTTGTTTCTTTGATAGGCTACTGTGCGGAT…
Glyma.01G034200.Wm82.a2.v1	1615	Chr01:3564854-3572411	-	[K]	Transcription	Molecular Function: protein kinase activity (GO:0004672);; Biological Process: protein phosphorylation (GO:0006468);; Cellular Component: membrane (GO:0016020);; Biological Process: cellular component organization (GO:0016043);; Biological Process: single-organism cellular process (GO:0044763);; Cellular Component: cell periphery (GO:0071944);;	--	--	--	--	Acetyltransferase (GNAT) family	Vegetative cell wall protein gp1 (Precursor) GN=GP1 OS=Chlamydomonas reinhardtii (Chlamydomonas smithii) PE=2 SV=1	R	General function prediction only	PREDICTED: uncharacterized protein LOC100817255 [Glycine max]	ATGGCTGCAGCAGCATCATCAACACTATTTTCCCTCTCCTTCCCCTTCCACCCTCAAATCCAAACCCTCTCCTTCCCCTTCTCCCCCACCAAACCCTCCCTCTCCCCCAAACTCTTCTCCACTTTCAAACTCTCCTCTTCCCACTCCTCCCTCACTGTTTCCGACGACCCCTTCCACACGGGCCGCTTCCTCTCCAACGACGAGCTCCGCCGCCTCCGCCTCCTCGAGACATTCCTCTACCGCCCTGACCTCCCCTCCGGCTCCCTCTCCGTCCGCGTCATGCGGCCCCACGAGACCGACCCCACCGTCCTCCTCCTCGCCGAGTCCTTCGCCGAGTCCATGCTCCTCCCCCAACCCTACGTCAAATTCCTCGCCTTCCTTGTCAAACAGTACCTCCTC…
Glyma.01G034300.Wm82.a2.v1	1939	Chr01:3573149-3579461	-	--	--	--	--	--	--	--	GDSL/SGNH-like Acyl-Esterase family found in Pmr5 and Cas1p;; PMR5 N terminal Domain	--	S	Function unknown	PREDICTED: uncharacterized protein LOC100801798 [Glycine max]	ATGGGAATCACAAACCCCTTCAAAGACCAATCCCTCTCCCTCATCAAGAGACTTCTTCCTTGGACCCTCTATGCTCTTCTTCCCATAGTTTTACTTCGCTTGTACTTCTACCCTCTACCCTTCCCTCCATCTCCAGAAACTGAGCTTCCTCATTCCACCCCCACCACCATCATCTCACAGTCTTCTCTTTCTGATTCTACACTACCTTCTTCTCCAGAAAAGGAAAAAACGTATGAGCCTCCATGTGACTACTTTGATGGCAAATGGATCCGAGACAGGAGAGGCCCTTTGTACAATGGTACAACCTGTGGTACAATCAAAGAAGGCCAGAATTGCATAACACATGGAAGGCCTGACTCTAGCTATCTATACTGGAGATGGAAACCAAGTCAATGCAAT…
Glyma.01G034400.Wm82.a2.v1	1303	Chr01:3581744-3583896	+	--	--	--	--	--	--	--	GDSL/SGNH-like Acyl-Esterase family found in Pmr5 and Cas1p;; PMR5 N terminal Domain	--	S	Function unknown	PREDICTED: uncharacterized protein LOC100819246 [Glycine max]	GCTGAAGTTCAGACCCTGGTAGTGGTTGATGAATATCTTCTTGGTCCACAACAAAAAAAGGAAAAAACTTACGAGATCCCATGTGACTACTTTAATGGCAAATGGGTCCGTGACAAGAGAGGCCCTTTGTATAGTGGCACTACCTGTGTCACAATCGAAGAGAGCCAGAGTTGCATCATCAATGGGAGGCAAGACTCCACATACCTTCACTGGGGATGGAAACCAAGTGAATGCCATCTTCCAAGGTTTGAACCAAACACTTTTCTCCAACTCATAAGCAAAAAGCATGTAGCTTTTGTTGGGGATTCCATGGGTAGGAACCAAGTAGAGTCCCTTCTTTGCTTGTTAGCCACTGCTTCAGCACCAAAACGTGTCACCACAAAGGGTCTCGTAGGTGGC…
Glyma.01G034600.Wm82.a2.v1	1677	Chr01:3588552-3590901	-	--	--	--	--	--	--	--	GDSL/SGNH-like Acyl-Esterase family found in Pmr5 and Cas1p;; PMR5 N terminal Domain	--	S	Function unknown	PREDICTED: uncharacterized protein LOC100818320 [Glycine max]	ATGCCAATTACTGACCAATTCAAAGACAACAAATCCCTCGCCCTCACCAAGAGACTTATTCCATGGACCATTTGTGTTCTGCTTCCTATGGCTCTGATTCATTCATTCTTTTACCCTTTACCCTTTTCTCCATCTCCTAAAACTGATCTTCCACATTCCACCAATAATAACATCACGTACCGTTCTTCTCTTTCAGCTTCTCCTCCTTCTTCTGCAGAAAAGGGAAAAACTAAAGAGACCAAATGTGACTATTGCAATGGTGAATGGGTGAGTGACAGTGGAAGCCCTTTGTACAATGATACAACATGTGGAACAATCAAAGAGGGCAGAAATTGCATCACACATGGCAGGCCTGAATCTGGCTATCTTCACTGGAGATGGAAACCAACTCAATGCAAT…
Glyma.01G034700.Wm82.a2.v1	2126	Chr01:3599923-3602578	-	--	--	--	--	--	--	--	GDSL/SGNH-like Acyl-Esterase family found in Pmr5 and Cas1p;; PMR5 N terminal Domain	--	--	--	PREDICTED: uncharacterized protein LOC100809774 [Glycine max]	ATGAGAAGAAAGAGATTGACTTTGAAGATAAGAAGTAAAAAGAGATTTAGCAACAAGAAGCTTAAGCTGCCTTATGTTTCATATGCTCTCCCACCCATTGTGCTGTTTTGCTTTTGCGTTTTCTTTTACTGTCACTTCTTTACTTCATCTCCGGCAAATGAGCCTCCTCATTCCATCTCCATCTCCAACCACTCTTCTCTTGCCATTTCTACGGAGCTTATTCCCCATTCCATCTCCATCACCAACCATTCTTCTCTTTCCGCTTCTCCGCCTCCGCCTCCACCTCCACCAGTTTATGAGAAACCTAATGATCAAAAAATAGTTTATGAGAAGCCATGTGACTACACCAATGGCAGATGGATCCGTACCAAAAGAAATCCTTTATACAATAGTACCACC…
Glyma.01G034900.Wm82.a2.v1	1859	Chr01:3613545-3615901	-	--	--	--	--	--	--	--	GDSL/SGNH-like Acyl-Esterase family found in Pmr5 and Cas1p;; PMR5 N terminal Domain	--	S	Function unknown	PREDICTED: uncharacterized protein LOC100819929 [Glycine max]	ATGGGAGGCACAAATCCTTTCAAAGACAAATTGGTTTCTTTCACAAAGAGAATTGTTCCTTCCACTCTCTATGCTCTGCTTCCCATTGTTCTGCTTTGTACATACTTCGACCTTCTCTCCCTCACTCCACATTCCACCACCACCACCTACCACCTTTCTCTTTCTCCTCCTCCACCTCCTCCACCTTCATCATCTTCTTCTTTTTCTACAGAAAAGAACAAAACTTACCAAAACCCATGTGACTACTCTAATGGTGATTGGGTACGTGACACAAGAGGCCCTTTATACAATGTAACTAGTTGTGGTACAATCAAAGAGAGTGAGAAATGCGTATCCAATGGAAGGCCTGACTCAGGCTATCTATATTGGAGATGGCAACCCAGTGAGTGCAATCTTCCA…
Glyma.01G035100.Wm82.a2.v1	2189	Chr01:3634033-3639674	+	[I]	Lipid transport and metabolism	Biological Process: sulfur amino acid biosynthetic process (GO:0000097);; Biological Process: chromatin assembly or disassembly (GO:0006333);; Biological Process: response to abiotic stimulus (GO:0009628);; Cellular Component: chloroplast envelope (GO:0009941);; Cellular Component: membrane (GO:0016020);; Biological Process: sterol biosynthetic process (GO:0016126);; Biological Process: sphingoid…	K14424|0|gmx:100816716|putative methylsterol monooxygenase DDB_G0269788-like; K14424 4-alpha-methyl-delta7-sterol-4alpha-methyl oxidase [EC:1.14.13.72] (A)	Steroid biosynthesis (ko00100)	[I]	Lipid transport and metabolism	Fatty acid hydroxylase superfamily	Methylsterol monooxygenase 2-2 GN=F22G5.23 OS=Arabidopsis thaliana (Mouse-ear cress) PE=2 SV=1	I	Lipid transport and metabolism	uncharacterized protein LOC100816716 [Glycine max]	ATGGCGTCCCTCATCGAATCTGGCTGGCAGTACTTGATCACACATTTCAGTGACTTTCAACTGGCGTGTTTGGGAAGTTTCTTTCTACATGAAGGCGTTTTCTTCTTGTCTGGACTTCCCTTTATATGGCTTGAGAGGGCAGGGTGGATGAGCAAGTACAAAATTCAGGCCAAAAATAACACCCCTGCAGCTCAGGAGAAATGTATTGTTCGTCTGTTGCTTTACCATTTTGGTGTCAATCTACCTGTTATGATTTTTTCATATCCTGTCTTCACATACATGGGCATGCGGAGTAGTCTTCCCCTACCGTCCTGGAAAGTAGTTCTAATTCAAATAATCTTTTACTTCATTTTGGAGGACTTTATATTCTACTGGGGACATAGAATACTGCACACAAAG…
Glyma.01G035300.Wm82.a2.v1	1104	Chr01:3678713-3680543	+	--	--	--	--	--	--	--	Domain of unknown function (DUF4228)	--	S	Function unknown	PREDICTED: uncharacterized protein LOC100777177 [Glycine max]	ATGGGGAATTGCCAAGCTGTGGATGGTGCAGTGCTTGTGATCCAACACCCTTGTGGGAAGATAGAGAGATTGTATTGGCCAGTCACTGCAAGTGAGGTCATGAGGACTAATCCTGGCCACTATGTTTCTTTGATAATACCATTGCCTGTGCCACCACAGGAGCAGAATCAAGAGAAGAAAACTGTGCGTTTCACACGCGTTAAGCTGCTCCGGCCTAATGAGACTCTCAACCTTGGCCATGCTTACAGGCTCATCACCACTCAAGAGGTTATGAAGGTGTTGAAAGCAAAGAAGCATGCAAAGACAAGGAAGCCACAGGCTGCGGAGACCGAGAAGCCGCATACGGTGCTGCCGGAGAAGCAGAGTTCAGCTAGTGAGGCACACACAGGAGGGGATTCT…
Glyma.01G035500.Wm82.a2.v1	2303	Chr01:3716640-3720581	-	--	--	--	--	--	--	--	--	--	--	--	--	ATGCATTTAATGGTTTGGTCGTGCAAGCGTGGAAGAAAGAAGTGTGTAGTTTGGAATTCAAAGATGCGCTTGTTATTGGTGAAAGAGAAGAGAATGGTGGTGGGACATTGCTTCAGAGCTTGGAAGAAGAAAAAAAGCATAGTCTCAGAGCAGATATCAATAGGGTATTGA
Glyma.01G035700.Wm82.a2.v1	1629	Chr01:3738152-3741884	+	--	--	--	--	--	--	--	--	--	R	General function prediction only	PREDICTED: uncharacterized protein LOC100776108 [Glycine max]	ATGCTCCGTTCAACTCCAATTCCGGCACCGTACAATTCGGTGCCAGTTCTCTCTCGCGCCCGCACGTGTCACTCTCTAGCACCTGCACGTGCCGTTCATTCCCATTCCTCTTTCGTTTCGCGGCTCGTGTTCCCACAATTCCGGCAATACATCGTAAATGTTCCCGGCCGAGTGTTTGTCGCGGCAGCCGCAAAGAAGCAACGGCGCGGCGGCGCTGAACTCGCTGTAACGGACGACGGTTTCGACGATGACGAGGAGTACGACGACGACGATTTTTATGATGAGTACGATGATGATGATGATGATGAAGAAGAAGAGTTTGATGATGATGAAGATGATGAGGGGATGCTTTCATTGGAGAAGATGAATAAATGGTTTGAGAAGAAGCCGAGGGGTTTT…
Glyma.01G035800.Wm82.a2.v1	1326	Chr01:3755286-3756659	+	--	--	Molecular Function: nucleotide binding (GO:0000166);; Molecular Function: protein binding (GO:0005515);; Biological Process: cellular process (GO:0009987);; Cellular Component: cell part (GO:0044464);; Biological Process: innate immune response (GO:0045087);;	--	--	[T]	Signal transduction mechanisms	NB-ARC domain	Putative disease resistance protein RGA3 GN=RGA3 OS=Solanum bulbocastanum (Wild potato) PE=2 SV=2	T	Signal transduction mechanisms	PREDICTED: disease resistance protein RGA2-like [Glycine max]	ATGGCTGAGGCTGTTCTTGAGACTGTGCTTGAGAATTTGAACTCACTCATTCAAAAGGAATTGGGACTATTTCTGGGTTTTGACCAAGACGTGAAAAGGCTGAGACAATTCTCAGACAGATCTATAAAGGATTGGCTGCAAAAGCTTAAAGATGCAGCTCACGTCCTGGATGACATCTTGGATGAGTGTGCCTATGAAGCATGGAGGTTGGAGTACCAAGGAGTCAAGTGTTGTCTATCAGACAAGGTACAATGCTCTTGCCTGTCCTCTTTTCATCCCGAGCATGTTGTTTTCCGTTACAAACTTGCTAAGAAAATGAAAAGGATAAGTGAGAGATTAGAAGAAATTGCTGATGAAAGGACTAAGTTTCATTTTACTGAGATGGTTACTGACAAAAGA…
Glyma.01G036000.Wm82.a2.v1	1683	Chr01:3770841-3773093	-	[GC]	Carbohydrate transport and metabolism;; Energy production and conversion	Molecular Function: protein binding (GO:0005515);; Cellular Component: nucleus (GO:0005634);; Biological Process: tryptophan catabolic process (GO:0006569);; Biological Process: toxin catabolic process (GO:0009407);; Cellular Component: phragmoplast (GO:0009524);; Biological Process: indoleacetic acid biosynthetic process (GO:0009684);; Biological Process: salicylic acid metabolic process (GO:000…	K11820|0|gmx:100787855|UDP-glycosyltransferase 74B1-like; K11820 N-hydroxythioamide S-beta-glucosyltransferase [EC:2.4.1.195] (A)	Tryptophan metabolism (ko00380);; Glucosinolate biosynthesis (ko00966);; 2-Oxocarboxylic acid metabolism (ko01210)	[GC]	Carbohydrate transport and metabolism;; Energy production and conversion	UDP-glucoronosyl and UDP-glucosyl transferase	UDP-glycosyltransferase 74B1 GN=UGT74B1 OS=Arabidopsis thaliana (Mouse-ear cress) PE=1 SV=1	2510	PREDICTED: UDP-glycosyltransferase 74B1-like [Glycine max]	ATGGTTCATCAGAGGCAAAACAACATCCATGTTCTTGTTCTTCCATACCCTGCCCAAGGCCACATCAACCCCCTTGTCCAATTCGCAAAAAGATTAGCTTCAAAGGGTGTCAAAGCCACAGTTGCCACCACCCACTACACTGCCAACTCCATCAATGCACCCAACATCACGGTCGAAGCCATCTCCGATGGTTTCGACCAAGCCGGCTTCGCCCAGACCAACAACAACGTGCAACTCTTCCTTGCCTCCTTCAGAACAAACGGCTCCAGGACCTTGTCTGAGCTCATCAGAAAACACCAACAAACTCCCTCCCCCGTCACCTGCATTGTCTATGACTCATTTTTCCCCTGGGTTCTCGACGTGGCGAAGCAGCATGGCATTTACGGAGCCGCCTTTTTC…
Glyma.01G036200.Wm82.a2.v1	2870	Chr01:3791178-3811613	-	--	--	Cellular Component: cytoplasm (GO:0005737);; Biological Process: nucleocytoplasmic transport (GO:0006913);; Biological Process: cellular component organization (GO:0016043);; Cellular Component: intracellular membrane-bounded organelle (GO:0043231);; Biological Process: primary metabolic process (GO:0044238);; Biological Process: cellular macromolecule metabolic process (GO:0044260);; Biological …	--	--	[S]	Function unknown	Leucine Rich repeat;; Leucine Rich repeats (2 copies);; Leucine Rich Repeat;; Leucine rich repeat	RAN GTPase-activating protein 1 GN=RANGAP1 OS=Arabidopsis thaliana (Mouse-ear cress) PE=1 SV=1	S	Function unknown	PREDICTED: protein NLRC3-like [Glycine max]	ATGGCCTTCACTTCCACTCTCTCTCTCTACTCTCACCCGCAGGTTCGCCTCCGCTGCCAGCGGCTGCAATCGCTGGCCTTCACCGCCGCCGGCGTCGCTCAATTTGCGCCGCTTCCGCCTCTGAACTGCCGGAGAACGTGTTCTCCGAGAAGCTTCGTGGTTAGGGCTTCTTCGAGCGTGGAAGGAAGTCGCGCGCGTGCCGGTGGTTCTCGCAGAGTCTATCGCCAGTCTCAGGCCAACGCGCCGCTATCCAGTGCGCCGGTGAAACAGATTGCCAACGTTGTTGCTCCCGTCGCCGCGTTCTTCGCCCTCACTTTTGTTATCTGGAAATTAGTGGAGAAACTTCTTGTTCCAACTCCAAAGCAATTGAAATATTCAACTGGGGAGAGTCAATCCCCT…
Glyma.01G036300.Wm82.a2.v1	677	Chr01:3813757-3814433	+	--	--	--	--	--	--	--	--	--	--	--	hypothetical protein MTR_5g035610 [Medicago truncatula]	ATGGCTTCAGGAGTCAAATTCTCATTCTTCATAGCTCTTTTCATTGTTTTGGTTGCAGTTGGAGCTGCTCACGAGGGGCATGATCACATGGCTCCAGCAGAACCACCTTCTAATCATGCAAGCAGCCTCAAAAACCATGCAGTGGTTGGTGGACTCTTTCCCCTTCTGCTTACACTTCTCATTGCCAGAGAGAGGCTTTGA
Glyma.01G036500.Wm82.a2.v1	2011	Chr01:3821377-3825854	-	[O]	Posttranslational modification, protein turnover, chaperones	Cellular Component: nucleus (GO:0005634);; Cellular Component: Golgi stack (GO:0005795);; Cellular Component: plasma membrane (GO:0005886);; Biological Process: DNA-dependent DNA replication (GO:0006261);; Biological Process: protein folding (GO:0006457);; Molecular Function: cytoskeletal protein binding (GO:0008092);; Biological Process: phototropism (GO:0009638);; Biological Process: response t…	--	--	[O]	Posttranslational modification, protein turnover, chaperones	DnaJ domain	Chaperone protein dnaJ 16 GN=F3I6.4 OS=Arabidopsis thaliana (Mouse-ear cress) PE=2 SV=1	O	Posttranslational modification, protein turnover, chaperones	PREDICTED: chaperone protein dnaJ 16-like [Glycine max]	ATGCCGGGGCACCGCTCGAAATCGGAGAAGCATGGCGGCGGCGGCGAGAAGCCGCTCCGGCGGGACCCCTACGAGGTCCTCGGCATCTCGCGCAACTCCACGGATCAGGAAATCAAAACCGCCTACCGCAAAATGGCGCTCAAATATCATCCGGACAAGAATGCAAATGATCCTAAAGCAGCTGATATGTTTAAAGAGGCTACCTTCTCTTATAATATCCTGTCAGATCCTGATAAACGGCGTCAGTACGACTCAGCTGGCTTTGAGGCTGTTGAATCAGACAACCAAGAGTTGGAGTTAGATCTTTCAAGTTTAGGTGCTGTCAATACAATGTTTGCAGCACTTTTTAGTAAACTTGGTGTTCCAATTAAGACAACTGTATCTGCAACTGTTTTGGAA…
Glyma.01G036600.Wm82.a2.v1	1200	Chr01:3860214-3861413	-	--	--	Molecular Function: nucleic acid binding (GO:0003676);; Molecular Function: sequence-specific DNA binding transcription factor activity (GO:0003700);; Cellular Component: nucleus (GO:0005634);; Biological Process: regulation of transcription, DNA-templated (GO:0006355);; Molecular Function: zinc ion binding (GO:0008270);; Biological Process: photomorphogenesis (GO:0009640);; Biological Process: c…	--	--	--	--	--	Zinc finger protein 5 GN=ZFP5 OS=Arabidopsis thaliana (Mouse-ear cress) PE=2 SV=1	K	Transcription	uncharacterized protein LOC100527006 [Glycine max]	ATGGAAAAGGATATCATTCATCTTTCTCCAACATGGGATGGTGACAATGGCAATTCCACTGAGAAAAGGCTCAGGCTATTTGGTTTTGAGCTAAACCCTTCTAAAGATGGTTATGCCAAAGAATCTGGTGAAGGAGATGAAAGTGTGAACTCCTCTAACTCAGTTTCTTCTGGAGGAGACAAAACTGTGCAAGAGAAACCCTCTGCCAAAGACTCTGATGAGAGAAAGTTTGAGTGCCAATATTGTTACAAGGAATTTGCAAACTCACAAGCCCTAGGAGGCCACCAAAATGCTCACAAGAAAGAGAGAATGAAGAAGAAGAGGTTGCAGCTTCAATCCATAAACCGCTACCTACAACACCCTTTCCAATCCAAGCATGGCTTTGCTCACCCTTCTGAT…
Glyma.01G036700.Wm82.a2.v1	1683	Chr01:3865168-3872478	-	--	--	--	--	--	[A]	RNA processing and modification	SAM domain (Sterile alpha motif);; SAM domain (Sterile alpha motif)	--	A	RNA processing and modification	PREDICTED: uncharacterized protein LOC100796844 [Glycine max]	ATGTCCGATCCTTCGAGGGGTCGCGTTACCATTACTCTAGGGCGTAGCGGTCATGTTGTGAAGAGGGATGCATCTGCTGTAGATGTTTCTTCTTTCTCTTCTATTCATTCAGCTGGCACTAAGCGGTCTGTAAGAGACAGAATTGGAAGTAATGCAGATAGTTCTGGGTGGCATGGAAATGGACATAGCGGCAATAAACGACACCGAGGAGATGTAAGCATGCAAAATGGACTGGATGGCAATGATCTACGATTGAAGCTCATGCGAAAAAGTGCATTGGGGCAGGCTGACAGCAATGGCAGTAAGAGGCATATGGACCTCCGTGAAAAGCTGTCAAAGGCAAGTCACCCTCTGGCTAACACTTATAATTCGAAGCAGCATGGGCCAGATTCAAGGGAA…
Glyma.01G036800.Wm82.a2.v1	1867	Chr01:3916138-3918004	-	[R]	General function prediction only	Biological Process: developmental process involved in reproduction (GO:0003006);; Cellular Component: nucleus (GO:0005634);; Biological Process: post-embryonic development (GO:0009791);; Biological Process: gene expression (GO:0010467);; Biological Process: cellular component organization (GO:0016043);; Cellular Component: macromolecular complex (GO:0032991);; Cellular Component: intracellular no…	--	--	[R]	General function prediction only	WD domain, G-beta repeat;; Nucleoporin Nup120/160	Dynein assembly factor with WDR repeat domains 1 GN=DAW1 OS=Chlamydomonas reinhardtii (Chlamydomonas smithii) PE=1 SV=1	R	General function prediction only	PREDICTED: uncharacterized WD repeat-containing protein alr3466-like [Glycine max]	ATGGGACTTCTTCAACGTCCCTTGTGTTGCCACACACAACAACCACAATCCCATCATCACCTTCATTCCGAGTCATCAACTTCATCCTCCCTCTCTTCACAACCAAGCCTCCCTTCTGTCCCCTCCCTCACCCCACAAAAACCGCATTTCCTCGAAGAACAACCCCAAACCACCCACCACAGACTCATCACCGCCGTCAAGGGCCACACCTCACCAATCTTCTCCCTCGCCCTCCACGGCAAGTCCCTCTATAGCGCCTCCTCCGGCGGCGAAATAAGAGCATGCAATAGAAATCCCACATCGGCTAATGATATAATCACATTAAAATATATAAGTAATGTCAACACCAACACTGTTGTCGCGACCAGCAACGCGCCAATCAAGTCCCTCATCGTATCC…
Glyma.01G036900.Wm82.a2.v1	1812	Chr01:3922226-3924037	-	--	--	--	--	--	[OW]	Posttranslational modification, protein turnover, chaperones;; Extracellular structures	Matrixin;; Putative peptidoglycan binding domain	Metalloendoproteinase 1 (Precursor) OS=Glycine max (Soybean) PE=1 SV=2	1748	unknown [Glycine max]	ATGATGAAATCTTCTTCACATCTTTCTGCAATATTCCTATTGTTCTTTCTCCTTACTGCCCTATCCCCTTCGGATGGAGTTTCATTCTCTTCATTCCTAAAGCAATTAAAACAGAAGCTGGAGAAGAGTCCCACCCTAAAAGATTTCCTGAAACCCACCACTATAGGGGATATTTATTATACGTTGAATTTCACAGAAATCTTCTCTTCCGAAGAGAGAAGCGCACCACCGGTGTCTCTCATCAAAGATTACTTATCAAACTACGGCTACATTGAATCCTCTGGGCCATTGAGCAATTCGATGGACCAAGAAACAATAATATCAGCCATTAAGACCTACCAGCAATATTTCAGTTTGCAACCCACCGGCAAACTAAACAACGAGACTCTTCAGCAAATG…
Glyma.01G037200.Wm82.a2.v1	1786	Chr01:3946315-3948100	-	--	--	Molecular Function: peptidase activity (GO:0008233);;	--	--	[OW]	Posttranslational modification, protein turnover, chaperones;; Extracellular structures	Matrixin;; Putative peptidoglycan binding domain	Metalloendoproteinase 1 (Precursor) OS=Glycine max (Soybean) PE=1 SV=2	1763	PREDICTED: metalloendoproteinase 1-like [Glycine max]	ATGAGCACTTCTCATCAACAACGTTATCTCCTCTTCGCTTTCACTACGTTAATAGTTTTCTTCAGCTTCAACACTACACCAGTTTCGGCTCGTTTGTTCCCCAACGTTTCCTCCATCCCAAGGTGGAACACATCCCACGCGCCACCTGATAGCGCGTGGAACGCGTATCGCAATTTCACTGGGTGCCGCCCGGGAAAAACATATAACGGTCTTTCGAATCTGAAAAACTACTTTCATTATTTTGGCTACATCTCCAACGTGTCCTCGAAGTCGTCGAATTTTAGCGACGATTTCGATGATGCGTTGGAGGCAGCCGTTAGAGCCTACCAGAAGAACTTCAACCTCAACATCACAGGGGAGCTCGACGACCCCACGATGAACCAAATCGTCAAGCCACGC…
Glyma.01G037300.Wm82.a2.v1	2098	Chr01:3957876-3962541	-	--	--	--	--	--	--	--	--	--	R	General function prediction only	PREDICTED: uncharacterized protein LOC100805887 [Glycine max]	ATGGCTCGCTCTTCTCTCCACGCGCTCTCCACCATTCTCTTCCTACTACGCTTGTTGTTATCTCCTTCCACACACGCCCTTAAACTCCCCTTCCGAGTCAACGATGTTCTCCCCGTTCTCCCCCACGGAATCTCCTGGCCCCTCCTCAACAACCTCCACAGCGCCGTCGACTTGCTCCCTTCCTTCGTCGGCGCCGTCACGCCCGACAACGGTTCCCTTCAGTGGAAGGGCGCCTGCTTTTACGATAATCAAGCCTCCCTCGAGTTCACCGCCCCCGGCGGCGCCGTGCTCCATCTCAAGACAGAAGCTGCACACAGTTGGACCTGCATGGATCTGTATGTTTTTGCAACACCTTATAGGATTACATGGGACTACTATTTCTCTGCGCGAGAACATACT…
Glyma.01G037400.Wm82.a2.v1	3136	Chr01:3971832-3976230	-	--	--	--	--	--	--	--	MYND finger	--	R	General function prediction only	PREDICTED: uncharacterized protein LOC100808017 [Glycine max]	ATGGAGTGCGCGGCGAAGGGGAGCGGAGGAAGGTGCGGCGGCAGCGGCAGCGGCGGTGCCACAAGACTCTGCGCTCGCTGCGAAGCCGTTGCATATTGCTCTCTCTCTCACCAGATTGCACACTGGAGTCGTCACAAACACGAGTGCGATAGGTTGCAACAGCAATTGAAGAGTGTCGAAGTCCTCAATAATTTTCCCTTCACTTTCTCTCGCGAATCCACGTTTCAGGTTTGTGTGAAGCAGGAAACTAGGTGTTCATTTTTTAGCAAGAGAGGCCTTCATCAAGTGGGAATGTGGATGCATGAATGCCATTGTGGAGCATCATCTACTTCATTTGATTGTTTAGGGTTAAACAATGGTTGGGATCTCCCAAGTAGTTTATGTCCCTGTTGTGAGCCT…
Glyma.01G037500.Wm82.a2.v1	1097	Chr01:3986684-3988230	+	[T]	Signal transduction mechanisms	Molecular Function: phosphorelay response regulator activity (GO:0000156);; Biological Process: phosphorelay signal transduction system (GO:0000160);; Molecular Function: protein serine/threonine kinase activity (GO:0004674);; Molecular Function: protein binding (GO:0005515);; Cellular Component: nucleus (GO:0005634);; Cellular Component: cytoplasm (GO:0005737);; Biological Process: regulation of…	K14492|2.27209e-121|gmx:100779833|two-component response regulator ARR4-like; K14492 two-component response regulator ARR-A family (A)	Plant hormone signal transduction (ko04075)	[K]	Transcription	Response regulator receiver domain	Two-component response regulator ARR4 GN=T10O24.8 OS=Arabidopsis thaliana (Mouse-ear cress) PE=1 SV=1	K	Transcription	PREDICTED: two-component response regulator ARR3-like [Glycine max]	ATGGACACGGACGGTGTCGTTTCGTTCAACCATGTCTCGCCGGAGGATTCCCACGAGGTTCATGTCTTGGCCGTCGACGACAGCCTCGTTGATCGAAAGGTCATTGAGCGCTTGCTCAAAATCTCAGCTTGTAAAGTTACGGCTGTGGATAGTGGAATCAGAGCACTGCAATTTCTGGGGCTGGATGAGCAGAGAAGGACCTCTGAATCTGATGGTTTTGTCCCGGATTTGAAGGTGGATCTAATTATCACAGACTACTGCATGCCCGAAATGACCGGTTACGAGTTGCTCAAGAAAATCAAGGAATCGACCATGTTCAGAGAAATTCCAGTAGTGATCATGTCTTCCGAAAACATTTTGCCGCGCATAGACAGATGTTTGGAGGAAGGTGCAGAGGAT…
Glyma.01G037600.Wm82.a2.v1	3069	Chr01:4002360-4005512	+	--	--	Molecular Function: profilin binding (GO:0005522);; Cellular Component: cell wall (GO:0005618);; Cellular Component: nucleus (GO:0005634);; Cellular Component: plasma membrane (GO:0005886);; Cellular Component: cell-cell junction (GO:0005911);; Biological Process: amino acid transport (GO:0006865);; Biological Process: tissue development (GO:0009888);; Biological Process: cell tip growth (GO:0009…	--	--	[TZ]	Signal transduction mechanisms;; Cytoskeleton	Formin Homology 2 Domain	Formin-like protein 8 (Precursor) GN=FH8 OS=Arabidopsis thaliana (Mouse-ear cress) PE=1 SV=1	2140	PREDICTED: formin-like protein 8-like [Glycine max]	ATGTCTGTGAACATGATGCTTCTTCTTGTGATCCTTTTTGTTTTACAAAGTTTTCTAATACCAACATGCTATTGCCAAACCAATACTCCTCAGAATATCGAAATATTTTATCCAATCCAAACTCCAAAACCACCCTTTCCAATCCAACCTCCTGAGTCACAACCAAAGCCACAAGCATCACCACCATCACCAGGACCAGTAGCTGCATCAAAAACCTCTTCATCAAGCAGTAAGATCGGAACAGCGGTGGCTGCAACTGCAGCAGGTACTCTAGTTGTTTCTGGTTTGATTTTCTGCTTGGTCCAAAGGTGCTTCAGAGCAAGGAAGAGAAAGGAGGTCACAAACAACACTGCTTCTGCCGTAGATAGGCGCGTTGCACCTCAGGTCAACGTGTTTGAG…
Glyma.01G037700.Wm82.a2.v1	2904	Chr01:4005744-4011143	-	--	--	Biological Process: single-multicellular organism process (GO:0044707);;	--	--	--	--	--	Protein WVD2-like 1 GN=WDL1 OS=Arabidopsis thaliana (Mouse-ear cress) PE=2 SV=1	S	Function unknown	PREDICTED: uncharacterized protein LOC100810690 [Glycine max]	ATGGGTGAATTTCTTGTGGATGCAACAGTGTTTGAAGATAAGAAGATGGGAGAGGGTGCTGCTGCTTCCAATCCTGCTTTGCAAGTGTCTGTTTCGTTTGGTAGATTTGAGAACGATTCCTTGTCTTGGGAGAGATGGTCCTCTTTCTCTCCAAACAAGTACTTGGAAGAGGTTGAGAAGTGTGCCACACCTGGATCAGTGGCCCAGAAGAAAGCCTACTTTGAAGCACATTACAAGAAGGTTGCCGCCCGGAAAGCCGAATTGCTGGCTCAGGAGAAGCAAAGGGAGAAAGATTCTTTCGGATCAGAAGAACATAGTGGAATAGATCTGAGTGGTAACACTGATGCAGAACATGATATATCCAACAACACTCAAGGTTCCAGTGAAGGGGTTGAGCAT…
Glyma.01G037800.Wm82.a2.v1	1509	Chr01:4011644-4013152	+	--	--	Cellular Component: cytoplasmic membrane-bounded vesicle (GO:0016023);;	--	--	--	--	Cupin;; Cupin domain	Germin-like protein subfamily 1 member 1 (Precursor) GN=GLP7 OS=Arabidopsis thaliana (Mouse-ear cress) PE=2 SV=2	R	General function prediction only	germin-like protein subfamily 1 member 1-like precursor [Glycine max]	ATGAGAACCCATTTTCACTCTCTCCCATTGATTTTTTTGTTCACCCTTTCCCTTCTATTGGGTAAAACCCGACCCGACCCTGATCCACTTCAAGATTATTGTGTAGCAGATAGCAAAAGTGAATTTTTCATTAATGGGGTGCCTTGCATTGACCCAGATAAAGTTTCCTCCTCCCATTTTGTCACATCTGCTTTATCAAAAACTGGCAACACTAGCAACCAATTTGGCTTCAGTGTCACAGCCACCACCACTGCTAATCTTCCTGGGCTTAACACCTTGGGCCTGGTACTGGTCCGGGTTGACATAGCGGGCAATGGGATCGTGCCACCTCACTCACATCCACGGGCCTCGGAAGTGACAACTTGCCTTAAGGGCATGCTTCTTGTGGGCTTTGTTGAC…
Glyma.01G037900.Wm82.a2.v1	2201	Chr01:4014621-4016821	-	--	--	Cellular Component: endoplasmic reticulum (GO:0005783);; Cellular Component: Golgi apparatus (GO:0005794);; Biological Process: tryptophan catabolic process (GO:0006569);; Biological Process: protein targeting to membrane (GO:0006612);; Biological Process: response to oxidative stress (GO:0006979);; Biological Process: response to wounding (GO:0009611);; Biological Process: response to fungus (GO…	--	--	--	--	Glycosyl transferase family 8	Probable galacturonosyltransferase-like 9 GN=F20P5.18 OS=Arabidopsis thaliana (Mouse-ear cress) PE=2 SV=1	G	Carbohydrate transport and metabolism	PREDICTED: probable galacturonosyltransferase-like 9-like [Glycine max]	ATGCTTCCCCTCCGCCTAAGCGCCGTCGTTTCCTCACTCATTCTCTGCTTCCTCTTCCCGCCACTGCTCTGCCTCGGAATCCGCTCTTTTCCCACCACCGCAGACGACGGCGCGTTCTTCCACTATTCAGAAGCGCCGGAGTACCGAAACGGAGCGGGTTGCCCCGTTTCGTCAACCCGTGTTTCCCTCCCTTCATGGGACCCTTCTCTGGTCCACATCGCCATGACCCTCGACTCCGGCTACCTCCGCGGCTCCATCGCCGCCGTGAACTCCGTCCTCCGCCACTCCTCGTGCCCGGAAAACGTCTTCTTCCACTTCATCGCCGCCGAGTTCGACCCGGCTAGCCCGCGGGTCCTGACCCGACTCGTCGGCTCCATTTTCCCCTCTCTGAACTTCAAA…
Glyma.01G038000.Wm82.a2.v1	5330	Chr01:4026464-4041344	-	[C]	Energy production and conversion	Molecular Function: pyruvate dehydrogenase (acetyl-transferring) activity (GO:0004739);; Cellular Component: nucleus (GO:0005634);; Cellular Component: mitochondrial matrix (GO:0005759);; Cellular Component: cytosol (GO:0005829);; Biological Process: glycolytic process (GO:0006096);; Molecular Function: zinc ion binding (GO:0008270);; Cellular Component: chloroplast stroma (GO:0009570);; Biologic…	K00161|0|gmx:100816737|pyruvate dehydrogenase E1 component subunit alpha, mitochondrial-like; K00161 pyruvate dehydrogenase E1 component alpha subunit [EC:1.2.4.1] (A)	Glycolysis / Gluconeogenesis (ko00010);; Citrate cycle (TCA cycle) (ko00020);; Pyruvate metabolism (ko00620);; Carbon metabolism (ko01200)	[C]	Energy production and conversion	Dehydrogenase E1 component	Pyruvate dehydrogenase E1 component subunit alpha, mitochondrial (Precursor) OS=Pisum sativum (Garden pea) PE=1 SV=1	C	Energy production and conversion	PREDICTED: LOW QUALITY PROTEIN: pyruvate dehydrogenase E1 component subunit alpha, mitochondrial-like [Glycine max]	ATGCTTCTGTCACGCATATCCCACCGCTGCATCGGATCCACTCTCACAAAACCCTTCTCCGCCGTCATCTCCACCACCGACACCCCCCTCACCATCGAGACCTCCATCCACTCCACCGCGCACAACTGCGAACCCCCCTCGCGCGCCGTGGCAACCTCCTCCTCGGAGCTCCTCACCTTCTTCCTCGATATGGCCCTGATGCGGCGCATGGAGATCGCCGCGGACTCCCTCTACAAGGCCAAGCTCATCCGCGGCTTCTGCCACCTCTACGACGGCCAGGAGGCTGTCGCCGTCGGCATGGAGGCCGCCATCACAAAAATGGACTCCATCATCACCGCCTACCGCGACCACTGCACCTTCCTCGGCCGCGGTGGCACGCTCCTCGAGGTCTTCGCCGAG…
Glyma.01G038200.Wm82.a2.v1	5039	Chr01:4044242-4058286	-	--	--	--	--	--	--	--	--	--	--	--	--	ATGTTATTTGGGCTTGACGTCATACAGATGCACAGAACACATACTCCCATCGGAGTAACATTTGTCAAATGTAAACATTGGCAGAGGCGCCTGACGAAAACGCCATCCTATCCAAGAAGTTGTTGA
Glyma.01G038400.Wm82.a2.v1	2720	Chr01:4092064-4096596	+	--	--	--	--	--	--	--	HEAT repeats;; HEAT repeat;; HEAT-like repeat	Microtubule-associated protein TORTIFOLIA1 GN=T24A18.10 OS=Arabidopsis thaliana (Mouse-ear cress) PE=1 SV=2	S	Function unknown	PREDICTED: microtubule-associated protein SPIRAL2-like [Glycine max]	ATGTCTTCCCGGCGTCACTCACTAAGCGGCCCGCCACCACTCTCCGGCACCGAGTCGACTCATAACCTCCGACAGCGAGTCATCACGTGCCTTAACAAACTCTCCGACCGCGACACTCTCGCCGGCGCCGCCGCGGAACTCGAGTCCATCGCCAGAACCCTAAACCATGACTCGTTCTCCTCCTTCCTCTCTTGCATTCACAACACTGACTCCTCTTCCAAATCACCGGTTCGAAAACAATGCGTTCATCTCTTAAACGTTCTCTCGCGCTTCCACGGCGAAGCGCTTTCGCCTTTCATTTCGAAAATGCTCGCCACCGTGCTCCGGCGGCTCCGCGACACCGACTCCGCCGTGCGATCCGAGTGCGTGGACGCCGTGGCGTCGATGTCGTCGCGGATC…
Glyma.01G038500.Wm82.a2.v1	2452	Chr01:4115990-4118441	+	[M]	Cell wall/membrane/envelope biogenesis	--	--	--	--	--	Glycosyltransferase family 92;; Glycosyl transferase family 2	UPF0392 protein RCOM_0530710 GN=RCOM_0699480 OS=Ricinus communis (Castor bean) PE=3 SV=1	S	Function unknown	PREDICTED: UPF0392 protein RCOM_0530710-like [Glycine max]	ATGGACCCAGAGCAACGCCGGAAGAGGAAGCGTGTGGTGGCAGCAAGACACCTTCACATCTCATCAAGATCACTTTTTCTCTGCTTCTCCTTCTTAATCTTCCTCCTTTTTTTGTCTTCCCACCATCATTTTTTCTTCTTCACCCCTTCAACTTTCAGACCCTCTCTCACAGCCTCAACTTTATCCCTTCTCTACTCATCCGCAAGCAACTCCATTCTCGACCCTCTTATACCCACCACACCCTCCTACACCCTCCAACACCGTATCCTTTTCCCCGACCACCACCTCCTCATCCTCACCAACCCCCAACAACAACAACAAAAGCTCCACGAACTAGAGTGCGTCTACTACACGCTCCACCCCAACGCTTCCTCTTCCGGTTCACCTGAACCGGTTCTC…
Glyma.01G038600.Wm82.a2.v1	2081	Chr01:4130643-4133350	+	--	--	Biological Process: flower development (GO:0009908);; Cellular Component: intracellular part (GO:0044424);; Biological Process: determination of dorsal/ventral asymmetry (GO:0048262);;	--	--	--	--	Myb-like DNA-binding domain	Transcription factor MYB1R1 OS=Solanum tuberosum (Potato) PE=2 SV=1	K	Transcription	PREDICTED: transcription factor MYB1R1 [Glycine max]	ATGTCTCGCACGTGCTCACAGTGCGGCAACAACGGCCACAACTCACGGACATGCACCGACGGTGGCGCCGCCGGGTCTCCGAGGGAGAACGGCATCATGCTGTTCGGCGTAAGAGTCATGACGGAAGCTAACTCCTCCTTCAGGAAGAGCGCCAGCATGAACAACCTCTCACAGTACGACGCGGAGTTCAACGCCGCCGACGCCGGCTACGCCTCCGACGACGTCGTTCACGCCTCCGGCCGCACGCGCGAGCGCAAGCGAGGTGTTCCTTGGACGGAGGAAGAGCATAGATTGTTCCTGTTAGGGTTACACAAAGTCGGAAAAGGAGATTGGAGAGGGATTTCTAGAAACTTCGTGAAAACTCGCACGCCTACTCAGGTCGCTAGTCACGCTCAGAAG…
Glyma.01G038700.Wm82.a2.v1	2968	Chr01:4156739-4160713	+	--	--	--	--	--	--	--	--	--	R	General function prediction only	PREDICTED: uncharacterized protein LOC100782710 [Glycine max]	ATGAAATTTCCAAATTCCCAATTGTTTTTTCCACTCTTCTTCTTCTTCTTCTTCGCCTTTACTCCCTTTCGCGCTTTAGGGCAGCAAACGGATTGGAACAGCGAAGAGACTCAACATGGAAATGGGGTTCGCCGCAGAGTTCTTCTGAGTTTCAAAGAAAAGCCCTCAGGAAGTAACGTTACCTTTGAATGTGCTCCTTCGGGTCCCTGTGTCCCCTGCCTCTACTCTGAGAAGGGTGATGAGAAATATCGGTGCAGTGAGACTGGCTACCGAATTCCATTCAAATGTGTAGAGATTAAAGACTCAACGAAGGATGCAAAGAAAACAAAGTCTCAAAAAGGTCGGTTGTCTTTGGAAATTTCTGATGGTATTGCAGAATCTCATATAGTGTCACATGTT…
Glyma.01G038800.Wm82.a2.v1	1794	Chr01:4162465-4166783	-	[T]	Signal transduction mechanisms	Cellular Component: protein phosphatase type 2A complex (GO:0000159);; Molecular Function: protein serine/threonine phosphatase activity (GO:0004722);; Cellular Component: nucleolus (GO:0005730);; Cellular Component: cytosol (GO:0005829);; Cellular Component: plasma membrane (GO:0005886);; Biological Process: glucose catabolic process (GO:0006007);; Biological Process: protein dephosphorylation (…	K04382|0|gmx:100784312|serine/threonine-protein phosphatase PP2A catalytic subunit-like; K04382 serine/threonine-protein phosphatase 2A catalytic subunit [EC:3.1.3.16] (A)	mRNA surveillance pathway (ko03015)	[T]	Signal transduction mechanisms	Calcineurin-like phosphoesterase	Serine/threonine-protein phosphatase PP2A catalytic subunit GN=PP2A OS=Hevea brasiliensis (Para rubber tree) PE=2 SV=1	T	Signal transduction mechanisms	PREDICTED: serine/threonine-protein phosphatase PP2A catalytic subunit-like [Glycine max]	ATGCCGTCTCATGCGGATCTGGACCGGCAGATCGAGCATCTGATGGAGTGCAAGCCTCTGCCGGAAGCCGATGTGAAGGCGCTGTGCGATCAGGCGAGAGCGATTCTCGTGGAGGAGTGGAACGTTCAGCCGGTGAAGTGCCCCGTCACCATCTGCGGCGACATTCACGGCCAGTTCTACGATCTCATCGAGCTCTTTCGGATAGGAGGAAACGCTCCCGATACTAATTACCTCTTTATGGGCGATTATGTAGATCGTGGGTACTATTCAGTGGAGACTGTCACGCTTTTGGTGGCCTTGAAAGTTCGTTATAGAGATAGAATTACAATCCTTAGGGGAAATCATGAGAGCCGTCAAATCACTCAAGTGTATGGCTTCTACGATGAATGCTTGAGAAAG…
Glyma.01G038900.Wm82.a2.v1	1614	Chr01:4182744-4185349	-	--	--	Molecular Function: receptor serine/threonine kinase binding (GO:0033612);;	--	--	--	--	--	CLE25p (Precursor) GN=CLE25 OS=Arabidopsis thaliana (Mouse-ear cress) PE=2 SV=1	S	Function unknown	PREDICTED: CLAVATA3/ESR (CLE)-related protein 25-like [Glycine max]	ATGGGTGGTAATAGTAGTACTACTAGTAGTAGTAGTAGTAGTAGTAGTAGTTTTTTCCTTTCAAGGTTCCTTCGAGCACTTCTTGTGATGGGGCTTGTTAGTCTTCTTGTTTTGGGAAGCTTAGGTAGTGGTGAAGGAACAATACATCCAACTACACAATGGTCTCAAGAAAGGGTCAAGCATGAACGAGTGGTTGGTAGAGATAAGCCGGTGGACCGTGCAGAATTGGACTTCAACTACATGAGCAAAAGAAGAGTTCCCAATGGACCAGATCCTATTCACAACAGGAGAGCTGGAAATTCTGGCCGACCACCTGGCCAAGCTTAG
Glyma.01G039000.Wm82.a2.v1	5401	Chr01:4212414-4221888	+	[S]	Function unknown	Molecular Function: binding (GO:0005488);; Cellular Component: plasmodesma (GO:0009506);; Biological Process: response to bacterium (GO:0009617);; Biological Process: tissue development (GO:0009888);; Cellular Component: membrane (GO:0016020);; Biological Process: cellular component organization (GO:0016043);; Biological Process: cellular response to stress (GO:0033554);; Cellular Component: intr…	--	--	--	--	NB-ARC domain;; Leucine rich repeat;; TIR domain;; Leucine Rich repeats (2 copies);; TIR domain;; Leucine Rich Repeat;; NACHT domain;; AAA domain;; AAA ATPase domain;; Archaeal ATPase;; ATPase family associated with various cellular activities (AAA)	TMV resistance protein N GN=N OS=Nicotiana glutinosa (Tobacco) PE=1 SV=1	T	Signal transduction mechanisms	PREDICTED: TMV resistance protein N-like [Glycine max]	ATGATGCCGGAAAGTGACATCACTCTATCCTCTTTCAGGCTTCGTTGGGACGTGTTCCTGAGCTTCAGGGGCACCGACACGCGGGACACTTTCACCATGAGCCTCTACCACGCTCTCCACCGCCGCGGCCTCCGCGTCTTCCGCGACGACGACGGGCTGGAGCGCGGCGACGAGATCCAGAAGAAGCTTCTGGAAGCCATTGAAGACTCCGCCGCCGCCGTCGTCGTTCTCTCTCCCGATTACGCGTCTTCCCATTGGTGCCTCGACGAACTTGCCAAGATTTGCAAGTGTGGGAGGCTGATCCTTCCGGTTTTCTACTGGGTCGACCCTTCCCATGTCAGAAAGCAAAAGGGTCCCTTTGAGGATTCTTTCGGGTCCCATGCAAACAAGTTTCCTGAA…
Glyma.01G039100.Wm82.a2.v1	921	Chr01:4235182-4237298	+	--	--	--	--	--	--	--	--	--	S	Function unknown	PREDICTED: uncharacterized protein LOC100785194 [Glycine max]	ATGGCAAGAGCTACTGCAACTACAACAACACCATTAAGCAATCTCACGCGCCCTTCGCACACCAAGCTTTGCCACTTCTCTGCAAACAACGTTCCCTTTTCTATCCAACCCTTTCATTCCAGATTCTACCACAACCACCGTTTAAAGCCCATAATCACCAATTGCCATGGCAAGCTGAATAGCTCAGGTGGGGGAGAGGCATATGCGATGGATGAAGCGGGTTTTGACGAGTACGATGGAGTTGAAGAGGAAAGCGATGACGAGGATGATGCAGAGAGTAGCGTGGATTTGTTGATCAGATTCTTGCAGAGCATGTTTAAGAAGGTGTCTAAGCGGGCAAAGAAAGCATCTCGCTCTGTTTTGCCCACAGTGATATCGCCCCAGCTCGTTTCTTTTGCC…
Glyma.01G039200.Wm82.a2.v1	1389	Chr01:4239455-4243315	-	--	--	Molecular Function: DNA binding (GO:0003677);; Molecular Function: sequence-specific DNA binding transcription factor activity (GO:0003700);; Cellular Component: nucleus (GO:0005634);; Biological Process: regulation of transcription, DNA-templated (GO:0006355);; Biological Process: fatty acid catabolic process (GO:0009062);; Biological Process: jasmonic acid metabolic process (GO:0009694);; Biolo…	--	--	--	--	Helix-loop-helix DNA-binding domain	Transcription factor bHLH79 GN=MRG21.2 OS=Arabidopsis thaliana (Mouse-ear cress) PE=2 SV=1	K	Transcription	PREDICTED: transcription factor BPE-like [Glycine max]	ATGGATCCGGCGGCGATGATGAACGGCGGCGCCAACCCGACGTCGTATCACCTGTCAGAGATCTGGCAGTTCCCGCCTCCCAACGCGCCAGACGAGCTGGGACTCAGAAGGCCCCACTTCACCCACGGCTTCGCGGACTTCGCCCCGGATCCGACCCGAGACGCCGTCCCGGGTCGCGACCCGGCCAGCATTGCCCAGAAGAAGCGCCGCGACGCCTCGGCCGAGGAGGAGGAATCCGCTAAGGGCGCCTCCACCACCAATGCCGTGAATGAGGGGGGTGGTGTTGGTGATGGGAAACGGGTCAAGACGAGTGAGAGTGGGAAAGGTGAAGGAGAAACCAGTTCAGGAAAGCTTGCGGAGCAAAGTGGTAAGCCACCTTCGGAGCCTCCAAAGCAAGAC…
Glyma.01G039400.Wm82.a2.v1	1547	Chr01:4270598-4275060	+	[D]	Cell cycle control, cell division, chromosome partitioning	--	--	--	--	--	--	WEB family protein At4g27595, chloroplastic (Precursor) GN=At4g27595 OS=Arabidopsis thaliana (Mouse-ear cress) PE=2 SV=1	S	Function unknown	PREDICTED: uncharacterized protein LOC100786247 [Glycine max]	ATGGAATTGCTCAAGCTTTCGAAGCTGAAGCTCCAACTACAAGCCCTCGTCGCCGAAGTTCGTGATCTCAGGGACAGGGAGCGCTCCGCCACCGAGCAGCACCACCTTCTAATCCAGAAGCTGAAGCGGAACGAGGAAGAGTGCGGCAGAAAGATACAGGAATTGCAGGACGAGTTGGCTTCTGTAAAAGAGGAACGCCAGAAACTGGAGAGAAAGGTGATTTATCTTGAGAACGATAATGTGCTGCTTGAGAACAAGCAGAAAGAGTTGAAGGGAACGCTGAATAATTTACTTCAGTCTAGGGAAAACTTTGTGAATGCTTACGAGGAATCTACTTCTCAAATGAAACGTTCAATTGAAGCCAAAGATAGGATGCTCGGTGTACTTTCAGAGAAAATA…
Glyma.01G039500.Wm82.a2.v1	2980	Chr01:4289457-4295700	+	--	--	--	--	--	--	--	Protein of unknown function (DUF1336)	--	S	Function unknown	PREDICTED: uncharacterized protein LOC100787325 [Glycine max]	ATGGGAGCGTGTGTTTCAACTCCACAAGGTTGCGTGGGAGGGAGGTTGAGCTCTTCCAAGAAGAAAACCAGGAAGAGGAGGAGAGAGGGACTCAGAAGAAGAGTTACTTCTCGGTTGTGTAAGGAATCATTGGAGAAAATTGATGTGGCAGGGTTGCCTGATTGTTCCTTTGCCAATCCCACTTTCCAAGGAAGTATTGAAGAGGCATGGTTTGATTCGGTTGCAGTATTTGACTCTGACTGTGATGATGATTATCAGAGTGTTCCTGATGATGTTGTATCTCTGAGTGGGATTGAAGGTGGATCTGTATCAAGTTTTCCATCTTCAGGAGATGCCAACCATGGAGTTTCCACAGATCATGTTCAGAAACAGAAGGAGTTGTTGGCAGGATCCGAAGCA…
Glyma.01G039800.Wm82.a2.v1	2620	Chr01:4316193-4325147	+	--	--	Cellular Component: endosome (GO:0005768);; Cellular Component: Golgi apparatus (GO:0005794);; Cellular Component: trans-Golgi network (GO:0005802);; Biological Process: microtubule nucleation (GO:0007020);; Biological Process: arabinogalactan protein metabolic process (GO:0010405);; Cellular Component: endomembrane system (GO:0012505);; Biological Process: protein O-linked glycosylation via hydr…	--	--	[G]	Carbohydrate transport and metabolism	Galactoside-binding lectin;; Galactosyltransferase	Probable beta-1,3-galactosyltransferase 19 GN=B3GALT19 OS=Arabidopsis thaliana (Mouse-ear cress) PE=2 SV=2	G	Carbohydrate transport and metabolism	PREDICTED: probable beta-1,3-galactosyltransferase 19-like [Glycine max]	ATGAAGAGGGGTAGTAGTAAAGTAGACCCCTTTGTGCTACCCAACAGGCTGACACTGCTTCAGATTTTCATGGTGGTGATGCTCCTTTACCTTCTCTTCATAAGCTTCGAAATCCCTCTCGCTTTCAGAGCCGGGCTAGGTACCGAAAACGGCGCCGTTTTCCTCACCGACGCATTGCCCATGCCCATGCCGCTCTTGCTCGAAGAATCACACAACAGGGTCGAAATTAGAGCACCCAGAGGGCTGAAGTTGGAGAAAGTTTCCACCTTGAGGTTCAACGAGAGCTTCTCGGAGGGTTCGGAGCTGCACAAGGTGGCGCGGCACGCGTGGGTCGCGGGGGAGAAGCTCTGGGGGGAAGTGGAGAGCTTCGTGAAAATTAAGGTCGAAAACGGGTCGGAC…
Glyma.01G039900.Wm82.a2.v1	1453	Chr01:4324079-4325876	-	--	--	Biological Process: response to stimulus (GO:0050896);;	--	--	--	--	Wall-associated receptor kinase galacturonan-binding;; Wall-associated receptor kinase C-terminal	Wall-associated receptor kinase-like 20 (Precursor) GN=WAKL20 OS=Arabidopsis thaliana (Mouse-ear cress) PE=2 SV=1	R	General function prediction only	PREDICTED: uncharacterized protein LOC100788392 [Glycine max]	ATGGATTTCACTTACCCTTCACTTCTCTCCATTTTCCTTCTCCTACTACTTCCTTCTCTGATCTCATCACAAATCTGCCAGAAAAACTGTGGCAAAGAAACTGTCAAGTACCCTTTTGGCAGTGGTCCTGGTTGTGGAGACCCTCGTTTCCAACCACATGTGACATGTAGCAACCAAAAGCTCACATTCACCACTCACACAGGCTCCTACCCTGTTACCTCAATTGACTACACCAACCAAGTCATATACATCTCAGATCCCACCATGTCAACATGCTCTTGCACTGTCCCTAGCAAAGGCTTTGGCCTTAACTGGGATGCACCATTTACCTTTGCTGATAGCACCATCTTTGCTCTAGTAGATTGCTCAATGAACTCATCATCCATATGCCAATCAAAT…
Glyma.01G040000.Wm82.a2.v1	1233	Chr01:4336374-4338196	+	[O]	Posttranslational modification, protein turnover, chaperones	Molecular Function: glutathione transferase activity (GO:0004364);; Biological Process: pentose-phosphate shunt (GO:0006098);; Biological Process: fatty acid beta-oxidation (GO:0006635);; Biological Process: glutathione metabolic process (GO:0006749);; Biological Process: aging (GO:0007568);; Biological Process: toxin catabolic process (GO:0009407);; Cellular Component: chloroplast (GO:0009507);;…	K00799|4.88306e-152|gmx:100500281|uncharacterized LOC100500281; K00799 glutathione S-transferase [EC:2.5.1.18] (A)	Glutathione metabolism (ko00480)	[O]	Posttranslational modification, protein turnover, chaperones	Glutathione S-transferase, N-terminal domain;; Glutathione S-transferase, N-terminal domain;; Glutathione S-transferase, N-terminal domain;; Glutathione S-transferase, C-terminal domain	Glutathione S-transferase U18 GN=F14N23.24 OS=Arabidopsis thaliana (Mouse-ear cress) PE=2 SV=1	O	Posttranslational modification, protein turnover, chaperones	uncharacterized protein LOC100500281 [Glycine max]	ATGGCTAAAAACGAGTTGAGGCTTTTGGGTGCTTGGTTCAGTCCATATGCCCTGAGGGTGCAGATTGCCCTTAACCTCAAGGGTCTAGATTATGAGGTTGTTGAAGAGACCTTGAATCCCAAAAGTGATCTGCTTCTTAAGTCCAACCCTGTGCACAAGAAAATCCCAGTTCTACTCCATGGAGATAAAGTCATATGTGAATCTGCAATCATAGTAGAGTACATAGATGAGGTTTGGTCCAACAATGCTCTCTCCATCCTTCCACAAAATGCTTATGACCGAGCTAATGCCCGATTTTGGGTTTCTTACATCGATGACAAGTGGTATACGTCCATAAGGAATACTATTTTGGCTGAAGCGGCTGATCAAGATGATGAGGCAAAGAAGCCACACTTTGTG…
Glyma.01G040200.Wm82.a2.v1	959	Chr01:4345723-4347332	+	[O]	Posttranslational modification, protein turnover, chaperones	Molecular Function: glutathione transferase activity (GO:0004364);; Cellular Component: cytosol (GO:0005829);; Biological Process: pentose-phosphate shunt (GO:0006098);; Biological Process: fatty acid beta-oxidation (GO:0006635);; Biological Process: glutathione metabolic process (GO:0006749);; Biological Process: aging (GO:0007568);; Biological Process: toxin catabolic process (GO:0009407);; Cel…	K00799|1.01928e-137|gmx:547576|glutathione S-transferase GST 5; K00799 glutathione S-transferase [EC:2.5.1.18] (A)	Glutathione metabolism (ko00480)	[O]	Posttranslational modification, protein turnover, chaperones	Glutathione S-transferase, N-terminal domain;; Glutathione S-transferase, N-terminal domain;; Glutathione S-transferase, N-terminal domain;; Glutathione S-transferase, C-terminal domain;; Glutathione S-transferase, C-terminal domain	Glutathione S-transferase U18 GN=F14N23.24 OS=Arabidopsis thaliana (Mouse-ear cress) PE=2 SV=1	O	Posttranslational modification, protein turnover, chaperones	glutathione S-transferase GST 5 [Glycine max]	ATGTCTAAAAGCGAAGACTTGAAGCTTTTGGGAGGCTGGTTCAGCCCATTTGCCCTGAGGGTGCAGATTGCCCTTAACCTCAAGGGTCTAGAATATGAGGTTGTTGAAGAGACCTTGAATCCCAAAAGTGACCTGCTTCTTAAGTCCAACCCTGTGCACAAGAAAATCCCAGTTTTCTTCCATGGAGATAAAGTCATTTGTGAATCTGCAATCATAGTTGAGTACATTGATGAGGCTTGGACTAATGTTCCCTCCATCCTTCCACAAAATGCTTATGATCGTGCTAATGCTCGATTTTGGTTTGCCTACATTGATGAGAAGTGGTTTACGTCCTTGAGAAGTGTTCTAGTGGCTGAAGATGATGAGGCAAAGAAGCCACACTTTGAGCAAGCAGAAGAA…
Glyma.01G040300.Wm82.a2.v1	2016	Chr01:4353053-4358970	+	--	--	Cellular Component: nucleus (GO:0005634);;	--	--	[S]	Function unknown	--	--	S	Function unknown	PREDICTED: tetratricopeptide repeat protein 38-like [Glycine max]	ATGGAAGGTGTGAAATTGGAGGACAGATGGGGATACCAGGTTGCAACTTCTTCTCAGGCCTGCGTTTCAGCCATCAACTCCTACTACCATCAGGTTCTCATCTATGGTAGAGAGAGGTCTGTGATTCTGGAAGCAGTGGCACATGACAAACACTGTGTCTTGGCCAACATCTTGGCAGCACATTTCCTTTACTCCTCTGGTTCTTCTCGTGCTCTCACTTGTCTTCATGCCGCTAAGTCCCACCTTGAACATGCCACCTTGTACGAGAAACTAGTTTTCGATGCCATCAGTTATATGCTATCTGAAGATAGAGACGATGATGTAGCTGTTGAATTGCATTCTAAGCTTCTAAAGGAGTTCCCAAGAGATCTGCTTTCTCTAAAGAGAGCACAAGTCTTA…
Glyma.01G040400.Wm82.a2.v1	2111	Chr01:4369831-4378842	+	--	--	Cellular Component: vacuole (GO:0005773);; Biological Process: protein targeting to membrane (GO:0006612);; Biological Process: positive regulation of flavonoid biosynthetic process (GO:0009963);; Biological Process: regulation of plant-type hypersensitive response (GO:0010363);;	--	--	--	--	Protein of unknown function (DUF569);; Fascin domain	Vegetative cell wall protein gp1 (Precursor) GN=GP1 OS=Chlamydomonas reinhardtii (Chlamydomonas smithii) PE=2 SV=1	S	Function unknown	PREDICTED: uncharacterized protein LOC100811752 [Glycine max]	ATGGAGTTTTTCACGAAAACGAGCGTGGTGAAGCTGAGGAGCCACCTGGACAAGTACCTCGTGGCGGATGCCGACGGCGCGCGGGTCCGCCAGAGCCGGAGGAGCTCCGGCAGGGGGACGTGGTGGACGGTGGAGGAAGTGGCGGCGGAAGGAGGGATTAATAATAAGGTTCGCCTGAGGAGCTGCCACGGGAGGCTCTTAACGGCGACAGAGACGCCGTTTCTGCTAGGCATGACGGGGAAGACGGTGCTGCAAACGGAGTTCGAGGCCGGCGCGGATTTCAAGCACGAGTGGGAAGTGATACGCGACGGATTTCAGGTGAGGTTGCGGAGCTGGAGCGGGAAGTTTCTGAGGGCCAACGGAGGGACGCCGCCGTGGCGCAACACCGTGACAGTGGAC…
Glyma.01G040500.Wm82.a2.v1	2164	Chr01:4380966-4392261	+	--	--	Cellular Component: chloroplast (GO:0009507);;	--	--	--	--	Putative small multi-drug export protein	--	S	Function unknown	uncharacterized protein LOC100813905 [Glycine max]	ATGGCTGCCTCAGCTTTGTCACTAACATCCCCATTCCATTTCAGAAAACCCCACAACAGGGTTTCACCTCTCAATGCTCATCCTCTCATTCTCATCCAAAAGGGTAAACAATCTCTTAAATCAAACTTCTCATTCTCAACCCTGAATGCTTCCCCCCACTTCAGACCCCCTATTGCCATTGCTCCTTCCACACTGACCCTAACAAGAGCTTCTTCCTCTGATGAATGCTTTGACCCTGCTGGTGAAGCCCAAAGGTTGCTGCTTTCTGAGGAAAAACCAGTTAATTTTGCTTTCTGGGTCATATTTTGGGCCTCTTTGTCCCTGGCTTGGTTTGCTGTTTCAAGGGATGCTAATGCTGCTGTTGAATCCTCCATCAAAGCCTCTGGCTTTGGCTTCAAC…
Glyma.01G040700.Wm82.a2.v1	883	Chr01:4392159-4393458	-	[OC]	Posttranslational modification, protein turnover, chaperones;; Energy production and conversion	Biological Process: nuclear division (GO:0000280);; Molecular Function: enzyme inhibitor activity (GO:0004857);; Cellular Component: cell wall (GO:0005618);; Cellular Component: mitochondrion (GO:0005739);; Cellular Component: vacuole (GO:0005773);; Cellular Component: Golgi apparatus (GO:0005794);; Cellular Component: cytosol (GO:0005829);; Cellular Component: plasma membrane (GO:0005886);; Biol…	K03671|1.34084e-79|gmx:100527298|uncharacterized LOC100527298; K03671 thioredoxin 1 (A)	--	[O]	Posttranslational modification, protein turnover, chaperones	Thioredoxin;; Thioredoxin-like domain	Thioredoxin H2 GN=TRX2 OS=Arabidopsis thaliana (Mouse-ear cress) PE=2 SV=2	O	Posttranslational modification, protein turnover, chaperones	uncharacterized protein LOC100527298 [Glycine max]	ATGGCTCCCACCATCTATAATTTTTCGTATTCTAAAAGGTTTTCAGAGTCATTCAATTCTTCAAAATCAAAAAGAGAGTCATCCAGTTCCAACATCCTTGCTTTCCACTCCACAGCTCAATGGAATGCTCATTATAAAGCCACCAAAGAAACTAACAAACTGATGGTACTTGATTTCACAGCCACATGGTGTGGACCTTGCAAACTCATGGACCCAGTTATCCAAGAGTTTGCTGGAAATTACACAGATGTTGACTTCATCAAGATTGATGTGGAGGAGTTAACGGAAGTGTCTCAAGCACTCCAGGTCTACCAATTGCCAACATTCATACTCGTTAAGAAAGGCAAAGTTGCTGATAGAGTGGTGGGGGTGAAAAAGGAGGAGCTGAAAAGGTCGATT…
Glyma.01G040900.Wm82.a2.v1	5103	Chr01:4394535-4402467	-	--	--	Molecular Function: nucleic acid binding (GO:0003676);; Molecular Function: RNA helicase activity (GO:0003724);; Molecular Function: ATP-dependent RNA helicase activity (GO:0004004);; Molecular Function: ATP binding (GO:0005524);; Cellular Component: nucleus (GO:0005634);; Cellular Component: cytosol (GO:0005829);; Biological Process: DNA methylation (GO:0006306);; Biological Process: chromatin s…	K12813|0|gmx:100809559|DHX16; DEAH (Asp-Glu-Ala-His) box polypeptide 16; K12813 pre-mRNA-splicing factor ATP-dependent RNA helicase DHX16 [EC:3.6.4.13] (A)	Spliceosome (ko03040)	[A]	RNA processing and modification	Oligonucleotide/oligosaccharide-binding (OB)-fold;; Helicase associated domain (HA2);; Helicase conserved C-terminal domain;; DEAD/DEAH box helicase;; Type II/IV secretion system protein	Probable pre-mRNA-splicing factor ATP-dependent RNA helicase GN=At3g26560 OS=Arabidopsis thaliana (Mouse-ear cress) PE=1 SV=2	L	Replication, recombination and repair	PREDICTED: putative pre-mRNA-splicing factor ATP-dependent RNA helicase DHX16 isoform 1 [Glycine max]	ATGGATAATGATGACAGTCTAAAGAATTGGGTATCCGACAAATTGATGTCTCTATTAGGATATTCTCAGCCCACCCTTGTTCGGTACATGATCGGACTATCCCACCAAGCTTCTTCACCGGCTCATTTGGTTGACAAACTAGTGGAGTTTCGGATCCCATCATCAAGCGACACTCGCGCATTCGCGGAGGAAATTTTTTCTAGGGTTCCTCGTGTACCATCGAGTTTGAATCAGTATCAGAAACAAGAGAGGGAGGCTGCAATACTGGCAAGGAAGCAGAAGACTTACACAATTTTAAAGGCTGATGACAATAGTGACCATGCATATGCATATAAATCTAGAAAGCCTGATAATCGTAGCAAACGTTTCAGGAAGAAATCAGAAGTTCACGATGATGAG…
Glyma.01G041000.Wm82.a2.v1	198	Chr01:4397506-4397703	+	--	--	--	--	--	--	--	--	--	--	--	--	ATGATTAAAAAACCCGTGACAAAACCACCATCAACATTCAACCTTCTCCTGCAAAATTGGAGCTTTTTCATAAATTTCTACACCCGAAACAATCGGGTTCTGCATCCAATCTGTCAACGAATAGCAGAAACCTTCTTTTTTGCTTTAAGTCACTTCCAAGCTTGCAGTAAAGCATTATCAAAAATATCCTTAGGGTGA
Glyma.01G041200.Wm82.a2.v1	783	Chr01:4420529-4421978	-	[OC]	Posttranslational modification, protein turnover, chaperones;; Energy production and conversion	Biological Process: nuclear division (GO:0000280);; Molecular Function: enzyme inhibitor activity (GO:0004857);; Cellular Component: cell wall (GO:0005618);; Cellular Component: mitochondrion (GO:0005739);; Cellular Component: vacuole (GO:0005773);; Cellular Component: Golgi apparatus (GO:0005794);; Cellular Component: cytosol (GO:0005829);; Cellular Component: plasma membrane (GO:0005886);; Biol…	K03671|1.12671e-73|gmx:100527691|uncharacterized LOC100527691; K03671 thioredoxin 1 (A)	--	[O]	Posttranslational modification, protein turnover, chaperones	Thioredoxin;; Thioredoxin-like domain;; Thioredoxin-like;; Redoxin;; Thioredoxin	Thioredoxin H2 GN=TRX2 OS=Arabidopsis thaliana (Mouse-ear cress) PE=2 SV=2	O	Posttranslational modification, protein turnover, chaperones	uncharacterized protein LOC100527691 [Glycine max]	ATGGGAGCCAACTTTTCCACTTTCGAGTTTGTAGAAAAATCATCACACTCATCGCTGGTCCTCACCTTCCATTCCACTGCTAAATGGAAGGCTCACTTTGATGCCTCCAAAGAAACAAACAAGCTGATGGTCATCGACTTCACTGCTACGTGGTGTGGACCTTGCAAATACATGGACCCAATTATCAAAGAATTTGCTGCAAAATACACAGACGTCGAGTTCATTAAGATTGATGTGGATGAGTTAATGGAGGTGGCCGAGGCTTTTCAGGTGCAAGCAATGCCAACATTTATACTAATTAAGAAAGGTAAAGTAGTGGAAAAGGTGGTGGGAGCCAAAAAGGAGGAGCTGCAGAAGCTGATTGAGAAACGCAGGAATTGA
Glyma.01G041300.Wm82.a2.v1	2196	Chr01:4428636-4434747	-	[R]	General function prediction only	Molecular Function: DNA binding (GO:0003677);; Cellular Component: cytosol (GO:0005829);; Biological Process: glucose catabolic process (GO:0006007);; Biological Process: RNA processing (GO:0006396);; Biological Process: response to osmotic stress (GO:0006970);; Biological Process: organelle organization (GO:0006996);; Biological Process: response to temperature stimulus (GO:0009266);; Biological…	--	--	--	--	--	Abscisic acid and environmental stress-inducible protein OS=Medicago falcata (Sickle medic) PE=2 SV=1	S	Function unknown	PREDICTED: uncharacterized protein LOC100819759 [Glycine max]	ATGGCGGCCACCGCAAGCAACAACGACGTCGCCGCCGCCGCCGACGGCCCCGTGATGAGCCTAATCAACAAGCGCCTCCGCGCCCTCCGCAAGAAGCTGAACCGCATCCTCGCCATGGAAGAGGCCGTCACCCAGGGCAAGCCTCTGAACAAGGAGCAGGAAGAGGTTCTCCGCTCCAAACCCTCCGTCCTTGCTCTCATCGACGAGCTCGAGAAGCTCCGCCAGCCTCTCGCCACCGCCCTCTCCGAAGAGCTCCAAAACAACGGCACCTCCTCTCAAAACTCTCGCGAGACCGAGACCGAGACCGAAAACGAAACCCTAGCTGAGAGCTCCGGTTCGGTTGAGCCGAACACGAACTCGACCACGAACGACGTCGTTGTGGAGGACCTGCTTAATTTG…
Glyma.01G041400.Wm82.a2.v1	2250	Chr01:4457128-4461721	-	[E]	Amino acid transport and metabolism	Cellular Component: Golgi apparatus (GO:0005794);; Cellular Component: plasma membrane (GO:0005886);; Biological Process: nitrogen compound metabolic process (GO:0006807);; Biological Process: iron ion transport (GO:0006826);; Biological Process: oligopeptide transport (GO:0006857);; Biological Process: purine nucleobase transport (GO:0006863);; Cellular Component: plasmodesma (GO:0009506);; Cell…	--	--	[E]	Amino acid transport and metabolism	POT family	Nitrate transporter 1.7 GN=NRT1.7 OS=Arabidopsis thaliana (Mouse-ear cress) PE=1 SV=1	P	Inorganic ion transport and metabolism	PREDICTED: nitrate transporter 1.7-like [Glycine max]	ATGTCTGCTTCAGAGGATAAGGGAAAAAAATTCTCTCACTCTTCTTGGTCCCTACTATGCTGTAGAAATGGTATCTCTTCAACAACTACTTCAGCAGCAGAAAGGGAAAAAAACAGTGAAGAACTAAGCAGGAATAGTTCAAGATCATCATCCAATAAGAAGCCAGGAGGATGGAAGGCCATGCCTTTTATTTTAGGCAATGAAACGTTTGAGAGGTTGGCTGCATTTGGTTTGTTTGCTAACTTTATGGTGTATTTGACGAGAGAGTTTCATTTGGACCAAGTTTATGCTTCAAATATTCTCAACATATGGAGTGGTATCACCAACTTCTTCCCTTTGATTGGTGCCTTCATTTCTGATGCCTATGTTGGTCGCTTCTGGACCATAGCTTTTGCTTCC…
Glyma.01G041500.Wm82.a2.v1	2999	Chr01:4485002-4490713	+	--	--	Biological Process: cellular process (GO:0009987);;	--	--	[G]	Carbohydrate transport and metabolism	--	Sucrose nonfermenting 4-like protein GN=F7G19.11 OS=Arabidopsis thaliana (Mouse-ear cress) PE=1 SV=1	G	Carbohydrate transport and metabolism	PREDICTED: uncharacterized protein LOC100792611 [Glycine max]	ATGCACTTCCTCACCGCACCCTCCTCCCTTTCGCTGCTCTCGCCCCATTTGACCCCTTCCCTCGTCCCCCCTCTCCACTTCCCCGCCTCGACCGGGGGGGTGCGCCGGCTCGCGGTTGAACCCGGTTCGGCTCTCCATTCTTCTCTTCTGAAGGTGAACCGCTACAAGGGTTTGTGGTTGTCCTGCACTGGGTTCTTGCGGCGGTGCAAGGGTTGGAACGGAGAGTTTTCATCTCTTGAGTCGGAGATTTTGGAGTTCATGCAGAGTACCGGTAAGCCCGAAGTGTTTCCGACCAAAGAAGAGTTGGTTGCTGCAGGGAGGGTGGATTTGGTCAACGCTATTGTCAATGAAGGAGGGTGGCTTGCGTATGGGTGGGATTTGAATGGCGGGTCCGGTGAA…
Glyma.01G041600.Wm82.a2.v1	2210	Chr01:4490351-4496453	-	[DZ]	Cell cycle control, cell division, chromosome partitioning;; Cytoskeleton	Molecular Function: nucleotide binding (GO:0000166);; Molecular Function: nucleic acid binding (GO:0003676);; Molecular Function: protein binding (GO:0005515);; Cellular Component: cytoplasm (GO:0005737);; Molecular Function: Ran GTPase binding (GO:0008536);; Biological Process: response to UV (GO:0009411);; Cellular Component: intracellular organelle (GO:0043229);;	--	--	[S]	Function unknown	Regulator of chromosome condensation (RCC1) repeat;; Regulator of chromosome condensation (RCC1) repeat;; RNA recognition motif. (a.k.a. RRM, RBD, or RNP domain)	Uncharacterized protein At1g27050 GN=At1g27050 OS=Arabidopsis thaliana (Mouse-ear cress) PE=2 SV=1	S	Function unknown	PREDICTED: ultraviolet-B receptor UVR8-like [Cicer arietinum]	ATGAGTCGCAAGAGAGACAGGTCAGCTTACTTTTCCCGCCACGACGCCGCCAAGCGCCGCCTCCCCTTGCCGGAGCCCGCGGAGGAGGAGACGCCTACGATGAGACCGGCGCCGCCGTCCGCGGTGGTCGTGATGGGCCTCCCCCAGGACTGCTCCGTCCTCGATCTCAAGTCCCGATTCGAGATCTACGGCGCCATCTCCCGCATCCGCATCGACCGCGACGCCGTCGGATACATCACCTACCGGACCAAGGACTCCGCCGACGCTGCCATCGCCGCCGGCCTCGACCCCACCTTCGGAATCACCGTTAACTCTAAAATGGTTCAGGTGTTGTGGGCAACGGACCCTCTAGCCATGTGGAGGGAAGGAGTTGGTAATAGCAGGAACAAAGGTTCTATG…
Glyma.01G041700.Wm82.a2.v1	2029	Chr01:4530067-4532746	-	[K]	Transcription	Molecular Function: transcription regulatory region sequence-specific DNA binding (GO:0000976);; Molecular Function: sequence-specific DNA binding transcription factor activity (GO:0003700);; Cellular Component: nucleus (GO:0005634);; Biological Process: regulation of transcription, DNA-templated (GO:0006355);; Biological Process: response to water deprivation (GO:0009414);; Biological Process: r…	K09338|0|gmx:100783970|homeobox-leucine zipper protein HAT5-like; K09338 homeobox-leucine zipper protein (A)	--	[K]	Transcription	Homeobox associated leucine zipper;; Homeobox domain	Homeobox-leucine zipper protein HAT5 GN=F4P13.2 OS=Arabidopsis thaliana (Mouse-ear cress) PE=1 SV=1	K	Transcription	PREDICTED: uncharacterized protein LOC100783970 [Glycine max]	ATGGCGAGTGGCAAGCTTTATGCTGGTTCAAACATGTCACTTCTCCTCCAAAACGAAAGGCTCCCTTGCTCCTCTGAAGTCCTTGAGTCTCTTTGGGCTCACACCTCTAACCCTGCTTCCTTCCAAGGTTCAAAATCCGTGGTTGATTTTGAGAATGTTAATGGGAGCAGGGTGACGGATAGGCCCTTTTTTCAAGCGTTGGAGAAAGAAGAGAACTGTGATGAGGATTACGAGGGGTGTTTCCATCAACCGGGGAAGAAAAGGAGGCTCACAAGCGAACAAGTTCAGTTCCTTGAAAGGAACTTTGAGGTAGAGAACAAGCTTGAACCCGAAAGGAAGGTCCAACTTGCAAAAGAGCTTGGCTTGCAGCCAAGGCAAGTTGCTATATGGTTCCAAAAC…
Glyma.01G042100.Wm82.a2.v1	2130	Chr01:4603561-4610141	+	[E]	Amino acid transport and metabolism	Molecular Function: calcium ion binding (GO:0005509);; Molecular Function: protein binding (GO:0005515);; Cellular Component: Golgi apparatus (GO:0005794);; Cellular Component: plasma membrane (GO:0005886);; Biological Process: polysaccharide metabolic process (GO:0005976);; Biological Process: nitrogen compound metabolic process (GO:0006807);; Biological Process: oligopeptide transport (GO:00068…	K14638|0|gmx:100794723|nitrate transporter 1.2-like; K14638 solute carrier family 15 (peptide/histidine transporter), member 3/4 (A)	--	[E]	Amino acid transport and metabolism	POT family	Nitrate transporter 1.2 GN=T17F3.12 OS=Arabidopsis thaliana (Mouse-ear cress) PE=1 SV=1	P	Inorganic ion transport and metabolism	PREDICTED: nitrate transporter 1.2-like [Glycine max]	ATGGAACTAGAAGCTCCACAAGTTAGCACATGGGAAGGGTATGTGGATTGGAGGAACAAGCCTGCTCTTAGAGGACGCCATGGAGGCATGCTTGCAGCCTCCTTCGTTCTGGTGGCGGAGATATTGGAGAATCTGGCGTTTTTGGCCAATGCTAGCAACTTGGTGTTGTACCTGAGGCATTACATGCACATGTCACCTTCAAAGTCTGCAAATAATGTCACCAATTTCATGGGAACGGCCTTTATTCTTGCCCTCCTCGGTGGTTTCTTATCCGATGCTTTTTTCACCTCTTATCGTGTCTATCTAATAAGTGCAGTTATTGAGTTCCTGGGTCTGATTGTACTCACCATCCAAGCTCGTGATCCTTCATTAAAACCACCAAAGTGTGACTTAGACACC…
Glyma.01G042300.Wm82.a2.v1	1939	Chr01:4613486-4618432	-	[T]	Signal transduction mechanisms	Molecular Function: phosphorelay sensor kinase activity (GO:0000155);; Biological Process: phosphorelay signal transduction system (GO:0000160);; Molecular Function: protein serine/threonine kinase activity (GO:0004674);; Molecular Function: structural molecule activity (GO:0005198);; Molecular Function: ATP binding (GO:0005524);; Cellular Component: nucleus (GO:0005634);; Cellular Component: vac…	--	--	--	--	PAS domain;; PAS fold;; PAS fold;; PAS fold;; PAS domain	Protein TWIN LOV 1 GN=T20F6.15 OS=Arabidopsis thaliana (Mouse-ear cress) PE=1 SV=2	T	Signal transduction mechanisms	PREDICTED: protein TWIN LOV 1-like [Glycine max]	ATGCCGATGGAGCTGGAGCTAGGTTCAACAACTATCCAGCGATCCTTCAACACGCGCTACACGCGCCACGCGCGCGACTCGCTCGACGAATTGCCTGACAGCTTCACCATCACCGACCCCTCCATCCCTGGCCACCCCATCGTCTTCGCCAGCCCGGGCTTCCTCAAGCTCACGGGCTACGCGGCCCGTGAAGTCCTGGGCCGACCCGCCGCCATCTTCCAGGGCCCGCGAACTTCGAGAAAATCCGTCATTGAAATTCGCGAGGCCGTTAGAGAGGAGCGAAACGCGCAGGTCGTTCTGCTCAACTACCGCAAAGACGGCACGCCGTTTTGGATGCTTTTTCGTGTTTGCCCCGTTTTCAGCAGCGACGGTGGCGCCGTCGTGCACTTTGTTGCCGTA…
Glyma.01G042400.Wm82.a2.v1	2361	Chr01:4639124-4643385	+	[RTKL]	General function prediction only;; Signal transduction mechanisms;; Transcription;; Replication, recombination and repair	Biological Process: activation of MAPKK activity (GO:0000186);; Biological Process: RNA splicing, via endonucleolytic cleavage and ligation (GO:0000394);; Biological Process: respiratory burst involved in defense response (GO:0002679);; Molecular Function: protein serine/threonine kinase activity (GO:0004674);; Molecular Function: MAP kinase kinase kinase activity (GO:0004709);; Molecular Functio…	--	--	[T]	Signal transduction mechanisms	Protein kinase domain;; Protein tyrosine kinase	Probable receptor-like protein kinase At5g15080 GN=At5g15080 OS=Arabidopsis thaliana (Mouse-ear cress) PE=1 SV=1	T	Signal transduction mechanisms	PREDICTED: probable receptor-like protein kinase At5g15080-like [Glycine max]	ATGGGGTTGGGTGGTGAGAATGGCAAGGTGGTGGAGTCTTGGGATGTGTGTAAATCAAAAGGTGGGAGGAAGAAGAAGAAGAAAGGGGATGCAGAAGAAGTGGAAGAAGGGGCTGAGGCTGAGGCTGGGTGTTGGGTTAGGTTGAGGTTTATTGGGAGCTGCATTTCTTCAAGATCCAAGGTTGATACCTCAGTCAGTGCCAGTGGCATCAGTACTCATTATGCTGAAAGTAAATCAACTAATGATACTAGTAGAGACCAACCAACAGCTCCAGCAGTCTCTTCTACAACCACTAGTAATGCAGAAAGCAATTCGTCCACTTCCAAGCTTGAAGAAGAGCTTAAAATTGCTTCCAGGCTGCGAAAGTTCTCTTTCAATGATCTCAAGTCAGCAACAAGA…
Glyma.01G042800.Wm82.a2.v1	1544	Chr01:4671215-4677520	-	--	--	--	--	--	--	--	Protein of unknown function (DUF1664)	--	S	Function unknown	bZIP transcription factor bZIP109 [Glycine max]	ATGGCTATGGCTATGCAAAGCGGAATCGGAGTCTCCAAGATCCTCATCATAGCAGGAGCAGGTTACACCGGCACCGTCCTCATCAAAAACGGAAAACTCTCGGATTTAATCGGCGAGCTTCAGTTGCTGGTGAAGGGATTGGAAAAATCTGGGGAGCATGCTGAAGGTGAAGGTGAATATGCTGATGCCATAGCTGCTCAGGTGCGTCGCCTGGCGAATGAAGTTCGGCAGCTAGCATCAAACAGGCCAATCACAGTACTGAATGGGGGTTCTGAACAAAGTAATTTATCATCCCTTGTCGTTCCAGCTGCTGCCTTGGGCGCTCTGGGTTATGGCTACATGTGGTGGAAGGGAATTTCATTCTCAGATCTTATGTATGTGACTAGACGGAATATGGAA…
Glyma.01G042900.Wm82.a2.v1	1611	Chr01:4680672-4682282	-	[K]	Transcription	Molecular Function: TFIIB-class transcription factor binding (GO:0001093);; Molecular Function: double-stranded DNA binding (GO:0003690);; Cellular Component: nucleus (GO:0005634);; Biological Process: DNA-templated transcription, initiation (GO:0006352);; Biological Process: regulation of transcription, DNA-templated (GO:0006355);; Molecular Function: zinc ion binding (GO:0008270);; Biological P…	K15196|0|gmx:100796841|transcription factor IIIB 50 kDa subunit-like; K15196 transcription factor IIIB 90 kDa subunit (A)	--	[K]	Transcription	--	Transcription initiation factor IIB-2 GN=TFIIB2 OS=Arabidopsis thaliana (Mouse-ear cress) PE=2 SV=1	K	Transcription	PREDICTED: transcription factor IIIB 50 kDa subunit-like [Glycine max]	ATGTCGAAATCTCCTCCCTGTACCTACTGCGGCCGAGCCTCCTTCATCCGTGATGATATCTCCGGCGAGTTAATCTGCTCCTCGTGCGGCGGCGTCCAGCAATTCGACCAATTCGACGCCCAAATTGGCGGCATCGACGGTCCTCAGGGAACCTTCATCCATGTCGGCACCGCTGGTTCAGGTAGCCTCTACTCCTACCGCGAGAGAAAACTCTTCGCGGCGCAAAACCTAATCGACGAAGTAACCAACCAGTTAGGGTTATCTTCCAAGAGCGGCGACGTGAGAAGCATGATATCCACCATCACCGAGGGCGAGTTCGGACAGGGCGAGTGGTTCCACGTGCTCATCGGCGCGTGCGCGTATGTTGTCATGCGAAAAGAGGATCGACCCTTGCCCATG…
Glyma.01G043000.Wm82.a2.v1	1191	Chr01:4683287-4687922	+	--	--	Molecular Function: single-stranded DNA binding (GO:0003697);; Molecular Function: sequence-specific DNA binding transcription factor activity (GO:0003700);; Molecular Function: RNA binding (GO:0003723);; Cellular Component: nucleus (GO:0005634);; Cellular Component: mitochondrion (GO:0005739);; Biological Process: DNA repair (GO:0006281);; Cellular Component: chloroplast (GO:0009507);; Cellular …	--	--	--	--	Whirly transcription factor	Single-stranded DNA-binding protein WHY1, chloroplastic (Precursor) GN=F14L17.18 OS=Arabidopsis thaliana (Mouse-ear cress) PE=1 SV=1	K	Transcription	PREDICTED: uncharacterized protein LOC100797370 [Glycine max]	ATGGCGCAGGTTCAGTCCATTACCTTGAAGCATCTCTCACTACCAACCCATACTTTCGTTCCTCCAAAGTTCAACATTCCTTTGAACCGCAATTTGTCTTTCACGCCTAAATTCACATTCTCAACATCACTCTCCGTCAGATGCTACCACCCTAACCTTGTCCAACCCAAGCCATTCCCACCACTGCCACAACGCCCTCCAGTTGCAGAATTGCCACAGCAAAGGGTGTACGTGGGTTACTCCGTTTACACGAGGAAGGGCGTGCTCACCGTGACTCCTAGACCTCCGGAATTTGAATCGAAAAGTTCTGGGGCGTTCAAAGTGTCCAAGGAAGGTTATGTTGTGCTCCAGTTTGCTCCCTCAGTTGGTGCTGATGAGCCCATATATGATTGGAACCAA…
Glyma.01G043300.Wm82.a2.v1	2250	Chr01:4707961-4714222	+	--	--	Biological Process: response to molecule of bacterial origin (GO:0002237);; Biological Process: immune effector process (GO:0002252);; Molecular Function: DNA binding (GO:0003677);; Molecular Function: protein binding (GO:0005515);; Cellular Component: nucleus (GO:0005634);; Biological Process: cation transport (GO:0006812);; Biological Process: amino acid transport (GO:0006865);; Biological Proc…	--	--	--	--	WRKY DNA -binding domain	Probable WRKY transcription factor 72 GN=WRKY72 OS=Arabidopsis thaliana (Mouse-ear cress) PE=2 SV=1	K	Transcription	PREDICTED: probable WRKY transcription factor 72-like [Glycine max]	ATGAAGAGATCATATACAGTACTAGTAATGGAAGATAATGACTTCTTGGATTCAAACGGTGATGAAGAGATCGATGTGAAGGATCAAAATCTTGAATCAGCTAAAGGGGAAAAGGGAGAGACTAGAGAAGAAAACAAGATGTTAGAGTTCTATGGAATCCTTCATCACGATAAACCTGATGATGCTACAAATGCTAAAGGTGTGTTTAGCCATATTGAGGAAAACGAAGAAAGTGAACTTGTGTCACTTTCTCTTGGGATATCAATATCTAAAGGCAAGCCTAGCAAGAATGAGAAAATGATTAATAATGGAATTGAAAAGAGAGAAGATGAGGATGTGCATAAACGACTTGTACTTGGGTTAGATATCAATTTGGACCCTGTAGATCAAGATGAATTA…
Glyma.01G043400.Wm82.a2.v1	1757	Chr01:4728360-4732325	+	[R]	General function prediction only	Biological Process: developmental process involved in reproduction (GO:0003006);; Biological Process: multicellular organismal development (GO:0007275);; Molecular Function: kinase activity (GO:0016301);; Biological Process: phosphorylation (GO:0016310);; Molecular Function: adenyl nucleotide binding (GO:0030554);; Biological Process: anatomical structure development (GO:0048856);;	--	--	[C]	Energy production and conversion	CBS domain	SNF1-related protein kinase regulatory subunit gamma-1-like GN=CBSCBS2 OS=Arabidopsis thaliana (Mouse-ear cress) PE=2 SV=1	C	Energy production and conversion	PREDICTED: SNF1-related protein kinase regulatory subunit gamma-1-like [Glycine max]	ATGGCGCAAGAACAAGAGTTCAGAACAAGCACCCCACTTCCAAAGTGTGATGCCTATTTCGAAACCATACAATCCAGAAAGAAGCTACCGCTGTCACTGCAGGAGACCTTGACAGATGCATTTGCAAAGATTCCTGTTTCTTCTTTTCCTGCAGTTCCTAGCGGAAAAGTAATTGAAATTCTAGCAGACACACCCGTTGGTGAAGCAGTTAAGATTCTATCTGAAAGCAACATTTTAGCAGCTCCAGTTAAAGACCCAGATGCATCTAATAGTTCAGATTGGAGAAGTAGGTATCTTGGCATCATAGATTATTCAGCCATCATTCTCTGGGTGCTGGAGGGTGCAGAACTTGCACAAGCTGCACTATTGGCAGGTACAGCAACAGCTGCTGGAGTTGGT…
Glyma.01G043600.Wm82.a2.v1	1109	Chr01:4751167-4754842	+	[O]	Posttranslational modification, protein turnover, chaperones	Biological Process: microtubule cytoskeleton organization (GO:0000226);; Biological Process: cytokinesis by cell plate formation (GO:0000911);; Molecular Function: ubiquitin-protein transferase activity (GO:0004842);; Molecular Function: ATP binding (GO:0005524);; Cellular Component: nucleus (GO:0005634);; Cellular Component: cytosol (GO:0005829);; Cellular Component: plasma membrane (GO:0005886)…	K10573|4.33801e-109|gmx:100500581|uncharacterized LOC100500581; K10573 ubiquitin-conjugating enzyme E2 A [EC:6.3.2.19] (A)	Ubiquitin mediated proteolysis (ko04120)	[O]	Posttranslational modification, protein turnover, chaperones	Ubiquitin-conjugating enzyme;; Prokaryotic E2 family B	Ubiquitin-conjugating enzyme E2 2 GN=UBC2 OS=Medicago sativa (Alfalfa) PE=2 SV=1	O	Posttranslational modification, protein turnover, chaperones	uncharacterized protein LOC100500581 [Glycine max]	ATGTCCACTCCAGCAAGGAAGAGACTCATGAGAGATTTCAAAAGATTGCAACTAGATCCTCCTGCTGGCATCAGTGGGGCTCCCCAAGACAATAATATTATGCTTTGGAATGCAGTTATCTTTGGACCAGATGACACCCCTTGGGATGGAGGCACATTTAAGCTAACACTTCAGTTCATTGAGGATTATCCTAATAAACCACCAGCAGTGCGCTTTGTTTCTCAAATGTTTCATCCAAACATTTATGCAGATGGAAGCATATGTTTGGACATTTTACAAAATCAATGGAGTCCGATTTATGATGTTGCTGCAATACTTACCTCAATTCAGAGCTTGCTTTGTGATCCAAACCCAAACTCTCCAGCAAATTCAGAAGCTGCTCGGATATTTAGTGAAAAC…
Glyma.01G043800.Wm82.a2.v1	2502	Chr01:4771957-4777439	+	--	--	Cellular Component: plasma membrane (GO:0005886);; Cellular Component: intracellular part (GO:0044424);;	--	--	--	--	Protein of unknown function (DUF4005);; IQ calmodulin-binding motif	Protein IQ-DOMAIN 31 GN=IQD31 OS=Arabidopsis thaliana (Mouse-ear cress) PE=1 SV=1	S	Function unknown	PREDICTED: protein IQ-DOMAIN 31-like [Glycine max]	ATGGGGAAAGGAAGAAGTCCTGGGAAATGGTTCAAGAACTTACTCTTGGGGAAGAAATCGTCGTCAAAGTCTACTTCATCAAAGAAGAATGATATTTTTAAACCTTCTAGTGACAAGGATGCGCTGGTGTCGTCTGAGGTGCCCGTGTCTGATCCAACCGTTGATTCGTTGCAGATATCCGCACCAATATCTGGAGCTAATGATTCTAAAGGAGTGCTTTCCGAAAAGGAGGTAGTTAGTAGGTCATCACATGATAGGGATGTTCTTTCAACTGGAGTTGAAGAAGCTAAGGTGCAAGATGTTGCTAATTTTGGATCTCAAGAGGATCTTGAGAAACTCCAGCTTACAGAAGCAGCTATAAAAGTTCAGGCTGCTTGTAGAAGCTATCTGGCTCGTCAA…
Glyma.01G043900.Wm82.a2.v1	294	Chr01:4789684-4789977	-	--	--	Molecular Function: nucleotide binding (GO:0000166);; Biological Process: stomatal complex morphogenesis (GO:0010103);; Cellular Component: membrane (GO:0016020);; Molecular Function: ATPase activity, coupled to transmembrane movement of substances (GO:0042626);; Cellular Component: cell periphery (GO:0071944);;	--	--	[Q]	Secondary metabolites biosynthesis, transport and catabolism	--	ABC transporter G family member 8 GN=MXC20.8 OS=Arabidopsis thaliana (Mouse-ear cress) PE=2 SV=1	Q	Secondary metabolites biosynthesis, transport and catabolism	PREDICTED: LOW QUALITY PROTEIN: ABC transporter G family member 8-like [Glycine max]	ATGTTGGGGGATGTAGGAGGAGAGTTTGCGGAAGGTGGAGGGGACAAGAGGAGTGGAGTTGAGGAGGAGAGTATCGTGGGAGGGGAGGGTGCGGGTGGCGAGGATGTCGAGGAGGGTGGATTTTCTGGCGCCGCTGGGGCCCACCGCGGCCAGGATTTTGGAGGGGAGGGCGGTGAGGGAGATGTCTTTAAGGATGCAGCAGATTGGTGGGGTGGTGGTGCATGGGGTGAAGAAGAGAGAAGTAAATTAGGGTTTGGTGGTGGATTTGGTGTAGGAGATTTAGGTGGCGCTTAG
Glyma.01G044000.Wm82.a2.v1	1077	Chr01:4828066-4829670	-	--	--	Cellular Component: vacuolar membrane (GO:0005774);; Cellular Component: chloroplast (GO:0009507);; Biological Process: glucosinolate biosynthetic process (GO:0019761);;	--	--	--	--	SOUL heme-binding protein	Heme-binding-like protein At3g10130, chloroplastic (Precursor) GN=At3g10130 OS=Arabidopsis thaliana (Mouse-ear cress) PE=1 SV=1	R	General function prediction only	PREDICTED: heme-binding protein 2-like [Glycine max]	ATGGCTGCTACCATCATCACATGCAAGCTCTCACTGCTTTTAAGCCTTCTCTCAGTTTCACTATTGCTGGGTGTGAGTTCATCAGATACCCTTCAGAATGTAGGGGCAATTCCCCCAACATGCAAGCGCATAGAGTGTCCCAGCTATGATGTCATTCACTTTGGCAACGGCTACGAAATCCGTCGCTATAATTCACCCGTTTGGATTTCGAACAGCCCCATTCTAGACATTTCTCTGGTTGAAGCCACAAGAACCGGCTTCAGGAGGCTATTTGATTATATTCAAGGTAAGAATAACTACAAGCAGAAAATTGAGATGACAGCGCCTGTGATCAGTGAAGTATTACCCAGTGATGGACCCTTCTGTGAGTCCTCATTTGTTGTGAGCTTCTATGTGCCA…
Glyma.01G044100.Wm82.a2.v1	2013	Chr01:4844360-4848720	-	[RTKL]	General function prediction only;; Signal transduction mechanisms;; Transcription;; Replication, recombination and repair	Biological Process: RNA splicing, via endonucleolytic cleavage and ligation (GO:0000394);; Biological Process: respiratory burst involved in defense response (GO:0002679);; Molecular Function: protein serine/threonine kinase activity (GO:0004674);; Molecular Function: non-membrane spanning protein tyrosine kinase activity (GO:0004715);; Molecular Function: protein binding (GO:0005515);; Molecular…	K04733|0|gmx:100809778|protein kinase 2B, chloroplastic-like; K04733 interleukin-1 receptor-associated kinase 4 [EC:2.7.11.1] (A)	--	[T]	Signal transduction mechanisms	Protein tyrosine kinase;; Protein kinase domain	Protein kinase 2B, chloroplastic (Precursor) GN=APK2B OS=Arabidopsis thaliana (Mouse-ear cress) PE=1 SV=1	T	Signal transduction mechanisms	PREDICTED: LOW QUALITY PROTEIN: protein kinase 2B, chloroplastic-like [Glycine max]	ATGGGTAACTGCCTAGATTCTTCTGCCAAGGTTGATGCAGCTCAGAGCTCCAAATCCACTTCTGCATCAGGAATCTCAAAAACTACTCCTTCCAGTTTATCTATTCCATCATACAGTGAAAAAAGCAATGCCTCAAGTCTTCCCACACCAAGGTCTGAGGGTGAAATCTTGTCTTCTCCCAATCTTAAGCCCTTCACATTCAATGAGCTAAAGAATGCCACCCGAAATTTTCGGCCCGATAGTCTTCTCGGTGAAGGGGGATTTGGATATGTCTACAAGGGATGGATTGATGAACACACATTTACGGCTTCAAAACCCGGATCAGGAATGGTTGTTGCTGTGAAGAGGCTGAAACCTGAAGGTTTTCAAGGTCACAAGGAGTGGTTGACTGAGGTTAAC…
Glyma.01G044200.Wm82.a2.v1	1551	Chr01:4872768-4876635	+	[GER]	Carbohydrate transport and metabolism;; Amino acid transport and metabolism;; General function prediction only	Molecular Function: UDP-galactose transmembrane transporter activity (GO:0005459);; Molecular Function: UDP-glucose transmembrane transporter activity (GO:0005460);; Biological Process: protein folding (GO:0006457);; Biological Process: response to heat (GO:0009408);; Cellular Component: chloroplast (GO:0009507);; Biological Process: embryo sac development (GO:0009553);; Biological Process: polle…	K15275|0|gmx:100811913|solute carrier family 35 member B1-like; K15275 solute carrier family 35 (UDP-galactose transporter), member B1 (A)	--	[G]	Carbohydrate transport and metabolism	UAA transporter family;; EamA-like transporter family	UDP-galactose/UDP-glucose transporter 3 GN=F14L17.13 OS=Arabidopsis thaliana (Mouse-ear cress) PE=1 SV=1	G	Carbohydrate transport and metabolism	uncharacterized protein LOC100811913 [Glycine max]	ATGGAGGCTCACGGCGGCGGGCTCCGCCGAGTCCTTGTTCTCGCCTTCTGCGTCGCTGGAATCTGGTCGGCATACATCTACCAAGGCGTTCTGCAGGAAAATGTGTCGACGAAGCGATTCGACGGTGAAAGGTTCGAGCACCTTGCGTTTCTGAACTTGGCACAGAATGTGGTGTGTTTAATCTGGTCTTTTATAATGATAAAGATGTGGTCTAGTGGAAATTCTGGTGGTGCTCCTTGGTGGAGTTATTGGAGCGCTGGAATTACCAACACCATTGGTCCTGCTATGGGAATTGAAGCTTTGAAGTATATTAGTTACCCTGCTCAGGTGCTGGCGAAGTCCTCTAAAATGATTCCAGTTATGCTGATGGGTACTCTGGTATATGGTATAAGATACACT…
Glyma.01G044300.Wm82.a2.v1	3062	Chr01:4877269-4885185	-	[KAD]	Transcription;; RNA processing and modification;; Cell cycle control, cell division, chromosome partitioning	Molecular Function: DNA binding (GO:0003677);; Molecular Function: chromatin binding (GO:0003682);; Molecular Function: sequence-specific DNA binding transcription factor activity (GO:0003700);; Molecular Function: protein binding (GO:0005515);; Cellular Component: nucleus (GO:0005634);; Biological Process: regulation of transcription, DNA-templated (GO:0006355);; Biological Process: fatty acid b…	K09422|0|gmx:100803030|myb-related protein 3R-1-like; K09422 myb proto-oncogene protein, plant (A)	--	[K]	Transcription	Myb-like DNA-binding domain;; Myb-like DNA-binding domain	Myb-related protein 305 GN=MYB305 OS=Antirrhinum majus (Garden snapdragon) PE=2 SV=1	K	Transcription	PREDICTED: uncharacterized protein LOC100803030 [Glycine max]	ATGCAAGATATCAAGAAGCAGCAGGATAAGCAGAAGAAGCAAATGGTCAATGAAGAATCTAAGAAGAAGGAGCGTCACATTGTGACGTGGAGTCAAGAGGAAGATGACATACTGAGGGAGCAGATAGGTGTACATGGAACTGAGAATTGGGCAATTATTGCTTCTAAGTTCAAGGACAAAACAACAAGACAGTGCAGAAGAAGATGGTACACTTATTTGAATTCTGATTTCAAGAAAGGAGGATGGTCACCAGAGGAAGACAAGCTTTTATGTGAGGCTCAAAAAATATTTGGTAACAGGTGGACAGAAATAGCAAAGGTGGTTTCAGGCAGAACGGATAATGCTGTGAAAAACCGTTTCTCCACACTGTGCAAAAAGAGAGCAAAATATGAAGCATTA…
Glyma.01G044500.Wm82.a2.v1	1147	Chr01:4914070-4915216	-	--	--	Biological Process: pentose-phosphate shunt (GO:0006098);; Cellular Component: chloroplast thylakoid membrane (GO:0009535);; Biological Process: photosystem II assembly (GO:0010207);; Cellular Component: membrane (GO:0016020);; Biological Process: cellular component organization (GO:0016043);; Biological Process: isopentenyl diphosphate biosynthetic process, methylerythritol 4-phosphate pathway (…	--	--	--	--	Bacterial PH domain	Vegetative cell wall protein gp1 (Precursor) GN=GP1 OS=Chlamydomonas reinhardtii (Chlamydomonas smithii) PE=2 SV=1	S	Function unknown	PREDICTED: uncharacterized protein LOC100803562 [Glycine max]	ATGGCCTCCATTCCCCTCCTCTCACCACCCACCACCGCCACAAATTCCACCGTCAGCCACCAACCCTCCTCCACCTCCACCTCCTTCTCCCACAAATCCCACACCCTCCACCGCCGCCTCACGCGGCTCCATGTGTCCTCCCCCACCAACAACCCCCGCACCACCTCCACCACTCCCCCCACCACCACCACCACCACCTCCGGCGAGACCATATTCTTCGACGGCGGTGCCCACTACGGCGACCTCGCCGCGAACCTCCTCCTCGGATTCACCCTCCTCTGGCTCCCCCTCACCCTCGCCGCGGTGTCACGCGCCATGTTCCTGCGCTACAGGTTCACCAACCTCCGCGTCACCGTCATCTCGGGCCTCAGCGGCCAGGACCGCAGCGACTTCGCCTAC…
Glyma.01G044600.Wm82.a2.v1	1393	Chr01:4922421-4925287	-	--	--	Molecular Function: transcription regulatory region sequence-specific DNA binding (GO:0000976);; Molecular Function: sequence-specific DNA binding transcription factor activity (GO:0003700);; Cellular Component: nucleus (GO:0005634);; Biological Process: regulation of transcription, DNA-templated (GO:0006355);; Biological Process: response to water deprivation (GO:0009414);; Biological Process: g…	K09338|0|gmx:100814080|homeobox-leucine zipper protein ATHB-13-like; K09338 homeobox-leucine zipper protein (A)	--	[K]	Transcription	Homeobox associated leucine zipper;; Homeobox domain	Homeobox-leucine zipper protein ATHB-13 GN=ATHB-13 OS=Arabidopsis thaliana (Mouse-ear cress) PE=2 SV=2	K	Transcription	uncharacterized protein LOC100814080 [Glycine max]	ATGTGGCATAAAACCTGCAATGAGATGGCTTTCTTCCCAGCAAATTTCATGCTCCAAACTCCTCACCATGATGATCATCATCATCAACCTCCACCATCCCTCACCTCAATTCTACCAACGTGTGCACCTCAAGAATATCATGGGGGAGTGACCTTTCTAGGAAAGAGATCCATGTCATTTTCATCAGGGATTGAGCATGGAGAAGAGGTCAATGCCGAGGAAGATTTGTCTGATGATGGATCACAAGCAGGGGAGAAGAAGAGGAGGCTCAACATGGAGCAAGTGAAGACACTTGAGAAGAGCTTTGAGTTGGGGAACAAGCTTGAGCCAGAGAGGAAAATGCAGCTTGCAAGAGCACTTGGCTTGCAGCCAAGACAAATTGCTATATGGTTCCAGAAC…
Glyma.01G044800.Wm82.a2.v1	1113	Chr01:4983755-4985423	-	--	--	Molecular Function: DNA binding (GO:0003677);; Molecular Function: sequence-specific DNA binding transcription factor activity (GO:0003700);; Molecular Function: protein binding (GO:0005515);; Cellular Component: nucleus (GO:0005634);; Cellular Component: cytoplasm (GO:0005737);; Biological Process: regulation of transcription, DNA-templated (GO:0006355);; Biological Process: photomorphogenesis (…	--	--	--	--	Helix-loop-helix DNA-binding domain	Transcription factor bHLH135 GN=At1g74500 OS=Arabidopsis thaliana (Mouse-ear cress) PE=1 SV=1	K	Transcription	PREDICTED: transcription factor bHLH135-like [Glycine max]	ATGTCTAGCAGAAGATCTCGTTCTAGACAATCCGGTGCTTCCGCTGAGATCACAGATGCTCAAATCACCGATCTCGTTTCGAAGTTACAACAACTTATCCCTGAGCTTCGTGCTAGGCGCTCCGACAAGGTTTCATCTGCTAAGGTATTGCAGGAGACATGCAACTACATAAAGAACTTGCACAGAGAGGTTGATGATCTAAGTGACCGATTATCGGAGCTTTTGGCTAACACAGACTCCAACAGTGCTCAAGCAGCCATTATTAGGAGCTTACTTATGTAA
Glyma.01G044900.Wm82.a2.v1	5485	Chr01:5023297-5032207	-	[O]	Posttranslational modification, protein turnover, chaperones	Biological Process: protein peptidyl-prolyl isomerization (GO:0000413);; Molecular Function: peptidyl-prolyl cis-trans isomerase activity (GO:0003755);; Cellular Component: extracellular region (GO:0005576);; Cellular Component: endosome (GO:0005768);; Cellular Component: Golgi apparatus (GO:0005794);; Cellular Component: trans-Golgi network (GO:0005802);; Biological Process: protein folding (GO:…	--	--	[O]	Posttranslational modification, protein turnover, chaperones	Cyclophilin type peptidyl-prolyl cis-trans isomerase/CLD	Peptidyl-prolyl cis-trans isomerase CYP40 GN=F19G14.21 OS=Arabidopsis thaliana (Mouse-ear cress) PE=2 SV=1	O	Posttranslational modification, protein turnover, chaperones	PREDICTED: LOW QUALITY PROTEIN: probable peptidyl-prolyl cis-trans isomerase-like [Glycine max]	ATGTGGATCCGAGGATTCAGTTTTTGGATCAAAGGTTGCTTTTTGCTGGCCTTGGTATCTATAATTTCCGGTCTGGAACCCGAACTAGGATTTACCCGCGTCGTCTTTCAGACAAAGTATGGAGATATTGAATTTGGTTTCTATCCAACCGTGGCATCCAAAACTGTTGACCACATTTTTAAGCTTGTGCGACTTGGAGGCTATAACACGAACCATTTCTTTCGGGTGGATAAGGGATTCGTGGCCCAAGTAGCAGATGTTGCAAATGAAAGATCGACTCCAGTGAACGAGGAACAAAGAAGGGAAGCTGTAAAGACTGTTGTTGGTGAATTTAGTGAAGTCAAACATGTTCGGGGTATTCTTTCCATGGGAAGATATGATGATCCGGACAGTGCTTCA…
Glyma.01G045100.Wm82.a2.v1	3284	Chr01:5059809-5063734	+	--	--	Biological Process: transition metal ion transport (GO:0000041);; Cellular Component: nucleus (GO:0005634);; Cellular Component: peroxisome (GO:0005777);; Biological Process: cellular process (GO:0009987);; Biological Process: response to stimulus (GO:0050896);;	--	--	[R]	General function prediction only	Kelch motif;; Kelch motif;; Galactose oxidase, central domain;; Galactose oxidase, central domain;; Kelch motif	F-box/kelch-repeat protein SKIP11 GN=SKIP11 OS=Arabidopsis thaliana (Mouse-ear cress) PE=1 SV=2	R	General function prediction only	PREDICTED: F-box/kelch-repeat protein SKIP11-like isoform 1 [Glycine max]	ATGTTGGACGGTCGTTCCTGCGTTGTTCCGAGGATGTTTTCCGGCACTTGCCAGGCAGAGAACGATTGGTCTTACATGAAGTGCTTGCTGGAGTTGGACATCAAGAATGGCAAGCGCCCTATGGAGATTGATGATGTTGAGGAGGATGAGCCCCACCAGCCAAGGAAGTGTACTAAGAAGTTGGATTCTTGCCATAGAGTTGAAATGGCTCGAATTTCGTTTCAACGTCAATCTATTGAGGCCAAGGATTCTGTTGTTCCCCCTATGGATCAGGAGACCATTGAGCCACTGAGTGTTTGTCAAGGAGTTGTTGAAGAAGATGGAGCTTTGACCGACCAGCTATTGGATGAGAAAGAACAGGAGGTTGATGGTTATTTGATGGATTTTGGTGACCATCAA…
Glyma.01G045200.Wm82.a2.v1	1083	Chr01:5106053-5107135	+	--	--	--	--	--	--	--	--	--	S	Function unknown	PREDICTED: uncharacterized protein LOC100819761 [Glycine max]	ATGGAGGAAACTTTGGTGCCAAAGAGGCCTAGAGAAGAAGCCCAAGTGGAAAGAGGCTTGGACTTTGAAGAAGATTACTCCTCCTCAAAGAGGCACAAGCCATACAACCACATCCTATCCCTTCTTGATTCGGAGGAAGAGGACTCAACACAAGACCTCTCCCCTCTCATGACAACCCTCCAACAAGAAATCACTTGTGCCTCGAAAAATACCCAAGATGCCCTTTTAGTGTGCCCAACTCAAGAAAATGACCAAAACACCCTCACGATCAGTAGTTTAGAGGACAATAATGCAACAACCTCACAAGTTTTGAAGGAAGAGGAAGAGAATGACAAGGAGAGGGTCATGAGACACCTCCTTCAAGCCTCTGATGATGAACTTGGGATTCCAAATAGTGGG…
Glyma.01G045300.Wm82.a2.v1	1786	Chr01:5132710-5135851	+	--	--	Cellular Component: chloroplast (GO:0009507);; Biological Process: embryo sac egg cell differentiation (GO:0009560);;	--	--	--	--	--	--	S	Function unknown	PREDICTED: uncharacterized protein LOC100806758 [Glycine max]	ATGCAAGCGTTTCGACGAAGAATCACAACAACGACAATCTCCAAGGCGAAGCAATTCAGCGCTCTTCCGTACATTATCGCCGGCGAAGTTCCGGCGACTAGACGGTGGTGGTCGAGCCGCAAGTCCCGGAGCGGCGAGGACGAGTGGAACGAGGCGTGGGAGACGGCGTGGCTTCCGGACGACCTGACGCCGAAAACGCGTGCTCCGTGGGAGAGCGACGTCAACTTCCCTTCCTACTCCGCCCCTGCCGCCGAGGACGGCGACGAGGAGACGAAGGCATTCGTGGCGGAGATGAACGAGAATTGGAACGAGCGGCGGAAAGGATCGAAGGAGAAGGAGAAGAGAGAAGAGAACGGCGCGCTTTACAGCTTGGAGAATATGAAAAAGGATTACCGGTTG…
Glyma.01G045400.Wm82.a2.v1	1239	Chr01:5140834-5144197	-	[U]	Intracellular trafficking, secretion, and vesicular transport	Cellular Component: nucleus (GO:0005634);; Biological Process: response to desiccation (GO:0009269);; Biological Process: response to cold (GO:0009409);; Biological Process: response to water deprivation (GO:0009414);; Cellular Component: plasmodesma (GO:0009506);; Cellular Component: chloroplast (GO:0009507);; Biological Process: pollen development (GO:0009555);; Biological Process: response to …	K17279|4.6131e-123|gmx:100306464|uncharacterized LOC100306464; K17279 receptor expression-enhancing protein 5/6 (A)	--	[U]	Intracellular trafficking, secretion, and vesicular transport	TB2/DP1, HVA22 family	HVA22-like protein c GN=HVA22C OS=Arabidopsis thaliana (Mouse-ear cress) PE=2 SV=1	U	Intracellular trafficking, secretion, and vesicular transport	uncharacterized protein LOC100306464 [Glycine max]	ATGGGTGCTTCTGGCAACAATTTTCTCCAAGTGGTCGCCAAGAACTTCGATGTTCTTGCTCTGCCCTTGGTCACCCTTGTTTACCCTTTATATGCTTCAATCAAGGCCATAGAGACCAGGTCTAGTACTGATGATCAGCAATGGCTGACTTATTGGGTTCTCTATTCATTGATCACACTCTTCGAGCTCACATTTGCCAAAGTTCTTGAAGTGCTTGCCATATGGCCCTATGCCAAGTTGATACTCAGTTGCTGGTTGGTTCTTCCAAACTTTAATGGGGCAGCACATGTTTATAGGCACTATGTTAGACCATTCTATATGAATCCACAAATGCCTCAAATGCCTCAAATGCCTCAAATCCCAGGAACTTCTCAAATGTGGTATGTTCCTAGAAAGAAC…
Glyma.01G045500.Wm82.a2.v1	1516	Chr01:5226449-5228845	-	--	--	Biological Process: MAPK cascade (GO:0000165);; Molecular Function: core promoter proximal region sequence-specific DNA binding (GO:0000987);; Molecular Function: core promoter binding (GO:0001047);; Molecular Function: sequence-specific DNA binding transcription factor activity (GO:0003700);; Molecular Function: protein binding (GO:0005515);; Cellular Component: nucleus (GO:0005634);; Biological…	--	--	--	--	TCP family transcription factor	Transcription factor TCP14 GN=TCP14 OS=Arabidopsis thaliana (Mouse-ear cress) PE=1 SV=1	K	Transcription	PREDICTED: transcription factor TCP15-like [Glycine max]	ATGGAATTGGAGGCTGATCATCAAAATGGGATCCGAAGCAGGCCCAATTTCCCTCTGCAGCTGTTAGAGAAAAAGGACGTTGATGACGTCACCGAACAACCTTGTTCCACCACCAGCGTGGTAACTACTGCTGCTGCTACTATTACTTCTGGTAACAACGACCTCCACGTGGCGGAGCAGTCGAAGAAGCCTCCGCCAAAGCGGAGTTCCACGAAAGACCGCCACACGAAGGTCGATGGGCGAGGCCGCCGGATTCGCATGCCAGCGGCCTGCGCCGCAAGAGTGTTCCAACTCACGCGTGAGCTGGGACATAAGTCTGATGGTGAGACCATCGAGTGGCTCCTCCAGCAGGCGGAGCCGGCGGTCATCGCTGCCACAGGCACCGGCACCATTCCCGCC…
Glyma.01G045700.Wm82.a2.v1	1588	Chr01:5265941-5271379	-	--	--	--	--	--	[T]	Signal transduction mechanisms	Ran-interacting Mog1 protein	--	T	Signal transduction mechanisms	uncharacterized protein LOC100786093 [Glycine max]	ATGCCAGAAGATATTGTTTACCAACACCCTTTGTTTGGTGGCAAGATATCTAGCACATTCCCCCACAGATTCCAGGATGTCAGCAGCATTCGACAAGTCCCTGATCATCAGGAGGTGTTTGCGGACCCGAGCCGTGATGAAAGCTTGATCTTTGAGCTTTTAGAATTCAAGCCTGATGTTGCTGATAATGGGAGTGCTGGGTGGTTTCTTCAAGACCTTGCTAGTGAACAGGATGCTGAAGGAAGTGTGGTTATTGAGCAGTCAGGAGTTCTTGAAGCACCTGGTTTGATGTACAACAATACGCCTGCAGTTGTAACAACTGCAGTGGGTCAAATGGCAATTTCTAAAGGACGGCAAGGAAGGGAAGCACAAAATATTGTGAAAGTTTATTTGGCAAAT…
Glyma.01G045800.Wm82.a2.v1	2148	Chr01:5277237-5281576	-	--	--	Molecular Function: ATP transmembrane transporter activity (GO:0005347);; Cellular Component: mitochondrial inner membrane (GO:0005743);; Cellular Component: peroxisomal membrane (GO:0005778);; Biological Process: protein targeting to membrane (GO:0006612);; Biological Process: fatty acid beta-oxidation (GO:0006635);; Biological Process: mitochondrial transport (GO:0006839);; Biological Process: …	--	--	[C]	Energy production and conversion	Mitochondrial carrier protein	Peroxisomal adenine nucleotide carrier 1 GN=PNC1 OS=Glycine max (Soybean) PE=2 SV=1	C	Energy production and conversion	PREDICTED: peroxisomal membrane protein PMP34-like [Glycine max]	ATGAACTATGACCCTTCTTTGTCTCGTAATCTTGGGTTCCAAAAGAAGGAGAAGATGAACGTGGATCTGGAATCATTGGCAGAGGCAACTTCTGGGGCCATAGGATCACTGATCAGCACCACTATTCTCTACCCACTTGACACCTGCAAGACCAAGTACCAGGCTGAGGCTCGTTCCTCAGGTCGAATAAAATACAGGAATCTCACTGATGTATTATTGGAGGCAATATCTAACCGTCAGGTGCTTTCACTTTACCAGGGCCTTGGAACAAAGAATCTTCAATCCTTCATTTCACAATTTGTCTACTTCTATGGATACAGCTATTTTAAAAGGCTGTATCTAGAAAAAAGCGGTTATAAATCCATTGGAACAAAAGCAAACTTGGTTATTGCTGCTGCT…
Glyma.01G046000.Wm82.a2.v1	3178	Chr01:5317206-5321170	+	[I]	Lipid transport and metabolism	Molecular Function: iron ion binding (GO:0005506);; Molecular Function: protein binding (GO:0005515);; Cellular Component: cytoplasm (GO:0005737);; Cellular Component: endoplasmic reticulum (GO:0005783);; Biological Process: glucose catabolic process (GO:0006007);; Biological Process: fatty acid biosynthetic process (GO:0006633);; Biological Process: sphingolipid metabolic process (GO:0006665);; …	K13076|0|gmx:100788222|delta(8)-fatty-acid desaturase-like; K13076 delta8-fatty-acid desaturase [EC:1.14.19.4] (A)	--	[I]	Lipid transport and metabolism	Fatty acid desaturase;; Cytochrome b5-like Heme/Steroid binding domain	Delta(8)-fatty-acid desaturase GN=sld1 OS=Borago officinalis (Bourrache) PE=1 SV=1	I	Lipid transport and metabolism	PREDICTED: fatty acid desaturase 2-like [Glycine max]	ATGGAGGTTGTTGAGAAGGAGAAGAAGTACATAACCTCAGAGGAGCTGAAGGGTCACAACAAGGAGGGAGATTTATGGATCTCAATTCAAGGTAAGGTGTACAATGTCTCAGATTGGGTCAAGGAGCACCCTGGTGGTGATGTTCCAATCTCAAACCTTGCTGGCCAGGATGTCACTGATGCATTCATAGCATACCATCCTGGCACAGCATGGTCACACCTTGAAAAATTCTTCACTGGCTACCACCTCAGTGACTTCAAGGTCTCTGAGGTGTCCAAAGACTACAGAAAGCTTGCATCTGAGTTCTCAAAATTGGGTCTTTTTGACACCAAAGGGCATGTCACTTCATGCACCCTTGCATCTGTTGCTGTTATGTTCCTCATTGTACTCTATGGTGTT…
Glyma.01G046100.Wm82.a2.v1	1620	Chr01:5324168-5326096	-	[O]	Posttranslational modification, protein turnover, chaperones	Biological Process: protein polyubiquitination (GO:0000209);; Biological Process: mitotic cell cycle (GO:0000278);; Cellular Component: condensed nuclear chromosome (GO:0000794);; Biological Process: cytokinesis by cell plate formation (GO:0000911);; Molecular Function: ubiquitin-protein transferase activity (GO:0004842);; Molecular Function: protein binding (GO:0005515);; Cellular Component: spi…	K03869|4.63699e-37|gmx:100795098|cullin-3A-like; K03869 cullin 3 (A)	Ubiquitin mediated proteolysis (ko04120)	[D]	Cell cycle control, cell division, chromosome partitioning	Cullin family	Cullin-3A GN=T2P11.2 OS=Arabidopsis thaliana (Mouse-ear cress) PE=1 SV=1	O	Posttranslational modification, protein turnover, chaperones	PREDICTED: LOW QUALITY PROTEIN: cullin-3B-like [Glycine max]	ATGAGACTTCTTTCTGCATTATCAGAGACTGTTTTTCGGGACAAAAGTTGCTTTGCCAGAAGCCGTTTGAAATACTTCTCAAACAGGTCCTTTTCATGCAAGTACCAGAATAGCATCATCACCTTGCCAAGAGTAATCTCCACACTAACTCCCTTGAGTCCTTTCCAAAGCTTATTATCTACAAAGAGTGAAATGAACTCTGGAGAACGAGGATTCAAGTTAATGAAGTATTCAAATGAGGAATTCAAGGATTTCTGA
Glyma.01G046200.Wm82.a2.v1	1219	Chr01:5327037-5330677	-	[R]	General function prediction only	Biological Process: metabolic process (GO:0008152);; Molecular Function: phosphoglycolate phosphatase activity (GO:0008967);;	--	--	[R]	General function prediction only	Haloacid dehalogenase-like hydrolase;; haloacid dehalogenase-like hydrolase;; HAD-hyrolase-like	--	R	General function prediction only	uncharacterized protein LOC100306694 [Glycine max]	ATGGGCACCACCTTGATGAGATGCTCCCACGCAAACGCTCTCTTCAGAGCTCTCAAACCCAAACCCCGCAATTCTTCACTGCCACTTTCTTCAATGGCCATCAACAAAGGTAATAGTAATAAGGCATATGATGCATTGCTGTTGGATGCTGGGGGCACCCTATTGCAATTGGCAAAGCCAGTTGAGGAGATTTATGCCACTATTGGATCCAAATATGGTGTGACTGTGGATCCAGCTATGATAAAGCAGGGATTTAAGAGAGCATTTGCTGCTCCGTGGCCTGAAAAGCTGCGCTACCAGGGAGATGGGAGGCCATTTTGGAAACTTGTAGTTTCTGAAGCCACTGGTTGTGGAGATGAAGATTATTTTGAGGAAGTTTATGAGTACTATGCAAAAGGT…
Glyma.01G046300.Wm82.a2.v1	1482	Chr01:5337434-5338915	-	--	--	Cellular Component: cytosol (GO:0005829);; Biological Process: metabolic process (GO:0008152);; Biological Process: response to organic substance (GO:0010033);; Biological Process: response to UV-B (GO:0010224);; Molecular Function: abscisic acid glucosyltransferase activity (GO:0010294);; Biological Process: brassinosteroid metabolic process (GO:0016131);; Molecular Function: transferase activit…	--	--	[GC]	Carbohydrate transport and metabolism;; Energy production and conversion	UDP-glucoronosyl and UDP-glucosyl transferase	Soyasapogenol B glucuronide galactosyltransferase GN=GmSGT2 OS=Glycine max (Soybean) PE=1 SV=1	2441	PREDICTED: UDP-glycosyltransferase 73B5-like [Glycine max]	ATGGATCGTTCAGAATATCAAATTGAGGATGATAACCTGAAGCTTAAGGTTATCTTCCTTCCATTTTTATCAATTAGTCACATAATTCCCATAGTGGACATGGCCAGAATCTTCGCCATGCATGACGTGGACGTCACTATCATCACCACCACGTCCAACGCCGCGCTTTTCCAAAGCTCCATCAGTCGCGGTCAAAACATCAGGACGCATGTCATGAAATTTCCGGCCGAACAAGTCGGTCTTCCTGTCGGCGTTGAAACTTTCAGCGCCGACACGCCACCTGACATGTCACCGAAAATCTATGCTGGCCTCGAGATTCTGAGGCCAGAGATCGAAAACCTCTTCAAGGAGCTACAAGCTGATTGCATAGTGAGTGACATGTTCCACCCTTGGACCGTG…
Glyma.01G046400.Wm82.a2.v1	1615	Chr01:5353133-5361183	+	--	--	Molecular Function: DNA binding (GO:0003677);; Molecular Function: protein binding (GO:0005515);; Cellular Component: nuclear origin of replication recognition complex (GO:0005664);; Biological Process: DNA-dependent DNA replication (GO:0006261);;	K02608|0|gmx:100795599|origin recognition complex subunit 6-like; K02608 origin recognition complex subunit 6 (A)	--	[L]	Replication, recombination and repair	Origin recognition complex subunit 6 (ORC6)	Origin recognition complex subunit 6 GN=ORC6 OS=Arabidopsis thaliana (Mouse-ear cress) PE=1 SV=2	L	Replication, recombination and repair	PREDICTED: origin recognition complex subunit 6-like [Glycine max]	ATGGACGTTTCCGAGCTCGCCAAGAAGCTCGGTCTCTCCGATTCCAAACTCGTTGTACGGAAAGCTGCCGAGCTCCGTCGCCTCTGCGAAGTCCAGTTCGATTCCTCCGTCATTGGAGTCGGCGAGGTTGCAAAATCTATCATATGCTTGGAAATCGCCGCCATGAGACTCAGCATTCTCTTCGACCGATCCTCTGCGGCGAGGCTGAGCGGAATGTCCGAAAGAGCTTACATCAGATCCTACAATTCACTCCACAACGGCCTTGGCGTCAAGATGAAGTTAGATGTGAGGGAATTGGCGATTCAGTTTGGTTGCGTTCGCATTATTACTCTAGTTCGCGACGGTCTTAAATTATATAAGGATCGGTTTGTTTCGTCGTTGCCGGCTTCTCGTCGTGCA…
Glyma.01G046500.Wm82.a2.v1	1882	Chr01:5361968-5365535	+	[I]	Lipid transport and metabolism	Molecular Function: sphingosine hydroxylase activity (GO:0000170);; Molecular Function: C-4 methylsterol oxidase activity (GO:0000254);; Molecular Function: iron ion binding (GO:0005506);; Cellular Component: endoplasmic reticulum (GO:0005783);; Cellular Component: Golgi apparatus (GO:0005794);; Biological Process: fatty acid biosynthetic process (GO:0006633);; Biological Process: response to str…	K04713|7.24242e-171|gmx:100796655|sphinganine C(4)-monooxygenase 1-like; K04713 sphinganine C4-monooxygenase [EC:1.14.13.169] (A)	Sphingolipid metabolism (ko00600)	[I]	Lipid transport and metabolism	Fatty acid hydroxylase superfamily	Sphinganine C(4)-monooxygenase 1 GN=SBH1 OS=Arabidopsis thaliana (Mouse-ear cress) PE=1 SV=1	I	Lipid transport and metabolism	PREDICTED: uncharacterized hydroxylase C887.15c-like [Glycine max]	ATGGATTTGGGGGTTTCTGATGAGATATTAGGCACTTTTGTGCCATTAGTTGTTTACTGGATTTATTCTGGGATTTACGTTGTTCTGGGGTTGTTTGCTGAGAATTATCGGTTACATTCGAAGCAGGAAGAGGATGAAAAAAATTTGGTGTCAAAGGGTGCTGTGGTTAAAGGTGTTCTCCTCCAACAGCTAGTTCAGGCTGTGGTTGCAACCCTCTTGTTTGCGCTGACAGGAAGTGACGGCCAAAATACTACAAGCCAGAATACTTCTCTACTTGTTTTAGCAAGGCAATTTGTTACTGCTATGCTTATAATGGACGCATGGCAATACTTTATGCACAGATACATGCATCACAACAAATTCCTTTACAAACATATCCACTCTCTACATCACAGACTC…
Glyma.01G046600.Wm82.a2.v1	2628	Chr01:5379316-5382027	-	--	--	Biological Process: single-organism process (GO:0044699);;	--	--	--	--	--	Protein PHYTOCHROME KINASE SUBSTRATE 2 GN=PKS2 OS=Arabidopsis thaliana (Mouse-ear cress) PE=1 SV=1	T	Signal transduction mechanisms	PREDICTED: protein PHYTOCHROME KINASE SUBSTRATE 1-like [Glycine max]	ATGGTTATCTTAGCAGCCACTTCCAATAACAAGATCCATCAGTTGCAAACTTTCAACTCTCAGAACAATAACTACCACCTGCGCGATGCGTCCTTCTCATCGTACTTGAACAACAAAAAAGAGATCCTGGCTGAATCAGGCCATGGCTATGTCAGCAGCAGAAAGGAGCCTCTTGGAGTAAAGAAGGAAGATGATGGAGAGATTGGAGTATTTGAAGCTGAAAAGTACTTCAATGGAGAAGAGATGGAAAGCCCCCCAAGAATTGCTGATAATGACGCAAACAAGCACCTGCCCCAGAAAGATGAACAAACAGTTCTTGTAACTAGAAAGTACAAAGTTCAGTATGGAACTCCAAGTGTAAGGTCTGAGTCAAGCTTGAATAGCCAAAGTGCACTGTTG…
Glyma.01G046700.Wm82.a2.v1	2720	Chr01:5385846-5391055	-	--	--	Cellular Component: nucleus (GO:0005634);; Cellular Component: endosome (GO:0005768);; Cellular Component: vacuolar membrane (GO:0005774);; Cellular Component: Golgi apparatus (GO:0005794);; Cellular Component: trans-Golgi network (GO:0005802);; Biological Process: response to stress (GO:0006950);; Molecular Function: methyltransferase activity (GO:0008168);; Molecular Function: S-adenosylmethion…	--	--	--	--	Putative S-adenosyl-L-methionine-dependent methyltransferase;; Methyltransferase domain;; Methyltransferase domain	Probable methyltransferase PMT2 GN=At1g26850 OS=Arabidopsis thaliana (Mouse-ear cress) PE=1 SV=2	R	General function prediction only	PREDICTED: probable methyltransferase PMT2-like [Glycine max]	ATGGCAAAACCAAGTTCAGCTGATGGTAGGACTAGAAGCCATGTGCAAATCTTTATAGTAGTTGGTCTGTGCTGCTTCTTCTATATATTGGGAGCATGGCAAAGAAGTGGTTTTGGTAAGGGAGATAGTATAGCATTGGAAATTACTAAGAAAGGTGCAGACTGTAATGTAGTTCCCAATTTGAGTTTTGACTCTCACCATGGTGGAGAAGTTAGCAAAATTGGTGAATTTGAGTCAAAATCCAAGGTTTTTGAACCTTGTGATTCTCGTTACATCGATTACACTCCCTGCCAAGATCAGCGGCGTGCCATGACTTTTCCTAGAGAAAATATGAATTATCGGGAGAGGCATTGCCCCCCTGAGGAAGAAAAGTTGCACTGTATGATCCCAGCACCCAAG…
Glyma.01G046800.Wm82.a2.v1	1810	Chr01:5448322-5450706	+	--	--	Biological Process: response to hypoxia (GO:0001666);; Molecular Function: DNA binding (GO:0003677);; Molecular Function: sequence-specific DNA binding transcription factor activity (GO:0003700);; Cellular Component: nucleus (GO:0005634);; Biological Process: trehalose biosynthetic process (GO:0005992);; Biological Process: regulation of transcription, DNA-templated (GO:0006355);; Biological Proc…	--	--	--	--	No apical meristem (NAM) protein	Protein FEZ GN=T2P11.6 OS=Arabidopsis thaliana (Mouse-ear cress) PE=2 SV=1	K	Transcription	PREDICTED: protein FEZ [Glycine max]	ATGATGGAAGAGAGAAATAATGATGCTGAGAAACTTGATGAAGTTATGCTACCGGGGTTCAGGTTTCATCCAACTGATGAGGAGCTTGTAGGGTTTTACCTCAAGAGAAAGATTCAGCAACGCCCTTTGACTATTGAGCTCATCAAGCAGCTTGATATCTACAAATTTGACCCTTGGGATCTTCCAAAGTTGGCCACCACAGGAGAGAAAGAGTGGTATTTTTACTGTCCAAGGGACAGAAAATACAGAAACAGTGCAAGGCCTAATAGGGTAACTGGAGCTGGGTTCTGGAAAGCAACTGGGACTGATAGGCCTATCTACTCCTCAGAAGGTTCCAAGTGCATTGGCCTGAAGAAATCCCTAGTCTTTTACAAAGGTAGAGCTGCCAAAGGAGTCAAA…
Glyma.01G047000.Wm82.a2.v1	791	Chr01:5484606-5486622	-	[J]	Translation, ribosomal structure and biogenesis	Biological Process: RNA methylation (GO:0001510);; Molecular Function: structural constituent of ribosome (GO:0003735);; Cellular Component: nucleolus (GO:0005730);; Cellular Component: vacuolar membrane (GO:0005774);; Cellular Component: plasma membrane (GO:0005886);; Biological Process: translation (GO:0006412);; Cellular Component: chloroplast (GO:0009507);; Cellular Component: cytosolic large…	K02915|2.47821e-62|gmx:100779148|60S ribosomal protein L34-like; K02915 large subunit ribosomal protein L34e (A)	Ribosome (ko03010)	[J]	Translation, ribosomal structure and biogenesis	Ribosomal protein L34e	60S ribosomal protein L34 GN=RPL34 OS=Nicotiana tabacum (Common tobacco) PE=2 SV=1	J	Translation, ribosomal structure and biogenesis	PREDICTED: 60S ribosomal protein L34-like [Glycine max]	ATGGTGCAGCGTCTCACCTACCGCAAGCGGCACAGCTATGCCACCAAGTCCAACCAACACAGGGTCGTCAAAACCCCTGGTGGGAAGCTCGTTTATCAGACTACCAAGAAGAGGGCCAGCGGACCCAAGTGCCCCGTCACTGGCAAGAGGATTCAGGGGATTCCACACTTGAGGCCTGCAGAGTACAAGAGGTCAAGGTTACCCAGAAACCGTAGGACTGTCAACCGTGCATATGGTGGAGTTTTATCTGGAAGTGCCGTCAGGGAGAGGATTATCCGAGCCTTCTTAGTTGAAGAGCAAAAGATTGTGAAGAAGGTCTTGAAGATCCAGAAGGCAAAGGAAAAGCAGGCCTCAAAGGCTTGA
Glyma.01G047100.Wm82.a2.v1	2407	Chr01:5503526-5511806	+	[GO]	Carbohydrate transport and metabolism;; Posttranslational modification, protein turnover, chaperones	Molecular Function: binding (GO:0005488);; Cellular Component: vacuole (GO:0005773);; Cellular Component: plasma membrane (GO:0005886);; Cellular Component: chloroplast (GO:0009507);; Molecular Function: hydrolase activity (GO:0016787);; Molecular Function: nucleoside-diphosphatase activity (GO:0017110);; Biological Process: cell wall biogenesis (GO:0042546);; Biological Process: cell wall macrom…	K01510|0|gmx:100807287|probable apyrase 6-like; K01510 apyrase [EC:3.6.1.5] (A)	Purine metabolism (ko00230);; Pyrimidine metabolism (ko00240)	[F]	Nucleotide transport and metabolism	GDA1/CD39 (nucleoside phosphatase) family	Probable apyrase 6 GN=APY6 OS=Arabidopsis thaliana (Mouse-ear cress) PE=2 SV=2	F	Nucleotide transport and metabolism	PREDICTED: ectonucleoside triphosphate diphosphohydrolase 1-like isoform 1 [Glycine max]	ATGCGCCGATCGAATGCCCGCACTCGCAGCGCCGCCTCCAATCTCAACAACAACAACGAATTAATGGATCCGATCAAAACCAAAACCCGCTCCACCAACCTCTTCGCCCGTAACCCTAAGGCCGCGCAATCAAAGTCCCTCCGTTCCATAATCCTCGTCTCCCTCGCGCTCTCCTTCCTCTTCCTCGTTTCCTACTTCGCCTTCTCCCCGCCGGAGGCCAATTTCCGGTACCGGATCATCGTGGACGGCGGGAGCACGGGCACGCGCGTGCACGTGTTTAAATACAGGTCTGGTAGGGCGCTGGAGTTCTCCGGGAGGGAGGGGTTGAAGTCGATGCGGGTGAACCCGGGGCTGTCGGCGTTCGCGGAGGATCCGGAGGGCGCGGGCGGGTCTGTGGCA…
Glyma.01G047200.Wm82.a2.v1	1959	Chr01:5508888-5510846	-	--	--	--	--	--	--	--	--	--	--	--	--	ATGTGGCTTGTGTTCTTTTTTTATCCACAGCGGGGAGAAAGGGTTGTTCTTGCTGACGACTGGGTCATCAATTGCTGGGTGGCTGGTTCAAACTTGTTTGAAGCTGCAGTTGTGGTTGAACTCCTATCTTCTCAGTCAAACACTCATTTCTCCTTAGTTTCTTGCAGGTTTGGTGGTTCTCTTAAACTACTTTTTGCCAGGTGTGGCAGCCACAATCTTGTAAAAACATGTTTTTCTTCCTTTTTCTTACTGGTAGTAAACCTTGAGTCGTGA
Glyma.01G047300.Wm82.a2.v1	3665	Chr01:5514127-5524737	+	--	--	Molecular Function: binding (GO:0005488);; Cellular Component: cytosol (GO:0005829);; Biological Process: glucose catabolic process (GO:0006007);; Biological Process: unidimensional cell growth (GO:0009826);; Biological Process: positive regulation of flower development (GO:0009911);; Biological Process: response to UV-B (GO:0010224);; Biological Process: brassinosteroid homeostasis (GO:0010268);…	--	--	--	--	Cytochrome P450	Abietadienol/abietadienal oxidase GN=CYP720B1 OS=Pinus taeda (Loblolly pine) PE=1 SV=1	S	Function unknown	PREDICTED: uncharacterized protein LOC100816385 [Glycine max]	ATGGAGAGTGTACCTACTATTGTGTATTACGATGGTGACATGATTTCATCATCTGAAAGGATATTGTTTGAATATCCTAGTGGTTCTCAAGTCATTAGAATAAGCGAGAATATATCACTTGATGCTTTAAGGAAAACAATTATGGATGCCATCCAAGGGAGCCCAAAAGCCTCACTTAACGTGAACAAGGAGCAGGAAGAGGTTCTACGCTCCAAACCCTCCATCCTCGCCCTCATCGATGAGCTCGATAAGCTCCGGCAACCTCTCGCCACCGCTCTCTCCGAAGAGCTCCAAATCAACGACACATCTTCTCAAAACCCTCACCATGAGACCGAGATCGAAAACGAAACCCTAGCCGAGAGCTCCGGCTCGATTGAGCCGAACTCGAACTCGAGGAAT…
Glyma.01G047600.Wm82.a2.v1	3854	Chr01:5543108-5547066	+	--	--	--	--	--	--	--	--	--	--	--	uncharacterized protein LOC100500569 [Glycine max]	ATGGCTGAGTTTTCCTTATTCATCAACTCTATGGACGTCAATGAAGTATCTTCAACTGGAAAAAGATTTTTGTGGTTCAGCTCTGATGGCAAATCAATGGGCAAGGTGACTATGAAAAATGGCATAAGGAAGTGGATTCTTCTTGGATACTATCTAAATTCAATGATAAGTTGCGTGCAACAAAGTATCAAAACCACTTTCAATCAGAGGATTGATCAAAAGTCCAAAGAACTTGAAGATTTGGACTCTCTCATCATGGAAGGATCGACTCACAATGGTGGCGTGACATTCACTCTTCAAATCCATGGATGA
Glyma.01G047700.Wm82.a2.v1	1280	Chr01:5549606-5554165	+	[A]	RNA processing and modification	Molecular Function: zinc ion binding (GO:0008270);; Molecular Function: ligase activity (GO:0016874);;	--	--	[A]	RNA processing and modification	Protein of unknown function (DUF3675);; RING-variant domain	Probable E3 ubiquitin ligase SUD1 GN=F28A23.140 OS=Arabidopsis thaliana (Mouse-ear cress) PE=1 SV=1	A	RNA processing and modification	PREDICTED: uncharacterized protein LOC100812998 [Glycine max]	ATGAGCGATCACTTGGTGGTGTTCGTTGACCGTCTCGCGCGCCCTGTCCCCGTTGACCCGGTGGCGCAGCCGCCTTCCGAGCCGTCTCCTCCTCCGGCCCCCGTGAATGCTGACGCTTCCGGGAGCTCCGGCACCGCTCCGGTGGAGGATTGTGACGGAGAGGGCGGCGGCGAGGAGGAGCCGCTGATCCAGATGGCGGAGTGCCGCATCTGCCAGGAGGAGGACGGCGTTTCCAACTTGGAGACGCCCTGCGCCTGTAGCGGCAGTCTTAAGTATGCTCACAGAAAGTGTGTCCAGCATTGGTGTGATGAGAAAGGAGACATAACTTGTGAGATATGTCATCAGCCATATCAACCTGGGTATACTGCCCCCCCACCTCGTCCTAATCCTGAAGAAACT…
Glyma.01G047800.Wm82.a2.v1	826	Chr01:5559528-5560353	+	--	--	--	--	--	--	--	--	CLE45p (Precursor) GN=CLE45 OS=Arabidopsis thaliana (Mouse-ear cress) PE=2 SV=1	R	General function prediction only	hypothetical protein MTR_5g040640 [Medicago truncatula]	ATGGTGTTTCATCCTTCTAGAACAACCATTCTTCTTCTCTTTGTTGGGTTCTTAATATCAATTCAAACAGAGAATGTGCTAGGCCTGAGAAGTTCAGAAATTGCACTAAGACACAGCCACAAAGACCAAAGGATATTGCTGCAGAATCAACATACTCTGAAGGCTACAAAGGAATTATCGAACACAGAGAAGAATTCAGCAAATGCCAACAAAGGGCTTGATCCCTCAAAGAAGAACTCAGCAAATTTCAACCAAGAGTTTGATCCAAATCAGTCAAGCAAAAGAAGAGTGCCAAGAGGATCAGATCCTATCCACAATAGGATTTGA
Glyma.01G047900.Wm82.a2.v1	1674	Chr01:5585129-5586802	+	--	--	Molecular Function: DNA binding (GO:0003677);; Molecular Function: sequence-specific DNA binding transcription factor activity (GO:0003700);; Molecular Function: protein binding (GO:0005515);; Biological Process: response to water deprivation (GO:0009414);; Biological Process: response to hormone (GO:0009725);; Biological Process: embryo development ending in seed dormancy (GO:0009793);; Biologic…	--	--	--	--	ZF-HD protein dimerisation region	Transcription factor HB29 GN=F24J1.29 OS=Arabidopsis thaliana (Mouse-ear cress) PE=1 SV=1	S	Function unknown	PREDICTED: ZF-HD homeobox protein At4g24660-like [Glycine max]	ATGGACCTAACCAAGGACACCAACACCCTTGACACAAATTCTCAAACCCCACCACAACCCTTCACCACCAACGGCTCCCTCAAGGACCATCACCATCACCACCCCACCACCGTGTCACCGCCGCAACAGCCACCGTCTACGGCGGTTGCCTACAAAGAGTGCCTCAAAAACCATGCAGCCAGCATTGGTGGCCACGCGCTTGATGGGTGCGGTGAGTTCATGCCCTCCTCTTTCTCCAACCCCAACGAACCGCGCTCGCTAACGTGCGCCGCGTGTGGATGCCACCGTAACTTCCACCGTCGCCGCGACACACCGGAAAATCATCACCGCTCCAACTCCAGGCCCAATTTCTTAAGCTTCTACCACTCCCCGCCACCGTCTCGTCACGGGGCGGGCCCG…
Glyma.01G048000.Wm82.a2.v1	4327	Chr01:5589570-5601987	+	--	--	--	--	--	--	--	Protein of unknown function (DUF1666)	--	S	Function unknown	PREDICTED: uncharacterized protein LOC100817976 [Glycine max]	ATGGGTACTAAGAGTCTCTTAATGCTTAAGTCCCACATTGATTCCATCAACATACGAGTTGTGAATGATTTTGTTTGTGTGAACATGTTGTGGGCCTTTGCTTCTCTGCGGGTGTTTGTTTGCAACTATGTTTTCTATGAGTTTGGATTGGTGATCAGATATATTTTCAGGTTTCTTCATTTGGGAGATGCAGAAGATGAGATCATTGTTCAGAAACTAAAACACGTTGAAAGGAACCAGGTTTCTGATTCTGAGATTGATGGGTTCCAAGAGGAGCTGGCTAGTTTTCTGTTTTGGAGTGAAGATTTTCATGAAGAGACAGAGGCAGAAACAGAGAGCTCTGTTTCTTTCATGGAGGTTGCTCCTGAAAGTGAGAAAAGAGATGGAGACACAGATTGC…
Glyma.01G048100.Wm82.a2.v1	2148	Chr01:5605305-5607452	+	--	--	Biological Process: mitochondrial RNA processing (GO:0000963);; Molecular Function: endonuclease activity (GO:0004519);; Cellular Component: mitochondrion (GO:0005739);; Cellular Component: chloroplast (GO:0009507);; Biological Process: cytidine to uridine editing (GO:0016554);; Biological Process: mRNA modification (GO:0016556);; Biological Process: chloroplast RNA processing (GO:0031425);; Biol…	--	--	[R]	General function prediction only	PPR repeat;; PPR repeat family;; Pentatricopeptide repeat domain;; PPR repeat;; DYW family of nucleic acid deaminases	Pentatricopeptide repeat-containing protein At2g02980 GN=PCMP-H26 OS=Arabidopsis thaliana (Mouse-ear cress) PE=2 SV=2	R	General function prediction only	PREDICTED: pentatricopeptide repeat-containing protein At2g02980-like [Glycine max]	ATGGCAACAACACCCATTCTCCAATGCGTCTCACATTCTCTCACAAAACTCAACACAGAAGCCCCAAGACACGAACCCAATACAGCTGCACTTGAACCACCTTCATCTTCCATACTTTCTCTCATACCCAAATGCACCTCTCTCAGAGAGCTCAAGCAAATCCAAGCCTACACCATCAAAACCCACCAAAACAACCCCACCGTCCTCACAAAGCTCATAAATTTCTGCACTTCAAACCCCACAATCGCCTCCATGGACCACGCCCACCGCATGTTCGACAAAATTCCCCAACCAGATATTGTTCTTTTCAACACCATGGCACGCGGGTATGCGCGCTTTGATGACCCACTTAGAGCAATTCTTCTGTGTTCTCAGGTGTTATGCTCTGGCCTCCTTCCG…
Glyma.01G048300.Wm82.a2.v1	1723	Chr01:5620361-5624143	-	--	--	Molecular Function: nucleic acid binding (GO:0003676);; Molecular Function: catalytic activity (GO:0003824);; Biological Process: DNA metabolic process (GO:0006259);;	--	--	--	--	--	--	R	General function prediction only	PREDICTED: putative ribonuclease H protein At1g65750-like [Glycine max]	ATGTTGGTGAATAATAGCCCAACCTTGGAATTCATGATCAACAGGGGATTGGGATTGTGTCAAGGGGATCCACTGGCTCATTTTTTGTTCAATATAGTTGTTAAAGGACTTAGTGGGATGATGAGGCAAGTTATTGAAAATAATATTATTCATGCTTCTTGGAGGTTAAACAAAAGGTTGAAGTCAATCTCTTTTAATCTGCAGATGCTACTCTTTTCTTTGGGGAAACTACCTTTGCCAACGTGCTTACCATAA
Glyma.01G048400.Wm82.a2.v1	1070	Chr01:5627602-5631187	+	[J]	Translation, ribosomal structure and biogenesis	Molecular Function: RNA binding (GO:0003723);; Cellular Component: extracellular region (GO:0005576);; Cellular Component: extracellular space (GO:0005615);; Cellular Component: cell wall (GO:0005618);; Cellular Component: plasma membrane (GO:0005886);; Biological Process: aging (GO:0007568);; Biological Process: response to wounding (GO:0009611);; Biological Process: response to salt stress (GO:…	K01166|3.36436e-168|gmx:100778239|ribonuclease 3-like; K01166 ribonuclease T2 [EC:3.1.27.1] (A)	--	[A]	RNA processing and modification	Ribonuclease T2 family	Ribonuclease 3 (Precursor) GN=RNS3 OS=Arabidopsis thaliana (Mouse-ear cress) PE=2 SV=1	A	RNA processing and modification	PREDICTED: ribonuclease 3-like [Glycine max]	ATGAAACCCAACTTTTCATTTTTGTTTAAGCTTTTGATACTGCAATATCTAGCAGTTCTATCCATTTCTCAGGAATTTGATTTCTTCTACTTTGTTCAGCAGTGGCCAGGAGCATACTGTGACACAAAGCAGAGCTGCTGTTATCCCAAGACTGGGAAACCTTCAGCAGATTTCAGCATTCATGGACTTTGGCCTAACTACAATGATGGATCATGGCCCTCAAACTGTGACCCTGACAGTGTCTTTGATAAATCTCAGATCTCAGATCTCATTAGCAACATGGAGAAGGATTGGCCATCCCTGAGCTGTCCAAGTAGCAATGGCATGAGGTTCTGGTCACACGAATGGGAAAAACATGGTACATGTGCAGAATCTGAGCTTGATCAGCGCGAGTACTTT…
Glyma.01G048500.Wm82.a2.v1	3331	Chr01:5659553-5665638	+	--	--	Cellular Component: Golgi apparatus (GO:0005794);; Biological Process: protein glycosylation (GO:0006486);; Biological Process: glycoprotein metabolic process (GO:0009100);; Molecular Function: UDP-galactose:N-glycan beta-1,3-galactosyltransferase activity (GO:0010488);; Biological Process: Lewis a epitope biosynthetic process (GO:0010493);; Cellular Component: integral component of membrane (GO:…	K14413|0|gmx:100780913|beta-1,3-galactosyltransferase 15-like; K14413 beta-1,3-galactosyltransferase [EC:2.4.1.-] (A)	--	[G]	Carbohydrate transport and metabolism	Galactoside-binding lectin;; Galactosyltransferase	Beta-1,3-galactosyltransferase 15 GN=T24P13.20 OS=Arabidopsis thaliana (Mouse-ear cress) PE=2 SV=1	W	Extracellular structures	PREDICTED: beta-1,3-galactosyltransferase 15-like [Glycine max]	ATGAAGAAGTTGTATGGAGGAGTTCTGATTGCCTCACTGTTTACGTTGTTTATGCTTATGATCCTGCGATACGGGGTCATGAAAAATCCTATTGGTGAAGGTTATCTGACTATACCTGTCCTCATTAATGGTACTAATCCTCTATTATGGATAAATCCCACAGTACCGGATGCTATTAAAAAACATCCAGATGGTCATTCTCAAGTTATTTCTTCTGATATTTTAGTATCTAGCCTCTTTACTGGGAGCAACTTTTCCAAAGAAGAGCAACAAGCTCTGCAGACATGGAACCAATTGAACCACTTAATTGATAATGTTCAGGGTTTACCCAATGCAGCAGAAGCTATCAAGGAGGCTGCCAGTGTGTGGAATAGCCTTATTTCCTCAATTGAAGAGCAA…
Glyma.01G048600.Wm82.a2.v1	1518	Chr01:5668640-5670385	-	--	--	Cellular Component: intracellular organelle (GO:0043229);; Cellular Component: cytoplasmic part (GO:0044444);;	--	--	--	--	--	--	S	Function unknown	PREDICTED: LOW QUALITY PROTEIN: 50S ribosomal protein L18, chloroplastic-like [Glycine max]	ATGCACAATATGGCTCAAGTGAATGTTCCAATGCTACTACAGTTTAAGAATTCTGCTCTCTTTGGAATCCAACCAAACTCGTTTGTTTGCTTTCAGACACAAAGTAAAAGTATAACTAAGAAACCATTAGTGATTGAAGCCAGAGCCAGAGCAAATACTAGAAAAGAAAGTGCAAAAATTCGGAACAGAAGGATGCAGAAAAAGATGACAAAAATAAAAAAGTGTTTGCTCTATGGAAGCACTCTGCAGAAATCGTTTCGACAAGATCCTCCTTGTAGCACTCTTCTTACAAACCAACACGAGACATGGAATGCATCCTTTTCAATTTCCTTTGTTTTTTGGGGTCTCATTAGGCTTTTGCTTTCTATTTTTTTTGTTTTTCTGTTTTGTCATAACATG…
Glyma.01G048700.Wm82.a2.v1	690	Chr01:5680982-5681671	+	--	--	Biological Process: RNA splicing, via endonucleolytic cleavage and ligation (GO:0000394);; Biological Process: respiratory burst involved in defense response (GO:0002679);; Molecular Function: ubiquitin-protein transferase activity (GO:0004842);; Molecular Function: protein binding (GO:0005515);; Cellular Component: nucleus (GO:0005634);; Cellular Component: vacuolar membrane (GO:0005774);; Cellu…	--	--	[O]	Posttranslational modification, protein turnover, chaperones	Ring finger domain;; Zinc finger, C3HC4 type (RING finger);; RING-H2 zinc finger;; Zinc finger, C3HC4 type (RING finger);; Zinc finger, C3HC4 type (RING finger);; Anaphase-promoting complex subunit 11 RING-H2 finger	E3 ubiquitin-protein ligase RING1-like GN=At3g19950 OS=Arabidopsis thaliana (Mouse-ear cress) PE=2 SV=1	O	Posttranslational modification, protein turnover, chaperones	PREDICTED: E3 ubiquitin-protein ligase RING1-like [Glycine max]	ATGGCTTCAGAGACAGAGGTGTTAAATATTATTTCCTCTGTTTTCGAACGCTTCGAGAGAAACATGTCTCTGTTTCTGCCCTTCATCTTCGGCTTCTCTGACGCCACCTCAGGACGAGATAGCGACGACCCAGATCACGAAACTGCTCACACAGAAGGTTCACTGCGTCAAAGAATAATCTTGGTGAACCCCTTGACTCAGGGCATGGTGGTGATCGACGGCGGTTTGAGCCTCGAAGCTCTGTTTCGCGAACTCGCCAACGGGAAAGGTGGTCGACCACCGGCTTCTAAGGAGTCCATTGAGGCCTTGCCAAGTGTGGAAATTGGAGAAGATAATGAGGATTTGGAGTGTGTAGTTTGTTTGGAGGAGTTTGGGGTTGGTGGGGTGGCAAAGGAGATG…
Glyma.01G048800.Wm82.a2.v1	1988	Chr01:5681940-5684496	-	[E]	Amino acid transport and metabolism	Cellular Component: nucleus (GO:0005634);; Biological Process: alcohol metabolic process (GO:0006066);; Biological Process: nitrogen compound metabolic process (GO:0006807);; Biological Process: cell-cell signaling (GO:0007267);; Molecular Function: choline dehydrogenase activity (GO:0008812);; Cellular Component: chloroplast (GO:0009507);; Biological Process: embryo sac development (GO:0009553);…	--	--	[R]	General function prediction only	GMC oxidoreductase;; GMC oxidoreductase	(R)-mandelonitrile lyase-like (Precursor) GN=At1g73050 OS=Arabidopsis thaliana (Mouse-ear cress) PE=2 SV=1	R	General function prediction only	PREDICTED: protein HOTHEAD-like [Glycine max]	ATGATTTGTATAGCCCACATTTTGGCAAATAAAATCATGCTCTTCCTCTACTACTCACAAGTCAATGCATTAGCTGATTGCAATATGGAACTCCCACAAATTAACCAAGTTCATAAGCTTCTTCTCACGGCATTTGTGTTTTTCTTTCTTGCATGTTTGGGTTTGTCTTTCCCTTTAGAGCCTCCAGGCAATAATAGGCAATGGCACATGACTTCAGATGTTAAGGAAGTAGCAGGCAAGTCTTATGACTATATTATAGTGGGGGGAGGCACATGTGGTTGTCCATTAGCTGCTACACTATCAGAGAAATTCTCTGTGCTACTCATAGAAAGAGGTGGTTCACCATATGGGAATCCCTTGGTGATAGATAGGAGGTACTATGGTTTTCCATTGATTAAG…
Glyma.01G049100.Wm82.a2.v1	1737	Chr01:5717569-5719993	-	--	--	Molecular Function: phosphorelay response regulator activity (GO:0000156);; Molecular Function: DNA binding (GO:0003677);; Molecular Function: chromatin binding (GO:0003682);; Molecular Function: sequence-specific DNA binding transcription factor activity (GO:0003700);; Molecular Function: protein binding (GO:0005515);; Cellular Component: nucleus (GO:0005634);; Biological Process: rRNA processin…	--	--	--	--	MYB-CC type transfactor, LHEQLE motif;; Myb-like DNA-binding domain	Myb family transcription factor APL GN=APL OS=Arabidopsis thaliana (Mouse-ear cress) PE=2 SV=2	K	Transcription	PREDICTED: uncharacterized protein LOC100784670 [Glycine max]	ATGGATCCACAAAGCATGCATTTTGTGCTGTCCACTGATTCCAAACCAAGGCTGAAATGGACTCCTGAGCTTCACCGACGGTTCATTGAGGCTACCAATCAGCTTGGAGGTGCAGATAAAGCAACTCCAAAGAGTCTTATGAGGGTGATGGGAATTCCGGGACTTACTTTGTACCACCTGAAGAGCCATTTACAGAAATATAGACTTGGGAAAAGCCAAGAACTAGAAACCTGCTCTGACAACAAACAAGAAGATTACATAGAAACCAAGAGCAGCAGTGATGGCCATTGCAGCAGGGAAATCAGTATTGGGGCCCAGAATCAACTTACGGAAAACATGCAGATAGCTCAGGCACTCCAAATGCAAATGGAAGTGCAAAGGAAACTTCATGAACAAATT…
Glyma.01G049400.Wm82.a2.v1	2172	Chr01:5763611-5767687	+	--	--	Molecular Function: DNA binding (GO:0003677);; Molecular Function: sequence-specific DNA binding transcription factor activity (GO:0003700);; Cellular Component: nucleus (GO:0005634);; Biological Process: purine nucleobase transport (GO:0006863);; Biological Process: response to chitin (GO:0010200);; Biological Process: floral organ abscission (GO:0010227);; Biological Process: positive regulatio…	--	--	--	--	Dof domain, zinc finger	Cyclic dof factor 3 GN=F1P2.50 OS=Arabidopsis thaliana (Mouse-ear cress) PE=1 SV=2	R	General function prediction only	PREDICTED: dof zinc finger protein DOF5.2-like [Glycine max]	ATGTCTGAGGTTGTTATTAAAGACTCTGCCATAAAGCTGTTTGGTAGAACAATTTCTCTGCCCCGCAACACCAAAAACGAGGTTTCTCCTGATGAACCTGCTCCTCCTGAAGATTCATCTTCATCTTTTCCACGTGAAGTGAGCTCCACAACGGAATATGATGCTGGGGATAAGAAACCATCAAGGAAAGAACTCACCTCAACACAAGAAGACGTGGAGGCCTCACACCAAACCCTAGAGGAAACAAAATCTCCGACATCATCATCATGCAATCTCGAGAACCCCAAGACCCCCTCAACAGAAAGAGAAACTTCCATTCTGAAATCCTTCAAAAACGGACACCAAAGCGACACAACAACAACATGCCCATCACAGGACAAAACTCCAAAGAAACCAGAC…
Glyma.01G049900.Wm82.a2.v1	1609	Chr01:5862416-5864024	-	--	--	Cellular Component: mitochondrion (GO:0005739);; Cellular Component: chloroplast (GO:0009507);; Biological Process: embryo development ending in seed dormancy (GO:0009793);; Biological Process: cellular response to singlet oxygen (GO:0071452);;	K15032|0|gmx:100794204|uncharacterized LOC100794204; K15032 mTERF domain-containing protein, mitochondrial (A)	--	[KR]	Transcription;; General function prediction only	mTERF	--	K	Transcription	PREDICTED: uncharacterized protein LOC100794204 [Glycine max]	CCGCAATTTTCGCGCCACCCGACAACAACCTCGGACCGTGGCCTCGTATTCCACGAAAAGGTGCTCTACCTTAAAGCCCTCAAAGTGAACCCCAACAAGGCCTTTCGCTTAAACCCCACCCTCCGCTCTTCCCCTCTCTCAACCCTAAAATCAGTGACGCGCTCCCTTTCTTCGTTGGGCATTCCACGCGCCGCCATGGGTCGCATCCTCGACATGCTCCCCGTGCTCCTCACGTGCGACCCCTATTTACAATTCTACCCCCTCCTCGACTTCCTCCTCCACGAGGTCCCGATCCTCTACCCCGACGTCCACCTCTCCATCCTGCGCAGCCCTAGGTTACTCGTTTGCAGCGTTAACAACCAATTGCGACCAACGTTGTGCTTTCTGAGGGAATTAGGG…
Glyma.01G050100.Wm82.a2.v1	1823	Chr01:5887154-5889544	-	--	--	Molecular Function: structural constituent of cell wall (GO:0005199);; Cellular Component: extracellular region (GO:0005576);; Cellular Component: cytosol (GO:0005829);; Biological Process: syncytium formation (GO:0006949);; Cellular Component: plant-type cell wall (GO:0009505);; Cellular Component: plasmodesma (GO:0009506);; Cellular Component: chloroplast (GO:0009507);; Biological Process: plan…	--	--	--	--	Pollen allergen;; Rare lipoprotein A (RlpA)-like double-psi beta-barrel	Expansin-A1 (Precursor) GN=F10D13_18 OS=Arabidopsis thaliana (Mouse-ear cress) PE=2 SV=1	R	General function prediction only	PREDICTED: expansin-A1-like [Glycine max]	ATGGCTCAAGTTTGTTTGCTCTTGGTGGGGCTTCTCACAATGTTCTCCTCTGCCTATGGCTATGGATATGGTGGTGGCTGGGTTAATGCACATGCCACCTTCTATGGAGGAAGTGATGCCTCAGGAACAATGGGTGGGGCATGTGGATATGGCAACCTCTACAGCCAAGGGTATGGAACAAACACTGCTGCTTTGAGCACTGCTTTGTTCAACAATGGTCTTAGTTGTGGCTCATGCTATGAAATAAGGTGTGTGAATGACCATAGGTGGTGCCTCCCTGGCTCCATTATGGTCACTGCCACCAATTTCTGCCCTCCAAACAATGCCTTACCAAACAATGCAGGAGGATGGTGCAACCCTCCTATGCACCATTTTGACCTCTCTCAGCCTGTCTTCCTT…
Glyma.01G050400.Wm82.a2.v1	2139	Chr01:5963947-5970745	-	--	--	Biological Process: cellular process (GO:0009987);; Molecular Function: metal ion binding (GO:0046872);; Biological Process: floral whorl development (GO:0048438);; Biological Process: floral organ formation (GO:0048449);; Biological Process: phyllome development (GO:0048827);;	--	--	--	--	--	--	O	Posttranslational modification, protein turnover, chaperones	PREDICTED: uncharacterized protein LOC100779481 [Glycine max]	ATGGGTCCAAATGAGCCCTACTGGCGAACAAATTCAAGTTTTTCGCCTCCTCCGACGAGGTGGGATTTCAGATTTCAGTCTGAAGGTCTGTCATATGGTGTGAATGATGGTGTTCAACTCTATGGGTCTTCTACATCGGAAAACGATAAAGAAAGTAGGGGTTGGGTCAGAGGCAACCACCTATATGATCTTCACTATTCTGCTTCAGATGGTACTGGGATTTTCCTTAGCAGTCCATCTGACCTTTCTCAGGGTCCTCAGTGGACGCCTCCTGCAATACAAGAAATCAGTATTGACAATTATGAAACTTCGACTAGGAAAGATTCTCATCCCTCTGTGGGCCGGGTATCTTTTACTCCCAATAAGGAGGGAACATCTGTGAATCACTACTGTGGGGGT…
Glyma.01G050500.Wm82.a2.v1	1061	Chr01:5994189-5997069	-	--	--	--	--	--	--	--	cAMP-regulated phosphoprotein/endosulfine conserved region	--	S	Function unknown	PREDICTED: uncharacterized protein LOC100801094 [Glycine max]	ATGTCAGATGCTAAGGTTGAGGATTTGAAGAAGGAAGAGGAGGTTGGTGATGATTCTCCTAGGAACGAAGTTGACAGTGAAAAATCTGCGGATGATCTGAAAGATTCGGATAACGATAAAAGCGATGGAAACCCCATGCCCTCATCCCAGCAGGAGGAAGCAGCTGTTAAGAAAAAGTATGGAGGGATGTTACCAAAGAAGCCTCCACTAATATCGAAGGATCATGAACGTGCTTACTTTGACTCTGCTGATTGGGCTTTGGGGAAGCAAGGAGCACAAAAGCCTAAAGGACCACTTGAAGCACTCCGCCCAAAGTTGCAGCCAACACAACAGCACGCTCGTTCAAGACGCTCAGCTTATGCTCCAGCAGATGATAATGAAGTTGATGGCTGCAACAGT…
Glyma.01G050800.Wm82.a2.v1	213	Chr01:6027753-6027965	+	--	--	Cellular Component: mitochondrion (GO:0005739);; Cellular Component: plasma membrane (GO:0005886);; Biological Process: cell-cell junction assembly (GO:0007043);; Cellular Component: integral component of membrane (GO:0016021);; Biological Process: cell wall modification (GO:0042545);; Molecular Function: protein homodimerization activity (GO:0042803);; Cellular Component: Casparian strip (GO:004…	--	--	--	--	Domain of unknown function (DUF588)	CASP-like protein 1 OS=Glycine max (Soybean) PE=2 SV=1	S	Function unknown	CASP-like protein 1 [Glycine max]	ATGCTGGGTCTGGTCACAGCTTCAGCCTCTGCAGCAACATCCATAGTGTACATTGCACACAATGGAAACACAGGTGCCAATTGGTTTGCAATCTGCCTACAATACAACAACTTCTGTGAACGTATTTCGGGTTCCCTCATTGGCTCTTACATTGCTGCTGCTCTCTTCATAATACTAATCATGCTATCCGTAGTAGCAATCTCTCGAAACTGA
Glyma.01G050900.Wm82.a2.v1	967	Chr01:6028128-6030169	-	--	--	Biological Process: maltose metabolic process (GO:0000023);; Molecular Function: calcium ion binding (GO:0005509);; Biological Process: pentose-phosphate shunt (GO:0006098);; Cellular Component: nitrite reductase complex [NAD(P)H] (GO:0009344);; Cellular Component: chloroplast thylakoid membrane (GO:0009535);; Cellular Component: chloroplast thylakoid lumen (GO:0009543);; Cellular Component: phot…	K08901|1.68192e-153|gmx:100807480|psbQ-like protein 1, chloroplastic-like; K08901 photosystem II oxygen-evolving enhancer protein 3 (A)	Photosynthesis (ko00195)	--	--	Oxygen evolving enhancer protein 3 (PsbQ)	PsbQ-like protein 1, chloroplastic (Precursor) GN=F7A19.23 OS=Arabidopsis thaliana (Mouse-ear cress) PE=1 SV=1	R	General function prediction only	PREDICTED: uncharacterized protein LOC100807480 [Glycine max]	ATGGTTCCACATGGCATAATAGTAAGGTCTTCCATACCGGGCAGCACGGTCAGCCAAACTGGTCCTGCCCGAAAACTCAAAGAGTCCAAATTCCCACCTCACCACTCAAGGCTCACTTACTTACCACACACACCTCCTAAACCAAAATTATCCAAAACCATGTCCAGCTTCACTCATGCCACCACACTCCTCCATGCCCACATCAAAACCAAGCACAAAAAACCCTCCACCACCACCACCACCACCACCCCATTACCCCATAACCATTCCCCCAACAGAAGGAAGCTGATTTCAACCTTTCTAGCCACTTCAACAGCAGCACTACTAGTGCATGGAGTCACCAGCACCCCACAAGCACTGGCCCAGAGCTGGGGCACGCACTCCTTCATCAAGGAGCAC…
Glyma.01G051300.Wm82.a2.v1	1574	Chr01:6060460-6062374	-	--	--	Biological Process: MAPK cascade (GO:0000165);; Molecular Function: DNA binding (GO:0003677);; Molecular Function: sequence-specific DNA binding transcription factor activity (GO:0003700);; Cellular Component: nucleus (GO:0005634);; Biological Process: regulation of transcription, DNA-templated (GO:0006355);; Biological Process: protein targeting to membrane (GO:0006612);; Biological Process: reg…	--	--	--	--	No apical meristem (NAM) protein	NAC transcription factor 29 GN=At1g69490 OS=Arabidopsis thaliana (Mouse-ear cress) PE=2 SV=1	K	Transcription	NAC domain protein NAC1 [Glycine max]	ATGGAGAATAGAACAAGCTCTGTACTCCCACCTGGCTTCAGGTTTCACCCCACTGATGAGGAACTAATTGTGTACTACCTTTGCAACCAAGCCTCATCAAGGCCATGCCCTGCATCAATCATTCCAGAAGTGGATATCTATAAGTTTGATCCATGGGAATTACCTGATAAAACAGACTTTGGAGAAAAGGAGTGGTACTTCTTTAGCCCACGAGAGAGGAAGTATCCAAATGGGGTGAGGCCTAATAGAGCAACCGTGTCTGGGTATTGGAAGGCCACTGGGACAGATAAAGCAATCTATAGTGGGTCTAAGCATGTAGGGGTGAAGAAGGCTTTGGTTTTTTACAAGGGTAAGCCACCAAAGGGTCTCAAGACAGATTGGATTATGCATGAGTATAGA…
Glyma.01G051400.Wm82.a2.v1	4895	Chr01:6084443-6094775	+	--	--	Molecular Function: helicase activity (GO:0004386);; Molecular Function: binding (GO:0005488);; Molecular Function: calcium ion binding (GO:0005509);; Cellular Component: nucleus (GO:0005634);; Cellular Component: cytosol (GO:0005829);; Biological Process: RNA processing (GO:0006396);; Biological Process: protein glycosylation (GO:0006486);; Biological Process: apoptotic process (GO:0006915);; Ce…	--	--	[R]	General function prediction only	DBC1	Nucleolin 2 GN=K24M9.11 OS=Arabidopsis thaliana (Mouse-ear cress) PE=2 SV=1	R	General function prediction only	PREDICTED: uncharacterized protein LOC100784665 [Glycine max]	ATGTATTCAAGAGGGAGCGGCGGTTACGGCCAATCGTACACTGGTCAATCCGCATATGGCCAGAACCTGGGTGGCAATTATTCTGGGAGTTCTGTTGGAGGGCATGATGTGGGTCAGCATTCTGTGGCTTCTAGGCATTCAACAATTTTAGGTGGTTCTCAGGACGTTGATGTTGGTGGGTATAGGCCTTCGGCTGCGACCCAGTATGGGGGACAGTATAGTTCTGTTTATGGCTCTGCTGCATTGAGCAGTGCACAGCAGGTCCCTTCATTGAGTACCAAGGGTTCTGCATCATCAGCTTTAGATGGTCGTGGAGGCTATGCTTTGGGTGTCTCTGATTCACCTAAGTTTGCATCTGGAGATTATGTCTCGTCCTCAAGCCATGGATATGGTCACAAA…
Glyma.01G052200.Wm82.a2.v1	1069	Chr01:6327782-6335321	+	--	--	Cellular Component: mitochondrion (GO:0005739);;	K17402|1.44041e-127|gmx:100817240|uncharacterized LOC100817240; K17402 small subunit ribosomal protein S23 (A)	--	--	--	--	--	S	Function unknown	PREDICTED: uncharacterized protein LOC100817240 isoform 1 [Glycine max]	ATGTCGTTTATGCGAGGGGATTTTCTGTCTCGAACGAGGAAGCTCGTGAAGGGTTTGGCCAAGGCGCAACCCGCGTGGCTCAAAGCCATGGAACACGGGCCACCTGCAACGTTTCCTCGATCTGCAGGGAAAATTCCGACCATCACTCTTCCTGAGGATGTTTATGTGAAGAAGTTTTATAAGAAATATCCGGAATCCAAATACCATGACGCCATAAAGTTTCATGCTTTTGATCCCCCTCCGTCTCGTGTATTTGCCTTGAGGGTTCTTGAATTGAAGGAGCAGGGCGTTAGTGAGGAGCAAGCAATGGCTATAGCTGATATGGAATATGTGACAGAGAAGAAGGCAAAGAAGAAAGCATATACCCGTTTGAAGGAAATTGCACGTCTTCAAGGGAAG…
Glyma.01G052300.Wm82.a2.v1	6556	Chr01:6337006-6343767	+	--	--	--	--	--	[B]	Chromatin structure and dynamics	--	--	B	Chromatin structure and dynamics	PREDICTED: uncharacterized protein LOC100819203 [Glycine max]	ATGGACATAGCATCACCACCATCATCATCATCGATGGCTCTTCCTTCATTGCAACCCCGCAACACAACCCTTTCAAAAGTTTCCATTTTCCAACGTTTAACCCCTCTGACAACCATAATTCCCTCATGGGCATGTTCCAACAAACCCAACACCACCACCCTCTCTCCAATCTCCTCGAAGTTCCCATCTTTCCTACGCTGCTCCACAAAACCAGACACCAGCGCCAACAGCGAGACACAACACAACAACAATCAAAACAATGAACCCAATTCAATTTCAAACTCCCAAAATGCACCACAATCATCAGATTCATCATCAAGTGCAGCCTTTTCTTCATCACCACCACCTTTGGGGCCATCACATTCCTCTTCCTCAAGAGGGTTGGTGCTTGATTTGGGT…
Glyma.01G052400.Wm82.a2.v1	1147	Chr01:6366733-6370404	-	--	--	--	--	--	[R]	General function prediction only	Kinase phosphorylation protein	H/ACA ribonucleoprotein complex subunit 4 GN=F24I3.230 OS=Arabidopsis thaliana (Mouse-ear cress) PE=1 SV=1	R	General function prediction only	PREDICTED: multiple myeloma tumor-associated protein 2 homolog [Glycine max]	ATGTATCATCCAACAAGAGGTGGCGTTCGTGGCGGTCGAGATCAATTCACTTGGGAGGATGTGAAAGTTGATAAGCATAGGGAGAACTATCTTGGTCACAGTATCAAGGCTCCGGTTGGAAGATGGCAGAAAGGGAAAGATCTTTTCTGGTATACCAGGGATAAAAAGTCCCAAAATGCAGAAATGGAGGCTGCAAAAGAAGAGATAAAAAGAATTAAGGAAGAAGAGGAGCAGGCAATGAGGGAAGCTCTTGGCTTAGCTCCCAAGCGTTCTAACCATCCTCAAGGTAACCGTCTTGATAAACATGAGTTTTCAGAACTGGTAAAGCGGGGGTCTACAGCAGAGGACTTAGGTGCAGGTCATGCTGAAGCTGCAAGGGTTCAAGGTCTTGGTTTTGCA…
Glyma.01G052500.Wm82.a2.v1	2551	Chr01:6371600-6378261	-	--	--	Cellular Component: endosome (GO:0005768);; Cellular Component: Golgi apparatus (GO:0005794);; Cellular Component: trans-Golgi network (GO:0005802);; Cellular Component: chloroplast (GO:0009507);; Molecular Function: transferase activity, transferring glycosyl groups (GO:0016757);;	--	--	--	--	GDP-fucose protein O-fucosyltransferase	Uncharacterized protein At1g04910 GN=At1g04910 OS=Arabidopsis thaliana (Mouse-ear cress) PE=1 SV=1	S	Function unknown	PREDICTED: DUF246 domain-containing protein At1g04910-like [Glycine max]	ATGGAGGTTAGATCAGAGGGTATACAAGTGAGGTGTGATAAACTTCAGAGTCCCGTGATTCCTAGGACACGTTTGAGGATTTGGTTCATTCGTGTGTGCTCAAGCATTGTGGTGTGGACGTGTCTGGTTCAGTTAGTGACAGTGAGTGAACTATGGCATTCACATTTGATTTCTGGGATTACTAATGGTATATATCACATAACCCAAGTTCAGCTTCCAATACAAGAGGATAATGGGGTTGCTCAATCGCCTCCTGTTTTTCTTCCGCCAAGAAATTATACAAGTAATGGTTTTCTAAGAGTTTCCTGCAATGGGGGCTTGAATCAAATGCGTGCTGCGATTTGTGATATGGTGACAGTTGCTCGATTTTTGAATCTCACATTGGTTGTTCCAGAGCTT…
[truncated: 37,636 more rows]
